# Supplementary material for: Menin Deficiency Induces Autism‐Like Behaviors by Regulating Foxg1 Transcription and Participates in Foxg1‐Related Encephalopathy
Source: Adv Sci (Weinh). 2024 Apr 6;11(24):2307953. doi: 10.1002/advs.202307953 (PMC11200012; doi:10.1002/advs.202307953)
Supplement: Supplementary file 2 — Supplemental Data 1 [file ADVS-11-2307953-s008.xlsx]

## Sheet: Gene_expression
st_gene_id	gene_id	gene_symbol	fpkm_Con1	fpkm_Con2	fpkm_Con3	fpkm_Con4	fpkm_KO1	fpkm_KO2	fpkm_KO3	fpkm_KO4	tpm_Con1	tpm_Con2	tpm_Con3	tpm_Con4	tpm_KO1	tpm_KO2	tpm_KO3	tpm_KO4	read_count_Con1	read_count_Con2	read_count_Con3	read_count_Con4	read_count_KO1	read_count_KO2	read_count_KO3	read_count_KO4	average_fpkm_Con	average_fpkm_KO	average_tpm_Con	average_tpm_KO	average_read_count_Con	average_read_count_KO
70363	70363	Fam135b	2.6	2.75	2.68	2.96	2.78	2.29	1.77	2.83	7.31	7.83	7.64	8.38	7.8	6.39	4.98	7.85	615.75	624.68	667.52	691.26	667.72	553.97	440.27	674.96	2.7475	2.4175	7.79	6.755	649.803	584.23
74051	74051	Steap2	2.43	2.75	2.15	2.13	2.22	2.13	2.56	2.03	6.84	7.83	6.13	6.04	6.22	5.95	7.19	5.65	317.76	376.85	300.43	308.41	327.68	316.07	357.81	288.2	2.365	2.235	6.71	6.2525	325.863	322.44
19345	19345	Rab5c	92.35	92.76	92.81	89.19	94.35	96.2	101.48	99.47	259.9	263.96	264.13	252.66	264.92	269.01	284.5	276.35	3338.75	3346.75	3343.8	3157.19	3391.95	3473.67	3590.29	3608.92	91.7775	97.875	260.163	273.695	3296.62	3516.21
20595	20595	Smn1	15.71	15.96	17.26	17.84	17.14	16.51	15.02	16.6	44.2	45.43	49.14	50.54	48.13	46.17	42.1	46.11	366.25	372.17	399.37	409.11	393.76	384.06	340.83	384	16.6925	16.3175	47.3275	45.6275	386.725	375.663
544791	544791	Myh13	0	0	0	0	0.01	0.01	0	0	0	0	0	0	0.03	0.03	0	0	0	0	0	0	1.04	1.22	0	0	0	0.005	0	0.015	0	0.565
14397	14397	Gabra4	6.69	7.44	7.87	6.72	9	7.89	7.07	7.31	18.83	21.18	22.39	19.04	25.27	22.06	19.81	20.32	526.22	577.43	611.81	508.54	697.05	615.18	543.99	572.92	7.18	7.8175	20.36	21.865	556	607.285
19134	19134	Prpf4b	31.69	33.4	32.06	33.22	31.44	32.55	31.67	31.08	89.17	95.04	91.25	94.09	88.27	91.02	88.8	86.36	3641.94	3920.49	3858.64	3753.03	3755.47	3810.56	3655.23	3646.91	32.5925	31.685	92.3875	88.6125	3793.53	3717.04
53890	53890	Sart3	19.06	20.43	19.54	20.11	18.18	18.22	18.68	17.63	53.65	58.12	55.61	56.97	51.05	50.96	52.37	48.97	1392.87	1461.53	1394.51	1428.56	1285.49	1304.06	1311.99	1279.28	19.785	18.1775	56.0875	50.8375	1419.37	1295.2
18260	18260	Ocln	1.67	1.55	1.31	1.23	2.13	2.1	2.71	1.61	4.71	4.42	3.73	3.48	5.99	5.86	7.61	4.47	103.01	98.99	88.46	77.93	136.1	137.74	168.96	108.98	1.44	2.1375	4.085	5.9825	92.0975	137.945
77583	77583	Notum	0.18	0.17	0.19	0.11	0.12	0.18	0.03	0.26	0.52	0.49	0.54	0.3	0.34	0.49	0.08	0.73	7	7	7	4	5	7.56	1	10	0.1625	0.1475	0.4625	0.41	6.25	5.89
106068	106068	Slc45a4	8.3	8.53	8.86	8.89	8.56	8.83	8.64	8.77	23.36	24.28	25.21	25.17	24.02	24.71	24.21	24.37	1157.91	1178.62	1224.4	1189.98	1170.71	1220.48	1165.2	1210.98	8.645	8.7	24.505	24.3275	1187.73	1191.84
13643	13643	Efnb3	51.3	48.39	51.2	48.67	45.65	39.54	32.79	48.62	144.37	137.69	145.72	137.88	128.18	110.56	91.92	135.07	3137.85	2959.34	3122.74	2919.01	2780.79	2416.94	1968.33	2988.65	49.89	41.65	141.415	116.433	3034.74	2538.68
12402	12402	Cbl	15.86	16.46	16.18	15.97	15.65	16.15	16.86	15.47	44.65	46.85	46.04	45.24	43.95	45.17	47.26	42.97	3460.18	3583.81	3515.78	3409.76	3392.68	3518.09	3606.24	3381.35	16.1175	16.0325	45.695	44.8375	3492.38	3474.59
320500	320500	Tmem215	0.05	0.16	0.09	0.14	0.1	0.16	0.14	0.14	0.13	0.46	0.27	0.4	0.28	0.46	0.4	0.39	2	8	4	6	4.34	6.99	6	7	0.11	0.135	0.315	0.3825	5	6.0825
68115	68115	Maip1	5.27	5.87	5.67	5.27	4.5	4.43	4.22	4.57	14.82	16.69	16.15	14.94	12.64	12.38	11.83	12.7	361.22	401.55	387.71	354.09	307.01	303.05	283.31	314.69	5.52	4.43	15.65	12.3875	376.142	302.015
52563	52563	Cdc23	28.85	28.62	28.66	27.93	27.27	27.4	27	26.57	81.2	81.43	81.56	79.13	76.56	76.63	75.7	73.82	2292.9	2276.11	2264.73	2175.64	2156.28	2173.97	2105.26	2120.55	28.515	27.06	80.83	75.6775	2252.34	2139.01
14457	14457	Gas7	28.72	26.33	29.19	27.98	27.3	24.88	19.65	29.67	80.83	74.92	83.08	79.26	76.66	69.58	55.1	82.43	3839.7	3514.49	3897.3	3652.09	3613.55	3327.12	2580.3	3977.71	28.055	25.375	79.5225	70.9425	3725.89	3374.67
213990	213990	Agap3	68.45	64.67	68.65	65.12	65.45	60.41	50.02	67.35	192.63	184.03	195.4	184.48	183.77	168.94	140.24	187.11	3517.65	3330.75	3527.54	3249.76	3286.02	3037.08	2520.04	3421.4	66.7225	60.8075	189.135	170.015	3406.43	3066.14
78789	78789	Vsig1	0.06	0	0.08	0	0.12	0.08	0.08	0	0.16	0	0.22	0	0.33	0.22	0.22	0	3	0	2	0	3	2	3	0	0.035	0.07	0.095	0.1925	1.25	2
27057	27057	Ncoa4	47.28	49.44	47.54	49.55	51.06	53.57	53.46	49.52	133.05	140.68	135.3	140.36	143.35	149.81	149.87	137.57	3117.83	3258.1	3127.6	3193.11	3346.42	3528.1	3456.12	3278.36	48.4525	51.9025	137.347	145.15	3174.16	3402.25
54003	54003	Nell2	90.29	81.88	90.4	87.83	83.53	80.19	66.86	87.74	254.09	232.98	257.3	248.82	234.53	224.24	187.44	243.75	5686.05	5152.36	5643.23	5362.07	5228.4	4985.1	4086.91	5534.93	87.6	79.58	248.298	222.49	5460.93	4958.84
100040563	100040563	Dynlt1c	97.82	96.49	98.11	89.33	105.7	101.74	117.58	104.83	275.27	274.56	279.23	253.05	296.77	284.52	329.66	291.25	1249.73	1229	1250.2	1111.33	1342.73	1291.01	1479.04	1342.73	95.4375	107.463	270.527	300.55	1210.07	1363.88
12727	12727	Clcn4	56.93	58.2	59.39	56.55	57.82	53.21	48.92	58.71	160.22	165.6	169.03	160.19	162.35	148.78	137.16	163.1	4824.98	4929.03	4944.55	4668.82	4865.76	4466.59	3992.47	4958.79	57.7675	54.665	163.76	152.847	4841.85	4570.9
28064	28064	Yipf3	29.05	31.22	31.7	31.05	32.99	32.75	32.74	32.03	81.74	88.84	90.21	87.96	92.64	91.59	91.79	89	894.91	972.46	984.77	948.58	1003.05	1011.41	973.94	985.99	30.755	32.6275	87.1875	91.255	950.18	993.597
329872	329872	Frem1	2.75	2.49	2.38	2.74	3	3.63	4.18	2.94	7.75	7.08	6.77	7.78	8.42	10.14	11.71	8.16	426.94	415.99	381.99	432.96	473.82	577.85	652.95	479.88	2.59	3.4375	7.345	9.6075	414.47	546.125
26559	26559	Hunk	8.42	8.29	7.93	8.22	7.61	8.37	10.02	7.99	23.69	23.59	22.57	23.29	21.37	23.4	28.09	22.19	807.39	794.55	757.85	770.4	725.33	801.41	939.77	767.44	8.215	8.4975	23.285	23.7625	782.548	808.487
115486510	115486510	Gm45095	0.76	0.58	0.76	0.75	0.64	0.85	0.7	0.71	2.14	1.66	2.16	2.12	1.8	2.36	1.95	1.98	96.18	73.99	95.94	92.81	81.01	107.02	86.28	90.81	0.7125	0.725	2.02	2.0225	89.73	91.28
252974	252974	Tspear	0.06	0.05	0.09	0.09	0.08	0.12	0.09	0.15	0.18	0.15	0.27	0.27	0.24	0.33	0.26	0.42	3.05	2	5.04	4.31	4.12	5.97	4.16	6.99	0.0725	0.11	0.2175	0.3125	3.6	5.31
22165	22165	Txk	0.02	0.1	0.09	0.07	0.07	0.15	0.15	0.19	0.07	0.28	0.27	0.2	0.2	0.41	0.42	0.52	1	4	4	3	3	6	6	8	0.07	0.14	0.205	0.3875	3	5.75
21646	21646	Tcte2	1.02	1.13	1.22	0.63	0.79	0.79	0.91	0.87	2.87	3.21	3.46	1.8	2.22	2.22	2.55	2.42	28	30.08	33	17	20.99	22	24	24	1	0.84	2.835	2.3525	27.02	22.7475
67758	67758	Aadac	0	0	0.04	0	0	0	0	0	0	0	0.12	0	0	0	0	0	0	0	1	0	0	0	0	0	0.01	0	0.03	0	0.25	0
18552	18552	Pcsk5	2.22	2.56	2.84	2.73	3.53	2.63	2.77	2.83	6.26	7.27	8.08	7.73	9.9	7.35	7.76	7.87	246.96	262.24	280.55	269.07	364.05	290.72	299.86	316.83	2.5875	2.94	7.335	8.22	264.705	317.865
16814	16814	Lbx1	0	0	0	0.02	0.02	0	0.06	0.04	0	0	0	0.06	0.06	0	0.18	0.12	0	0	0	1	1	0	3	2	0.005	0.03	0.015	0.09	0.25	1.5
241230	241230	St8sia6	0.07	0.07	0.02	0.05	0.08	0.08	0.09	0.05	0.19	0.19	0.05	0.14	0.24	0.23	0.24	0.14	4	4	1	3	5	5	5	3	0.0525	0.075	0.1425	0.2125	3	4.5
320864	320864	Krt26	0.04	0	0	0.04	0.02	0	0	0	0.11	0	0	0.11	0.06	0	0	0	2	0	0	1.94	1	0	0	0	0.02	0.005	0.055	0.015	0.985	0.25
64209	64209	Herpud1	25.5	24.68	27.03	25.26	25.84	23.47	19.95	27.39	71.75	70.22	76.93	71.56	72.56	65.63	55.93	76.1	937.99	905.99	972.02	902.91	926.39	859.99	695.14	1004.95	25.6175	24.1625	72.615	67.555	929.727	871.617
214642	214642	Cped1	0.21	0.1	0.12	0.09	0.2	0.19	0.12	0.23	0.59	0.27	0.33	0.25	0.57	0.54	0.34	0.64	17.99	10	11	8	19	18	11	23	0.13	0.185	0.36	0.5225	11.7475	17.75
69195	69195	Tmem121	9.54	9.12	10.42	9.29	8.96	9.73	7.66	9.18	26.86	25.96	29.65	26.3	25.16	27.21	21.48	25.5	285.95	272.99	311.08	272.47	266.99	291	224.95	275.9	9.5925	8.8825	27.1925	24.8375	285.623	264.71
115486880	115486880	LOC115486880	0.09	0.08	0	0.08	0.08	0.08	0.27	0	0.25	0.24	0	0.23	0.23	0.22	0.75	0	1.92	1.82	0	1.7	1.73	1.68	5.63	0	0.0625	0.1075	0.18	0.3	1.36	2.26
101544	101544	Zfp575	2.55	2.51	2.7	2.36	2.34	2.4	2.17	2.79	7.16	7.14	7.68	6.68	6.58	6.72	6.08	7.76	129.13	130.15	139.65	114.52	121.11	120.86	105.19	145.64	2.53	2.425	7.165	6.785	128.363	123.2
231386	231386	Ythdc1	34.42	36.1	35.66	37.46	34.92	35.55	34.78	32.58	96.87	102.73	101.49	106.11	98.03	99.42	97.5	90.52	2158.86	2241.87	2221.52	2281.33	2161.65	2217.15	2125.5	2051.99	35.91	34.4575	101.8	96.3675	2225.89	2139.07
52023	52023	Pibf1	8.81	8.41	8.44	9.35	8.34	8.66	9.12	7.86	24.79	23.93	24.03	26.48	23.42	24.23	25.57	21.82	470.98	438.27	450.11	486.48	438.05	457.62	474.3	419.04	8.7525	8.495	24.8075	23.76	461.46	447.252
100756	100756	Usp30	14.86	14.95	15.32	15.36	14.82	14.96	15.85	15.95	41.82	42.55	43.61	43.5	41.61	41.83	44.45	44.32	842.95	873.76	885.91	851.27	851.75	861.89	887.33	908.44	15.1225	15.395	42.87	43.0525	863.472	877.352
67620	67620	Lrp2bp	0.68	0.72	0.65	0.83	0.34	0.51	0.41	0.55	1.91	2.06	1.85	2.36	0.95	1.42	1.14	1.53	43.9	46.9	39.97	51	22	31.83	25.98	35.99	0.72	0.4525	2.045	1.26	45.4425	28.95
68441	68441	Rraga	59.42	55.13	55.64	59.81	60.28	63.11	58.66	65.17	167.21	156.87	158.35	169.42	169.25	176.48	164.47	181.07	1793.98	1661.1	1673.34	1767.48	1809.71	1902.08	1733.57	1974.24	57.5	61.805	162.963	172.817	1723.97	1854.9
545902	545902	Ptprh	0.21	0.25	0.21	0.13	0.42	0.3	0.31	0.34	0.59	0.71	0.6	0.38	1.19	0.85	0.86	0.95	16	19	16	10	31.99	23	22.99	26.16	0.2	0.3425	0.57	0.9625	15.25	26.035
56208	56208	Becn1	50.24	47.92	48.37	47.45	52.63	48.27	46.02	47.71	141.39	136.34	137.67	134.4	147.77	134.99	129.02	132.55	1817.68	1749.01	1753.55	1678.41	1889.27	1761.18	1670.12	1742.39	48.495	48.6575	137.45	136.083	1749.66	1765.74
239796	239796	Mb21d2	13.38	12.6	14.47	13.31	13.35	11.92	11.06	13.5	37.64	35.86	41.18	37.71	37.47	33.34	31.02	37.5	784.12	736.09	843.99	761.16	775.15	693.46	635.99	783.03	13.44	12.4575	38.0975	34.8325	781.34	721.908
18176	18176	Nras	38.82	40.81	39.67	39.41	39.79	39.58	42.7	37.88	109.25	116.11	112.91	111.64	111.72	110.67	119.72	105.23	3309.29	3469.1	3355.59	3285.79	3360.62	3363.44	3552.11	3233.84	39.6775	39.9875	112.478	111.835	3354.94	3377.5
100737	100737	Dcun1d4	18.51	18.89	19.46	18.94	18.94	19.62	17.31	20.11	52.1	53.74	55.37	53.66	53.17	54.85	48.52	55.86	1501.56	1514.06	1545.84	1510.85	1517.52	1594.71	1414.91	1622.09	18.95	18.995	53.7175	53.1	1518.08	1537.31
239833	239833	Lmln	5.48	5.29	4.76	5.02	4.83	4.53	4.64	4.5	15.41	15.07	13.55	14.21	13.56	12.66	13.02	12.5	540.63	532.88	479.48	494.48	486.93	475.67	452.51	464.05	5.1375	4.625	14.56	12.935	511.868	469.79
239036	239036	4930596D02Rik	0	0.05	0	0	0	0	0	0	0	0.13	0	0	0	0	0	0	0	1	0	0	0	0	0	0	0.0125	0	0.0325	0	0.25	0
319187	319187	H2bc15	0.72	0.52	0.55	0.61	0.3	0.29	0.32	0.65	2.01	1.47	1.56	1.73	0.83	0.8	0.9	1.81	5.92	4.27	4.51	4.94	2.45	2.36	2.61	5.43	0.6	0.39	1.6925	1.085	4.91	3.2125
18632	18632	Pex11b	14.4	13.64	16.65	13.9	14.02	13.37	14.91	12.39	40.51	38.8	47.38	39.38	39.35	37.38	41.8	34.42	449.99	397.98	449.99	399.3	419.96	398.07	412.09	387.91	14.6475	13.6725	41.5175	38.2375	424.315	404.507
384071	384071	Slc25a34	0.22	0.16	0.23	0.38	0.3	0.55	0.36	0.37	0.61	0.45	0.65	1.08	0.83	1.54	1.01	1.04	11	8	12	19	15	28	18	19.03	0.2475	0.395	0.6975	1.105	12.5	20.0075
21869	21869	Nkx2-1	10.23	10.15	9.41	9.14	6.01	6.04	6.51	6.05	28.8	28.88	26.79	25.88	16.87	16.89	18.26	16.82	558.08	540.28	507.43	483.61	315.53	337.42	355.65	329.3	9.7325	6.1525	27.5875	17.21	522.35	334.475
98386	98386	Lbr	9.33	9.22	10.16	8.48	8.58	8.95	9.04	8.57	26.25	26.24	28.91	24.01	24.09	25.02	25.33	23.82	631.98	622.99	684.77	561.61	576.97	603.73	598.02	581.66	9.2975	8.785	26.3525	24.565	625.337	590.095
408192	408192	Gm9839	0.15	0.15	0.06	0	0.13	0.09	0	0.09	0.43	0.42	0.18	0	0.37	0.25	0	0.24	4.07	3.92	1.68	0	3.48	2.4	0	2.33	0.09	0.0775	0.2575	0.215	2.4175	2.0525
100929	100929	Tyw1	8.74	8.82	8.78	7.9	8.78	8.46	9.07	7.95	24.6	25.09	24.98	22.39	24.65	23.67	25.44	22.09	514.44	507.09	507.43	449.36	502.73	491.59	507.16	453.96	8.56	8.565	24.265	23.9625	494.58	488.86
18736	18736	Pou1f1	0.04	0.06	0.16	0.07	0.09	0.2	0.15	0.06	0.1	0.18	0.45	0.19	0.25	0.57	0.42	0.15	1.35	2.46	5.98	2.54	3.43	7.78	5.64	2.13	0.0825	0.125	0.23	0.3475	3.0825	4.745
228790	228790	Asxl1	20.76	19.9	20.57	20.56	19.14	19.17	19.43	18.68	58.42	56.63	58.54	58.26	53.74	53.6	54.46	51.89	2697.82	2550.29	2615	2572.77	2405.55	2430.21	2403.43	2381.95	20.4475	19.105	57.9625	53.4225	2608.97	2405.28
102278	102278	Cpne7	2.4	2.7	3.22	2.89	2.19	2.07	1.64	2.69	6.74	7.68	9.16	8.19	6.15	5.8	4.6	7.47	108.99	120	133.8	127	96	89	67.98	118.01	2.8025	2.1475	7.9425	6.005	122.448	92.7475
30044	30044	Opn4	0	0	0	0.05	0	0.02	0.05	0	0	0	0	0.14	0	0.07	0.14	0	0	0	0	2	0	1	2	0	0.0125	0.0175	0.035	0.0525	0.5	0.75
216049	216049	Zfp365	11.89	11.51	11.79	11.71	11.77	11.3	11.11	11.3	33.47	32.75	33.55	33.17	33.05	31.59	31.13	31.4	966.27	932.97	953.99	930.96	950.91	916.01	882.96	921.1	11.725	11.37	33.235	31.7925	946.048	917.745
23988	23988	Pin1	52.24	47	53.31	50.22	48.16	49.06	45.53	56.62	147.02	133.73	151.74	142.26	135.21	137.19	127.64	157.3	867.95	792.99	895.98	826.36	808	817	739.36	939.77	50.6925	49.8425	143.688	139.335	845.82	826.033
13492	13492	Drd5	0.03	0.04	0.12	0.04	0	0.05	0.07	0.02	0.1	0.1	0.35	0.1	0	0.15	0.2	0.05	1.96	2	6.99	2	0	3	4	1	0.0575	0.035	0.1625	0.1	3.2375	2
17347	17347	Mknk2	21.29	20.85	21.09	20.19	22.09	20.62	21.35	21.31	59.92	59.34	60.01	57.2	62.04	57.66	59.85	59.2	1391.72	1359.01	1360.88	1285.69	1423.31	1327.97	1370.38	1395.36	20.855	21.3425	59.1175	59.6875	1349.33	1379.26
115488119	115488119	Gm47655	0.39	0.21	0.33	0.52	0.74	0.2	0.86	0.35	1.09	0.59	0.95	1.48	2.07	0.57	2.41	0.98	6.79	3.6	5.79	8.91	12.81	3.54	14.68	6.19	0.3625	0.5375	1.0275	1.5075	6.2725	9.305
11520	11520	Plin2	10.41	10.6	9.69	10.52	8.05	7.88	9.62	7.91	29.29	30.16	27.57	29.79	22.59	22.04	26.96	21.98	368	371	342	365	283	274.99	332	280.99	10.305	8.365	29.2025	23.3925	361.5	292.745
16332	16332	Inppl1	15.49	16.23	16.51	16.47	17.87	18.3	20.59	16.17	43.58	46.2	46.98	46.66	50.17	51.17	57.72	44.93	1458.5	1513.19	1538.96	1522.74	1663.35	1720.87	1892.09	1514.35	16.175	18.2325	45.855	50.9975	1508.35	1697.66
60321	60321	Wbp11	40.68	41.18	41.44	40.61	41.41	39.92	40.01	41.18	114.49	117.18	117.95	115.05	116.28	111.63	112.17	114.42	2036.14	2051.13	2068.49	1984.96	2062.05	2000.91	1957.88	2072.6	40.9775	40.63	116.168	113.625	2035.18	2023.36
71287	71287	Cpvl	0.04	0.04	0.08	0.08	0.04	0.08	0.04	0.16	0.11	0.11	0.23	0.23	0.11	0.22	0.1	0.44	1	1	2	2	1	2	1	4	0.06	0.08	0.17	0.2175	1.5	2
66365	66365	Ccdc90b	15.67	14.85	15.87	16.67	17.02	20	20.66	15.49	44.11	42.25	45.18	47.23	47.79	55.93	57.92	43.03	439.3	423	454.97	465.94	479.15	559.96	574.65	448.76	15.765	18.2925	44.6925	51.1675	445.803	515.63
171188	171188	Vmn1r32	0.03	0.05	0.04	0.07	0.05	0.11	0.07	0.1	0.09	0.14	0.12	0.19	0.15	0.3	0.19	0.27	1.54	2.33	2	3	2.51	5	3	4.51	0.0475	0.0825	0.135	0.2275	2.2175	3.755
13396	13396	Dlx6	9.77	9.8	10.17	10.66	6.6	6.64	7.97	7.93	27.5	27.89	28.94	30.18	18.53	18.58	22.36	22.04	192.8	192.99	199.86	205.77	129.51	130.84	153.98	157	10.1	7.285	28.6275	20.3775	197.855	142.833
22642	22642	Zbtb17	11.42	10.26	10.97	10.45	9.77	10.41	9.35	9.84	32.14	29.19	31.22	29.62	27.44	29.12	26.22	27.33	604.48	537.97	580.46	543.09	505.54	544.37	475.7	514.17	10.775	9.8425	30.5425	27.5275	566.5	509.945
74424	74424	Tmc5	0.11	0.15	0.04	0.13	0.09	0.09	0.15	0.06	0.32	0.44	0.1	0.36	0.26	0.26	0.41	0.16	6	11	2	7	5	6	9	3	0.1075	0.0975	0.305	0.2725	6.5	5.75
18803	18803	Plcg1	35.81	35.57	35.87	34.36	32.88	33.11	35.06	32.7	100.78	101.21	102.08	97.35	92.31	92.59	98.29	90.86	3032.28	3005.34	3025.01	2848.03	2767.93	2798.5	2905.44	2778.15	35.4025	33.4375	100.355	93.5125	2977.66	2812.51
67693	67693	Hypk	68.48	66.5	67.68	75.23	70.58	60.59	61.7	73.26	192.72	189.22	192.61	213.12	198.17	169.42	172.97	203.53	733.75	711	722.27	788.97	751.92	647.98	646.98	787.48	69.4725	66.5325	196.917	186.023	738.997	708.59
67703	67703	Kirrel3	17.56	16.86	17.05	16.41	18.41	16.33	14.43	19.15	49.42	47.98	48.53	46.48	51.7	45.67	40.44	53.21	1572.12	1518.15	1540.51	1553.78	1608.98	1467.81	1279.11	1710.01	16.97	17.08	48.1025	47.755	1546.14	1516.48
394432	394432	Ugt1a7c	0	0.03	0	0.07	0	0.03	0	0	0	0.08	0	0.21	0	0.09	0	0	0	1.86	0	4.52	0	2.01	0	0	0.025	0.0075	0.0725	0.0225	1.595	0.5025
225887	225887	Ndufs8	40.94	38.25	39.79	38.11	38.6	38.2	35.93	38.27	115.21	108.85	113.23	107.97	108.37	106.84	100.72	106.32	603.73	567.83	588	546.97	564.94	561.89	522.9	575	39.2725	37.75	111.315	105.562	576.633	556.183
64659	64659	Mrps14	12.09	13.04	12.31	12.76	13.27	15.24	13.78	13.42	34.03	37.1	35.03	36.15	37.27	42.61	38.64	37.29	460.84	494.99	466.25	476.12	504	578.98	513	512	12.55	13.9275	35.5775	38.9525	474.55	526.995
14428	14428	Galr2	1.3	0.8	0.98	1.3	1.15	0.88	0.89	1.18	3.66	2.28	2.78	3.68	3.23	2.46	2.49	3.27	67.44	37.26	42.55	57.45	56.09	43.71	40.03	58.73	1.095	1.025	3.1	2.8625	51.175	49.64
620419	620419	Zfp963	3.11	4.32	3.86	3.4	3.4	3.46	4.07	3.35	8.76	12.29	10.98	9.62	9.54	9.69	11.41	9.3	134.76	186.57	166.38	143.91	146.29	149.66	172.35	145.39	3.6725	3.57	10.4125	9.985	157.905	153.423
67824	67824	Nmral1	11.24	11.3	10.51	9.69	10.13	9.79	10.89	8.95	31.62	32.15	29.9	27.45	28.44	27.37	30.53	24.87	299	301.38	280.95	254	269.99	260.92	286	240	10.685	9.94	30.28	27.8025	283.832	264.228
102637129	102637129	Gm12854	2.61	3.27	2.93	2.6	2.77	2.7	2.64	2.62	7.35	9.3	8.34	7.36	7.77	7.56	7.4	7.28	84.36	105.23	94.19	82.04	88.85	87.12	83.44	84.89	2.8525	2.6825	8.0875	7.5025	91.455	86.075
22764	22764	Zfx	10.16	11.19	10.07	10.62	11.01	11.63	12.05	9.35	28.58	31.83	28.67	30.08	30.92	32.52	33.79	25.98	1247.92	1392.85	1314.97	1338.83	1390.01	1441.03	1553.42	1234.56	10.51	11.01	29.79	30.8025	1323.64	1404.76
271887	271887	Rbbp8nl	0.02	0	0	0	0	0.05	0.03	0	0.05	0	0	0	0	0.13	0.1	0	1	0	0	0	0	2.77	2	0	0.005	0.02	0.0125	0.0575	0.25	1.1925
106794	106794	Dhx57	21.1	19.61	20.45	21.07	19.7	19.86	17.76	18.64	59.39	55.81	58.2	59.69	55.3	55.54	49.8	51.79	1843.54	1687.48	1774.53	1776.28	1693.92	1697.43	1522.21	1628.63	20.5575	18.99	58.2725	53.1075	1770.46	1635.55
100504474	100504474	Smlr1	0.25	0.33	0.25	0.34	0.42	0.5	0.25	0.41	0.7	0.95	0.71	0.96	1.17	1.39	0.71	1.15	3	4	3	4	5	6	3	5	0.2925	0.395	0.83	1.105	3.5	4.75
17841	17841	Mup2	0	0	0.07	0	0	0	0	0	0	0	0.2	0	0	0	0	0	0	0	1	0	0	0	0	0	0.0175	0	0.05	0	0.25	0
66089	66089	Rmnd5b	15.46	15.57	16.72	15.44	15.82	15.07	15.38	15.17	43.49	44.3	47.59	43.74	44.41	42.15	43.11	42.14	565.99	568.98	609.95	553.51	575.99	550.99	551.09	557.29	15.7975	15.36	44.78	42.9525	574.607	558.84
258999	258999	Olfr178	0	0	0	0	0	0.06	0	0	0	0	0	0	0	0.16	0	0	0	0	0	0	0	1	0	0	0	0.015	0	0.04	0	0.25
23920	23920	Insrr	0.02	0.03	0.02	0.07	0.02	0.03	0.03	0.05	0.07	0.1	0.05	0.2	0.05	0.1	0.09	0.13	2	3	1	6	1	3	2	4	0.035	0.0325	0.105	0.0925	3	2.5
215335	215335	Slc36a1	7.93	7.69	7.6	7.68	7.12	7.7	7.58	7.03	22.31	21.89	21.62	21.75	20	21.54	21.26	19.52	799.62	774.51	763.39	758.17	714.32	775.43	748.5	711.19	7.725	7.3575	21.8925	20.58	773.923	737.36
75210	75210	Prr3	28.77	27.44	27.72	28.24	28.98	26.06	25	28.86	80.96	78.08	78.88	79.99	81.35	72.86	70.09	80.18	941.75	897.29	893.33	912.12	936.32	857.51	790.91	952.45	28.0425	27.225	79.4775	76.12	911.122	884.298
100034748	100034748	A930017K11Rik	0.07	0.05	0.07	0.06	0.19	0.07	0.05	0.11	0.19	0.13	0.19	0.18	0.53	0.19	0.13	0.31	3	2	3	3	9	3	2	5	0.0625	0.105	0.1725	0.29	2.75	4.75
56041	56041	Uso1	27.44	28.18	27.86	28.12	29.12	29.12	29	29.6	77.22	80.18	79.28	79.67	81.75	81.42	81.3	82.25	2038.64	2088.74	2062.83	2046	2151.43	2159.81	2108.56	2206.64	27.9	29.21	79.0875	81.68	2059.05	2156.61
14824	14824	Grn	39.02	40.47	35.39	37.19	44.92	46.9	51.57	42.55	109.8	115.16	100.73	105.35	126.12	131.15	144.57	118.2	1580.96	1636.52	1428.61	1475	1809.88	1897.02	2045.02	1729.61	38.0175	46.485	107.76	130.01	1530.27	1870.38
74199	74199	Vit	24.99	24.26	21.97	23.71	22.08	25.59	30.99	22.47	70.33	69.02	62.53	67.17	61.99	71.57	86.88	62.43	1288	1248.51	1128.53	1197.23	1132.04	1318.66	1564.09	1162.58	23.7325	25.2825	67.2625	70.7175	1215.57	1294.34
383766	383766	Tldc2	0.5	0.48	0.57	0.65	0.58	0.36	0.4	0.42	1.42	1.37	1.63	1.85	1.62	1.01	1.13	1.15	57.99	61.51	75.35	78.9	68.33	49.68	50.78	52.47	0.55	0.44	1.5675	1.2275	68.4375	55.315
381686	381686	Kpna7	0.05	0.08	0	0.08	0.03	0.05	0.1	0.15	0.14	0.21	0	0.22	0.07	0.14	0.29	0.42	2	3	0	3	1	2	4	6.01	0.0525	0.0825	0.1425	0.23	2	3.2525
13998	13998	Fgd6	3.2	3.98	3.43	3.58	4.44	4.73	5.58	3.93	9	11.32	9.77	10.14	12.46	13.23	15.63	10.91	493.64	542.99	527.92	539.59	659.72	719.82	804.59	593.86	3.5475	4.67	10.0575	13.0575	526.035	694.497
227446	227446	Relch	15.27	16.55	17.94	16.05	17.01	16.23	15.04	16.58	42.97	47.09	51.05	45.48	47.76	45.38	42.16	46.06	1556.34	1655.53	1785.83	1581.27	1669.37	1627.23	1486.78	1664.95	16.4525	16.215	46.6475	45.34	1644.74	1612.08
225861	225861	Snx32	19.16	18.95	19.24	19.29	18.98	17.53	15.76	17.76	53.92	53.93	54.77	54.64	53.28	49.01	44.2	49.35	691	701.6	695.25	687.74	686.84	647.05	562.83	645.89	19.16	17.5075	54.315	48.96	693.898	635.653
67026	67026	Thap4	10.98	11.61	11.59	12.2	10.59	11.2	11.92	10.3	30.89	33.02	32.99	34.55	29.73	31.32	33.43	28.61	433.05	471.99	422.8	458.92	429.06	420.43	455	420.98	11.595	11.0025	32.8625	30.7725	446.69	431.368
15423	15423	Hoxc4	0	0	0.02	0	0	0	0	0	0	0	0.07	0	0	0	0	0	0	0	0.62	0	0	0	0	0	0.005	0	0.0175	0	0.155	0
224691	224691	Zfp472	2.55	2.62	2.37	2.89	2.26	2.35	2.01	2.16	7.19	7.47	6.74	8.2	6.34	6.58	5.63	6	112.78	115.68	104.13	125.15	99.14	103.82	86.76	95.74	2.6075	2.195	7.4	6.1375	114.435	96.365
76192	76192	Abhd12	41.45	39.44	44.31	44.33	49.03	46.61	47	46.42	116.65	112.23	126.11	125.57	137.66	130.34	131.76	128.96	1516.34	1437.84	1622.55	1568.74	1750.74	1687.39	1666.97	1709.28	42.3825	47.265	120.14	132.18	1536.37	1703.6
12537	12537	Cdk11b	35.11	35.52	35.68	34.88	36.95	36.9	33.77	36.31	98.81	101.07	101.56	98.82	103.75	103.17	94.69	100.87	1774.57	1780.94	1732.94	1731.76	1786.29	1850.88	1672.44	1843.71	35.2975	35.9825	100.065	100.62	1755.05	1788.33
100045792	100045792	Ect2l	0.53	0.46	0.36	0.42	0.22	0.3	0.62	0.33	1.48	1.32	1.02	1.18	0.62	0.84	1.75	0.91	36.12	31.89	24.64	27.93	14.66	19.97	41.53	21.86	0.4425	0.3675	1.25	1.03	30.145	24.505
213783	213783	Plekhg1	2.84	2.84	2.69	2.85	3.35	3.68	3.98	3.11	7.99	8.08	7.66	8.06	9.4	10.28	11.17	8.65	400.31	402.46	380.79	395.06	470.83	514.74	557.41	440.59	2.805	3.53	7.9475	9.875	394.655	495.892
100503584	100503584	Zfp534	0.24	0.24	0.01	0	0.22	0.08	0.64	0.03	0.67	0.68	0.04	0	0.62	0.22	1.79	0.08	10.13	12.93	0.81	0	12.05	3.3	27.53	1.21	0.1225	0.2425	0.3475	0.6775	5.9675	11.0225
209630	209630	Frmd4a	25.53	24.76	25.97	24.87	20.87	19.73	18.75	20.86	71.84	70.45	73.92	70.46	58.6	55.17	52.57	57.94	3204.11	3093.83	3237.96	3072.68	2588.71	2449.4	2298.52	2617.09	25.2825	20.0525	71.6675	56.07	3152.14	2488.43
68033	68033	Cox19	39.43	33.03	35.64	33.45	33.51	29.96	31.07	34.66	110.96	93.97	101.45	94.76	94.09	83.77	87.11	96.3	541.98	453	488.03	450.05	457.99	411	417.98	478	35.3875	32.3	100.285	90.3175	483.265	441.243
22284	22284	Usp9x	45.12	47.38	46.82	46.84	46.66	46.57	47.18	45.81	126.98	134.83	133.26	132.69	131.01	130.22	132.28	127.28	10439	10940.6	10772.5	10602.4	10740.2	10740.8	10652.2	10616.7	46.54	46.555	131.94	130.197	10688.6	10687.5
110075	110075	Bmp3	0.83	0.71	0.63	0.78	1.11	1.13	0.83	1.25	2.34	2.01	1.8	2.21	3.12	3.16	2.33	3.46	99.49	84.26	75.25	90.95	132.83	135.95	97.01	150.11	0.7375	1.08	2.09	3.0175	87.4875	128.975
68303	68303	Fam114a1	8.33	8.45	7.46	8.07	8.93	9.75	11.01	8.76	23.43	24.04	21.24	22.85	25.08	27.25	30.86	24.33	466.08	471.96	416.11	442	497.19	544.64	603.19	491.91	8.0775	9.6125	22.89	26.88	449.038	534.232
74116	74116	Pi16	0.97	0.9	0.9	0.67	0.71	0.69	0.6	0.49	2.72	2.55	2.56	1.91	2	1.92	1.69	1.37	41	37.88	38	27.99	30	29	24.96	21	0.86	0.6225	2.435	1.745	36.2175	26.24
72373	72373	Psca	0	0.13	0	0.07	0.13	0	0	0.06	0	0.37	0	0.19	0.36	0	0	0.18	0	2	0	1	2	0	0	1	0.05	0.0475	0.14	0.135	0.75	0.75
73398	73398	Nipsnap3a	0	0	0	0	0	0	0.05	0	0	0	0	0	0	0	0.14	0	0	0	0	0	0	0	1	0	0	0.0125	0	0.035	0	0.25
14402	14402	Gabrb3	41.66	41.23	44.71	42.61	43.82	40.98	35.5	44.49	117.23	117.32	127.26	120.7	123.03	114.58	99.52	123.59	4422.22	4369.91	4727.33	4431.8	4622.69	4348.2	3689.86	4738.07	42.5525	41.1975	120.627	115.18	4487.81	4349.7
100233175	100233175	Gon7	11.3	9.91	10.13	8.77	10.11	9.22	10.7	10.41	31.8	28.2	28.83	24.84	28.39	25.79	30.01	28.93	242.83	212.53	216.81	184.38	216.06	197.83	225.1	224.5	10.0275	10.11	28.4175	28.28	214.137	215.873
140483	140483	Hnmt	3.39	3.36	3.53	3.53	5.14	4.54	3.96	5.14	9.53	9.56	10.05	9.99	14.43	12.68	11.1	14.28	104	102.98	107.99	105.99	156.96	140.07	119	158.97	3.4525	4.695	9.7825	13.1225	105.24	143.75
100009600	100009600	Zglp1	0.43	0.43	0.49	0.93	0.22	0.7	0.55	0.27	1.21	1.23	1.39	2.65	0.61	1.96	1.54	0.75	8	8	9	16.97	4	13	10	5	0.57	0.435	1.62	1.215	10.4925	8
16728	16728	L1cam	63.57	56.31	62.52	59.95	56.22	49.43	35.5	58.17	178.9	160.22	177.95	169.84	157.86	138.22	99.54	161.62	6434.5	5679.13	6301.9	5933.57	5656.16	4992.2	3515.91	5903.37	60.5875	49.83	171.727	139.31	6087.27	5016.91
68312	68312	Gstm7	17.01	17.89	15.66	16.62	14.89	16.51	19.48	14.28	47.87	50.9	44.56	47.07	41.81	46.15	54.63	39.67	427.69	449.86	387.67	408.23	367.21	411.66	469.92	357.38	16.795	16.29	47.6	45.565	418.363	401.543
66172	66172	Med11	9.53	7.37	6.9	9.92	8.79	9	8.87	8.9	26.81	20.98	19.64	28.1	24.69	25.17	24.87	24.71	157.99	122	114	161	145	149	144	147.99	8.43	8.89	23.8825	24.86	138.748	146.498
213389	213389	Prdm9	0.77	0.68	0.68	0.7	0.46	0.65	0.57	0.5	2.17	1.95	1.94	1.98	1.3	1.82	1.6	1.39	62.39	57.83	50.71	58.91	46.6	46.55	50.12	42.78	0.7075	0.545	2.01	1.5275	57.46	46.5125
231642	231642	Alkbh2	2.53	2.86	1.89	2.5	2.27	2.2	2.49	2.83	7.12	8.14	5.38	7.07	6.36	6.15	6.98	7.88	47.18	47.34	36.25	43.5	43.54	44.78	42.29	51.31	2.445	2.4475	6.9275	6.8425	43.5675	45.48
21367	21367	Cntn2	3.95	3.52	3.83	3.65	2.79	2.31	1.96	2.82	11.11	10	10.91	10.33	7.83	6.46	5.49	7.84	722.78	641.24	696.86	651.51	505.97	421.97	350.22	518.33	3.7375	2.47	10.5875	6.905	678.097	449.123
105244426	105244426	Gm40035	0.04	0.02	0.07	0	0.05	0	0.01	0.08	0.13	0.07	0.19	0	0.13	0	0.02	0.23	1.65	0.87	2.43	0	1.73	0	0.31	3.14	0.0325	0.035	0.0975	0.095	1.2375	1.295
319604	319604	Fam168a	55.05	54.81	55.7	56.46	56.71	54.11	54.31	55.63	154.92	155.97	158.53	159.93	159.21	151.31	152.27	154.55	6700.46	6650.89	6806.28	6733.62	6939.63	6603.84	6505.44	6795.3	55.505	55.19	157.338	154.335	6722.81	6711.05
328967	328967	Arhgef37	0.79	0.6	0.56	0.81	0.59	0.99	0.79	0.83	2.21	1.7	1.61	2.28	1.66	2.78	2.2	2.32	132.52	118.53	107.05	147.26	108.83	157.64	132.68	144.8	0.69	0.8	1.95	2.24	126.34	135.988
23801	23801	Aloxe3	1.04	0.76	0.91	1.25	1.27	1.21	0.96	1.12	2.93	2.16	2.6	3.53	3.56	3.4	2.68	3.11	74.86	48	62	75.88	85	81.39	72	80	0.99	1.14	2.805	3.1875	65.185	79.5975
78779	78779	Spata2l	3.88	2.75	3.29	3.68	5.11	4.34	3.6	4.19	10.93	7.82	9.36	10.43	14.36	12.14	10.08	11.64	187	132.99	160.29	174.98	237.86	208.99	171	199.98	3.4	4.31	9.635	12.055	163.815	204.458
67064	67064	Chmp1b	13.64	14.52	14.19	14.15	15.13	16.34	16.47	15.23	38.4	41.31	40.4	40.09	42.48	45.69	46.18	42.32	653.22	693.64	676.95	663.16	720.25	780.9	771.78	731.71	14.125	15.7925	40.05	44.1675	671.742	751.16
328035	328035	Fads6	1.03	1.06	1.2	1.2	0.99	1.04	0.85	0.99	2.9	3.01	3.42	3.4	2.78	2.9	2.39	2.75	118.09	121.2	137.48	134.78	112.94	118.71	95.61	113.81	1.1225	0.9675	3.1825	2.705	127.888	110.267
320587	320587	Tmem88b	1.99	1.54	1.82	1.89	1.89	2.05	2.17	1.79	5.59	4.4	5.17	5.36	5.32	5.74	6.09	4.98	131.18	101.85	119.57	122.28	124.46	135.46	140.49	118.86	1.81	1.975	5.13	5.5325	118.72	129.817
12964	12964	Cryga	0.46	0.09	0.18	0.09	0.18	0.18	0	0.1	1.29	0.26	0.52	0.26	0.52	0.51	0	0.26	5	1	2	1	2	2	0	1.04	0.205	0.115	0.5825	0.3225	2.25	1.26
69060	69060	Pnlip	0	0	0	0.04	0	0	0.04	0	0	0	0	0.1	0	0	0.1	0	0	0	0	1	0	0	1	0	0.01	0.01	0.025	0.025	0.25	0.25
12579	12579	Cdkn2b	5.37	4.84	4.6	6.05	8.18	8.64	9.52	6.8	15.12	13.78	13.1	17.15	22.96	24.16	26.7	18.88	139.39	125.37	119	153.75	210.95	223.8	241.85	176.9	5.215	8.285	14.7875	23.175	134.377	213.375
69742	69742	Tm2d2	37.63	36.95	39.35	38.83	37.8	39.86	37.54	41.07	105.89	105.14	111.98	110	106.13	111.46	105.26	114.1	894.95	876.97	932.17	903.98	893.91	946.29	873.95	979.98	38.19	39.0675	108.252	109.237	902.018	923.533
68475	68475	Ssna1	35.61	33.75	35.5	36.17	32.97	35.15	36.8	34.08	100.21	96.05	101.04	102.46	92.58	98.28	103.18	94.69	560.26	529.97	556.4	556.99	515.85	551.99	566.73	538	35.2575	34.75	99.94	97.1825	550.905	543.143
108155	108155	Ogt	76.91	83.02	79.99	80.49	76.03	72.29	82.97	67.23	216.44	236.24	227.65	228.01	213.46	202.16	232.62	186.77	7812.64	8396.85	8060.7	8026.21	7658.91	7299.55	8233.06	6861.8	80.1025	74.63	227.085	208.752	8074.1	7513.33
368204	368204	Khdc1a	0.05	0	0.08	0.14	0	0	0.08	0.13	0.13	0	0.23	0.41	0	0	0.23	0.35	1.72	0	3	5.16	0	0	3.01	4.7	0.0675	0.0525	0.1925	0.145	2.47	1.9275
19646	19646	Rbbp4	53.16	55.53	52.75	55.12	56.51	58.15	59.26	55.69	149.59	158.01	150.14	156.15	158.68	162.6	166.14	154.73	4472.2	4662.02	4420.98	4539.14	4727.62	4883.23	4879.45	4700.93	54.14	57.4025	153.472	160.537	4523.59	4797.81
103537	103537	Mbtd1	23.82	24.94	23.82	24.53	22.41	22.61	24.37	21.08	67.02	70.97	67.8	69.5	62.91	63.23	68.31	58.57	2361.17	2496.58	2417.22	2405.4	2259.08	2266.23	2436.8	2121.92	24.2775	22.6175	68.8225	63.255	2420.09	2271.01
21906	21906	Otop1	0	0.02	0.02	0.03	0	0.03	0	0.02	0	0.05	0.05	0.1	0	0.09	0	0.05	0	1	1	2	0	1.99	0	1	0.0175	0.0125	0.05	0.035	1	0.7475
73456	73456	Izumo1	0	0.04	0.05	0.07	0	0.04	0.07	0.14	0	0.11	0.15	0.21	0	0.11	0.21	0.4	0	1	1	2	0	1	2	4	0.04	0.0625	0.1175	0.18	1	1.75
69596	69596	Ap5s1	6.17	6.12	6.52	6.39	7.85	6.92	6.87	7.22	17.38	17.41	18.54	18.11	22.05	19.34	19.26	20.06	184.99	182.91	194.44	184.74	233.99	206.86	201.38	217.01	6.3	7.215	17.86	20.1775	186.77	214.81
76238	76238	Grhpr	21.53	20.09	20.09	22.28	17.84	20.43	23.11	18.27	60.58	57.16	57.17	63.12	50.1	57.12	64.8	50.76	511.99	476.76	475.92	518.72	422	484.97	538	435.94	20.9975	19.9125	59.5075	55.695	495.848	470.228
67290	67290	3110040N11Rik	10.15	9.38	9.97	10.42	10.26	9.27	9.88	12.18	28.57	26.68	28.37	29.53	28.81	25.93	27.71	33.84	152.89	140.28	148.99	152.97	152.99	140.97	145	185.1	9.98	10.3975	28.2875	29.0725	148.782	156.015
102193	102193	Zdhhc7	11.26	10.19	10.5	10.32	10.57	10.95	10.36	11.32	31.7	29	29.89	29.23	29.69	30.63	29.03	31.46	609.99	547	564.67	547	565.08	589.94	548.87	612.86	10.5675	10.8	29.955	30.2025	567.165	579.188
319181	319181	H2bc8	0.25	1.03	0.61	1.97	1.58	2.39	0.97	1.59	0.71	2.92	1.74	5.59	4.44	6.67	2.73	4.41	2.03	8.2	4.87	15.49	12.6	19.09	7.63	12.75	0.965	1.6325	2.74	4.5625	7.6475	13.0175
53412	53412	Ppp1r3c	10.19	11.16	11.38	11.26	13.03	13.83	12.87	13.9	28.68	31.77	32.38	31.89	36.58	38.67	36.09	38.6	516.89	564.99	574.78	558.74	656.92	699.98	639	707	10.9975	13.4075	31.18	37.485	553.85	675.725
70605	70605	Zdhhc24	6.73	7.11	7.07	6.75	7.96	7.67	7.08	7.33	18.94	20.22	20.14	19.13	22.36	21.44	19.86	20.36	316.18	335.24	337.83	316.71	365.84	362.34	331.28	353.41	6.915	7.51	19.6075	21.005	326.49	353.217
78890	78890	Trmt44	2.43	3.15	2.57	2.66	2.6	2.45	2.55	2.3	6.85	8.98	7.32	7.54	7.3	6.84	7.15	6.38	172	200.79	176.76	172	169.99	156	169	151.9	2.7025	2.475	7.6725	6.9175	180.387	161.722
16907	16907	Lmnb2	12.03	11.97	12.08	11.5	11.14	11.05	9.84	10.73	33.85	34.07	34.37	32.57	31.28	30.9	27.58	29.82	770.3	765.73	768.89	720.91	707.97	704.95	614.99	687.99	11.895	10.69	33.715	29.895	756.457	678.975
68048	68048	Aen	14.65	13.93	13.86	14.62	13.5	13.69	13.34	14.79	41.24	39.63	39.44	41.41	37.9	38.28	37.39	41.09	1373.61	1296.01	1291.11	1337.26	1256.85	1286.98	1220.94	1386.99	14.265	13.83	40.43	38.665	1324.5	1287.94
14368	14368	Fzd6	4.06	4.21	3.52	4.04	2.43	2.89	4.47	2.68	11.43	11.97	10.02	11.45	6.83	8.09	12.53	7.44	259.21	299.35	258.47	301.72	179.94	207.52	285.82	194.29	3.9575	3.1175	11.2175	8.7225	279.688	216.893
21753	21753	Tes	6.32	5.68	7.32	6.23	5.02	3.62	3.61	4.68	17.78	16.16	20.84	17.66	14.1	10.13	10.11	13.01	291.82	261.88	337.02	281.87	230.61	166.99	163	216.97	6.3875	4.2325	18.11	11.8375	293.147	194.393
100041964	100041964	Gm3594	0	0	0	0	0	0.1	0	0	0	0	0	0	0	0.29	0	0	0	0	0	0	0	1.36	0	0	0	0.025	0	0.0725	0	0.34
27632	27632	Nelfe	15.78	15.83	15.6	14.34	14.18	15.55	15.78	15.34	44.4	45.06	44.39	40.62	39.8	43.49	44.25	42.62	421.11	427.29	423.79	385	378.98	417.83	412.93	414.95	15.3875	15.2125	43.6175	42.54	414.298	406.173
246694	246694	Hps5	9.05	9.76	8.54	9.72	9.88	9.47	11.41	9.44	25.47	27.78	24.31	27.53	27.73	26.47	31.99	26.22	814.88	863.05	758.93	851.4	872.97	836.98	990.74	846.35	9.2675	10.05	26.2725	28.1025	822.065	886.76
73230	73230	Bmper	6.88	7.42	7.4	7.68	8.67	10.23	8.84	8.42	19.36	21.11	21.08	21.75	24.33	28.62	24.78	23.4	498.95	536.99	534.99	545.03	624.99	740.99	627.46	612.81	7.345	9.04	20.825	25.2825	528.99	651.562
12490	12490	Cd34	0.17	0.21	0.15	0.15	0.19	0.41	0.28	0.28	0.48	0.61	0.43	0.43	0.53	1.14	0.8	0.77	7.99	10	7	7	8.81	19	13	13	0.17	0.29	0.4875	0.81	7.9975	13.4525
270160	270160	Rab39	1.22	1.24	1.19	1.16	1.28	1.41	1.68	1.31	3.44	3.54	3.39	3.29	3.6	3.94	4.72	3.63	68.99	69.99	66.99	64.04	71.99	79.31	92.98	74	1.2025	1.42	3.415	3.9725	67.5025	79.57
269346	269346	Slc28a2	0.02	0.08	0.12	0.09	0.13	0.04	0.02	0.04	0.06	0.22	0.36	0.24	0.36	0.11	0.06	0.12	0.99	3.72	5.92	4	6	2.13	1	2	0.0775	0.0575	0.22	0.1625	3.6575	2.7825
71306	71306	Mfap3l	6.84	7.38	7.88	7.33	7.96	8.44	8.61	7.73	19.24	20.99	22.43	20.78	22.35	23.59	24.14	21.48	833.07	896.76	958.43	876.32	966.18	1027.89	1023.16	943.44	7.3575	8.185	20.86	22.89	891.145	990.168
243612	243612	Ssu2	0	0.04	0	0.07	0.05	0.05	0.03	0	0	0.11	0	0.2	0.13	0.13	0.1	0	0	0.93	0	2	1	1	1	0	0.0275	0.0325	0.0775	0.09	0.7325	0.75
76652	76652	Actrt3	0.31	0.2	0.23	0.14	0.2	0.17	0.2	0.2	0.87	0.56	0.64	0.41	0.56	0.47	0.56	0.54	11	7	8	5	7	6	7	7	0.22	0.1925	0.62	0.5325	7.75	6.75
66795	66795	Atg10	2.63	2.81	2.66	2.52	2.46	2.63	2.56	2.3	7.4	7.99	7.58	7.13	6.92	7.36	7.17	6.38	79.05	83.16	80.58	74.19	71.99	80.82	75.97	67.75	2.655	2.4875	7.525	6.9575	79.245	74.1325
210106	210106	Tent4a	12.48	12.78	13.72	12.8	12.13	11.37	11.11	11.72	35.12	36.35	39.04	36.26	34.05	31.78	31.13	32.56	967.62	983.23	1051.86	960.17	924.62	870.73	835.48	905.68	12.945	11.5825	36.6925	32.38	990.72	884.128
101592	101592	Efl1	7.19	7.07	6.32	6.85	7	6.67	6.91	7.44	20.22	20.12	17.99	19.4	19.65	18.66	19.36	20.67	495.07	486.59	434.92	462.81	480.32	459.95	464.99	514.6	6.8575	7.005	19.4325	19.585	469.848	479.965
30785	30785	Cttnbp2	11.8	10.98	12.36	11.84	10.78	9.94	9.18	9.88	33.22	31.23	35.18	33.55	30.27	27.79	25.74	27.44	1352.27	1248.51	1405.95	1318.74	1222.07	1133.6	1021.17	1128.49	11.745	9.945	33.295	27.81	1331.37	1126.33
108686	108686	Ccdc88a	24.67	25.22	25.77	24.63	22.43	22.45	22.04	20.93	69.42	71.78	73.34	69.77	62.97	62.77	61.78	58.14	4289.42	4409.49	4505.09	4212.86	3930.03	3947.85	3789.69	3693.01	25.0725	21.9625	71.0775	61.415	4354.22	3840.14
103236	103236	Csnk1g2	46.76	44.06	45.28	44.83	42.32	43.8	42.18	43.43	131.59	125.37	128.87	126.99	118.82	122.47	118.26	120.65	2189.11	2036.9	2093.98	2015.21	1928.13	1983	1911.57	2030.64	45.2325	42.9325	128.205	120.05	2083.8	1963.34
22195	22195	Ube2l3	69.13	72.56	72.04	72.99	74.84	76.65	81.89	77.49	194.54	206.48	205.03	206.77	210.12	214.33	229.58	215.28	3412.24	3575.2	3542.15	3527.27	3673.57	3778.89	3959.41	3840.01	71.68	77.7175	203.205	217.327	3514.22	3812.97
232408	232408	Klrb1f	0.06	0.06	0.07	0.2	0.03	0.05	0.01	0	0.18	0.18	0.19	0.56	0.09	0.13	0.04	0	3	2	4.85	7.01	2.06	2.07	1.01	0	0.0975	0.0225	0.2775	0.065	4.215	1.285
66253	66253	Aig1	23.18	23.17	24.05	23.28	23.1	21.7	19.07	21.92	65.24	65.92	68.44	65.96	64.87	60.68	53.46	60.91	706.08	696.98	719.88	703.44	690.32	663.67	575.18	674.01	23.42	21.4475	66.39	59.98	706.595	650.795
101513	101513	Mob2	11.02	9.52	9.57	9.74	11.98	10.01	10.33	10.66	31	27.09	27.25	27.58	33.64	28	28.95	29.62	313.94	269.95	270.92	274.01	344.2	291.72	298	303.99	9.9625	10.745	28.23	30.0525	282.205	309.478
105245577	105245577	Gm10772	0.18	0.34	0.08	0.23	0.3	0.27	0.17	0.24	0.5	0.98	0.24	0.65	0.83	0.76	0.49	0.65	3.86	7.54	1.82	4.93	6.47	5.93	3.75	5.17	0.2075	0.245	0.5925	0.6825	4.5375	5.33
666532	666532	Zfp991	6.59	6.72	5.76	5.98	7.49	7.75	7.43	7.37	18.55	19.14	16.38	16.93	21.02	21.67	20.84	20.46	468.2	490.57	399.43	431.17	521.57	552.17	522.1	513.69	6.2625	7.51	17.75	20.9975	447.342	527.383
19245	19245	Ptp4a3	18.66	20.42	19.33	19.29	19.98	19.73	19.97	21.68	52.52	58.1	55.01	54.65	56.1	55.16	55.98	60.23	637.83	697.36	671.91	657.34	688.24	669.5	695.78	755.17	19.425	20.34	55.07	56.8675	666.11	702.173
69718	69718	Ipmk	9.13	9.83	9.77	8.78	9.44	9.42	8.75	9.54	25.68	27.97	27.8	24.86	26.51	26.35	24.53	26.49	946.93	1018.51	1003.57	887.28	971.46	961.01	868.58	993.58	9.3775	9.2875	26.5775	25.97	964.072	948.658
76499	76499	Clasp2	65.9	66.69	67.49	67.02	67.46	63.01	60.56	63.65	185.46	189.77	192.09	189.87	189.42	176.19	169.77	176.84	7599.68	7696.93	7725.8	7547.51	7696.59	7251.67	6850.92	7363.23	66.775	63.67	189.298	178.055	7642.48	7290.6
22157	22157	Tulp1	0.16	0.08	0	0.05	0.05	0.05	0	0.13	0.44	0.22	0	0.15	0.15	0.14	0	0.36	6	3	0	2	2	2	0	5	0.0725	0.0575	0.2025	0.1625	2.75	2.25
71912	71912	Jsrp1	0.1	0.15	0.29	0	0.29	0.15	0.15	0.1	0.27	0.42	0.83	0	0.82	0.41	0.42	0.27	2	3	6	0	6	3	3	2	0.135	0.1725	0.38	0.48	2.75	3.5
69724	69724	Rnaseh2a	13.69	11.84	13.89	13	11.92	14.12	15.51	12.98	38.54	33.7	39.54	36.83	33.47	39.5	43.49	36.06	355.23	316.34	364.93	330.07	320.65	347.53	394.03	325.16	13.105	13.6325	37.1525	38.13	341.642	346.842
19826	19826	Rnps1	84.57	86.65	87.69	84.92	88.02	79.54	77.94	87.84	238.01	246.57	249.58	240.57	247.13	222.41	218.52	244.04	2938.48	3010.6	3016.01	2898.53	3011.11	2741.56	2631.99	3082.61	85.9575	83.335	243.683	233.025	2965.91	2866.82
58864	58864	Tssk3	0	0.05	0.08	0	0.08	0	0.12	0	0	0.15	0.22	0	0.22	0	0.33	0	0	1	2	0	2	0	3	0	0.0325	0.05	0.0925	0.1375	0.75	1.25
631797	631797	Fer1l6	0.01	0.01	0.05	0.05	0.05	0.05	0.03	0.04	0.02	0.04	0.15	0.15	0.14	0.14	0.07	0.12	1	1.93	7.13	6.98	6.54	5.99	3	5	0.03	0.0425	0.09	0.1175	4.26	5.1325
106344	106344	Rfc4	8.39	8.69	8.03	7.63	8.31	7.86	8.96	8.96	23.61	24.72	22.85	21.62	23.33	21.97	25.11	24.88	189.03	195.29	180.16	168.29	186.13	176.7	197.48	202.45	8.185	8.5225	23.2	23.8225	183.192	190.69
226610	226610	Fam78b	9.3	9.37	10.28	8.84	6.39	6.27	5.11	7.36	26.17	26.67	29.26	25.05	17.93	17.55	14.33	20.45	929.94	905.46	988.46	845.64	616.81	603.28	497.8	718.91	9.4475	6.2825	26.7875	17.565	917.375	609.2
70737	70737	Cgn	1.63	1.85	1.89	2.08	1.6	1.41	1.32	1.78	4.58	5.26	5.37	5.9	4.5	3.93	3.71	4.93	152.93	174.66	174.39	193.98	150.97	133.83	123.02	165	1.8625	1.5275	5.2775	4.2675	173.99	143.205
17749	17749	Polr2k	21.43	25.38	20.98	18.97	23.76	22.86	23.86	23.52	60.3	72.22	59.72	53.74	66.72	63.92	66.88	65.33	200.36	233.02	193.34	173.07	216.37	212.35	213.96	215.38	21.69	23.5	61.495	65.7125	199.947	214.515
100090	100090	Zbtb48	4.64	4.59	4.03	4.32	4.59	4.6	4.59	3.88	13.07	13.07	11.47	12.23	12.9	12.87	12.86	10.77	211.96	217.24	183	187.88	206.82	212.99	208.98	173	4.395	4.415	12.46	12.35	200.02	200.447
13424	13424	Dync1h1	85.83	80.24	81.25	82.84	77.56	75.89	73.7	78.07	241.53	228.31	231.23	234.67	217.78	212.22	206.61	216.89	23774.9	22179.7	22418.3	22461.5	21363.9	20984.6	19980.2	21696.1	82.54	76.305	233.935	213.375	22708.6	21006.2
100042960	100042960	Gm4131	0.02	0.05	0.07	0.05	0.12	0.02	0.1	0	0.07	0.14	0.21	0.14	0.34	0.07	0.28	0	1	2	2.99	2	5	1	4.08	0	0.0475	0.06	0.14	0.1725	1.9975	2.52
18599	18599	Padi1	0	0	0.1	0.01	0	0.03	0.04	0.03	0	0	0.28	0.04	0	0.08	0.12	0.08	0	0	7	1	0	2	2.99	2	0.0275	0.025	0.08	0.07	2	1.7475
14461	14461	Gata2	0.12	0.07	0.07	0.03	0.07	0.07	0.09	0.1	0.33	0.19	0.19	0.09	0.19	0.19	0.24	0.28	7	4	4	2	4	4	5	6	0.0725	0.0825	0.2	0.225	4.25	4.75
70047	70047	Trnt1	17.46	17.99	18.47	17.11	17.1	16.36	15.54	17.24	49.12	51.18	52.58	48.48	48.01	45.74	43.55	47.89	764.38	801.69	811.9	735.64	757.1	713.45	686.67	772.9	17.7575	16.56	50.34	46.2975	778.403	732.53
320492	320492	A830018L16Rik	5.45	5.28	5.06	5.49	7.24	6.44	4.45	6.26	15.34	15.03	14.4	15.55	20.33	18.01	12.46	17.39	559.57	560.09	547.49	556.9	755.7	674.61	471.79	665.36	5.32	6.0975	15.08	17.0475	556.013	641.865
29870	29870	Gtse1	6.18	6.08	6.07	6.07	5.89	6.62	6.78	6.55	17.4	17.31	17.27	17.21	16.55	18.5	19.01	18.2	318.99	311.98	309.83	306.38	300.99	340	341	339.13	6.1	6.46	17.2975	18.065	311.795	330.28
231086	231086	Hadhb	41.27	40.87	37.93	43.46	45	47.56	52.83	43.42	116.15	116.31	107.95	123.12	126.34	132.99	148.11	120.62	1581.97	1566.52	1448.64	1636.4	1721.26	1826.78	1983.95	1674.38	40.8825	47.2025	115.882	132.015	1558.38	1801.59
11722	11722	Amy1	6.21	6.82	7.17	6.39	6.67	6.75	5.93	6.53	17.48	19.39	20.4	18.11	18.72	18.87	16.63	18.13	193.49	211.92	225.41	195.94	208.59	209.86	181.92	204.01	6.6475	6.47	18.845	18.0875	206.69	201.095
216516	216516	Ccdc157	18.97	17.46	17.68	17.65	17.86	19.32	19.2	16.54	53.38	49.68	50.32	50.01	50.15	54.02	53.82	45.95	1758.61	1586.47	1615.57	1582.6	1592.37	1755.54	1764.93	1517.74	17.94	18.23	50.8475	50.985	1635.81	1657.64
74287	74287	Kcmf1	18.82	19.83	20.29	19.42	20.07	19.06	18.12	19.25	52.96	56.43	57.75	55	56.36	53.3	50.79	53.48	1162.91	1222.9	1248.85	1173.46	1232.94	1174.95	1095.26	1193.56	19.59	19.125	55.535	53.4825	1202.03	1174.18
56636	56636	Fgf21	0	0	0.06	0.06	0.06	0	0	0.11	0	0	0.16	0.17	0.16	0	0	0.32	0	0	1	1	1	0	0	2	0.03	0.0425	0.0825	0.12	0.5	0.75
216197	216197	Ckap4	24.76	26.38	26.19	25.17	25.05	23.44	23.6	24.77	69.68	75.06	74.54	71.29	70.32	65.56	66.15	68.82	1369.98	1456.37	1443.5	1362.83	1377.9	1294.84	1277.76	1374.91	25.625	24.215	72.6425	67.7125	1408.17	1331.35
227737	227737	Niban2	14.49	13.25	13.39	13.63	14.67	15.01	16.79	15.56	40.78	37.7	38.09	38.62	41.18	41.98	47.07	43.22	1019.36	929.99	937.94	938.82	1025.97	1054.28	1155.95	1097.9	13.69	15.5075	38.7975	43.3625	956.528	1083.53
80796	80796	Calm4	0	0.06	0	0	0	0	0	0	0	0.17	0	0	0	0	0	0	0	1	0	0	0	0	0	0	0.015	0	0.0425	0	0.25	0
665622	665622	H2bc24	0.62	3.22	0.01	2.49	2.04	0.96	0.97	0.81	1.73	9.17	0.04	7.04	5.72	2.7	2.71	2.25	24.66	50.42	0.56	35.45	17.92	38.5	37.85	32.44	1.585	1.195	4.495	3.345	27.7725	31.6775
66433	66433	Chchd7	8.7	8.42	9.09	8.44	10.16	9.48	9.19	8.99	24.49	23.95	25.87	23.91	28.53	26.5	25.77	24.96	121	122	131.99	122.88	147.11	144.98	128.97	125	8.6625	9.455	24.555	26.44	124.468	136.515
225659	225659	Cep76	4.4	4.55	5.16	5.07	3.77	4.22	4.72	3.98	12.39	12.95	14.7	14.36	10.58	11.81	13.24	11.06	372.37	384.23	433.32	419.62	316.83	355.94	390.86	337.95	4.795	4.1725	13.6	11.6725	402.385	350.395
18072	18072	Nhlh2	0.95	0.81	0.86	0.9	0.95	1.03	1.05	0.65	2.68	2.31	2.44	2.54	2.66	2.88	2.94	1.82	50.16	38.24	43.39	49.37	50.1	52.98	52.28	36.22	0.88	0.92	2.4925	2.575	45.29	47.895
76763	76763	Mospd2	11.08	10.83	10.33	10.94	9.82	11.2	11.87	10.57	31.18	30.81	29.39	31	27.58	31.32	33.28	29.37	728.99	737.57	713.96	748.88	682.97	797.4	812	715.93	10.795	10.865	30.595	30.3875	732.35	752.075
22415	22415	Wnt3	0.66	0.53	0.82	0.54	0.74	0.4	0.31	0.65	1.87	1.5	2.35	1.52	2.07	1.13	0.86	1.8	32.99	24	35	21	33	23.85	14	29	0.6375	0.525	1.81	1.465	28.2475	24.9625
20670	20670	Sox15	0	0.14	0.09	0.05	0.05	0.1	0.1	0.09	0	0.41	0.26	0.14	0.13	0.27	0.27	0.26	0	3	1.93	1	1	2	2	2	0.07	0.085	0.2025	0.2325	1.4825	1.75
235050	235050	Zfp810	6.32	5.7	6.57	5.99	5.51	5.32	4.83	5.64	17.79	16.21	18.7	16.97	15.46	14.88	13.53	15.68	457.05	402.71	459.56	417.59	382.92	381.35	329.17	392.59	6.145	5.325	17.4175	14.8875	434.228	371.507
110749	110749	Chaf1b	4.5	5.09	4.2	4.49	4.39	5.1	5.68	4.65	12.66	14.49	11.96	12.71	12.32	14.25	15.92	12.93	162.99	181.97	149.99	158.03	157	181.97	200	167.99	4.57	4.955	12.955	13.855	163.245	176.74
69053	69053	1810013L24Rik	18.52	19.24	19.2	18.89	19.19	20.53	20.17	18.17	52.11	54.74	54.63	53.5	53.88	57.42	56.55	50.48	1438.7	1491.71	1485.73	1436.36	1482.64	1592.72	1533.95	1416.36	18.9625	19.515	53.745	54.5825	1463.12	1506.42
217333	217333	Trim47	3.02	2.52	3.64	3.13	4.52	5.24	7.21	4.53	8.5	7.16	10.37	8.86	12.68	14.65	20.21	12.58	125	103.96	150.21	126.66	185.96	216.53	291.99	188	3.0775	5.375	8.7225	15.03	126.457	220.62
212989	212989	Best2	0.09	0.06	0.03	0	0.05	0.12	0.03	0.05	0.24	0.17	0.08	0	0.15	0.32	0.08	0.14	3	2	1	0	2	3.99	1	2	0.045	0.0625	0.1225	0.1725	1.5	2.2475
628854	628854	Gm15517	0.56	0	0.75	0	0.5	0.25	0.51	0	1.58	0	2.13	0	1.41	0.7	1.43	0	2.26	0	3	0	2	1	2	0	0.3275	0.315	0.9275	0.885	1.315	1.25
22235	22235	Ugdh	30.13	29.61	27.78	29.94	29.35	29.88	32.43	27.44	84.78	84.27	79.06	84.82	82.4	83.54	90.92	76.24	1392.38	1365.8	1278.81	1354.43	1348.63	1378.27	1466.98	1272.46	29.365	29.775	83.2325	83.275	1347.86	1366.59
72690	72690	Grrp1	1.28	1.19	1.46	1.22	1.5	0.66	0.63	0.92	3.59	3.39	4.15	3.45	4.23	1.85	1.76	2.56	29	27	34	28	34	18	14.97	22	1.2875	0.9275	3.645	2.6	29.5	22.2425
66323	66323	1700001K19Rik	1.6	2	2	2.25	1.54	1.59	1.32	1.51	4.51	5.69	5.69	6.37	4.33	4.45	3.71	4.2	46.25	58.56	54.57	57.91	41.8	43.03	36.46	43.56	1.9625	1.49	5.565	4.1725	54.3225	41.2125
94226	94226	S1pr5	0.13	0.19	0.09	0.17	0.15	0.11	0.04	0.13	0.37	0.54	0.24	0.49	0.42	0.3	0.12	0.35	6.18	9	4	8	7	5	2	6	0.145	0.1075	0.41	0.2975	6.795	5
319695	319695	Ankar	0.04	0.07	0.07	0.02	0.05	0.07	0.03	0.09	0.1	0.2	0.2	0.05	0.14	0.19	0.09	0.25	3.01	3.91	4.03	1	2.81	3.81	2.73	5.05	0.05	0.06	0.1375	0.1675	2.9875	3.6
14990	14990	H2-M2	0	0	0.05	0	0.09	0.1	0.01	0.04	0	0	0.16	0	0.24	0.29	0.04	0.12	0	0	1.46	0	2.28	2.75	0.35	1.19	0.0125	0.06	0.04	0.1725	0.365	1.6425
260301	260301	Otos	0.17	0	0.16	0.09	0.09	0.08	0	0	0.48	0	0.45	0.26	0.25	0.22	0	0	2	0	2	2	2	1	0	0	0.105	0.0425	0.2975	0.1175	1.5	0.75
64656	64656	Mrps23	29.11	28.29	26.68	28.3	29.44	28.83	27.59	28.9	81.91	80.5	75.93	80.18	82.65	80.61	77.35	80.29	727.16	702.84	661.99	688.86	728.97	711.98	670.98	726.9	28.095	28.69	79.63	80.225	695.212	709.707
51813	51813	Ccnc	17.65	17.31	19.41	17.45	18.7	20.27	19.61	19.88	49.68	49.25	55.24	49.43	52.51	56.68	54.98	55.22	814.5	844.47	894.13	795.47	904.41	932.08	881.68	870.71	17.955	19.615	50.9	54.8475	837.143	897.22
213332	213332	Mfsd4b4	3.61	3.83	3.65	3.77	4.01	3.61	4.41	3.58	10.16	10.89	10.4	10.68	11.27	10.1	12.37	9.94	370.91	404.99	370.03	377.22	384.5	375.34	441.27	357.12	3.715	3.9025	10.5325	10.92	380.788	389.558
12273	12273	C5ar1	0.04	0	0.09	0.02	0.02	0.04	0	0	0.12	0	0.24	0.06	0.06	0.12	0	0	2	0	4	1	1	2	0	0	0.0375	0.015	0.105	0.045	1.75	0.75
268564	268564	Zbtb1	5.79	5.81	6.4	6.21	6.34	7.17	7.83	6.07	16.31	16.52	18.2	17.59	17.79	20.05	21.96	16.87	557.32	540.35	606.68	554.31	581.69	667.89	709.27	580.61	6.0525	6.8525	17.155	19.1675	564.665	634.865
269328	269328	Muc15	0.07	0.03	0.05	0.05	0.13	0.13	0.3	0.14	0.18	0.09	0.14	0.14	0.37	0.35	0.84	0.4	4	2.01	3.06	2.88	8	7.74	18	9	0.05	0.175	0.1375	0.49	2.9875	10.685
15206	15206	Hes2	0.08	0	0.06	0.02	0.02	0.06	0.06	0.02	0.24	0	0.17	0.06	0.06	0.17	0.18	0.06	4	0	2	1	1.09	2	3	1	0.04	0.04	0.1175	0.1175	1.75	1.7725
72544	72544	Exosc6	2.53	1.69	3.39	2.63	3.32	3.26	2.69	2.04	7.13	4.81	9.66	7.44	9.31	9.11	7.53	5.66	62.47	41.57	83.32	63.39	81.28	80.2	64.84	50.41	2.56	2.8275	7.26	7.9025	62.6875	69.1825
69312	69312	Ppp1r42	1.52	1.56	1.23	1.64	0.95	1.47	1.2	1.14	4.28	4.44	3.5	4.63	2.68	4.12	3.37	3.16	45.99	49.04	43.15	49	29.05	48.99	38.19	36.08	1.4875	1.19	4.2125	3.3325	46.795	38.0775
100216455	100216455	Gm14124	0.02	0.02	0	0.1	0.05	0.15	0.05	0.04	0.06	0.06	0	0.28	0.15	0.42	0.13	0.12	1.22	1.26	0	5.54	3.07	8.52	2.66	2.44	0.035	0.0725	0.1	0.205	2.005	4.1725
22230	22230	Ufd1	32.58	31.08	33.2	32.53	32.55	33.83	31.29	34.54	91.67	88.44	94.49	92.16	91.4	94.59	87.71	95.97	1226.65	1168.82	1249.62	1199.32	1219.86	1272.56	1155.81	1308.25	32.3475	33.0525	91.69	92.4175	1211.1	1239.12
240726	240726	Slco5a1	5.26	5.71	5.51	4.79	4.8	4.53	4.52	4.64	14.8	16.25	15.68	13.56	13.48	12.67	12.67	12.89	857.84	926.01	898.21	765.54	774.08	736.82	728.17	760.03	5.3175	4.6225	15.0725	12.9275	861.9	749.775
18752	18752	Prkcg	11.76	11.13	12.08	12.16	12.3	9.89	8.85	11.82	33.1	31.66	34.37	34.43	34.53	27.67	24.82	32.85	689.82	655.13	707.89	699.45	722.38	583.31	511.04	697.99	11.7825	10.715	33.39	29.9675	688.072	628.68
217166	217166	Nr1d1	7.7	7.85	7.4	8.11	8.96	8.52	9.25	8.67	21.67	22.32	21.07	22.98	25.17	23.84	25.93	24.1	403.69	404.54	386.59	416.36	465.76	445.71	474.55	456.23	7.765	8.85	22.01	24.76	402.795	460.562
15214	15214	Hey2	1.16	1.26	1.34	1.17	0.94	1.3	1.32	0.96	3.28	3.57	3.81	3.32	2.64	3.62	3.71	2.66	55.8	60.09	64	54.99	44.74	61.98	62	46	1.2325	1.13	3.495	3.1575	58.72	53.68
77300	77300	Raph1	9.27	9.15	9.17	9.16	10.08	8.83	6.96	9.79	26.08	26.03	26.1	25.94	28.32	24.7	19.5	27.2	1559.48	1541.1	1559.71	1514.58	1554.02	1413.69	1132.91	1621.76	9.1875	8.915	26.0375	24.93	1543.72	1430.6
230125	230125	Slc25a51	31.37	31.15	30.31	31.63	29.15	30.5	28.63	30.32	88.29	88.65	86.27	89.59	81.85	85.29	80.27	84.23	2660.04	2634.32	2559.1	2625.15	2458.48	2581.28	2375.53	2579.03	31.115	29.65	88.2	82.91	2619.65	2498.58
66410	66410	Mterf3	16.27	15.22	14.93	14.85	15.11	15.2	15.39	13.22	45.79	43.3	42.48	42.05	42.42	42.51	43.15	36.72	606.2	604.35	569.98	603.63	606.17	588.95	592.17	522.9	15.3175	14.73	43.405	41.2	596.04	577.548
69660	69660	Tmbim1	7.2	7.9	7.57	7.84	9.06	8.89	12.11	8.43	20.25	22.48	21.55	22.22	25.44	24.87	33.94	23.42	313.99	344.01	328.99	335	393	387.31	516.97	368.99	7.6275	9.6225	21.625	26.9175	330.498	416.567
67711	67711	Nsmce1	26.76	25.29	26.07	25.8	26.66	28.99	28.91	26.23	75.32	71.95	74.21	73.09	74.86	81.08	81.06	72.87	511.99	486.85	500.35	488	515.31	555.99	552.88	504.47	25.98	27.6975	73.6425	77.4675	496.798	532.163
109115	109115	Supt3	7.02	6.42	6.81	6.79	7.43	6.17	5.81	7.08	19.76	18.26	19.38	19.24	20.86	17.25	16.29	19.67	169.99	170.99	177.04	172	188.97	170.22	156.98	183	6.76	6.6225	19.16	18.5175	172.505	174.792
50926	50926	Hnrnpdl	85.92	91.71	91.99	89.42	86.6	80.45	76.33	86.53	241.8	260.96	261.82	253.31	243.16	224.96	213.98	240.41	4678.6	4998.68	5008.29	4783.92	4704.41	4387.56	4083.5	4724.17	89.76	82.4775	254.472	230.627	4867.37	4474.91
20852	20852	Stat6	0.81	1.11	0.92	1.22	1.04	1.01	1.59	0.87	2.29	3.15	2.62	3.44	2.92	2.84	4.47	2.42	59	80	66.5	86.29	75.02	73.38	113.1	63.25	1.015	1.1275	2.875	3.1625	72.9475	81.1875
545739	545739	Gm5862	0	0	0	0.17	0	0.05	0	0	0	0	0	0.49	0	0.14	0	0.01	0	0	0	2.49	0	0.71	0	0.05	0.0425	0.0125	0.1225	0.0375	0.6225	0.19
231668	231668	Vsig10	1.49	1.56	1.58	1.59	2.01	2.44	3.11	2.13	4.19	4.44	4.49	4.51	5.65	6.81	8.72	5.92	115.07	120.43	121.59	120.45	154.64	188.05	235.46	165.36	1.555	2.4225	4.4075	6.775	119.385	185.877
69668	69668	Ccdc115	11.81	11.53	11.83	11.43	11.76	9.19	8.82	10.87	33.23	32.81	33.66	32.38	33.02	25.69	24.73	30.2	377.5	367.81	376.66	357.72	373.87	293.16	276.01	348.62	11.65	10.16	33.02	28.41	369.923	322.915
236312	236312	Ifi209	0	0.02	0.03	0	0.05	0.02	0.08	0.03	0	0.04	0.08	0	0.13	0.04	0.23	0.08	0	1.04	1.85	0	3.06	1.01	5.24	2.03	0.0125	0.045	0.03	0.12	0.7225	2.835
102632353	102632353	Gm30447	0.09	0	0.12	0.07	0.04	0.06	0.06	0.03	0.25	0	0.35	0.19	0.12	0.16	0.16	0.07	10.83	0	15.08	8.18	5.1	6.78	6.81	3.06	0.07	0.0475	0.1975	0.1275	8.5225	5.4375
66827	66827	Ttc1	21.17	24.16	22.4	25.04	26.41	25.07	24.82	26.07	59.59	68.74	63.75	70.94	74.16	70.1	69.58	72.43	579.65	659.91	610.78	671	718.97	684.99	664.94	715.98	23.1925	25.5925	65.755	71.5675	630.335	696.22
21770	21770	Ppp2r5d	36.92	37.88	38.61	37.03	36.17	35.68	34.18	39.1	103.89	107.8	109.88	104.88	101.55	99.78	95.84	108.62	2054	2101.99	2140	2016.21	1999.93	1980.33	1860.55	2183.53	37.61	36.2825	106.612	101.448	2078.05	2006.09
77573	77573	Vps33a	22.23	22.02	21.37	21.63	22.08	20.94	19.64	22.24	62.55	62.66	60.83	61.27	62	58.56	55.06	61.78	1717.85	1708.06	1656.41	1654.19	1691.04	1621.63	1492.01	1729.01	21.8125	21.225	61.8275	59.35	1684.13	1633.42
16636	16636	Klra5	0.02	0.01	0	0	0	0	0.02	0	0.06	0.03	0	0	0	0	0.07	0	1	0.39	0	0	0	0	1	0	0.0075	0.005	0.0225	0.0175	0.3475	0.25
66995	66995	Zcchc18	79.14	77.25	82.88	80.72	78.19	77.59	68.38	80.56	222.71	219.82	235.87	228.67	219.55	216.96	191.72	223.81	3647.83	3548.84	3789.19	3646.02	3613.62	3561.37	3087.54	3697.41	79.9975	76.18	226.768	213.01	3657.97	3489.99
56210	56210	Rev1	10.28	11.47	10.83	10.92	9.88	9.3	9.62	9.99	28.93	32.64	30.83	30.93	27.75	26.01	26.96	27.75	854.43	946.36	878.9	875.12	814.29	749.01	772.65	788.63	10.875	9.6975	30.8325	27.1175	888.702	781.145
19417	19417	Rasgrf1	4.76	4.32	4.3	4.5	7.77	6.7	5.66	8.27	13.38	12.28	12.25	12.74	21.82	18.73	15.88	22.97	315.96	275.82	273.77	299.83	517.75	471.8	367.94	503.64	4.47	7.1	12.6625	19.85	291.345	465.283
27418	27418	Mkln1	17.85	18.77	18.72	19.3	19.64	20.04	20.79	18.36	50.24	53.41	53.27	54.67	55.13	56.03	58.29	51.01	2422.99	2590.44	2656.04	2495.66	2627.92	2689.45	2658.87	2533.15	18.66	19.7075	52.8975	55.115	2541.28	2627.35
12504	12504	Cd4	0.03	0.02	0.03	0.03	0.02	0.03	0.07	0.06	0.1	0.05	0.1	0.1	0.05	0.1	0.2	0.16	2	1	2	2	1	2	4	2.59	0.0275	0.045	0.0875	0.1275	1.75	2.3975
12288	12288	Cacna1c	11	10.34	10.86	10.5	8.42	7.21	6.51	8.1	30.94	29.43	30.91	29.75	23.63	20.17	18.25	22.5	2834.86	2704.7	2847.1	2683.88	2203.46	1905.23	1665.8	2141.76	10.675	7.56	30.2575	21.1375	2767.64	1979.06
70885	70885	Ints10	17.23	18.42	18.8	19.22	18.09	17.65	16.48	18.45	48.49	52.41	53.51	54.44	50.78	49.35	46.19	51.24	1187.85	1225.87	1252.33	1285.55	1227.09	1173.07	1080.84	1210.28	18.4175	17.6675	52.2125	49.39	1237.9	1172.82
100502936	100502936	E330021D16Rik	0.03	0	0	0	0.09	0	0.02	0	0.08	0	0	0	0.24	0	0.06	0	1.03	0	0	0	4.06	0	1.01	0	0.0075	0.0275	0.02	0.075	0.2575	1.2675
54630	54630	Prickle3	0.07	0.17	0.19	0.12	0.12	0.14	0.09	0.14	0.2	0.48	0.53	0.34	0.33	0.4	0.27	0.38	3.16	8	8.44	5.28	5.26	6.48	4.23	6.27	0.1375	0.1225	0.3875	0.345	6.22	5.56
232440	232440	H2aj	11.04	10.27	11.08	10.1	10.56	11.82	11.68	10.91	31.08	29.22	31.54	28.61	29.64	33.06	32.75	30.3	379.11	351.76	378.88	339.3	360.29	405.12	392.44	375.56	10.6225	11.2425	30.1125	31.4375	362.262	383.353
623286	623286	Ndufs6b	0	0	0	0	0	0.2	0	0	0	0	0	0	0	0.55	0	0	0	0	0	0	0	1.61	0	0	0	0.05	0	0.1375	0	0.4025
100043757	100043757	Zfp831	0.02	0.02	0.03	0.02	0.01	0.03	0.03	0.01	0.04	0.06	0.08	0.06	0.03	0.08	0.08	0.03	3	3.99	4.77	3.91	2	4.98	5.05	2	0.0225	0.02	0.06	0.055	3.9175	3.5075
268445	268445	Ankrd13b	38.17	37.28	40.75	34.92	32.81	28.07	25.01	32.75	107.41	106.07	115.98	98.91	92.11	78.49	70.11	90.98	2550.52	2501.99	2716.88	2286.91	2157.37	1847.3	1631.9	2173.95	37.78	29.66	107.093	82.9225	2514.07	1952.63
28019	28019	Ing4	41.78	41.78	42.34	42.08	43.49	45.09	43.12	40.27	117.56	118.87	120.51	119.22	122.11	126.1	120.9	111.87	1264.93	1262.41	1277	1247.13	1309	1362.92	1277.98	1223	41.995	42.9925	119.04	120.245	1262.87	1293.22
57440	57440	Ehd3	10.89	11.23	11.24	10.45	10.84	9.88	9.13	10.65	30.65	31.95	32	29.59	30.43	27.62	25.58	29.58	758.93	780.79	780.2	712.42	750.9	687.04	622.28	744.26	10.9525	10.125	31.0475	28.3025	758.085	701.12
242126	242126	Slc22a15	1.31	1.13	1.16	1.22	1.45	1.19	1.13	1.14	3.69	3.21	3.31	3.47	4.07	3.32	3.16	3.17	167.01	143.42	147.62	152.58	183.36	150.91	140.34	145.64	1.205	1.2275	3.42	3.43	152.657	155.062
20226	20226	Sars	48.43	48.03	48.88	49.41	48.8	48.32	41.45	50.16	136.3	136.68	139.1	139.97	137.01	135.11	116.22	139.36	3366.54	3334.97	3386.84	3357.94	3375.88	3357.91	2818.87	3505.05	48.6875	47.1825	138.012	131.925	3361.57	3264.43
234378	234378	Klhl26	10.71	9.62	11.3	10.56	10.57	10.22	11.37	10.91	30.14	27.37	32.16	29.91	29.69	28.58	31.86	30.31	615.97	559.88	646.98	603.99	603.79	583.99	643.92	623.44	10.5475	10.7675	29.895	30.11	606.705	613.785
20224	20224	Sar1a	73.78	77.26	75.54	75.94	76.38	79	77.9	77.8	207.64	219.85	214.98	215.14	214.46	220.91	218.4	216.13	3702.83	3871.69	3780.98	3732.36	3808.63	3964.78	3834.28	3915.95	75.63	77.77	214.403	217.475	3771.97	3880.91
26885	26885	Casp8ap2	6.3	6.44	6.41	6.13	5.68	5.76	6.16	5.66	17.74	18.34	18.23	17.36	15.96	16.1	17.28	15.72	793.94	810.94	806.95	755.91	711.17	724.15	763.43	718.85	6.32	5.815	17.9175	16.265	791.935	729.4
74205	74205	Acsl3	49.13	51.45	50.36	52.63	61.77	64.42	67.16	57.79	138.27	146.41	143.33	149.08	173.43	180.15	188.3	160.55	3575.78	3762.18	3672.65	3779.48	4492.55	4704.57	4821.79	4256.12	50.8925	62.785	144.273	175.607	3697.52	4568.76
76117	76117	Arhgap15	3.73	3.27	3.66	4.98	3.29	3.69	3.22	2.47	10.5	9.31	10.43	14.11	9.24	10.32	9.04	6.87	142.57	124.72	139.46	186.56	124.97	140.83	120.59	95.16	3.91	3.1675	11.0875	8.8675	148.327	120.388
76787	76787	Ppfia3	17.09	15.55	16.99	16.73	17.47	14.82	11.79	17.02	48.11	44.25	48.34	47.39	49.04	41.44	33.06	47.28	1469.99	1301.98	1433.57	1396.99	1425.51	1267.09	958.87	1436.99	16.59	15.275	47.0225	42.705	1400.63	1272.12
66629	66629	Golph3	44.71	46.4	45.64	46.2	50.2	53.62	58.85	49.82	125.81	132.04	129.91	130.87	140.95	149.94	164.99	138.42	2302.84	2351.64	2324.92	2320.91	2542.68	2725.55	2935.73	2558.14	45.7375	53.1225	129.657	148.575	2325.08	2690.53
230484	230484	Usp1	11.82	13.8	13.93	12.94	12.08	13.68	13.19	12.49	33.25	39.26	39.64	36.66	33.92	38.27	36.97	34.69	783.99	919.49	926.85	853.84	812.98	908.93	871.23	845.26	13.1225	12.86	37.2025	35.9625	871.043	859.6
69440	69440	Dennd6b	7.58	7.67	7.84	6.84	7.5	6.53	6.37	6.53	21.34	21.81	22.32	19.38	21.06	18.27	17.87	18.13	670.99	679.47	694.03	591.6	661.63	576.33	554.32	579.86	7.4825	6.7325	21.2125	18.8325	659.023	593.035
282619	282619	Sbsn	4.31	4.55	4.57	4.84	5.49	4.56	3.79	6.06	12.12	12.95	13	13.72	15.42	12.75	10.62	16.85	497.64	524	514.27	485.29	544.19	481.39	538.99	526.71	4.5675	4.975	12.9475	13.91	505.3	522.82
77889	77889	Lbh	20.84	19.41	18.69	19.91	22.59	23.27	24.04	24.94	58.64	55.23	53.18	56.39	63.41	65.07	67.41	69.28	1214.41	1128.95	1084.87	1135.66	1308.88	1353.75	1371.48	1458.13	19.7125	23.71	55.86	66.2925	1140.97	1373.06
73122	73122	Tgfbrap1	11.6	11.69	11.96	11.1	11.07	11.46	10.26	11.47	32.64	33.25	34.04	31.44	31.08	32.04	28.76	31.85	1175.59	1162.82	1188.83	1100.89	1093.89	1144.45	1000.71	1142.28	11.5875	11.065	32.8425	30.9325	1157.03	1095.33
15903	15903	Id3	72.78	68.81	74.09	70.88	57.22	70.87	78.86	68.31	204.82	195.8	210.87	200.8	160.65	198.17	221.08	189.77	1270.16	1198.35	1287.99	1210.81	992.86	1234.52	1346.92	1195.93	71.64	68.815	203.072	192.417	1241.83	1192.56
230917	230917	Tmem201	17.22	17.87	18.15	17.71	16.72	16.11	16.84	16.54	48.46	50.86	51.66	50.16	46.96	45.06	47.22	45.95	1206.9	1249.42	1267.16	1207.37	1165.45	1120.35	1152.89	1159.78	17.7375	16.5525	50.285	46.2975	1232.71	1149.62
71409	71409	Fmnl2	22.63	25.06	24.53	23.71	23.23	23.14	25.66	23.64	63.7	71.31	69.83	67.15	65.24	64.72	71.93	65.69	2355.42	2596.53	2556.29	2413.09	2386.56	2413.43	2601.39	2460.26	23.9825	23.9175	67.9975	66.895	2480.33	2465.41
115490127	115490127	Gm10461	1.03	0.84	0.77	0.79	0.63	0.89	0.98	0.68	2.9	2.39	2.2	2.25	1.76	2.49	2.75	1.88	98.06	79.84	73.22	73.96	59.25	84.53	91.19	64.52	0.8575	0.795	2.435	2.22	81.27	74.8725
26946	26946	Trpc7	0.9	0.82	0.93	0.85	0.57	0.78	0.7	0.68	2.54	2.33	2.66	2.41	1.59	2.17	1.95	1.88	60.79	54.12	61.93	55.85	37.77	51.98	46	45.16	0.875	0.6825	2.485	1.8975	58.1725	45.2275
224092	224092	Lsg1	12.39	12.77	13.53	13.71	11.97	12.84	14.11	12.95	34.87	36.34	38.51	38.85	33.61	35.91	39.55	35.97	539	555.05	586.99	583.83	517.96	557.8	600.77	564.93	13.1	12.9675	37.1425	36.26	566.217	560.365
63856	63856	Taf8	7.22	8.51	6.86	7.21	7.19	7.28	8.1	7.35	20.3	24.22	19.51	20.44	20.18	20.36	22.72	20.43	509.85	586.04	501.39	537.92	516.88	508.45	519.89	514.67	7.45	7.48	21.1175	20.9225	533.8	514.972
108169197	108169197	Gm10420	4.34	2.83	2.56	2.62	3.83	5.08	2.7	5.82	12.2	8.06	7.3	7.43	10.75	14.2	7.57	16.17	75.07	48.95	44.23	44.43	65.93	87.75	45.77	101.12	3.0875	4.3575	8.7475	12.1725	53.17	75.1425
637277	637277	Sycp2l	0	0	0.02	0	0.02	0	0.02	0	0	0	0.06	0	0.06	0	0.06	0	0	0	1	0	1	0	1	0	0.005	0.01	0.015	0.03	0.25	0.5
27054	27054	Sec23b	28.35	28.64	26.59	28.02	26.67	29.64	29.94	29.05	79.78	81.49	75.67	79.38	74.88	82.87	83.95	80.72	1505.91	1517.57	1411.98	1458.97	1409.4	1570.56	1555.77	1549.92	27.9	28.825	79.08	80.605	1473.61	1521.41
227331	227331	Gigyf2	20.29	19.73	18.99	18.92	18.86	20	19.25	19.23	57.09	56.14	54.06	53.6	52.95	55.94	53.97	53.43	2222.25	2157.41	2077.23	2031.31	2049.07	2188.52	2066.07	2107.94	19.4825	19.335	55.2225	54.0725	2122.05	2102.9
100038847	100038847	Gm10406	5.97	7.4	7.82	9.5	7.68	7.13	6.98	7.02	16.8	21.06	22.26	26.91	21.57	19.94	19.56	19.51	228.59	288.35	288.92	336.24	269.67	251.13	229.42	262.07	7.6725	7.2025	21.7575	20.145	285.525	253.072
12942	12942	Pcdha11	3.62	3.49	4.2	3.41	2.93	3.04	2.58	3.52	10.18	9.92	11.95	9.66	8.22	8.49	7.24	9.77	363.62	349.49	420.39	335.52	292.65	304.64	254.1	354.58	3.68	3.0175	10.4275	8.43	367.255	301.493
104069	104069	Sncb	35.29	32.69	34.97	31.05	43.62	37.86	28.92	50.21	99.31	93.03	99.53	87.97	122.48	105.86	81.08	139.48	889.77	821.3	879.99	765.93	1091.94	953.14	713	1270.09	33.5	40.1525	94.96	112.225	839.247	1007.04
93875	93875	Pcdhb4	1.47	1.51	1.4	1.42	1.4	1.29	1.48	1.18	4.13	4.29	3.98	4.01	3.92	3.62	4.14	3.27	103.97	106.63	98.8	98.24	98.39	91.45	102.5	83.61	1.45	1.3375	4.1025	3.7375	101.91	93.9875
211652	211652	Wwc1	96.04	91.64	85.89	94.65	88.41	99.93	125.16	89.65	270.28	260.76	244.45	268.11	248.23	279.45	350.9	249.07	7947.71	7526.2	7044.32	7624.27	7202.5	8169.56	10072.5	7367.98	92.055	100.787	260.9	281.913	7535.62	8203.12
72899	72899	Macrod2	12.07	11.07	9.84	11.58	10.03	8.46	7.51	10.51	33.97	31.51	28.01	32.81	28.16	23.66	21.05	29.2	875.53	848.39	828.78	832.98	766.42	705.98	550.97	791.96	11.14	9.1275	31.575	25.5175	846.42	703.832
243653	243653	Clec1a	0.05	0	0.02	0.02	0	0.02	0.05	0.05	0.14	0	0.05	0.05	0	0.05	0.14	0.14	3	0	1	1	0	1	2.98	3	0.0225	0.03	0.06	0.0825	1.25	1.745
18516	18516	Pbx3	23.77	24.34	22.47	21.53	17.52	18.68	18.57	18.2	66.89	69.27	63.95	60.98	49.18	52.23	52.06	50.58	1281.56	1301.3	1206.87	1130.24	932.04	1001.55	976.7	983.01	23.0275	18.2425	65.2725	51.0125	1229.99	973.325
269336	269336	Ccdc32	17.67	18.58	17.88	18.01	15.97	16.8	16.06	17.55	49.73	52.87	50.9	51.02	44.85	46.98	45.02	48.75	541.08	578.09	547.68	552.16	492.74	514.52	487.49	537.79	18.035	16.595	51.13	46.4	554.753	508.135
105943584	105943584	Gm45927	6.77	7.98	9.06	7.44	7.83	7.23	7.46	4.99	19.05	22.71	25.8	21.07	21.99	20.21	20.92	13.85	374.46	437	500.8	400.78	430.47	400	403.16	277.06	7.8125	6.8775	22.1575	19.2425	428.26	377.673
208846	208846	Daam1	31.1	31.73	32.06	30.9	31.76	30.56	27.46	32.8	87.51	90.27	91.24	87.53	89.18	85.46	77	91.12	3531.56	3587.41	3619.29	3420.39	3579	3460.27	3038.92	3728.15	31.4475	30.645	89.1375	85.69	3539.66	3451.59
75973	75973	Ccdc162	3.15	3.28	2.65	2.65	2.92	3.06	3.67	2.85	8.85	9.34	7.55	7.52	8.19	8.56	10.29	7.92	381.07	368.86	332.07	324.08	346.62	354.55	439.24	328.25	2.9325	3.125	8.315	8.74	351.52	367.165
272031	272031	Plppr1	19.06	17.57	17.85	16.79	16.07	14.25	11.93	15.15	53.64	49.98	50.81	47.57	45.13	39.86	33.45	42.08	1410.45	1293.5	1328.45	1215.92	1184.94	1053.47	854.77	1123.76	17.8175	14.35	50.5	40.13	1312.08	1054.23
16193	16193	Il6	0.05	0.05	0.1	0.1	0	0	0.05	0.05	0.14	0.14	0.29	0.29	0	0	0.14	0.14	0.98	1	2	2	0	0	1	1	0.075	0.025	0.215	0.07	1.495	0.5
110651	110651	Rps6ka3	10.21	11.39	10.76	10.57	11.43	10.98	10.52	10.78	28.74	32.41	30.62	29.94	32.1	30.71	29.5	29.95	1390.69	1538.82	1459.51	1410.87	1544.16	1496.44	1414.36	1460.57	10.7325	10.9275	30.4275	30.565	1449.97	1478.88
319922	319922	Vwc2	0.69	0.8	0.96	0.79	1.03	0.91	0.85	0.97	1.93	2.28	2.73	2.25	2.9	2.55	2.38	2.68	52.08	62	73.98	52.97	79.94	71.98	62.4	69.99	0.81	0.94	2.2975	2.6275	60.2575	71.0775
18777	18777	Lypla1	15.62	15.14	16.03	16.2	16.06	16.97	18.23	15.47	43.97	43.07	45.63	45.89	45.08	47.45	51.12	42.97	735.83	713.23	756.59	750.1	753.96	798.73	843.47	734.57	15.7475	16.6825	44.64	46.655	738.938	782.683
108767	108767	Pnrc1	18.58	20.79	19.77	19.11	20.24	20.92	25.22	20.4	52.28	59.15	56.27	54.13	56.84	58.5	70.71	56.68	676.45	756.38	719.62	681.99	733.36	761.58	901.03	747.99	19.5625	21.695	55.4575	60.6825	708.61	785.99
20198	20198	S100a4	8.58	8.73	7.63	7.9	8.87	8.62	14.68	10.45	24.15	24.83	21.73	22.39	24.91	24.12	41.15	29.04	75	76	66.99	68	78	77	127	92	8.21	10.655	23.275	29.805	71.4975	93.5
246221	246221	Mpst	25.66	26.87	26.91	27.8	29.25	29.85	33.27	28.3	72.22	76.46	76.6	78.76	82.11	83.48	93.27	78.61	629.7	655	656.42	667.94	705.98	734.9	794.99	694.65	26.81	30.1675	76.01	84.3675	652.265	732.63
60595	60595	Actn4	46.73	44.28	42.97	45.85	50.27	53.56	66.51	53.41	131.52	126.01	122.29	129.88	141.13	149.76	186.46	148.39	3510.97	3349.71	3233.77	3374.07	3762.8	3986.9	4865.69	4008.64	44.9575	55.9375	127.425	156.435	3367.13	4156.01
18347	18347	Olfr48	0	0	0	0	0	0	0	0.06	0	0	0	0	0	0	0	0.17	0	0	0	0	0	0	0	1	0	0.015	0	0.0425	0	0.25
56808	56808	Cacna2d2	6.18	5.72	6.7	5.65	7.69	6.89	5.9	6.62	17.4	16.28	19.08	16.01	21.58	19.27	16.55	18.38	656.71	605.46	710.56	584	814.52	728.37	612.92	704.66	6.0625	6.775	17.1925	18.945	639.183	715.117
433899	433899	Grxcr1	0	0	0.1	0	0.05	0	0	0.05	0	0	0.29	0	0.14	0	0	0.14	0	0	2	0	1	0	0	1	0.025	0.025	0.0725	0.07	0.5	0.5
75725	75725	Phf14	34.46	34.55	34.88	33.87	31.88	32.15	29.71	33.03	96.99	98.3	99.28	95.94	89.51	89.89	83.29	91.76	1935.1	1942.2	1924.86	1831.24	1789.54	1826.93	1669.23	1877.26	34.44	31.6925	97.6275	88.6125	1908.35	1790.74
329278	329278	Tnn	0.15	0.16	0.16	0.17	0.21	0.21	0.22	0.27	0.42	0.46	0.46	0.49	0.58	0.6	0.61	0.75	16	18	18	19	23	22.99	23	30	0.16	0.2275	0.4575	0.635	17.75	24.7475
76938	76938	Rbm17	53.15	51.91	46.43	50.16	49.18	50.19	49.03	52.77	149.57	147.72	132.13	142.1	138.09	140.35	137.47	146.61	1523.63	1485.19	1325.78	1407.55	1401.92	1436.3	1375.81	1517.76	50.4125	50.2925	142.88	140.63	1435.54	1432.95
20931	20931	Surf2	12.4	13.22	14.31	15.2	12.04	11.25	10.47	14.94	34.9	37.61	40.73	43.07	33.81	31.45	29.36	41.49	266.16	282.83	307.29	321.62	256.7	239.57	220.07	321.64	13.7825	12.175	39.0775	34.0275	294.475	259.495
67893	67893	Tmem86a	5.14	5.52	5.4	4.62	5.77	5.27	4.86	5.81	14.48	15.71	15.38	13.07	16.2	14.73	13.63	16.14	173	185.24	180.99	151.92	192.98	176.88	160	196	5.17	5.4275	14.66	15.175	172.787	181.465
23853	23853	Def6	0.42	0.28	0.28	0.48	0.28	0.3	0.45	0.3	1.18	0.8	0.8	1.35	0.79	0.85	1.27	0.84	18	12	12	20	12	13	19	13	0.365	0.3325	1.0325	0.9375	15.5	14.25
67870	67870	Enoph1	21.98	21.11	21.45	20.61	19.49	19.08	17.2	20.86	61.84	60.06	61.05	58.39	54.72	53.36	48.21	57.95	704.84	704.19	699.17	689.44	642.99	648.17	553.17	702.94	21.2875	19.1575	60.335	53.56	699.41	636.817
668198	668198	Gm9040	0.06	0	0	0	0	0	0	0	0.18	0	0	0	0	0	0	0	3.29	0	0	0	0	0	0	0	0.015	0	0.045	0	0.8225	0
11632	11632	Aip	27.52	25.92	28.1	27.19	28.56	28.99	27.32	30.39	77.45	73.75	79.97	77.03	80.18	81.06	76.61	84.43	689.17	627.76	679.31	650.03	686.88	704.42	660.08	747.5	27.1825	28.815	77.05	80.57	661.567	699.72
140500	140500	Acap3	26.69	27.59	28.99	27.95	23.96	23.98	20.06	25.73	75.12	78.52	82.52	79.18	67.26	67.07	56.24	71.49	2097.86	2157.37	2263.1	2131.64	1870.27	1855.21	1540.79	2007.33	27.805	23.4325	78.835	65.515	2162.49	1818.4
100504263	100504263	2210418O10Rik	1.76	1.12	3.2	3.07	4.59	1.05	0	3.23	4.97	3.19	9.1	8.69	12.89	2.95	0	8.96	129.57	81.64	234.1	220.45	333.53	76.87	0	236.49	2.2875	2.2175	6.4875	6.2	166.44	161.722
77836	77836	Mlana	0	0	0	0	0	0	0.08	0	0	0	0	0	0	0	0.23	0	0	0	0	0	0	0	1	0	0	0.02	0	0.0575	0	0.25
67223	67223	Rrp15	9.57	10.48	11.44	10.76	9.04	7.8	8.41	10.16	26.93	29.82	32.55	30.48	25.38	21.82	23.58	28.22	215	234.99	255.97	236.68	202	175	185	229.03	10.5625	8.8525	29.945	24.75	235.66	197.757
100135657	100135657	Rhox3e	0	0	0	0.09	0	0	0	0.09	0	0	0	0.25	0	0	0	0.24	0	0	0	1	0	0	0	1	0.0225	0.0225	0.0625	0.06	0.25	0.25
17220	17220	Mcm7	31.95	38.02	33.58	33.51	32.74	33.94	36.05	31.32	89.93	108.17	95.58	94.93	91.93	94.92	101.06	87.02	1506.69	1771.7	1570.06	1550.62	1515.03	1573.45	1658.75	1466.23	34.265	33.5125	97.1525	93.7325	1599.77	1553.37
433868	433868	3110082J24Rik	2.24	2.34	1.26	1.9	2.99	2.29	2.16	2.45	6.29	6.67	3.59	5.39	8.39	6.41	6.05	6.8	30.99	32.43	17.43	25.82	41.17	31.69	29.3	34.04	1.935	2.4725	5.485	6.9125	26.6675	34.05
75538	75538	Fam71e1	3.98	3.92	4.44	3.74	5.19	4.66	5.68	4.8	11.21	11.16	12.64	10.59	14.58	13.04	15.92	13.33	195.73	200.64	210.17	176.63	230.82	193.7	224.51	214.26	4.02	5.0825	11.4	14.2175	195.792	215.822
101966	101966	D8Ertd738e	72.37	65.9	64.82	72.2	72.18	65.36	67.36	73.48	203.65	187.52	184.49	204.54	202.67	182.76	188.84	204.15	878.12	792.94	776.08	850.75	862.99	794.84	792.23	882.27	68.8225	69.595	195.05	194.605	824.472	833.082
69539	69539	Trnp1	10.84	7.52	10.98	8.74	12.31	9.68	7.82	11.4	30.52	21.4	31.25	24.75	34.57	27.07	21.91	31.67	336	233.98	338.88	264.98	379.99	299.98	237	354.99	9.52	10.3025	26.98	28.805	293.46	317.99
17967	17967	Ncam1	122.7	117.66	119.96	119.62	111.87	104.56	92.8	114.59	345.31	334.81	341.41	338.86	314.11	292.4	260.17	318.35	15307	14594.6	14863.9	14642.8	13883.2	12915.4	11193.7	14325.5	119.985	105.955	340.098	296.257	14852.1	13079.5
103963	103963	Rpn1	46.48	46.25	47.38	45.35	44.52	46.34	44.36	46.67	130.81	131.61	134.84	128.47	125	129.59	124.37	129.65	3224.05	3201.49	3273.49	3079.09	3070.63	3208.67	3011.59	3247.44	46.365	45.4725	131.433	127.153	3194.53	3134.58
14103	14103	Fasl	0.14	0.11	0.14	0.12	0.17	0.15	0.17	0.17	0.4	0.31	0.4	0.33	0.48	0.42	0.48	0.47	5	4	5	4	6	5.46	6	6	0.1275	0.165	0.36	0.4625	4.5	5.865
20088	20088	Rps24	265.93	249.03	241.53	251.67	239.74	261.88	243.18	269.98	748.39	708.62	687.41	712.93	673.14	732.32	681.77	750.07	4798.51	4614.88	4356.55	4474.22	4329.85	4734.57	4402.96	4909.99	252.04	253.695	714.337	709.325	4561.04	4594.34
230761	230761	Zfp362	24.49	25.21	25.26	23.74	23.67	22.78	24.37	23.81	68.91	71.74	71.89	67.24	66.46	63.7	68.33	66.16	1344.09	1384.23	1382.75	1284.28	1294.84	1246.19	1308.74	1313.87	24.675	23.6575	69.945	66.1625	1348.84	1290.91
69747	69747	Zswim7	3.61	3.91	4.59	4.84	5.34	6.35	5.5	4.48	10.16	11.14	13.05	13.7	14.98	17.75	15.41	12.45	49	53	62	64.25	72	85.99	73	61	4.2375	5.4175	12.0125	15.1475	57.0625	72.9975
75826	75826	Senp2	16.25	17.24	17.09	16.73	17.39	16.6	14.62	17.17	45.73	49.05	48.64	47.38	48.83	46.43	41	47.71	1397.75	1478.61	1463.72	1407.65	1485.74	1423.83	1229.49	1481.31	16.8275	16.445	47.7	45.9925	1436.93	1405.09
118568135	118568135	LOC118568135	1.01	0.27	0.75	1.21	1.31	1.79	1.57	1.76	2.85	0.77	2.15	3.43	3.67	5.01	4.41	4.9	17.66	4.73	13.1	20.71	22.68	31.21	26.89	30.85	0.81	1.6075	2.3	4.4975	14.05	27.9075
64930	64930	Tsc1	15.11	15.68	15.39	15.88	15.65	14.99	13.61	14.59	42.53	44.63	43.81	45	43.95	41.91	38.15	40.53	2223.47	2305.77	2258.79	2282.95	2283.88	2204.73	1964.67	2147.41	15.515	14.71	43.9925	41.135	2267.74	2150.17
100040599	100040599	Gm15319	0.67	0.36	0.4	0	0.78	0.49	0.57	0.35	1.88	1.03	1.15	0	2.18	1.38	1.61	0.97	31.78	17.19	19.14	0	36.79	23.38	26.7	16.73	0.3575	0.5475	1.015	1.535	17.0275	25.9
226695	226695	Ifi205	0.04	0	0.04	0.13	0.04	0.09	0.27	0.16	0.11	0	0.11	0.36	0.11	0.25	0.75	0.45	1.23	0	1.2	3.78	1.21	3.17	8.86	4.94	0.0525	0.14	0.145	0.39	1.5525	4.545
67150	67150	Rnf141	33.14	33.98	32.22	31.48	33.74	35.71	34.96	32.09	93.26	96.69	91.7	89.17	94.73	99.86	98	89.16	1850.42	1933.19	2002.85	1888.56	2102.31	2038.49	2025.16	2029.4	32.705	34.125	92.705	95.4375	1918.76	2048.84
67264	67264	Ndufb8	93.72	90.48	87.64	96.57	96.21	99.64	89.83	100.05	263.75	257.45	249.43	273.56	270.12	278.63	251.85	277.95	1162	1120.99	1087.26	1170.99	1185.58	1233.99	1091.99	1247.79	92.1025	96.4325	261.048	269.637	1135.31	1189.84
240063	240063	Zfp811	7.72	7.65	7	7.47	4.44	4.8	4.35	4.27	21.73	21.78	19.91	21.17	12.47	13.42	12.19	11.88	541.61	533.27	504.75	510.46	307.21	341.72	297.05	303.14	7.46	4.465	21.1475	12.49	522.523	312.28
12652	12652	Chga	25.24	23.97	25.61	24.29	28.19	24	18.29	29.43	71.03	68.21	72.88	68.8	79.15	67.12	51.27	81.78	906.86	859.38	916.43	854.1	1007.06	860.84	642.99	1060.92	24.7775	24.9775	70.23	69.83	884.192	892.952
118452	118452	Baalc	15.12	16.04	16.24	16.01	13.47	10.99	10.08	12.71	42.54	45.65	46.21	45.37	37.82	30.73	28.27	35.32	769.58	821.86	828.45	797.57	676.95	563.55	504.03	655.63	15.8525	11.8125	44.9425	33.035	804.365	600.04
329581	329581	Birc7	0.07	0.37	0.41	0.33	0.55	0.41	0.28	0.37	0.19	1.05	1.18	0.93	1.55	1.16	0.79	1.02	2.06	10	9	8	14	11	8	10	0.295	0.4025	0.8375	1.13	7.265	10.75
20248	20248	Serpinb3a	0	0	0	0	0.03	0	0	0	0	0	0	0	0.09	0	0	0	0	0	0	0	1	0	0	0	0	0.0075	0	0.0225	0	0.25
18426	18426	Ovol1	0.29	0.32	0.19	0.29	0.22	0.32	0.22	0.15	0.81	0.92	0.55	0.83	0.61	0.91	0.62	0.42	13.32	15	9	15	11	16.99	11	7	0.2725	0.2275	0.7775	0.64	13.08	11.4975
73112	73112	Abracl	19.53	20.1	20.03	17.44	10.91	12.13	12.52	11.33	54.96	57.19	57.01	49.4	30.62	33.91	35.1	31.49	284.98	294	288.36	247	154.48	174.99	178	166.4	19.275	11.7225	54.64	32.78	278.585	168.468
18189	18189	Nrxn1	41.63	40.56	44.4	43.58	45.61	43.7	36.39	43.49	117.17	115.42	126.36	123.46	128.05	122.19	102.02	120.82	6524.9	6410.78	6850.91	6724.95	7195.7	6935.82	5864.48	7031.34	42.5425	42.2975	120.603	118.27	6627.89	6756.84
21936	21936	Tnfrsf18	1.27	1.2	1.7	1.43	1.61	1.8	1.1	1.42	3.57	3.42	4.83	4.05	4.51	5.03	3.1	3.95	24	20.92	32	26	29.99	33.99	20.23	27	1.4	1.4825	3.9675	4.1475	25.73	27.8025
75778	75778	Them4	13.38	14.15	13.51	13.46	13.89	14.29	12.65	14.03	37.64	40.26	38.45	38.12	39	39.96	35.47	38.97	430.92	456.96	433.29	428.67	447.3	464.59	399.03	458.97	13.625	13.715	38.6175	38.35	437.46	442.473
17183	17183	Matn4	0.85	0.9	0.82	0.52	0.53	0.54	0.31	0.38	2.39	2.56	2.34	1.46	1.49	1.52	0.88	1.05	39.94	39	38.84	24	25	24	14	17	0.7725	0.44	2.1875	1.235	35.445	20
171388	171388	Bnipl	0.03	0.03	0	0.04	0.07	0.2	0.1	0.08	0.1	0.1	0	0.1	0.21	0.55	0.28	0.23	1	1	0	1	2.13	5.71	3	2.39	0.025	0.1125	0.075	0.3175	0.75	3.3075
19038	19038	Ppic	8.79	9.6	10.72	8.68	10.96	13.08	15.36	13.11	24.75	27.33	30.51	24.6	30.79	36.58	43.06	36.41	209.99	228.85	254.98	203	260.35	311.82	359	314	9.4475	13.1275	26.7975	36.71	224.205	311.293
109785	109785	Pgm3	13.38	13.88	12.58	13.98	14.02	13.98	12.66	14.06	37.65	39.48	35.8	39.6	39.37	39.09	35.5	39.07	666.8	718.4	627.27	687.98	694.29	694.25	627.52	709.6	13.455	13.68	38.1325	38.2575	675.112	681.415
320595	320595	Phf8	10.39	10.44	9.67	10.5	9.3	9.45	9.64	9.32	29.25	29.7	27.52	29.75	26.12	26.42	27.03	25.9	1113.27	1106.93	1044.72	1099.98	1003.09	1019.9	1012.93	1024.8	10.25	9.4275	29.055	26.3675	1091.22	1015.18
54636	54636	Wdr45	13.38	12.94	11.39	13.21	13.78	14.32	15.8	13.21	37.65	36.83	32.41	37.41	38.68	40.04	44.29	36.7	414.99	413.49	356	407	426.51	442.98	485.91	413	12.73	14.2775	36.075	39.9275	397.87	442.1
27993	27993	Imp4	9.75	8.99	9.25	8.27	8.63	8.57	8.75	9.5	27.43	25.57	26.33	23.42	24.22	23.97	24.52	26.39	402.43	375.13	383.32	333.81	349.99	357.21	348.4	392.3	9.065	8.8625	25.6875	24.775	373.673	361.975
214922	214922	Slc39a2	2.06	1.95	2.21	2.11	2.13	1.79	1.92	2.06	5.81	5.56	6.29	5.97	5.97	5.02	5.38	5.71	90	85	95.92	90	92.19	78	81.85	90	2.0825	1.975	5.9075	5.52	90.23	85.51
117198	117198	Ivns1abp	101.31	107.82	103.43	104.07	87.63	89.7	89.41	87.66	285.12	306.81	294.36	294.82	246.04	250.84	250.66	243.53	6945.93	7278.92	7011.52	6988.01	5953.99	6082.48	5937.32	5993.67	104.157	88.6	295.277	247.768	7056.1	5991.86
75051	75051	Ccdc173	6.81	5.89	6.32	7.08	5.89	6.16	6.48	5.81	19.15	16.77	17.98	20.06	16.54	17.23	18.18	16.14	271.64	247.97	249.55	267.99	234	254.17	258.94	242.43	6.525	6.085	18.49	17.0225	259.288	247.385
210710	210710	Gab3	0.49	0.38	0.53	0.54	0.35	0.48	0.62	0.57	1.38	1.09	1.5	1.54	0.98	1.34	1.73	1.59	19.73	15.41	21.14	21.39	13.98	19.23	24.25	23.02	0.485	0.505	1.3775	1.41	19.4175	20.12
83674	83674	Cnnm1	2.34	2.49	2.8	2.35	2.63	2.38	1.46	2.78	6.58	7.09	7.98	6.65	7.38	6.67	4.11	7.74	223.87	241.1	268.99	220.17	253.14	227.99	139	267.29	2.495	2.3125	7.075	6.475	238.532	221.855
15437	15437	Hoxd8	0.03	0	0	0	0.03	0	0.03	0	0.09	0	0	0	0.09	0	0.09	0	1	0	0	0	1	0	1	0	0.0075	0.015	0.0225	0.045	0.25	0.5
100502825	100502825	Rpl37rt	14.33	10	13.05	11.4	14.58	8	9.49	11.48	40.33	28.46	37.14	32.29	40.94	22.37	26.61	31.91	173.79	121.02	158.69	135.73	175.77	96.82	112.62	140.11	12.195	10.8875	34.555	30.4575	147.308	131.33
102635357	102635357	Gm32717	0.04	0	0.03	0.04	0.07	0	0.09	0	0.13	0	0.1	0.12	0.21	0	0.26	0	2.09	0	1.56	1.88	3.4	0	4.15	0	0.0275	0.04	0.0875	0.1175	1.3825	1.8875
22360	22360	Nrsn1	9.33	9.11	9.95	9.69	10.54	8.59	7.12	10.21	26.26	25.92	28.33	27.45	29.58	24.03	19.97	28.37	376.08	366.83	401	382.98	423.99	346.99	281.96	413.28	9.52	9.115	26.99	25.4875	381.723	366.555
100041194	100041194	Ahnak2	0.33	0.38	0.51	0.51	0.49	0.36	0.47	0.41	0.94	1.08	1.45	1.45	1.37	1	1.31	1.15	72.28	81.98	109.99	109	106	78	98.99	90	0.4325	0.4325	1.23	1.2075	93.3125	93.2475
53600	53600	Timm23	51.05	51.17	55.27	54.31	47.81	47.6	46.29	54.46	143.65	145.61	157.31	153.84	134.25	133.11	129.77	151.29	1096.82	1097.2	1182.96	1142.17	1021.55	1020.96	973.38	1173.87	52.95	49.04	150.102	137.105	1129.79	1047.44
53859	53859	Map3k14	2.12	1.93	2.26	2.12	1.97	2.05	2.22	1.99	5.98	5.48	6.42	6	5.53	5.74	6.22	5.54	169.09	153	179	164.99	155.84	163.04	172.74	159.21	2.1075	2.0575	5.97	5.7575	166.52	162.708
433638	433638	I830077J02Rik	0.06	0.05	0.05	0.05	0	0	0	0.08	0.17	0.15	0.15	0.15	0	0	0	0.24	3.12	1	1	1.9	0	0	0	4.57	0.0525	0.02	0.155	0.06	1.755	1.1425
100042782	100042782	Fthl17d	0	0.08	0.08	0	0	0	0	0	0	0.22	0.22	0	0	0	0	0	0	1	1	0	0	0	0	0	0.04	0	0.11	0	0.5	0
17095	17095	Lyl1	0.27	0.15	0.27	0.24	0.27	0.21	0.3	0.33	0.75	0.42	0.76	0.68	0.75	0.58	0.85	0.91	9.03	5	9	8	9	9.72	10	12.28	0.2325	0.2775	0.6525	0.7725	7.7575	10.25
212998	212998	BC016579	0.05	0.05	0.12	0.08	0.04	0.02	0.07	0.06	0.13	0.15	0.33	0.23	0.13	0.07	0.19	0.15	1.98	3.93	5.05	6	3.22	1	5	2.48	0.075	0.0475	0.21	0.135	4.24	2.925
383295	383295	Ypel5	26	27.85	28.98	29.61	32.27	29.01	28.81	29.64	73.17	79.25	82.47	83.87	90.62	81.11	80.78	82.34	1088.39	1164.89	1208.86	1209.89	1339	1211.01	1181.75	1239.27	28.11	29.9325	79.69	83.7125	1168.01	1242.76
631624	631624	Gm7072	7.23	6.82	7.19	6.37	7.14	6.8	6.44	6.27	20.35	19.41	20.47	18.05	20.05	19.01	18.06	17.43	537.61	520.41	535.81	470	536.29	521.48	480.91	477.96	6.9025	6.6625	19.57	18.6375	515.957	504.16
78748	78748	Rassf10	1.71	1.73	1.7	1.4	1.72	1.76	2.04	2.07	4.82	4.93	4.85	3.96	4.84	4.92	5.72	5.74	114	115	113	91	113.99	116.99	133	138	1.635	1.8975	4.64	5.305	108.25	125.495
102570	102570	Slc22a13	0.22	0.27	0.54	0.23	0.32	0.26	0.29	0.43	0.63	0.76	1.54	0.67	0.9	0.74	0.82	1.18	10.27	10.03	23.74	10.61	13.29	12.55	13.51	18.01	0.315	0.325	0.9	0.91	13.6625	14.34
75292	75292	Prkd3	16.15	17.15	16.03	17.99	14.06	14.49	16.43	13.63	45.44	48.8	45.62	50.96	39.47	40.51	46.06	37.87	1810.56	1922.29	1780.79	1961.98	1559.69	1604.22	1801.29	1533.1	16.83	14.6525	47.705	40.9775	1868.9	1624.58
18639	18639	Pfkfb1	0.8	0.73	0.74	0.86	0.68	0.75	1.06	0.73	2.26	2.07	2.1	2.45	1.9	2.1	2.97	2.04	30	27	24	33	24	25	37	26	0.7825	0.805	2.22	2.2525	28.5	28
68011	68011	Snrpg	110.81	94.89	89.48	93.05	85.69	94.11	91.37	99.13	311.84	270.01	254.66	263.59	240.6	263.18	256.16	275.4	735.89	628.84	591.9	604.83	565.86	623.88	593.87	660.44	97.0575	92.575	275.025	258.835	640.365	611.013
68865	68865	Arv1	4.36	4.45	4.62	4.31	4.03	4.1	4.18	3.6	12.27	12.66	13.15	12.21	11.31	11.47	11.73	10.01	510.91	513.24	545.49	498.67	475.52	473.9	479.81	435.55	4.435	3.9775	12.5725	11.13	517.077	466.195
16764	16764	Aff3	9.91	9.02	10.56	9.42	7.88	7.36	6.78	8.34	27.88	25.68	30.04	26.69	22.12	20.58	19	23.18	1191.32	1093.01	1265.78	1121.56	959.74	896	801.51	1020.6	9.7275	7.59	27.5725	21.22	1167.92	919.462
629595	629595	Gm6988	58.29	52.97	52.73	56.49	58.5	49.55	50.14	55.92	164.04	150.74	150.08	160.01	164.26	138.56	140.56	155.35	508.64	461.29	458.35	482.44	507.59	431.58	428.17	489.52	55.12	53.5275	156.218	149.683	477.68	464.215
20918	20918	Eif1	285.43	294.19	271.7	297.97	278.32	285.54	277.72	297.36	803.23	837.1	773.28	844.09	781.44	798.48	778.62	826.14	6678.29	6868.98	6332.39	6824.08	6475.04	6668.98	6359.85	6980.26	287.322	284.735	814.425	796.17	6675.94	6621.03
12447	12447	Ccne1	3.01	4.36	4.2	4.78	4.29	5	3.41	4.81	8.48	12.39	11.95	13.54	12.04	13.99	9.57	13.38	110.99	160	154	172.26	156.97	183.89	123	177.83	4.0875	4.3775	11.59	12.245	149.312	160.423
434778	434778	Ccdc160	1.89	1.95	2.24	1.36	1.2	1.91	1.68	1.5	5.33	5.56	6.38	3.85	3.37	5.33	4.72	4.16	56	60	65	39	37	57	50	44	1.86	1.5725	5.28	4.395	55	47
14130	14130	Fcgr2b	0.17	0.11	0	0.04	0.04	0	0.1	0	0.48	0.31	0	0.12	0.1	0	0.29	0	4.49	2.67	0	1.07	0.96	0	2.5	0	0.08	0.035	0.2275	0.0975	2.0575	0.865
619287	619287	Rtl4	0.2	0.24	0.46	0.41	0.27	0.36	0.24	0.24	0.57	0.69	1.3	1.16	0.76	1	0.67	0.68	14	17	31.99	27.98	19	23.99	15.86	17	0.3275	0.2775	0.93	0.7775	22.7425	18.9625
115486940	115486940	Gm51579	1.26	1.19	1.06	1.15	1.32	1.31	0.96	1.17	3.55	3.39	3.01	3.25	3.72	3.67	2.68	3.26	52.13	49.14	43.54	46.38	54.4	54.21	38.71	48.7	1.165	1.19	3.3	3.3325	47.7975	49.005
69581	69581	Rhou	12.75	12.58	12.88	12.71	13.17	12.79	12.74	13.59	35.88	35.78	36.67	36.02	36.98	35.75	35.71	37.75	816.67	803.82	822.11	797.12	838.88	817.49	798.56	873.26	12.73	13.0725	36.0875	36.5475	809.93	832.048
67263	67263	Zswim6	17.06	17.06	18.45	16.57	11.98	13.58	13.26	12.31	48.01	48.55	52.5	46.95	33.64	37.98	37.18	34.2	1780.92	1777.78	1918.25	1693.72	1243.87	1415.31	1355.13	1289.22	17.285	12.7825	49.0025	35.75	1792.67	1325.88
19146	19146	Tmprss15	0	0.02	0.03	0.03	0	0.05	0.04	0	0	0.07	0.07	0.07	0	0.14	0.11	0	0	1.97	2	2	0	4	3	0	0.02	0.0225	0.0525	0.0625	1.4925	1.75
15985	15985	Cd79b	0	0.05	0	0	0	0	0	0.05	0	0.13	0	0	0	0	0	0.13	0	1	0	0	0	0	0	1	0.0125	0.0125	0.0325	0.0325	0.25	0.25
435350	435350	Serpinb6e	0.04	0	0	0.04	0	0.04	0	0	0.1	0	0	0.1	0	0.1	0	0	1	0	0	1	0	1	0	0	0.02	0.01	0.05	0.025	0.5	0.25
241112	241112	Catip	7.59	8.95	7.25	7.7	7.55	8.74	10.36	8.63	21.36	25.48	20.64	21.81	21.2	24.45	29.04	23.97	283.89	327	269.97	276.99	278.04	326.08	372	315.97	7.8725	8.82	22.3225	24.665	289.462	323.022
71898	71898	Apol9b	0	0.08	0.11	0	0.14	0.04	0	0.09	0	0.23	0.31	0	0.4	0.11	0	0.25	0	2.26	2.99	0	4	1.83	0	3.59	0.0475	0.0675	0.135	0.19	1.3125	2.355
26362	26362	Axl	16.54	17.89	16.66	16.55	21.81	23.67	27.41	20.36	46.56	50.9	47.41	46.87	61.25	66.19	76.84	56.58	1313.98	1413.92	1317.08	1281.48	1718	1885.65	2132.99	1619.45	16.91	23.3125	47.935	65.215	1331.62	1839.02
233890	233890	Zfp768	8.6	9.4	8.8	9.17	8.22	8.45	9.92	8.41	24.21	26.74	25.05	25.98	23.09	23.63	27.81	23.38	364.99	397.97	371.96	380.93	347	357.99	411.99	358.19	8.9925	8.75	25.495	24.4775	378.962	368.793
14697	14697	Gnb5	20.27	19.87	20.7	21.08	21.9	20.46	20.79	21.62	57.04	56.54	58.93	59.71	61.5	57.21	58.29	60.05	851.5	832.99	866.36	867.13	914.96	857.97	854.87	910.97	20.48	21.1925	58.055	59.2625	854.495	884.692
68458	68458	Ppp1r14a	0.11	0.22	0.19	0.22	0.15	0.08	0.33	0.56	0.32	0.61	0.55	0.62	0.42	0.21	0.92	1.55	3	5	5.17	2	4	2	4	7	0.185	0.28	0.525	0.775	3.7925	4.25
68318	68318	Aph1c	1.34	1.59	1.42	1.82	1.29	1.44	1.59	1.1	3.78	4.52	4.03	5.16	3.63	4.04	4.46	3.05	136.62	165.17	146.61	185.9	132.59	147.49	160.39	114.8	1.5425	1.355	4.3725	3.795	158.575	138.817
26443	26443	Psma6	96.64	95.97	89.82	95.76	94.89	99.46	92.27	100.74	271.96	273.09	255.64	271.26	266.43	278.14	258.67	279.87	1768.61	1752.77	1637.45	1715.29	1726.82	1817.02	1652.65	1849.59	94.5475	96.84	267.988	270.777	1718.53	1761.52
15465	15465	Hrh1	0.8	0.7	0.65	0.67	0.94	0.96	0.87	1.01	2.24	1.99	1.86	1.89	2.63	2.7	2.45	2.81	53	47.99	44	46	64.99	64	56	68	0.705	0.945	1.995	2.6475	47.7475	63.2475
14247	14247	Fli1	0.07	0.17	0.08	0.05	0.23	0.22	0.19	0.17	0.2	0.47	0.24	0.14	0.66	0.6	0.53	0.46	5	9.96	5	3	14	13	13.05	10	0.0925	0.2025	0.2625	0.5625	5.74	12.5125
55938	55938	Apom	0.65	0.29	0.29	0.22	0.29	0.29	0.15	0.29	1.83	0.83	0.83	0.63	0.82	0.81	0.42	0.8	9	4	4	3	4	4	2	4	0.3625	0.255	1.03	0.7125	5	3.5
193286	193286	BC049762	0.1	0.14	0	0	0.07	0.3	0.22	0.28	0.28	0.4	0	0	0.2	0.85	0.61	0.79	2	2	0	0	1	5	4	5	0.06	0.2175	0.17	0.6125	1	3.75
12428	12428	Ccna2	15.39	16.76	14.79	14.89	17.29	18.34	19.3	17.72	43.3	47.7	42.1	42.18	48.55	51.29	54.11	49.23	988.19	1074.46	946.27	936.16	1104.29	1175.9	1213.17	1141.84	15.4575	18.1625	43.82	50.795	986.27	1158.8
69232	69232	Qrich1	37.17	37.09	35.85	36.07	35.56	35.22	34.41	34.14	104.59	105.54	102.02	102.18	99.83	98.48	96.46	94.85	2358.75	2298.44	2282.05	2216.17	2176.13	2205.57	2112.6	2161.12	36.545	34.8325	103.582	97.405	2288.85	2163.86
233802	233802	Thumpd1	20.47	21.52	21.19	20.49	21.3	20.83	17.57	21.66	57.61	61.23	60.31	58.04	59.82	58.24	49.25	60.17	1123.98	1178.94	1158.88	1100.99	1163.08	1141.4	943.96	1192.89	20.9175	20.34	59.2975	56.87	1140.7	1110.33
30794	30794	Pdlim4	34.88	34.74	29.99	31.33	43.58	46.87	52.77	42.2	98.17	98.84	85.34	88.75	122.36	131.07	147.95	117.24	718.33	701.74	617.14	634	868.99	957.45	1060.99	842.85	32.735	46.355	92.775	129.655	667.803	932.57
504193	504193	Npcd	24.03	22.11	24.21	24.06	23.38	18.83	16.35	26	67.62	62.91	68.9	68.16	65.63	52.66	45.85	72.23	2148.6	1954.47	2115.07	2136.21	2085.57	1675.82	1422.68	2349.33	23.6025	21.14	66.8975	59.0925	2088.59	1883.35
54126	54126	Arhgef7	48.43	49.57	49.42	49.71	44.23	43.98	40.01	43.88	136.29	141.04	140.66	140.83	124.18	122.99	112.18	121.9	4311.55	4350.16	4370.94	4305.86	3868.61	3868.94	3438.44	3911.25	49.2825	43.025	139.705	120.312	4334.63	3771.81
246735	246735	AY074887	1.62	1.56	0.7	0.75	0.96	0.3	0.58	0.87	4.56	4.43	1.98	2.13	2.71	0.83	1.64	2.42	20.73	19.87	8.87	9.41	12.24	3.77	7.3	11.17	1.1575	0.6775	3.275	1.9	14.72	8.62
57738	57738	Slc15a2	12.16	13.83	13.4	14.18	18.24	18.39	19.4	17.71	34.22	39.35	38.14	40.17	51.22	51.44	54.39	49.2	878.41	987.94	932.4	984.8	1286.97	1298.45	1334.99	1218.66	13.3925	18.435	37.97	51.5625	945.888	1284.77
329839	329839	Gm829	0	0	0	0	0	0	0	0.05	0	0	0	0	0	0	0	0.14	0	0	0	0	0	0	0	1	0	0.0125	0	0.035	0	0.25
73873	73873	Fam161a	5.72	5.93	5.48	5.13	5.09	5.58	5.99	4.99	16.11	16.87	15.6	14.52	14.29	15.6	16.8	13.87	321.44	347.39	297.43	275.16	287	320.9	353.08	286.1	5.565	5.4125	15.775	15.14	310.355	311.77
12192	12192	Zfp36l1	36.74	37.66	34.88	36.16	36	42.1	48.53	35.81	103.39	107.17	99.26	102.44	101.09	117.72	136.07	99.48	2081.55	2129.58	1968.39	2005.54	2028.46	2380.95	2691.46	2035.39	36.36	40.61	103.065	113.59	2046.27	2284.07
278507	278507	Wfikkn2	0.18	0.21	0.17	0.23	0.4	0.28	0.39	0.18	0.52	0.6	0.47	0.65	1.11	0.77	1.1	0.49	12.71	13.67	10.67	14.45	26.4	18.81	24.69	12.04	0.1975	0.3125	0.56	0.8675	12.875	20.485
231637	231637	Ssh1	4.53	4.55	4.43	4.65	4.25	4.11	4.1	4.46	12.74	12.95	12.61	13.17	11.93	11.49	11.49	12.4	726.85	728.33	706.99	729.23	677.46	656.3	642.11	718.99	4.54	4.23	12.8675	11.8275	722.85	673.715
73862	73862	Spata48	0.12	0.08	0.24	0.12	0.16	0.32	0.24	0.32	0.34	0.23	0.68	0.35	0.45	0.89	0.68	0.88	3	1	4	2	2	5	3	5	0.14	0.26	0.4	0.725	2.5	3.75
21926	21926	Tnf	0.03	0.03	0	0	0.07	0	0.07	0.1	0.09	0.09	0	0	0.19	0	0.19	0.28	1	1	0	0	2	0	2	3	0.015	0.06	0.045	0.165	0.5	1.75
14399	14399	Gabra6	0	0.03	0	0.03	0	0	0.05	0	0	0.1	0	0.09	0	0	0.13	0	0	1.22	0	1.15	0	0	1.92	0	0.015	0.0125	0.0475	0.0325	0.5925	0.48
114664	114664	Hsd17b11	12.57	11.93	10.4	12.22	13.51	14.12	18.18	10.8	35.37	33.94	29.6	34.62	37.94	39.48	50.96	29.99	400.39	379.1	329.99	380.99	427.97	448.9	566.63	344.98	11.78	14.1525	33.3825	39.5925	372.618	447.12
67405	67405	Nts	3.3	1.8	2.76	2.43	3.81	3.64	3.64	3.49	9.28	5.11	7.85	6.89	10.69	10.19	10.2	9.7	73.99	41.1	60	54	85	79.98	79	77	2.5725	3.645	7.2825	10.195	57.2725	80.245
66917	66917	Chordc1	29.47	28.31	28.29	28.8	29.82	28.06	27.37	28.87	82.92	80.56	80.52	81.58	83.72	78.46	76.73	80.22	1226.42	1175.88	1172.9	1173.27	1233.98	1165.78	1114.97	1205.66	28.7175	28.53	81.395	79.7825	1187.12	1180.1
433956	433956	Dnaaf5	8.9	8.23	8.24	8.25	7.72	7.94	8.99	7.85	25.04	23.42	23.45	23.36	21.68	22.22	25.21	21.81	547.05	524.45	502.6	482.43	470.74	495.21	537.29	496.45	8.405	8.125	23.8175	22.73	514.133	499.923
108946	108946	Zzz3	19.1	18.98	19.52	19.69	18.95	18.39	20.58	17.96	53.75	54	55.57	55.79	53.2	51.43	57.71	49.91	1866.96	1924.3	1909	1789.87	1872.83	1871.08	2007.79	1862.07	19.3225	18.97	54.7775	53.0625	1872.53	1903.44
217371	217371	Rab40b	2.6	2.74	3.06	3.39	2.52	2.57	1.95	2.64	7.3	7.78	8.72	9.61	7.09	7.18	5.46	7.35	90.98	97	107	116.96	88	90.99	66.86	92.99	2.9475	2.42	8.3525	6.77	102.985	84.71
258593	258593	Olfr700	0	0	0	0	0	0	0.06	0	0	0	0	0	0	0	0.16	0	0	0	0	0	0	0	1	0	0	0.015	0	0.04	0	0.25
17686	17686	Msh3	6.6	7.26	7.15	7.89	7.03	7.31	7.44	6.94	18.59	20.66	20.36	22.36	19.72	20.45	20.85	19.29	491.72	528.93	526.18	573.65	512.59	535.49	537.27	516.54	7.225	7.18	20.4925	20.0775	530.12	525.472
21665	21665	Tdg	46.69	50.28	49.38	50.58	48.89	45.48	45.5	50.11	131.4	143.08	140.53	143.28	137.26	127.17	127.55	139.22	2744.15	2938.72	2887.41	2904.43	2848.9	2687.2	2611.21	2936.39	49.2325	47.495	139.572	132.8	2868.68	2770.93
106633	106633	Ift140	21.46	21.5	20.37	20.32	17.62	19.53	22.22	17.09	60.38	61.17	57.98	57.57	49.48	54.61	62.3	47.47	2036.24	2058.35	1975	1909.81	1714.34	1883.52	2019.3	1661.86	20.9125	19.115	59.275	53.465	1994.85	1819.76
15476	15476	Hs3st1	12.24	10.47	11.91	11.98	12.47	11.35	13.32	10.68	34.44	29.78	33.9	33.95	35.02	31.73	37.35	29.67	391.68	333.96	378.99	374.81	395.81	361.9	415.16	343.99	11.65	11.955	33.0175	33.4425	369.86	379.215
17215	17215	Mcm3	11.93	12.3	11.82	10.78	12.34	12.74	13.56	12.52	33.57	35	33.65	30.54	34.66	35.64	38.01	34.8	677.98	692.96	657.84	599.95	686.2	729.75	755.91	711.37	11.7075	12.79	33.19	35.7775	657.183	720.808
56532	56532	Ripk3	0.11	0.11	0.09	0.15	0.09	0.11	0.12	0.2	0.32	0.32	0.24	0.41	0.24	0.32	0.33	0.55	4	4	3	5	3	4	4	7	0.115	0.13	0.3225	0.36	4	4.5
18585	18585	Pde9a	18.17	20.71	18.73	18.47	14.34	15.01	14.48	13.65	51.12	58.92	53.32	52.31	40.27	41.96	40.6	37.93	688.79	770.5	700.42	686.31	538.91	569	535.99	508	19.02	14.37	53.9175	40.19	711.505	537.975
269224	269224	Pask	3.04	2.89	2.61	2.81	2.97	3.06	3.07	3.15	8.55	8.22	7.42	7.97	8.35	8.56	8.59	8.76	296.99	277.99	249.99	265.99	289	296.99	288.96	308.99	2.8375	3.0625	8.04	8.565	272.74	295.985
98741	98741	Kcnb2	1.47	1.36	1.55	1.52	1.27	1.28	0.92	1.34	4.13	3.88	4.42	4.32	3.56	3.57	2.57	3.73	437.7	406.06	461.03	444.7	375.71	379.71	263.77	401.32	1.475	1.2025	4.1875	3.3575	437.373	355.127
432769	432769	Zfp708	2.55	2.74	2.48	2.65	2.72	3.22	2.22	2.47	7.18	7.79	7.05	7.52	7.64	8.99	6.23	6.87	119.92	126.62	113.6	120.03	125.71	147.33	101.3	115.78	2.605	2.6575	7.385	7.4325	120.043	122.53
100042503	100042503	Ndufb4b	0	0	0	0.56	0	0	0	0	0	0	0	1.57	0	0	0	0	0	0	0	4.43	0	0	0	0	0.14	0	0.3925	0	1.1075	0
232337	232337	Zfp637	23.33	21.41	19.84	21.88	21.72	21.18	23.55	20.85	65.66	60.91	56.47	61.98	60.99	59.23	66.03	57.93	516.99	467	436	475.02	478	469.86	509.73	459.96	21.615	21.825	61.255	61.045	473.752	479.387
320706	320706	Soga1	31.62	30.62	30.04	29.87	26.07	25.97	26.68	25.81	88.97	87.13	85.49	84.61	73.21	72.61	74.79	71.71	8033.28	7773.22	7614.48	7431.29	6591.3	6582.38	6633.11	6581.77	30.5375	26.1325	86.55	73.08	7713.07	6597.14
234836	234836	Il17c	0.08	0.15	0.23	0.15	0.24	0.08	0.09	0.05	0.22	0.42	0.66	0.43	0.67	0.22	0.25	0.13	2	5	6	5	8	2	3	1.58	0.1525	0.115	0.4325	0.3175	4.5	3.645
68328	68328	Rab13	9.44	8.08	7.81	7.98	8.75	9.78	9.66	8.23	26.57	23	22.24	22.59	24.57	27.34	27.07	22.88	265	228.01	221	221	246.06	277.81	267.11	234.96	8.3275	9.105	23.6	25.465	233.752	256.485
14371	14371	Fzd9	3.09	3.02	3.36	2.85	3.64	3.95	3.31	3.35	8.7	8.6	9.55	8.07	10.23	11.05	9.29	9.32	123	120	132.98	111	144.12	157	128.99	133.89	3.08	3.5625	8.73	9.9725	121.745	141
77976	77976	Nuak1	24.66	22.89	21.74	23.38	21.61	23.32	28.51	22.77	69.39	65.14	61.88	66.24	60.69	65.2	79.92	63.26	2635.34	2422.5	2314.14	2421.87	2267.15	2471.7	2964.56	2426.84	23.1675	24.0525	65.6625	67.2675	2448.46	2532.56
217835	217835	Rin3	0.59	0.7	0.67	0.49	0.6	0.57	0.82	0.62	1.67	2	1.92	1.4	1.67	1.59	2.31	1.72	51.11	58.04	57.28	43.6	52.24	45.99	65.59	53.21	0.6125	0.6525	1.7475	1.8225	52.5075	54.2575
68510	68510	Ints1	17.29	16.87	17.42	16.91	16.12	15.57	15.52	15.78	48.65	47.99	49.59	47.89	45.26	43.53	43.51	43.84	2360.95	2298	2369.69	2260.35	2189.49	2121.74	2073.95	2161.24	17.1225	15.7475	48.53	44.035	2322.25	2136.61
15170	15170	Ptpn6	0.33	0.5	0.46	0.56	0.58	0.6	0.73	0.5	0.92	1.43	1.3	1.59	1.62	1.67	2.05	1.39	13.76	21	18.99	23	24	25	29.99	21	0.4625	0.6025	1.31	1.6825	19.1875	24.9975
70549	70549	Tln2	10.01	9.11	9.65	9.48	9.54	9.82	9.32	10.01	28.17	25.93	27.46	26.85	26.78	27.47	26.14	27.81	2349.58	2127.67	2257.97	2187.7	2160.3	2238.77	2154.07	2266.86	9.5625	9.6725	27.1025	27.05	2230.73	2205
14312	14312	Brd2	83.89	83.23	83.84	84.65	79.46	76.91	76.01	80.94	236.09	236.82	238.61	239.79	223.1	215.08	213.11	224.86	6225.84	6068.15	6125.76	6001.5	5695.66	5576.96	5416.67	5799.8	83.9025	78.33	237.827	219.037	6105.31	5622.27
271970	271970	Arsj	0.07	0.14	0.04	0.01	0.09	0.07	0.1	0.01	0.2	0.41	0.12	0.04	0.24	0.2	0.29	0.04	5	10	3	1	6	5	7	1	0.065	0.0675	0.1925	0.1925	4.75	4.75
545531	545531	Gm5848	0.02	0.01	0.01	0	0.01	0	0.04	0.01	0.07	0.04	0.04	0	0.04	0	0.11	0.03	2.05	1.03	1.03	0	1.13	0	3.12	1.03	0.01	0.015	0.0375	0.045	1.0275	1.32
214568	214568	Gm136	0.08	0.08	0.12	0.08	0.12	0.04	0.08	0	0.23	0.24	0.35	0.24	0.35	0.11	0.24	0	1.96	2	3	2	3	0.93	1.99	0	0.09	0.06	0.265	0.175	2.24	1.48
13610	13610	S1pr3	17.29	17.81	15.78	17.92	18.86	20.88	28.09	19.1	48.66	50.68	44.9	50.76	52.95	58.4	78.74	53.05	1480.39	1521.7	1345.6	1501.66	1605.38	1784.89	2353.5	1640.28	17.2	21.7325	48.75	60.785	1462.34	1846.01
18548	18548	Pcsk1	1.02	0.98	1.14	1.24	2	1.86	1.57	1.61	2.88	2.8	3.24	3.52	5.62	5.21	4.39	4.48	97.96	94	108.96	115.99	190.68	177.99	146.99	154.99	1.095	1.76	3.11	4.925	104.228	167.662
216858	216858	Kctd11	2.61	2.33	2.85	2.29	2.73	2.96	3.4	2.88	7.35	6.63	8.12	6.49	7.66	8.29	9.54	7.99	134.84	120	146.62	115.72	139.96	152.66	171.84	148.97	2.52	2.9925	7.1475	8.37	129.295	153.357
208990	208990	Npb	0.23	0.34	0.32	0.35	0.23	0.34	0.23	0.1	0.64	0.97	0.92	0.98	0.64	0.95	0.65	0.29	2	3	3	3	2	3	2	1	0.31	0.225	0.8775	0.6325	2.75	2
71957	71957	Ints11	12.94	14.25	14.76	14.05	14.2	13.32	13.46	12.68	36.41	40.55	42	39.8	39.87	37.24	37.73	35.23	570.07	629.98	649.38	606.63	625.66	588.07	583.9	560.99	14	13.415	39.69	37.5175	614.015	589.655
104362	104362	Meig1	29.78	29.49	23.2	27.74	22.25	25.86	26.52	23.91	83.81	83.92	66.02	78.59	62.48	72.32	74.34	66.44	326.99	326.7	254.9	298.97	243.8	286.81	286.98	262.31	27.5525	24.635	78.085	68.895	301.89	269.975
65963	65963	Tmem176b	32.18	32.71	29.6	30.19	43	51.5	55.4	43.96	90.57	93.06	84.25	85.53	120.75	144.02	155.31	122.13	712.15	730	662.19	661	952.49	1131.99	1209.97	997.23	31.17	48.465	88.3525	135.553	691.335	1072.92
13872	13872	Ercc3	14.67	16.2	14.13	16.43	14.95	15.04	15.55	17.35	41.28	46.09	40.21	46.54	41.97	42.06	43.6	48.2	711.97	792.9	713.25	771	727.9	734.92	725.9	828.99	15.3575	15.7225	43.53	43.9575	747.28	754.428
70911	70911	Phyhipl	41.15	43.21	41.06	40.96	51.85	53.46	51.34	53.84	115.82	122.96	116.86	116.03	145.57	149.5	143.93	149.58	2233.28	2350.85	2227.82	2185.63	2810.48	2878.89	2739.25	2902.17	41.595	52.6225	117.918	147.145	2249.39	2832.7
76482	76482	Rmc1	9.02	8.92	10.16	8.54	9.18	9.2	9.24	10.29	25.39	25.38	28.9	24.19	25.77	25.74	25.9	28.6	370.64	365.31	417.88	344.29	377.97	377.55	366.94	427.45	9.16	9.4775	25.965	26.5025	374.53	387.478
665255	665255	Vmn2r28	0.07	0.02	0.02	0.02	0.03	0.02	0.05	0	0.18	0.06	0.05	0.07	0.08	0.05	0.13	0	3.41	1	1	1.22	1.39	1	2.32	0	0.0325	0.025	0.09	0.065	1.6575	1.1775
110829	110829	Lims1	16.27	18.57	18.18	18.15	19.1	20.07	21.86	18.48	45.78	52.83	51.73	51.4	53.62	56.14	61.28	51.35	1361.79	1531.95	1506.95	1472.85	1571.61	1659.98	1756.99	1526.53	17.7925	19.8775	50.435	55.5975	1468.38	1628.78
219144	219144	Arl11	0.04	0.04	0.07	0.04	0.04	0.04	0.02	0.07	0.1	0.1	0.21	0.1	0.1	0.1	0.05	0.2	1	2	3	1	1	2	1	2	0.0475	0.0425	0.1275	0.1125	1.75	1.5
19876	19876	Robo1	17.16	17.2	16.58	16.47	16.43	16.75	15.87	16.95	48.29	48.95	47.18	46.64	46.14	46.85	44.5	47.08	2617.41	2607.91	2516.65	2458.1	2470.59	2523.27	2340.97	2565.74	16.8525	16.5	47.765	46.1425	2550.02	2475.14
101185	101185	Pot1a	8.22	8.06	8.06	7.55	8.85	8.84	8.66	7.65	23.14	22.94	22.93	21.39	24.86	24.72	24.29	21.26	450.04	448.96	447.96	412.74	487.63	492.16	469.82	428.15	7.9725	8.5	22.6	23.7825	439.925	469.44
18423	18423	Otx1	2.55	2.28	2.5	2.56	2.92	2.66	2.96	2.58	7.18	6.48	7.12	7.26	8.2	7.44	8.3	7.17	139.2	126.14	135.65	137.06	158.34	144.13	158.81	140.48	2.4725	2.78	7.01	7.7775	134.512	150.44
115488203	115488203	LOC115488203	0	0.15	0.22	0.29	0.29	0.16	0.46	0.2	0	0.44	0.62	0.82	0.8	0.45	1.29	0.56	0	2.42	3.43	4.48	4.49	2.54	7.11	3.21	0.165	0.2775	0.47	0.775	2.5825	4.3375
269109	269109	Dpp10	12.89	13.05	13.73	13.1	12.72	11.75	9.18	12.74	36.27	37.14	39.07	37.12	35.71	32.86	25.75	35.41	1141.77	1155.84	1215.62	1136.3	1125.14	1040.71	798.65	1136.93	13.1925	11.5975	37.4	32.4325	1162.38	1025.36
241764	241764	L3mbtl1	2.51	1.97	2.53	2.01	3.02	2.66	1.9	2.58	7.07	5.62	7.21	5.7	8.49	7.44	5.32	7.16	300.4	248.69	304.47	249.06	326.93	293.59	227.51	323.47	2.255	2.54	6.4	7.1025	275.655	292.875
20743	20743	Sptbn2	33.57	29.6	34.14	31.88	28.79	24.17	17.97	30.21	94.46	84.22	97.17	90.32	80.84	67.6	50.38	83.94	6367.71	5603.44	6451.92	5920.51	5431.19	4577.7	3336.26	5750.42	32.2975	25.285	91.5425	70.69	6085.9	4773.89
99169	99169	AU015228	0	0	0.02	0.02	0	0	0	0	0	0	0.05	0.06	0	0	0	0	0	0	1.08	1.11	0	0	0	0	0.01	0	0.0275	0	0.5475	0
23958	23958	Nr2e3	0	0	0	0.03	0	0	0	0.03	0	0	0	0.09	0	0	0	0.07	0	0	0	1	0	0	0	1	0.0075	0.0075	0.0225	0.0175	0.25	0.25
78330	78330	Ndufv3	50.93	44.27	48.78	48.26	40.92	48.84	42.2	51.45	143.34	125.98	138.82	136.72	114.89	136.59	118.31	142.94	678.17	652.94	690.98	682.81	621.89	696.63	667.99	733.64	48.06	45.8525	136.215	128.183	676.225	680.038
11923	11923	Neurod4	0.12	0.03	0.05	0.03	0.06	0.06	0.11	0.02	0.35	0.09	0.13	0.09	0.18	0.18	0.31	0.04	7.96	2	3	2	4	4	7	1	0.0575	0.0625	0.165	0.1775	3.74	4
257630	257630	Il17f	0.03	0	0	0.05	0.05	0.05	0.14	0.08	0.08	0	0	0.13	0.13	0.13	0.39	0.23	1	0	0	1	1	1	5	3	0.02	0.08	0.0525	0.22	0.5	2.5
213582	213582	Map9	30.14	29.42	33.53	31.54	34.1	30.62	25.32	32.95	84.82	83.72	95.44	89.36	95.75	85.62	70.99	91.53	3589.79	3498.51	3975.31	3677.13	4040.42	3628.45	2945.56	3937.67	31.1575	30.7475	88.335	85.9725	3685.18	3638.03
17993	17993	Ndufs4	30.18	27.81	30.47	29.54	31.64	28.43	27.6	30.17	84.94	79.15	86.71	83.69	88.83	79.49	77.38	83.83	865.26	795.74	869.97	829	901.86	813.43	774.41	867.84	29.5	29.46	83.6225	82.3825	839.992	839.385
16923	16923	Sh2b3	2.29	2.33	2.69	2.78	2.53	2.36	2.54	2.16	6.43	6.62	7.65	7.89	7.1	6.59	7.13	6	185.35	187.48	216.12	217.63	200.16	186.95	200.81	172.93	2.5225	2.3975	7.1475	6.705	201.645	190.213
68626	68626	Elac2	10.14	10.45	11.14	10.36	10.25	9.78	9.27	10.37	28.54	29.75	31.71	29.34	28.77	27.35	25.99	28.81	585.99	613.98	648.64	584.65	592.99	557	518.91	600	10.5225	9.9175	29.835	27.73	608.315	567.225
20564	20564	Slit3	4.25	3.86	3.63	4.06	4.31	4.43	4.89	4.4	11.96	10.99	10.32	11.52	12.09	12.38	13.7	12.22	405.83	367.99	345	379.99	408.99	422.15	456.89	421.31	3.95	4.5075	11.1975	12.5975	374.702	427.335
210293	210293	Dock10	3.89	4.09	3.91	4	3.83	3.63	3.98	3.53	10.94	11.65	11.13	11.34	10.75	10.15	11.14	9.81	563.93	586	553.91	547.98	533.6	498.5	555.9	497.76	3.9725	3.7425	11.265	10.4625	562.955	521.44
68185	68185	Coa4	4.28	3.54	4.17	2.84	3.38	3.48	3.58	4.07	12.06	10.06	11.88	8.05	9.48	9.73	10.04	11.3	67.55	61	70	50.99	54	59	53.99	68	3.7075	3.6275	10.5125	10.1375	62.385	58.7475
16153	16153	Il10	0	0.04	0	0.04	0.04	0.04	0	0	0	0.12	0	0.12	0.12	0.12	0	0	0	1	0	1	1	1	0	0	0.02	0.02	0.06	0.06	0.5	0.5
74039	74039	Nfam1	0.06	0.01	0.11	0.13	0.15	0.11	0.05	0.18	0.16	0.04	0.32	0.37	0.43	0.31	0.15	0.51	4	1.01	8.18	9.5	11.02	8	3.88	13.21	0.0775	0.1225	0.2225	0.35	5.6725	9.0275
11647	11647	Alpl	3.32	3.29	3.4	3.25	3.28	3.29	2.97	4.32	9.34	9.37	9.67	9.21	9.22	9.2	8.33	12	158.58	156.99	161.65	151.99	156	156.91	138.98	206.98	3.315	3.465	9.3975	9.6875	157.303	164.718
73242	73242	Atat1	93.5	92.17	91.21	83.12	81.48	74.08	69.97	77.42	263.14	262.27	259.58	235.47	228.77	207.15	196.17	215.1	3378.62	3346.75	3319.42	2961.35	2959.04	2611.73	2429.86	2810.45	90	75.7375	255.115	211.798	3251.53	2702.77
74053	74053	Grip1	14.17	14.41	13.04	14.26	11.14	10.51	11.11	11.59	39.89	41	37.11	40.4	31.27	29.4	31.14	32.19	1365.13	1388.01	1285.43	1399.82	1074.56	1057.47	1056.13	1133.17	13.97	11.0875	39.6	31	1359.6	1080.33
56644	56644	Clec7a	0.02	0.05	0.02	0.08	0.02	0.02	0.05	0	0.07	0.14	0.07	0.21	0.07	0.07	0.14	0	1	2	1	3	1	1	1.98	0	0.0425	0.0225	0.1225	0.07	1.75	0.995
17116	17116	Mab21l1	0.4	0.36	0.53	0.47	0.55	0.48	0.29	0.66	1.12	1.03	1.52	1.32	1.55	1.33	0.82	1.84	20.89	19	27.98	24	29	25	15	35	0.44	0.495	1.2475	1.385	22.9675	26
74996	74996	Usp47	31.72	34.07	34	34.05	31.65	33.07	33.51	33.49	89.27	96.93	96.78	96.46	88.87	92.47	93.95	93.04	3395.74	3638.35	3624.62	3565.66	3369.26	3530.88	3516.44	3612.36	33.46	32.93	94.86	92.0825	3556.09	3507.24
433022	433022	Plcxd2	11.01	10.08	11.51	10.76	8.79	7.9	6.01	8.74	30.98	28.69	32.76	30.49	24.67	22.11	16.86	24.29	1548.74	1415.54	1613.35	1482.45	1229.11	1110.19	828.09	1234.03	10.84	7.86	30.73	21.9825	1515.02	1100.36
244723	244723	Olfm2	47.21	40.84	46.16	44.52	46.24	42.98	41.77	47.41	132.86	116.21	131.37	126.11	129.82	120.19	117.12	131.7	1698.1	1497.08	1656.27	1581.73	1683.15	1558.76	1486.3	1714.58	44.6825	44.6	126.638	124.707	1608.3	1610.7
239853	239853	Adgrg7	0	0	0	0	0.02	0.02	0.03	0	0	0	0	0	0.05	0.05	0.08	0	0	0	0	0	0.98	1	1	0	0	0.0175	0	0.045	0	0.745
233575	233575	Pgap2	9.95	9.27	9.39	9.76	10.66	10.56	11.91	9.82	28	26.39	26.72	27.66	29.92	29.54	33.39	27.28	436.12	406.64	390.6	391.18	442.49	440.48	476.42	421.94	9.5925	10.7375	27.1925	30.0325	406.135	445.332
231003	231003	Klhl17	9.68	9.47	10.47	9.15	10.28	8.76	9.15	8.21	27.24	26.96	29.8	25.93	28.85	24.5	25.64	22.82	554.13	541.14	597.02	512.89	584.82	500.54	512.33	471.75	9.6925	9.1	27.4825	25.4525	551.295	517.36
100529082	100529082	Gm11127	0.48	0.5	0.53	0.31	0.24	0.25	0.11	0.45	1.36	1.43	1.51	0.88	0.68	0.69	0.3	1.25	12.07	12.52	13.19	7.56	6	6.2	2.58	11.24	0.455	0.2625	1.295	0.73	11.335	6.505
17957	17957	Napb	35.18	32.68	31.6	34.44	36.48	35.88	27.39	36.85	99.01	93	89.93	97.57	102.43	100.33	76.78	102.37	2710.97	2497.38	2452.02	2596.91	2817.79	2774.25	2069.23	2840.18	33.475	34.15	94.8775	95.4775	2564.32	2625.36
19342	19342	Rab4b	19.96	18.53	21.55	19.9	21.05	20.53	18.97	23.49	56.18	52.71	61.35	56.37	59.11	57.41	53.19	65.26	431.99	400.08	464.64	421.49	453	443.48	401.88	510	19.985	21.01	56.6525	58.7425	429.55	452.09
218543	218543	Srek1	26.57	28.22	27	26.51	27.71	27.57	28.12	26.31	74.77	80.3	76.85	75.1	77.79	77.09	78.83	73.11	2606.24	2807.71	2777.69	2610.7	2855.54	2863.79	2921.1	2605.81	27.075	27.4275	76.755	76.705	2700.59	2811.56
16370	16370	Irs4	0.17	0.13	0.11	0.11	0.15	0.23	0.19	0.18	0.47	0.38	0.31	0.31	0.42	0.65	0.53	0.51	20	16	13	13	17.89	27.97	22	21.92	0.13	0.1875	0.3675	0.5275	15.5	22.445
235043	235043	Tmem205	17.01	14.5	17.46	15.12	15.68	16.22	15.88	14.42	47.86	41.27	49.69	42.83	44.04	45.36	44.53	40.07	257.59	217	260.4	227.79	237.93	247.34	234.32	216.76	16.0225	15.55	45.4125	43.5	240.695	234.088
18951	18951	Septin5	112.26	101.08	110.21	103.66	100.21	92.02	77.27	105.67	315.91	287.63	313.66	293.64	281.37	257.32	216.63	293.58	4503.31	4046.53	4403.89	4070.14	3997.38	3684.73	3033.8	4252.92	106.802	93.7925	302.71	262.225	4255.97	3742.21
15526	15526	Hspa9	99.69	103.55	103.55	106.24	107.02	107.6	101.17	110.84	280.55	294.66	294.72	300.97	300.48	300.9	283.65	307.93	5762.02	5972.94	5961.89	6010.69	6150.55	6208.21	5723.4	6427.16	103.257	106.657	292.725	298.24	5926.89	6127.33
212514	212514	Spice1	5.56	6.12	5.23	5.81	5.48	6.48	6.94	5.92	15.65	17.43	14.89	16.47	15.37	18.12	19.46	16.43	460.78	502.02	431.77	471.62	451.21	525.67	558.99	486.98	5.68	6.205	16.11	17.345	466.548	505.712
102636907	102636907	Gm4275	0.15	0.22	0.23	0.26	0.28	0.19	0.16	0.14	0.43	0.63	0.64	0.74	0.79	0.54	0.44	0.38	12.98	18.67	19.09	21.66	23.89	16.52	13.19	11.7	0.215	0.1925	0.61	0.5375	18.1	16.325
19893	19893	Rpgr	20.66	19.71	19.44	20.61	19.37	20.5	22.48	17.1	58.15	56.07	55.32	58.37	54.4	57.32	63.02	47.51	1100.62	1051.07	1030.31	1076.41	1026.84	1090.54	1175.23	916.46	20.105	19.8625	56.9775	55.5625	1064.6	1052.27
231834	231834	Snx8	13.16	13.66	14.57	14.47	14.86	13.43	12.61	14.81	37.04	38.88	41.48	40.98	41.71	37.57	35.35	41.15	668.23	692.19	737.05	716.07	753.39	685.33	628.48	757.01	13.965	13.9275	39.595	38.945	703.385	706.053
56072	56072	Lgals12	0.31	0.26	0.5	0.26	0.31	0.26	0.3	0.3	0.87	0.74	1.42	0.75	0.88	0.72	0.83	0.83	15.46	13.09	23.3	12.12	15.65	12.06	13.64	15.02	0.3325	0.2925	0.945	0.815	15.9925	14.0925
11987	11987	Slc7a1	20.48	20.69	21.91	21.18	19.5	17.17	12.24	21.27	57.65	58.87	62.36	60.01	54.74	48.02	34.31	59.09	2742.73	2761.2	2930.64	2773.65	2592.14	2303.6	1613.49	2863.1	21.065	17.545	59.7225	49.04	2802.05	2343.08
19046	19046	Ppp1cb	90.79	96.53	96.44	93.45	99.81	105.04	109.64	97.26	255.5	274.67	274.48	264.74	280.24	293.72	307.39	270.2	6965.82	7391.82	7371.91	7019	7615.72	8045.45	8233.98	7486.43	94.3025	102.938	267.348	287.887	7187.14	7845.4
101240	101240	Wdr91	8.62	8.31	8.49	7.99	7.63	7.54	7.81	8.02	24.27	23.65	24.16	22.64	21.42	21.07	21.9	22.28	430.87	414.33	422.4	390.86	378.94	375.81	381.93	401.99	8.3525	7.75	23.68	21.6675	414.615	384.668
69376	69376	Zpbp2	0	0	0.08	0.04	0	0	0.04	0.06	0	0.01	0.24	0.12	0	0	0.12	0.18	0	0.1	2	1	0	0	1	2	0.03	0.025	0.0925	0.075	0.775	0.75
207618	207618	Zfp804b	0.17	0.3	0.38	0.37	0.29	0.25	0.13	0.22	0.48	0.85	1.08	1.05	0.81	0.69	0.37	0.61	12.99	23	29	28	21.99	18.99	10	17	0.305	0.2225	0.865	0.62	23.2475	16.995
237911	237911	Brip1	0.82	1.09	0.79	1.25	0.88	0.99	0.96	0.87	2.3	3.1	2.25	3.55	2.48	2.76	2.69	2.41	108.22	144.68	103.52	163.21	116.74	129.83	124.76	115.63	0.9875	0.925	2.8	2.585	129.907	121.74
327747	327747	Mettl24	0.27	0.21	0.12	0.33	0.19	0.34	0.17	0.05	0.75	0.59	0.35	0.94	0.54	0.95	0.48	0.13	7.23	6.07	4.02	9.89	6.12	9	4.03	1	0.2325	0.1875	0.6575	0.525	6.8025	5.0375
75564	75564	Rsph9	33.1	31.13	29.13	33.13	27.03	31.43	31.81	27.15	93.14	88.58	82.91	93.84	75.89	87.89	89.17	75.43	622.79	578	533.9	606	513.61	589.71	574.81	507.96	31.6225	29.355	89.6175	82.095	585.173	546.523
407814	407814	BC053393	0.06	0.1	0.1	0.03	0.16	0.2	0.11	0.15	0.16	0.29	0.3	0.09	0.46	0.55	0.32	0.43	2.26	3.9	4.02	1.14	6.28	7.61	4.28	5.98	0.0725	0.155	0.21	0.44	2.83	6.0375
65086	65086	Lpar3	1.72	1.36	1.7	1.39	1.21	1.64	1.35	1.43	4.83	3.87	4.84	3.95	3.4	4.6	3.77	3.97	81	64	80.01	64.36	56.88	77.48	62.14	67.66	1.5425	1.4075	4.3725	3.935	72.3425	66.04
67689	67689	Aldh3b1	5.51	4.14	4.31	4.94	5.65	6.92	7.95	5.41	15.5	11.77	12.28	14	15.88	19.34	22.29	15.02	196.18	147.06	153.04	173.03	200.26	246.48	277.1	193.64	4.725	6.4825	13.3875	18.1325	167.327	229.37
104444	104444	Rexo2	44.53	41.5	40.37	40.67	42.25	45.19	44.8	44.38	125.32	118.1	114.9	115.2	118.62	126.37	125.6	123.31	806.56	752.48	723.43	717.27	770.86	833.11	816.4	810.98	41.7675	44.155	118.38	123.475	749.935	807.837
260298	260298	Fev	0.04	0	0	0	0	0	0.04	0	0.1	0	0	0	0	0	0.1	0	1	0	0	0	0	0	1	0	0.01	0.01	0.025	0.025	0.25	0.25
20384	20384	Srsf5	166.72	177.04	163.52	174.64	181.07	175.35	182.98	172.65	469.18	503.78	465.4	494.73	508.39	490.34	512.99	479.66	4881.41	5174.72	4765.43	5000.11	5283.21	5126.86	5250.22	5072.66	170.48	178.012	483.272	497.845	4955.42	5183.24
115487818	115487818	Gm10840	0.25	0.14	0.33	0.19	0.39	0.24	0.18	0.08	0.7	0.41	0.93	0.54	1.1	0.66	0.51	0.23	6.8	3.93	8.93	5.13	10.7	6.44	4.91	2.32	0.2275	0.2225	0.645	0.625	6.1975	6.0925
17912	17912	Myo1b	9.51	11	10.22	10.36	7.31	7.17	7.5	7.43	26.78	31.29	29.1	29.36	20.53	20.04	21.04	20.63	900.94	1041.02	962.28	947.09	686.73	675.53	690.26	698.9	10.2725	7.3525	29.1325	20.56	962.832	687.855
223337	223337	Ugt3a2	0	0	0	0	0	0	0	0.02	0	0	0	0	0	0	0	0.07	0	0	0	0	0	0	0	1	0	0.005	0	0.0175	0	0.25
68375	68375	Ndufa8	77.74	72.46	73.61	75.82	74.08	72.02	68.89	79.58	218.76	206.18	209.5	214.78	208.01	201.39	193.14	221.1	1119.52	1041.33	1055.98	1068.76	1060.88	1035.33	971.05	1149.85	74.9075	73.6425	212.305	205.91	1071.4	1054.28
217364	217364	Engase	2.47	2.26	2.54	1.97	2.05	2.36	1.93	2.55	6.96	6.43	7.24	5.59	5.76	6.6	5.42	7.07	159	130.8	153	119.91	135	139.98	113.92	150	2.31	2.2225	6.555	6.2125	140.678	134.725
103142	103142	Rdh9	0.28	0.55	0.5	0.5	0.37	0.56	0.51	0.58	0.78	1.57	1.43	1.42	1.03	1.56	1.44	1.61	14.14	28.2	25.55	25.08	18.73	28.4	25.76	29.7	0.4575	0.505	1.3	1.41	23.2425	25.6475
380713	380713	Scarf1	0.13	0.15	0.11	0.06	0.13	0.09	0.13	0.25	0.36	0.42	0.31	0.16	0.36	0.26	0.37	0.71	7	8	6	3	7	5	7	14	0.1125	0.15	0.3125	0.425	6	8.25
70976	70976	Ccdc105	0	0.05	0.3	0.1	0.15	0.16	0.13	0.1	0	0.14	0.84	0.28	0.41	0.44	0.36	0.27	0	1	7.11	3	3	4.14	4	2	0.1125	0.135	0.315	0.37	2.7775	3.285
12054	12054	Bcl7b	13.84	14.38	14.7	16.17	14.37	14.65	14.17	13.66	38.94	40.92	41.83	45.8	40.34	40.96	39.73	37.95	432	447.98	457	493.99	445.94	456.37	433	427.77	14.7725	14.2125	41.8725	39.745	457.743	440.77
228869	228869	Ncoa5	34.47	36.69	34.35	34.86	32.39	31.08	30.92	32.21	97	104.41	97.75	98.75	90.93	86.91	86.69	89.49	2190.6	2369.97	2193.85	2203.89	2074.92	1995.52	1946.83	2073.89	35.0925	31.65	99.4775	88.505	2239.58	2022.79
118567506	118567506	LOC118567506	0	0	0	0.11	0	0	0.06	0	0	0	0	0.32	0	0	0.16	0	0	0	0	2	0	0	1	0	0.0275	0.015	0.08	0.04	0.5	0.25
66052	66052	Sdhc	81.52	77.16	73.02	74.27	81.46	84.36	85.42	87.51	229.42	219.54	207.83	210.4	228.71	235.89	239.48	243.13	1778.89	1680.61	1587.69	1587.08	1766.88	1836.63	1826.06	1916.35	76.4925	84.6875	216.798	236.803	1658.57	1836.48
18567	18567	Pdcd2	11.04	9.9	9.18	9.45	9.18	9.24	9.86	10.12	31.07	28.17	26.13	26.77	25.79	25.84	27.65	28.13	389.75	340.4	304.86	314.77	326.16	326	303.2	308.74	9.8925	9.6	28.035	26.8525	337.445	316.025
217216	217216	Hrob	1.32	1.71	1.17	1.15	1.37	1.45	1.65	1.36	3.71	4.85	3.32	3.25	3.84	4.05	4.61	3.78	59	76.85	56	55.03	63.27	65	74.88	67	1.3375	1.4575	3.7825	4.07	61.72	67.5375
231470	231470	Fras1	2.95	2.91	2.99	3.08	2.99	2.8	2.64	2.84	8.31	8.28	8.52	8.73	8.39	7.84	7.41	7.9	806.45	806.76	828.63	846.87	822	784.06	722.48	787.99	2.9825	2.8175	8.46	7.885	822.178	779.133
245683	245683	Klhl34	3.44	3.44	3.33	3.34	3.17	2.82	2.28	3.03	9.67	9.8	9.48	9.46	8.91	7.88	6.39	8.41	171	171	165	162.68	156.99	139.99	110.92	151	3.3875	2.825	9.6025	7.8975	167.42	139.725
666420	666420	Gm8094	0	0	0	0	0	0	0	0.07	0	0	0	0	0	0	0	0.2	0	0	0	0	0	0	0	2	0	0.0175	0	0.05	0	0.5
234214	234214	Sorbs2	34.82	35.21	33.86	35.09	37.88	42.73	49.19	38.18	97.99	100.18	96.36	99.39	106.37	119.49	137.89	106.08	3357.25	3349.19	3238.01	3299.42	3551.62	3942.41	4432.56	3571.6	34.745	41.995	98.48	117.457	3310.97	3874.55
105511	105511	Fam170b	0.03	0	0	0	0	0	0	0	0.09	0	0	0	0	0	0	0	1	0	0	0	0	0	0	0	0.0075	0	0.0225	0	0.25	0
320452	320452	P4ha3	31.37	30.09	27.12	30.72	27.88	33.83	41.79	31.52	88.29	85.63	77.19	87.03	78.28	94.59	117.16	87.58	1340.93	1283.02	1139.05	1288.83	1224.49	1477.87	1723.02	1335.04	29.825	33.755	84.535	94.4025	1262.96	1440.11
319974	319974	Auts2	13.18	12.95	14.13	12.86	10.7	10.27	9.23	11	37.1	36.84	40.21	36.44	30.05	28.72	25.89	30.57	1841.73	1805.11	1965.96	1759.19	1486.66	1432.48	1262.77	1542.45	13.28	10.3	37.6475	28.8075	1843	1431.09
80290	80290	Gpr146	6.22	6.88	5.98	7.4	6.25	6.69	8.11	6	17.49	19.58	17.01	20.98	17.54	18.7	22.74	16.66	486.98	540.94	466.08	570.88	485.99	524.02	622.82	471.99	6.62	6.7625	18.765	18.91	516.22	526.205
103733	103733	Tubg1	20.97	21.72	22.96	20.4	20.35	20.43	19.55	22.87	59.01	61.79	65.35	57.8	57.13	57.14	54.8	63.55	642.01	665.14	702.81	614.29	617.73	628.73	585.28	705.7	21.5125	20.8	60.9875	58.155	656.062	634.36
19892	19892	Rpe65	0.03	0.06	0.09	0.06	0.11	0.14	0.21	0.2	0.08	0.16	0.25	0.17	0.31	0.4	0.58	0.56	1	2	3	1.99	3.8	5	7	7	0.06	0.165	0.165	0.4625	1.9975	5.7
226747	226747	Ahctf1	10.01	10.59	10.29	10.72	9.56	9.61	9.33	10.14	28.17	30.15	29.3	30.37	26.85	26.86	26.15	28.16	1696.87	1792.35	1738.58	1778.99	1612.34	1625.49	1547.52	1724.13	10.4025	9.66	29.4975	27.005	1751.7	1627.37
71619	71619	Arl14	0	0	0.05	0	0	0	0	0	0	0	0.13	0	0	0	0	0	0	0	1	0	0	0	0	0	0.0125	0	0.0325	0	0.25	0
403183	403183	Mettl21e	0.17	0.02	0.02	0.16	0.13	0.08	0.02	0.06	0.47	0.06	0.07	0.45	0.36	0.22	0.06	0.17	3.22	1.17	1.44	6.44	7.61	3.82	1.17	3.61	0.0925	0.0725	0.2625	0.2025	3.0675	4.0525
11287	11287	Pzp	0.08	0.1	0.02	0.05	0.03	0.04	0.02	0.04	0.22	0.29	0.06	0.13	0.09	0.13	0.06	0.12	7	9	2	4	3	4	2	4	0.0625	0.0325	0.175	0.1	5.5	3.25
66928	66928	Dmac1	24.82	23.82	24.23	25.92	23.37	24.04	26.61	23.92	69.84	67.79	68.97	73.42	65.63	67.24	74.61	66.46	326.75	313	317.83	334.01	306	315.99	342.94	316	24.6975	24.485	70.005	68.485	322.897	320.233
321007	321007	Serac1	6.48	7.14	6.83	6.59	5.49	5.68	5.9	6.49	18.25	20.3	19.45	18.67	15.41	15.89	16.54	18.03	686.4	719.77	727.09	676.72	577.83	595.58	608.19	678.45	6.76	5.89	19.1675	16.4675	702.495	615.013
63959	63959	Slc29a1	2.53	3.33	2.79	3.63	3.1	3.09	3.27	3.28	7.11	9.47	7.93	10.29	8.7	8.64	9.16	9.12	103.32	139.86	120.3	142.06	131.03	128.56	130.22	136.42	3.07	3.185	8.7	8.905	126.385	131.558
67629	67629	Spc24	7.95	8.84	8.21	7.36	7.8	8.27	8.54	9.29	22.38	25.14	23.35	20.84	21.91	23.13	23.94	25.81	198.69	222.51	205.77	184.19	194.95	211.19	208.82	236.18	8.09	8.475	22.9275	23.6975	202.79	212.785
21835	21835	Thrsp	9.59	10.7	8.99	9.4	18.55	18.73	19.15	15.59	26.99	30.44	25.58	26.62	52.09	52.37	53.69	43.32	194.98	217	182	187	375	380	381	318	9.67	18.005	27.4075	50.3675	195.245	363.5
69772	69772	Bdh2	9.8	9.37	8.45	10.84	12.19	14.49	18.41	11.77	27.57	26.67	24.05	30.7	34.22	40.53	51.62	32.69	210	200	177.83	227	256	310	385	253.99	9.615	14.215	27.2475	39.765	203.708	301.248
99296	99296	Hrh3	2.45	2.25	2.18	2.12	1.92	1.99	1.82	2.08	6.9	6.41	6.19	6	5.38	5.55	5.11	5.77	115.97	107.96	101.84	100	92	94.97	86.69	98.84	2.25	1.9525	6.375	5.4525	106.442	93.125
100039269	100039269	Gm2128	0	0	0.04	0	0	0	0.03	0	0	0	0.11	0	0	0	0.08	0	0	0	1.97	0	0	0	1.51	0	0.01	0.0075	0.0275	0.02	0.4925	0.3775
13628	13628	Eef1a2	23.33	20.27	22.92	22.66	25.46	23.54	16.92	26.58	65.65	57.69	65.24	64.2	71.48	65.82	47.43	73.86	3571.77	3097.49	3496.02	3396.5	3875.75	3597.56	2535.15	4083.57	22.295	23.125	63.195	64.6475	3390.45	3523.01
270028	270028	Fam155a	11.47	11.05	12.32	10.85	11.42	10.74	8.85	11.9	32.28	31.45	35.07	30.75	32.07	30.04	24.83	33.07	771.96	734.06	828.54	715.39	768.53	720.63	573.78	792.44	11.4225	10.7275	32.3875	30.0025	762.487	713.845
102633131	102633131	Gm31035	0.12	0	0.47	0	0.18	0	0	0	0.34	0	1.34	0	0.49	0	0	0	1	0	4	0	1.44	0	0	0	0.1475	0.045	0.42	0.1225	1.25	0.36
432611	432611	Dnaic2	12.63	11.76	11.59	12.19	9.08	10.79	12.6	9.61	35.54	33.46	32.99	34.53	25.48	30.18	35.32	26.7	687	639	624.1	647.99	488.99	581.92	670.98	513	12.0425	10.52	34.13	29.42	649.523	563.722
240041	240041	Zfp945	5.36	5.07	5.59	5.27	5.06	5.55	5.72	4.85	15.09	14.43	15.91	14.92	14.21	15.53	16.05	13.47	654.2	625.41	688.1	632.53	623.15	672.44	683.13	608.79	5.3225	5.295	15.0875	14.815	650.06	646.878
12972	12972	Cryz	10.5	11.18	10.56	11.6	13.71	13.71	16.16	12.55	29.55	31.8	30.06	32.85	38.49	38.34	45.3	34.87	472.62	495.76	470.51	501.49	602.57	618.37	709.44	564.71	10.96	14.0325	31.065	39.25	485.095	623.773
664994	664994	Isoc2a	7.33	5.94	6.81	6.21	6.52	6.14	6.52	5.96	20.62	16.91	19.37	17.6	18.3	17.18	18.28	16.56	146.95	118.98	135.99	122	130	123	128	119.92	6.5725	6.285	18.625	17.58	130.98	125.23
242667	242667	Dlgap3	20.85	17.85	20.64	18.53	20.44	19.36	16.22	22.27	58.68	50.8	58.75	52.49	57.39	54.15	45.48	61.88	1552.48	1335.95	1529.93	1350.57	1509.93	1442.79	1173.96	1667.19	19.4675	19.5725	55.18	54.725	1442.23	1448.47
170772	170772	Glcci1	12.79	13.53	12.86	13.2	10.11	9.44	9.45	9.08	36	38.49	36.61	37.38	28.4	26.4	26.49	25.24	1406.26	1474.28	1410.47	1402.66	1092.13	1021.4	1013.8	997.67	13.095	9.52	37.12	26.6325	1423.42	1031.25
228876	228876	Zfp334	12.65	11.98	12.4	11.25	11.46	11.96	11.55	11.51	35.6	34.09	35.29	31.87	32.17	33.43	32.38	31.96	1470.52	1408.34	1419.54	1295.86	1300.81	1370.64	1310.04	1315.87	12.07	11.62	34.2125	32.485	1398.57	1324.34
329984	329984	Pramel16	0	0	0	0	0	0	0.05	0	0	0	0	0	0	0	0.15	0	0	0	0	0	0	0	2	0	0	0.0125	0	0.0375	0	0.5
78286	78286	Nav2	16.42	15.67	15.77	15.95	14.15	13.81	14.73	13.73	46.21	44.58	44.89	45.18	39.74	38.61	41.31	38.13	3008.27	2880.51	2884.12	2884.72	2610.9	2481	2532.91	2489.98	15.9525	14.105	45.215	39.4475	2914.41	2528.7
83924	83924	Gpr137b	28.33	30.7	28.02	28.9	33.83	37.14	40.37	34.44	79.73	87.34	79.75	81.87	94.97	103.84	113.17	95.69	1358.29	1412.14	1319.19	1354.89	1583	1724.22	1792.77	1634.36	28.9875	36.445	82.1725	101.918	1361.13	1683.59
67247	67247	Mtarc2	21.63	22.39	22.09	24.3	22.49	25.05	27.16	23.59	60.86	63.72	62.86	68.85	63.15	70.05	76.14	65.55	722.92	784.35	754.67	819.98	777	833.84	929.01	818	22.6025	24.5725	64.0725	68.7225	770.48	839.462
20170	20170	Hps6	1.64	1.96	1.85	1.56	1.63	1.53	2.08	1.5	4.63	5.58	5.26	4.42	4.59	4.27	5.83	4.17	83.98	100	94	78.05	83	77.94	103.97	77	1.7525	1.685	4.9725	4.715	89.0075	85.4775
100040657	100040657	Gm2888	0.24	0.09	0.51	0.12	0.45	0.51	0.09	0.14	0.68	0.26	1.46	0.34	1.26	1.43	0.25	0.39	3.25	1.22	6.86	1.57	6.01	6.87	1.17	1.9	0.24	0.2975	0.685	0.8325	3.225	3.9875
16524	16524	Kcnj9	2.37	2.03	1.8	1.85	2.07	1.85	1.6	1.97	6.67	5.78	5.13	5.24	5.8	5.19	4.48	5.47	174	148.99	132	133	151	136	115	144.98	2.0125	1.8725	5.705	5.235	146.998	136.745
16648	16648	Kpna3	30.56	30.29	33.26	32.49	33.48	31.59	30.96	31.74	86.01	86.19	94.66	92.05	94.01	88.34	86.81	88.18	2429.66	2402.93	2633.76	2528.38	2646.72	2506.94	2409.19	2531.47	31.65	31.9425	89.7275	89.335	2498.68	2523.58
70484	70484	Slc35d2	0.94	0.92	0.71	0.67	0.28	0.41	0.4	0.31	2.66	2.61	2.02	1.91	0.79	1.14	1.13	0.87	41.49	39.11	31.29	28.92	11.24	18.12	16.46	12.89	0.81	0.35	2.3	0.9825	35.2025	14.6775
18126	18126	Nos2	0.04	0.01	0.01	0	0.01	0.03	0	0	0.12	0.04	0.04	0	0.04	0.08	0	0	3	1	1	0	1	2	0	0	0.015	0.01	0.05	0.03	1.25	0.75
54219	54219	Cd320	4.7	4.88	4.89	5.1	4.15	4.45	3.94	4.64	13.22	13.88	13.91	14.43	11.64	12.44	11.06	12.88	196	202.96	203.05	207.99	171.91	185.11	161	194	4.8925	4.295	13.86	12.005	202.5	178.005
100040972	100040972	Tceal7	0.84	0.9	0.51	0.75	0.96	0.95	0.57	0.67	2.37	2.56	1.44	2.11	2.69	2.66	1.61	1.87	14.99	15.99	9	13	16.98	16.9	9.97	12.02	0.75	0.7875	2.12	2.2075	13.245	13.9675
353346	353346	Gpr141	0.02	0	0.03	0.02	0	0.02	0.02	0.03	0.04	0	0.09	0.05	0	0.04	0.05	0.09	1	0	2	1	0	1	1	2	0.0175	0.0175	0.045	0.045	1	1
70598	70598	Filip1	1.6	1.49	1.17	1.16	1.69	1.65	1.35	1.32	4.51	4.24	3.32	3.28	4.75	4.62	3.78	3.67	141.36	134.25	121.84	103.95	153.58	145.83	124.29	129.45	1.355	1.5025	3.8375	4.205	125.35	138.287
21809	21809	Tgfb3	8.2	8.39	8.09	8.9	7.71	8.52	10.2	7.44	23.07	23.87	23.03	25.2	21.66	23.82	28.6	20.68	528.01	539.03	519.03	560.8	493.98	547.71	642.97	481	8.395	8.4675	23.7925	23.69	536.717	541.415
109270	109270	Prr5	5.87	4.24	4.88	4.87	5.24	5.03	5.56	5.54	16.51	12.07	13.9	13.79	14.71	14.07	15.58	15.39	374.31	323.81	353.8	328.32	328.33	356.9	369.03	370.76	4.965	5.3425	14.0675	14.9375	345.06	356.255
66881	66881	Pcyox1	35.35	36.62	37.93	36.91	39.56	40.5	41.4	39.75	99.47	104.2	107.95	104.56	111.06	113.25	116.07	110.45	2885.33	2977.19	3093.89	2949.83	3212.96	3296.38	3318.28	3252.63	36.7025	40.3025	104.045	112.707	2976.56	3270.06
21928	21928	Tnfaip2	0.1	0.15	0.18	0.17	0.25	0.24	0.26	0.21	0.29	0.42	0.5	0.47	0.71	0.66	0.72	0.57	7	10	12	11	17	16	17	14	0.15	0.24	0.42	0.665	10	16
27392	27392	Pign	7.02	7.06	6.65	7.08	7.68	8.1	8.44	7.1	19.75	20.1	18.93	20.06	21.57	22.66	23.67	19.72	899.59	907.95	852.61	891.96	984.13	1039.13	1068.97	922.99	6.9525	7.83	19.71	21.905	888.028	1003.8
75062	75062	Sf3a3	26.86	28.43	28.5	28.24	27.01	28.26	27.83	28.99	75.58	80.88	81.13	80	75.84	79.03	78.01	80.55	873.94	917.02	923.89	904.98	869.01	910.04	877	947.95	28.0075	28.0225	79.3975	78.3575	904.957	901
23790	23790	Coro1c	53.66	54.62	56.94	52.23	49.45	50.26	51.3	53.05	151.02	155.42	162.06	147.96	138.83	140.56	143.82	147.39	3508.91	3563.86	3708.73	3342.87	3214.81	3280.68	3282.87	3480.23	54.3625	51.015	154.115	142.65	3531.09	3314.65
20657	20657	Sod3	3.19	3.28	3.13	3.63	3.31	3.3	4.43	3.54	8.98	9.32	8.9	10.29	9.3	9.23	12.41	9.85	122.99	126	120	137	126.94	127	167	137	3.3075	3.645	9.3725	10.1975	126.498	139.485
12095	12095	Bglap3	1.19	1.22	1.35	1.17	1.43	1.18	1.19	0.76	3.36	3.48	3.85	3.33	4	3.3	3.34	2.11	18.9	17.09	21.15	17.39	20.47	18.38	17.64	11.91	1.2325	1.14	3.505	3.1875	18.6325	17.1
381399	381399	Bpifb4	0.03	0	0	0	0.03	0.03	0	0	0.07	0	0	0	0.07	0.07	0	0	1	0	0	0	1	1	0	0	0.0075	0.015	0.0175	0.035	0.25	0.5
19338	19338	Rab33b	15.71	16.23	15.76	15.82	17.3	18.09	18.47	16.07	44.22	46.17	44.87	44.82	48.56	50.59	51.77	44.65	1043.1	1074.98	1042.55	1028.25	1141.77	1198.95	1199.92	1070.38	15.88	17.4825	45.02	48.8925	1047.22	1152.76
11891	11891	Rab27a	0.52	0.51	0.53	0.53	0.44	0.59	0.47	0.43	1.47	1.45	1.5	1.5	1.25	1.65	1.33	1.2	31.28	29.49	30.77	30.66	25.72	34.12	28.09	25.71	0.5225	0.4825	1.48	1.3575	30.55	28.41
100502940	100502940	Colca2	1.17	0.78	0.83	1.01	0.91	1.1	1.1	0.85	3.29	2.21	2.35	2.86	2.54	3.07	3.09	2.36	24.33	17.99	18	22	21	26	24	20	0.9475	0.99	2.6775	2.765	20.58	22.75
102636931	102636931	Gm33869	3.62	3.94	3.7	3.56	3.25	3.04	3.09	2.89	10.19	11.22	10.53	10.08	9.12	8.49	8.66	8.02	512.89	555.88	521.82	492.32	456.83	429.16	427.32	408.67	3.705	3.0675	10.505	8.5725	520.727	430.495
67432	67432	Hoga1	1.5	1.65	1.89	2.35	1.73	1.39	2.36	1.29	4.21	4.7	5.38	6.67	4.85	3.88	6.63	3.59	63.41	75.02	72.11	85.82	65.59	63.99	85.99	56.98	1.8475	1.6925	5.24	4.7375	74.09	68.1375
170834	170834	Oosp1	0	0	0	0	0	0	0	0.06	0	0	0	0	0	0	0	0.17	0	0	0	0	0	0	0	1	0	0.015	0	0.0425	0	0.25
73121	73121	Rflna	0.7	0.45	0.38	0.68	1.22	1.91	1.53	1.01	1.97	1.27	1.09	1.93	3.41	5.35	4.28	2.82	21.95	13.99	12	21	37.98	60	47	32	0.5525	1.4175	1.565	3.965	17.235	44.245
386612	386612	Thoc6	6.98	7.63	7.16	6.74	7.42	6.37	6.1	7.98	19.64	21.71	20.38	19.09	20.84	17.81	17.1	22.18	189.9	207.78	194.99	179.68	201.21	172.9	162.45	218.33	7.1275	6.9675	20.205	19.4825	193.088	188.722
171249	171249	Vmn1r213	0	0	0	0	0	0	0	0.05	0	0	0	0	0	0	0	0.13	0	0	0	0	0	0	0	1	0	0.0125	0	0.0325	0	0.25
100039863	100039863	Gm13306	7.68	7.85	5.95	8.33	3.57	5.09	4.55	6.17	21.62	22.35	16.93	23.6	10.03	14.24	12.77	17.14	237.28	237.15	203.4	236.99	116.79	157.3	153.01	196.28	7.4525	4.845	21.125	13.545	228.705	155.845
66715	66715	Henmt1	0.28	0.13	0.29	0.21	0.27	0.2	0.2	0.04	0.78	0.38	0.83	0.6	0.75	0.57	0.56	0.12	12	6	10	9	11	8	8	2	0.2275	0.1775	0.6475	0.5	9.25	7.25
230674	230674	Kdm4a	40.2	39.67	39.35	39.72	35.28	34.65	33.66	34.98	113.12	112.87	111.99	112.52	99.06	96.9	94.36	97.18	3459	3407.6	3339.92	3327.52	3023.61	2991.43	2795.8	3044.1	39.735	34.6425	112.625	96.875	3383.51	2963.74
70986	70986	4931422A03Rik	0.55	0.54	0.49	0.77	0.38	0.54	0.67	0.05	1.56	1.55	1.4	2.18	1.08	1.52	1.87	0.15	11.15	10.89	9.88	15.14	7.69	10.89	13.09	1.1	0.5875	0.41	1.6725	1.155	11.765	8.1925
69540	69540	Klk10	0	0	0	0	0	0	0	0.04	0	0	0	0	0	0	0	0.11	0	0	0	0	0	0	0	1	0	0.01	0	0.0275	0	0.25
71831	71831	Iqcm	0.03	0	0.03	0.03	0.03	0.03	0.03	0.03	0.07	0	0.07	0.08	0.07	0.07	0.07	0.07	1	0	1	1	1	1	1	1	0.0225	0.03	0.055	0.07	0.75	1
230259	230259	E130308A19Rik	7.53	8.18	7.91	7.53	6.21	6.4	7.2	5.81	21.2	23.29	22.52	21.34	17.43	17.9	20.19	16.14	979.92	1048.96	1016.1	961.69	823.97	844.81	928.9	762.95	7.7875	6.405	22.0875	17.915	1001.67	840.158
14087	14087	Fanca	2.75	2.84	2.72	2.75	2.88	3.16	2.6	2.95	7.73	8.09	7.75	7.78	8.1	8.85	7.28	8.19	295.78	266.14	289.39	284.25	308.85	315.51	285.62	316.36	2.765	2.8975	7.8375	8.105	283.89	306.585
240186	240186	Zfp438	1.74	1.82	1.74	2.21	2.12	1.95	2.03	2.14	4.89	5.17	4.97	6.27	5.95	5.46	5.69	5.95	106	109.04	106	131.99	128.55	119	121	130.99	1.8775	2.06	5.325	5.7625	113.257	124.885
22122	22122	Gfus	15.38	16.11	15.46	15.02	14.9	16.72	15.54	15.75	43.29	45.83	44.01	42.56	41.83	46.76	43.57	43.75	371.96	396	386	368.11	363.97	415.94	382	392	15.4925	15.7275	43.9225	43.9775	380.517	388.478
68549	68549	Sgo2a	3.61	3.67	3.76	3.2	3.9	4.17	4.31	3.75	10.17	10.45	10.71	9.06	10.95	11.67	12.08	10.42	331.68	345.9	345.58	289.85	351.07	370.96	392.06	350.88	3.56	4.0325	10.0975	11.28	328.252	366.243
13361	13361	Dhfr	3.28	3.49	3.16	3.04	3.88	3.77	4.23	3.69	9.23	9.93	9	8.62	10.89	10.55	11.85	10.26	331.67	352.26	318.76	301.45	390.24	380.98	418.52	374.69	3.2425	3.8925	9.195	10.8875	326.035	391.108
102633230	102633230	Gm11633	0	0	0	0.02	0	0.03	0.03	0.02	0	0	0	0.05	0	0.1	0.1	0.05	0	0	0	1.03	0	2.1	2.09	1.02	0.005	0.02	0.0125	0.0625	0.2575	1.3025
13506	13506	Dsc2	0.7	0.52	0.57	0.72	0.46	0.5	0.66	0.59	1.96	1.47	1.63	2.05	1.28	1.41	1.85	1.63	60.98	45.7	49.99	61.96	39.81	44	57	51.98	0.6275	0.5525	1.7775	1.5425	54.6575	48.1975
26425	26425	Nubp1	9.2	7.71	8.79	8.14	8.06	8.69	8.03	7.94	25.9	21.94	25.02	23.07	22.63	24.3	22.52	22.05	369.87	309.23	351.9	320.36	322.17	348.64	315.97	320.01	8.46	8.18	23.9825	22.875	337.84	326.697
19935	19935	Mrpl23	22.52	25.08	20.33	23.18	18.87	21.05	17.82	22.68	63.37	71.37	57.87	65.65	52.98	58.85	49.97	63.02	273.91	304.03	248.99	280	229	252.42	218.98	274.82	22.7775	20.105	64.565	56.205	276.733	243.805
115488359	115488359	Gm52140	0.03	0.07	0.12	0.1	0.09	0.06	0.06	0.03	0.08	0.19	0.33	0.28	0.26	0.17	0.18	0.08	1.07	2.43	4.2	3.47	3.34	2.13	2.28	1.1	0.08	0.06	0.22	0.1725	2.7925	2.2125
100310872	100310872	Dynlt1a	13.55	13.4	14.04	13.64	14.49	13.9	14.13	12.55	38.13	38.13	39.95	38.65	40.7	38.88	39.6	34.87	1280.7	1263.93	1321.4	1262.17	1362.2	1311.81	1306.71	1190.19	13.6575	13.7675	38.715	38.5125	1282.05	1292.73
93871	93871	Brwd1	28.92	29.11	28.94	29.67	28.13	28.78	26.77	27.53	81.37	82.83	82.36	84.06	78.99	80.49	75.06	76.47	2830.92	2875	2774.58	2738.98	2755.53	2753.9	2587.33	2636.91	29.16	27.8025	82.655	77.7525	2804.87	2683.42
76668	76668	Mdh1b	3.13	2.77	2.16	2.55	1.97	2.56	2.85	1.53	8.8	7.89	6.14	7.22	5.53	7.15	7.99	4.25	101	89.94	69	79.99	64	81.94	90	49.91	2.6525	2.2275	7.5125	6.23	84.9825	71.4625
269113	269113	Nup54	13.01	12.32	13.33	12.59	13.36	13.36	13	12.71	36.6	35.06	37.93	35.66	37.52	37.36	36.45	35.31	587.9	551.88	593.91	557.01	599.17	592.03	565.99	576.97	12.8125	13.1075	36.3125	36.66	572.675	583.54
245944	245944	Vps54	8.31	8.79	9.41	8.77	9.3	8.95	9.33	8.04	23.39	25.01	26.78	24.83	26.11	25.04	26.16	22.33	686.53	736.92	778.43	723	749	722.97	738.99	676.08	8.82	8.905	25.0025	24.91	731.22	721.76
319885	319885	Zcchc7	11.43	12.98	12.63	11.6	12.51	11.91	12.1	11.21	32.16	36.95	35.96	32.86	35.12	33.31	33.93	31.15	547.91	620.21	601.74	543.88	595.92	569.25	566.02	538.79	12.16	11.9325	34.4825	33.3775	578.435	567.495
228785	228785	Mylk2	0	0	0	0.02	0	0	0.02	0.04	0	0	0	0.05	0	0	0.05	0.1	0	0	0	1.03	0	0	1.03	2	0.005	0.015	0.0125	0.0375	0.2575	0.7575
16633	16633	Klra2	0.03	0.04	0.06	0.08	0.06	0.07	0.08	0.13	0.09	0.1	0.17	0.24	0.18	0.19	0.22	0.35	0.92	1	2	2.94	1	1.95	2.58	4.01	0.0525	0.085	0.15	0.235	1.715	2.385
16847	16847	Lepr	0.27	0.22	0.27	0.23	0.26	0.19	0.26	0.3	0.76	0.62	0.76	0.66	0.73	0.53	0.72	0.83	33.67	26.92	34.44	28.38	31.92	23.23	29.33	39.33	0.2475	0.2525	0.7	0.7025	30.8525	30.9525
19205	19205	Ptbp1	51.88	53.87	51.85	51.19	49.32	52.74	58.12	50.16	146.01	153.3	147.58	145.01	138.49	147.49	162.94	139.35	3011.71	3124.83	3008.14	2914.67	2854.11	3058.21	3308.7	2919.36	52.1975	52.585	147.975	147.067	3014.84	3035.09
76390	76390	Zfp735	0	0	0	0	0	0	0	0.01	0	0	0	0	0	0	0	0.03	0	0	0	0	0	0	0	0.87	0	0.0025	0	0.0075	0	0.2175
66354	66354	Snw1	41.28	39.45	38.14	41.51	38.61	41.7	41.01	38.53	116.17	112.27	108.54	117.58	108.41	116.61	114.98	107.04	1759.65	1678.28	1619.34	1731.76	1636.47	1774.38	1711	1647.58	40.095	39.9625	113.64	111.76	1697.26	1692.36
109648	109648	Npy	59.01	53.81	51.52	52.76	31.14	24.29	24.98	27.86	166.06	153.12	146.64	149.46	87.42	67.93	70.04	77.4	588.96	535.97	512.23	515.42	309	242.01	244.03	278.95	54.275	27.0675	153.82	75.6975	538.145	268.498
66656	66656	Eef1d	60.73	57	54.3	59.97	63.85	66.85	68.22	64.76	170.92	162.19	154.53	169.9	179.26	186.95	191.25	179.93	1552.81	1428.65	1406	1486.59	1573.99	1632.09	1568.01	1627.51	58	65.92	164.385	184.347	1468.51	1600.4
214601	214601	Slc10a3	1.23	1.38	1.66	1.19	1.35	2.13	1.87	2.08	3.47	3.92	4.73	3.38	3.8	5.96	5.25	5.79	45.35	52.37	61.38	42.92	49.45	78.26	68.47	76.87	1.365	1.8575	3.875	5.2	50.505	68.2625
544678	544678	Cfap74	11.3	11.51	10.3	11.19	9.81	10.33	10.78	9.35	31.81	32.74	29.32	31.7	27.53	28.9	30.22	25.98	888.35	878.91	811.03	821.3	737.43	774.24	791.84	676.15	11.075	10.0675	31.3925	28.1575	849.898	744.915
12684	12684	Cideb	0.57	0.43	0.5	0.5	0.29	0.2	0.23	0.22	1.6	1.23	1.42	1.4	0.8	0.56	0.63	0.61	12.35	9.39	10.84	10.56	6.19	4.38	4.82	4.78	0.5	0.235	1.4125	0.65	10.785	5.0425
105014	105014	Rdh14	11.38	11.77	13.59	12.79	12.97	12.76	12.98	13.15	32.02	33.5	38.67	36.24	36.41	35.67	36.39	36.52	311.89	321.96	370.98	342.99	354	349.79	349	361.71	12.3825	12.965	35.1075	36.2475	336.955	353.625
73472	73472	Spata18	19.43	17.38	14.69	16.53	12.09	14.52	16.07	12.22	54.67	49.45	41.81	46.82	33.96	40.62	45.07	33.95	722.94	635.97	542.51	598.99	445	539.85	585.99	453.94	17.0075	13.725	48.1875	38.4	625.102	506.195
76138	76138	Ccdc138	3.4	3.51	3.47	3.3	3.01	2.57	2.56	2.64	9.57	9.98	9.87	9.34	8.44	7.19	7.17	7.33	168.01	176.07	167	162.65	147.26	133.04	129.87	124.7	3.42	2.695	9.69	7.5325	168.433	133.718
246103	246103	Atxn7	4.89	5.21	5.21	5.18	5.1	5.3	5.51	4.75	13.77	14.82	14.84	14.68	14.31	14.82	15.44	13.19	634.06	685.52	664.04	653.27	647.96	674.91	707.62	623.78	5.1225	5.165	14.5275	14.44	659.222	663.567
105245580	105245580	A930018O16Rik	0.28	0.16	0.11	0.12	0	0.14	0.22	0.06	0.8	0.46	0.31	0.33	0	0.4	0.61	0.16	5.94	3.39	2.31	2.37	0	3	4.5	1.18	0.1675	0.105	0.475	0.2925	3.5025	2.17
329244	329244	Il19	0.07	0	0	0.13	0.07	0.07	0	0.07	0.18	0	0	0.38	0.19	0.18	0	0.18	1	0	0	2	1	1	0	1	0.05	0.0525	0.14	0.1375	0.75	0.75
14790	14790	Grcc10	119.07	108.71	109.42	120.93	113.19	121.02	113.75	119.8	335.08	309.33	311.41	342.57	317.81	338.4	318.91	332.82	1169.99	1065.99	1070.98	1163.12	1105.94	1186.99	1093.99	1180.98	114.532	116.94	324.598	326.985	1117.52	1141.97
109637	109637	Upk1a	0.33	0.54	0.29	0.25	0.62	0.29	0.13	0.21	0.93	1.53	0.82	0.71	1.74	0.81	0.35	0.57	7.99	13	7	6	15	7	3	5	0.3525	0.3125	0.9975	0.8675	8.4975	7.5
12417	12417	Cbx3	132.47	142.5	142.78	139.21	142.33	145.06	134.35	138.32	372.8	405.48	406.35	394.36	399.63	405.63	376.65	384.27	4496.09	4825.53	4825.64	4625.32	4804.77	4916.33	4470	4709.62	139.24	140.015	394.748	391.545	4693.15	4725.18
20090	20090	Rps29	206.86	164.38	166.45	165.9	174.63	179.25	130.22	179.24	582.14	467.75	473.72	469.95	490.31	501.26	365.07	497.96	1361.76	1079.88	1091.45	1068.95	1143.06	1177.9	838.98	1183.76	175.898	165.835	498.39	463.65	1150.51	1085.92
319930	319930	Ceacam19	0.02	0	0	0	0	0.02	0.08	0	0.06	0	0	0	0	0.04	0.23	0	1.37	0	0	0	0	1	1.34	0	0.005	0.025	0.015	0.0675	0.3425	0.585
100041515	100041515	Gm3383	3.54	2.65	2.99	2.13	2.83	3.78	1.69	1.68	9.96	7.54	8.51	6.03	7.94	10.56	4.74	4.67	117.8	88.29	104.67	71.08	93.61	123.69	57.19	57.13	2.8275	2.495	8.01	6.9775	95.46	82.905
69171	69171	Cnppd1	21.53	21.51	21.75	20.03	21.87	24.62	25.04	20.77	60.58	61.21	61.92	56.74	61.4	68.85	70.19	57.71	946.95	946.84	950.31	863.98	954.74	1075.99	1072.47	918.92	21.205	23.075	60.1125	64.5375	927.02	1005.53
23954	23954	Nek3	2.62	2.4	2.35	2.66	2.94	2.61	2.39	2.65	7.38	6.82	6.68	7.55	8.25	7.29	6.7	7.38	100.99	93	91	104.01	112.99	102	91	106.32	2.5075	2.6475	7.1075	7.405	97.25	103.078
98682	98682	Mfsd6	9.71	9.96	11.52	11.18	12.08	11.78	9.65	11.51	27.33	28.33	32.79	31.68	33.91	32.94	27.06	31.98	886.48	889.13	1041.59	974.83	1086.98	1061.07	845.68	1036.6	10.5925	11.255	30.0325	31.4725	948.008	1007.58
320974	320974	Lrrn4	0.16	0.2	0.13	0.19	0.13	0.17	0.2	0.24	0.44	0.57	0.38	0.53	0.37	0.49	0.56	0.67	7	6.97	5.03	7.64	5.02	6.28	8.6	9.16	0.17	0.185	0.48	0.5225	6.66	7.265
68134	68134	Upf3b	16.87	18.44	17.03	17.19	15.57	16.79	16.31	15.37	47.46	52.47	48.47	48.7	43.72	46.94	45.74	42.69	826.96	904.77	846.32	836.98	760.73	814.06	795.1	759.45	17.3825	16.01	49.275	44.7725	853.758	782.335
434325	434325	Tmem221	0.17	0.39	0.14	0.4	0.42	0.8	0.36	0.46	0.49	1.12	0.4	1.13	1.19	2.24	1.01	1.27	5	11	4	11	12	22.53	10	13	0.275	0.51	0.785	1.4275	7.75	14.3825
244891	244891	Scaper	11.87	11.7	11.26	11.87	10.91	10.9	10.22	10.71	33.4	33.29	32.05	33.63	30.62	30.48	28.65	29.77	1183.71	1167.76	1129.94	1160.1	1085.99	1085.12	996.98	1070.58	11.675	10.685	33.0925	29.88	1160.38	1059.67
66264	66264	Ccdc28b	29.52	27.82	26.1	27.23	26.21	24.95	24.83	27.66	83.07	79.17	74.27	77.15	73.58	69.77	69.62	76.84	481.44	469.93	428.36	436.9	434.17	420.98	400.46	453.98	27.6675	25.9125	78.415	72.4525	454.158	427.397
22164	22164	Tnfsf4	0	0	0.03	0	0	0	0	0	0	0	0.09	0	0	0	0	0	0	0	1	0	0	0	0	0	0.0075	0	0.0225	0	0.25	0
11811	11811	Apobec2	0.27	0.18	0.4	0.14	0.22	0.27	0.41	0.44	0.75	0.51	1.14	0.38	0.62	0.74	1.14	1.23	6	4	9	3	4.98	6	9	10	0.2475	0.335	0.695	0.9325	5.5	7.495
21356	21356	Tapbp	28.41	27.78	28.8	27.63	32.25	35.21	38.98	31.97	79.95	79.06	81.96	78.27	90.55	98.45	109.28	88.82	1480.64	1444.76	1494.88	1409.3	1671.17	1831.57	1988.04	1671.39	28.155	34.6025	79.81	96.775	1457.39	1790.54
218630	218630	Ccno	12.33	12.3	11.91	11.3	7.38	7.55	7.71	7.09	34.71	35	33.91	32	20.74	21.12	21.6	19.71	435.03	432.97	418.58	389.97	258.99	265.95	266	250.98	11.96	7.4325	33.905	20.7925	419.137	260.48
71163	71163	Zfp626	4.7	4.99	5.11	4.78	5.01	4.85	5.39	4.4	13.22	14.21	14.54	13.53	14.07	13.56	15.1	12.22	493.11	524.54	533.72	491.87	524.87	505.89	547.7	467.64	4.895	4.9125	13.875	13.7375	510.81	511.525
74008	74008	Arsg	2.11	2.62	2.76	2.69	2.69	3.11	3.13	3.09	5.93	7.46	7.86	7.61	7.56	8.69	8.79	8.59	166.25	188.84	197.52	181.12	187.53	217.52	218.09	212.59	2.545	3.005	7.215	8.4075	183.433	208.933
67860	67860	S100a16	46.1	50.94	46.91	48.67	59.86	68.2	69.25	64.51	129.73	144.95	133.52	137.89	168.08	190.72	194.14	179.23	941.43	1045.92	947.09	969.86	1208	1392.97	1395.04	1325.07	48.155	65.455	136.523	183.042	976.075	1330.27
227210	227210	Ccnyl1	6.69	7.25	7.57	7.05	6.97	7.39	7.79	7.22	18.83	20.64	21.55	19.98	19.57	20.67	21.84	20.06	380.98	408.94	428.5	386.87	395.93	416.73	434.7	415.12	7.14	7.3425	20.25	20.535	401.322	415.62
243043	243043	Kctd8	1	0.96	0.88	0.84	1.06	1.02	0.56	1.15	2.82	2.74	2.5	2.37	2.99	2.86	1.57	3.18	54.99	52.71	48	44.99	58	55.98	30	62.99	0.92	0.9475	2.6075	2.65	50.1725	51.7425
108670	108670	Epsti1	0.09	0	0.09	0.03	0.11	0.03	0.15	0.06	0.24	0	0.24	0.08	0.32	0.08	0.41	0.16	3	0	2.98	1	4	1	5	2	0.0525	0.0875	0.14	0.2425	1.745	3
226751	226751	Cdc42bpa	28.41	27.96	27.68	27.79	26.65	26.18	25.78	27.41	79.95	79.55	78.77	78.74	74.83	73.21	72.28	76.14	5012.45	4892.38	4852.12	4760.12	4643.44	4597.9	4428.96	4823.19	27.96	26.505	79.2525	74.115	4879.27	4623.37
27217	27217	Mixl1	0	0	0	0.02	0	0	0	0	0	0	0	0.07	0	0	0	0	0	0	0	1	0	0	0	0	0.005	0	0.0175	0	0.25	0
108167506	108167506	Gm46022	0	0.02	0	0	0	0.07	0	0	0	0.06	0	0	0	0.19	0	0	0	1	0	0	0	3.35	0	0	0.005	0.0175	0.015	0.0475	0.25	0.8375
67759	67759	Plgrkt	27.87	27.74	22.74	26.55	24.83	24.15	25.11	23.03	78.42	78.95	64.72	75.2	69.7	67.54	70.38	63.97	434.56	438.98	362.94	409.95	393.64	385.06	387.78	361.88	26.225	24.28	74.3225	67.8975	411.608	382.09
70984	70984	4931406C07Rik	18.84	20	19.1	19.41	21.53	21.78	24.34	21.27	53.02	56.91	54.35	54.99	60.45	60.9	68.25	59.08	948.95	1003.52	958.95	955.52	1077.03	1093.75	1196.78	1071.88	19.3375	22.23	54.8175	62.17	966.735	1109.86
14404	14404	Gabre	0.2	0.13	0.14	0.1	0.16	0.16	0.13	0.18	0.55	0.37	0.39	0.27	0.46	0.45	0.38	0.51	9.51	8.05	7.61	5.27	10.22	10.14	6.98	11.1	0.1425	0.1575	0.395	0.45	7.61	9.61
15013	15013	H2-Q2	0.32	0.35	0.53	0.47	0.45	0.38	0.65	0.3	0.9	0.98	1.5	1.33	1.26	1.08	1.81	0.83	11.95	12.88	19.66	17.18	16.62	14.33	24.19	11.15	0.4175	0.445	1.1775	1.245	15.4175	16.5725
12669	12669	Chrm1	4.86	4.52	5.41	5.09	5.72	4.92	3.75	6.25	13.68	12.87	15.38	14.41	16.06	13.77	10.52	17.38	579.84	539.88	643.45	596.26	676.45	587.26	436.6	747.75	4.97	5.16	14.085	14.4325	589.857	612.015
210998	210998	Fam91a1	23.08	24.35	23.67	23.62	25.15	24.68	26.94	24.56	64.96	69.3	67.37	66.9	70.61	69.03	75.53	68.24	2456.94	2569.03	2492.41	2443.84	2633.95	2587.12	2775.67	2615.33	23.68	25.3325	67.1325	70.8525	2490.55	2653.02
73884	73884	Zdbf2	5.54	6.17	5.68	5.65	5.51	5.46	5.11	5.1	15.6	17.54	16.16	16.01	15.47	15.26	14.33	14.16	1302.68	1442.08	1291.74	1287.28	1261.04	1254.87	1157.6	1169.33	5.76	5.295	16.3275	14.805	1330.94	1210.71
18993	18993	Pou3f3	53.82	52.9	51.09	51.78	37.62	39.64	43.91	36.25	151.45	150.52	145.41	146.67	105.62	110.84	123.11	100.7	4565.07	4477.84	4316.88	4298.98	3172.75	3356.37	3645.56	3084.7	52.3975	39.355	148.512	110.067	4414.69	3314.84
20755	20755	Sprr2a1	0	0.02	0.02	0	0.01	0.01	0	0.03	0	0.06	0.06	0	0.03	0.03	0	0.08	0	1.31	1.34	0	0.7	0.62	0	2.01	0.01	0.0125	0.03	0.035	0.6625	0.8325
664987	664987	Gm14393	3.31	3.06	3.17	4.01	3.33	3.33	3.39	3.24	9.31	8.7	9.03	11.35	9.36	9.3	9.49	9.01	558.9	512.69	533.66	637.82	556.86	562.44	561.44	549.35	3.3875	3.3225	9.5975	9.29	560.768	557.523
107358	107358	Tm9sf3	54.13	57.55	55.93	57.63	61.04	63.91	65.59	61.58	152.32	163.75	159.18	163.26	171.38	178.72	183.9	171.07	6368.81	6757.06	6555.16	6637.64	7141.16	7506.73	7553.88	7268.98	56.31	63.03	159.627	176.268	6579.67	7367.69
209550	209550	Rad51ap2	0.21	0.03	0.21	0.08	0.2	0.15	0.21	0.27	0.6	0.09	0.61	0.24	0.56	0.41	0.6	0.74	8.34	2	12.99	5	12	9	5.93	5	0.1325	0.2075	0.385	0.5775	7.0825	7.9825
320705	320705	Bend6	35.2	31.66	36.07	33.83	34.58	30.97	25.72	37.84	99.06	90.08	102.65	95.85	97.1	86.61	72.11	105.12	1356.48	1248.89	1401.46	1269.05	1337.93	1180.46	940.15	1413.16	34.19	32.2775	96.91	90.235	1318.97	1217.92
217109	217109	Utp18	13.31	13.85	13.57	13.32	13.34	13.32	13.05	13.38	37.46	39.42	38.63	37.72	37.47	37.26	36.57	37.18	658.86	684.22	669.3	645.15	656.79	658.26	632	664.51	13.5125	13.2725	38.3075	37.12	664.383	652.89
72749	72749	Tonsl	2.33	2.24	2.04	2.05	2.5	2.44	2.1	2.59	6.56	6.38	5.81	5.8	7.03	6.83	5.9	7.18	185.03	178.96	162	160.93	197.69	194.74	164.19	204.99	2.165	2.4075	6.1375	6.735	171.73	190.403
74096	74096	Hvcn1	1.66	2.32	1.96	2.13	2.32	1.8	2.28	1.55	4.67	6.61	5.59	6.04	6.51	5.03	6.39	4.3	87.13	115.04	102.74	106.16	119.82	94.93	114.6	74.97	2.0175	1.9875	5.7275	5.5575	102.767	101.08
22290	22290	Uty	4.2	5.83	4.94	5.37	2.52	2.52	2.36	2.41	11.82	16.6	14.06	15.21	7.07	7.05	6.61	6.68	415.85	580.35	481.62	518.74	249.72	241.62	211.99	225.48	5.085	2.4525	14.4225	6.8525	499.14	232.202
226409	226409	Zranb3	3.15	3.52	3.32	3.19	4.15	4.13	3.7	3.56	8.85	10.02	9.46	9.05	11.65	11.55	10.37	9.88	324.23	349.86	328.98	312.43	398.23	399.39	361.47	363.85	3.295	3.885	9.345	10.8625	328.875	380.735
102635068	102635068	Gm24392	0	0.03	0	0.03	0.03	0	0	0	0	0.07	0	0.09	0.07	0	0	0	0	1	0	1.24	0.99	0	0	0	0.015	0.0075	0.04	0.0175	0.56	0.2475
17159	17159	Man2b1	12.9	14.02	13.26	13.61	14.48	14.41	15.84	14.93	36.31	39.89	37.74	38.55	40.65	40.3	44.42	41.47	937.25	1023	965.44	981.62	1042.98	1049.86	1126.6	1084	13.4475	14.915	38.1225	41.71	976.827	1075.86
245522	245522	Zc4h2	15.33	17.76	16.96	17.06	14.67	16.12	16.32	15.81	43.13	50.54	48.28	48.32	41.18	45.09	45.75	43.91	643.79	744.18	709.76	700.41	610.72	676.12	670.98	664.98	16.7775	15.73	47.5675	43.9825	699.535	655.7
232975	232975	Atp1a3	193.47	172.09	188.03	173.28	199.21	176.49	134.02	209.47	544.45	489.68	535.16	490.86	559.34	493.53	375.74	581.97	13265.5	11776	12842.5	11631.2	13584.1	12081.2	8997.21	14411.4	181.718	179.798	515.038	502.645	12378.8	12268.4
230861	230861	Eif4g3	45.73	43.8	46.09	45.73	41.93	41.62	40.42	44.67	128.7	124.63	131.17	129.56	117.72	116.39	113.33	124.1	5701.86	5480.67	5721.15	5505.66	5203.28	5172.24	4945.67	5571.61	45.3375	42.16	128.515	117.885	5602.34	5223.2
15566	15566	Htr7	1.65	1.42	1.63	2.07	1.81	1.5	1.22	1.73	4.65	4.04	4.65	5.85	5.08	4.19	3.43	4.8	110	93.99	102.99	132	117.06	98	79	109.79	1.6925	1.565	4.7975	4.375	109.745	100.963
67216	67216	Mboat2	19.37	20.98	19.55	21.67	20.45	21.22	22.34	19.75	54.52	59.69	55.63	61.4	57.42	59.33	62.64	54.88	1813.86	2005.99	1890.9	1904.04	1899.17	1945.07	2043.73	1870.68	20.3925	20.94	57.81	58.5675	1903.7	1939.66
102443351	102443351	Xntrpc	0	1.06	1.56	1.35	0.39	0.27	0.59	0.86	0	3.02	4.43	3.81	1.11	0.75	1.66	2.38	0	91.23	133.52	113.38	33.72	23.16	49.93	73.83	0.9925	0.5275	2.815	1.475	84.5325	45.16
227197	227197	Ndufs1	40.37	41.38	40.55	40.15	42.89	43.27	41.88	41.41	113.6	117.74	115.41	113.73	120.42	121	117.41	115.05	2068.76	2122.95	2057.71	2008.19	2176.26	2192.84	2072.89	2118.76	40.6125	42.3625	115.12	118.47	2064.4	2140.19
100861708	100861708	Gm21154	0	0	0.08	0	0	0	0	0	0	0	0.24	0	0	0	0	0	0	0	2.72	0	0	0	0	0	0.02	0	0.06	0	0.68	0
16412	16412	Itgb1	65.36	66.77	61.92	68.42	78.62	85.7	101.59	78.08	183.94	189.99	176.22	193.81	220.75	239.65	284.8	216.91	5230.21	5331.82	4935.36	5358.7	6255.53	6845.29	7955.9	6267.91	65.6175	85.9975	185.99	240.528	5214.02	6831.16
103511	103511	Calhm5	0.7	0.96	0.72	1.28	0.93	0.96	1.31	0.86	1.98	2.72	2.04	3.62	2.61	2.67	3.67	2.39	23.56	32	24	42	31	32	43	29	0.915	1.015	2.59	2.835	30.39	33.75
320267	320267	Fubp3	25.58	27.77	25.18	26.36	29.26	30.24	30.99	26.34	71.99	79.03	71.66	74.67	82.15	84.57	86.9	73.18	1679.79	1821.32	1648.07	1701.92	1901.61	1977.11	1979.14	1737.27	26.2225	29.2075	74.3375	81.7	1712.78	1898.78
70952	70952	Poteg	0	0	0.01	0	0	0	0	0.03	0	0	0.03	0	0	0	0	0.08	0	0	0.92	0	0	0	0	2.7	0.0025	0.0075	0.0075	0.02	0.23	0.675
102632660	102632660	Gm30679	0	0.08	0.02	0.02	0	0.06	0.02	0.04	0	0.22	0.05	0.06	0	0.16	0.05	0.1	0	4.37	1.06	1.1	0	3.23	1.07	2.04	0.03	0.03	0.0825	0.0775	1.6325	1.585
54382	54382	Tcstv1	0	0	0	0	0.06	0	0	0	0	0	0	0	0.18	0	0	0	0	0	0	0	1	0	0	0	0	0.015	0	0.045	0	0.25
14675	14675	Gna14	0.87	0.87	0.7	0.74	0.51	0.53	1.02	0.73	2.46	2.48	1.99	2.11	1.44	1.48	2.85	2.03	61.98	64	53.03	55	35.99	41.99	69.97	56	0.795	0.6975	2.26	1.95	58.5025	50.9875
22666	22666	Zbtb14	12.32	12.32	12.38	11.61	10.15	10.92	10.98	10.49	34.67	35.05	35.23	32.89	28.49	30.54	30.78	29.14	880.02	868.5	877.02	806.95	714.93	779.73	772.96	745.98	12.1575	10.635	34.46	29.7375	858.122	753.4
17181	17181	Matn2	5.52	5.86	5.53	5.74	6.7	7.15	8.76	6.54	15.54	16.68	15.74	16.25	18.81	19.99	24.55	18.17	374.96	395.98	373.9	382.33	450.99	486	579.63	447	5.6625	7.2875	16.0525	20.38	381.793	490.905
211623	211623	Plac9a	20.87	12.53	14.61	14.48	8.81	9.04	8.29	7.19	58.74	35.64	41.58	41.02	24.74	25.27	23.25	19.98	162	97	112.95	110	68	70	63	55.98	15.6225	8.3325	44.245	23.31	120.487	64.245
233410	233410	Zfp592	7.91	8.09	7.85	8.29	7.8	8.02	7.78	8.23	22.26	23.03	22.33	23.49	21.91	22.43	21.82	22.85	1105.95	1129.39	1092.8	1135	1084.79	1119.57	1064.99	1153.92	8.035	7.9575	22.7775	22.2525	1115.79	1105.82
227195	227195	Ino80d	5.7	6.06	5.56	5.69	6.03	6.31	6.56	5.69	16.03	17.26	15.82	16.11	16.92	17.65	18.4	15.82	1438.38	1527.92	1421.74	1416.99	1527.63	1602.18	1657.89	1466.15	5.7525	6.1475	16.305	17.1975	1451.26	1563.46
72201	72201	Otud6b	27.33	27.47	26.41	25.81	28.63	28.95	30.52	28.5	76.92	78.15	75.15	73.13	80.37	80.95	85.56	79.18	1604.93	1608.48	1542.97	1481.98	1670.91	1695.34	1752.45	1678.08	26.755	29.15	75.8375	81.515	1559.59	1699.19
101883	101883	Igflr1	4.56	4.38	4.16	4.28	4.63	3.65	3.72	3.63	12.84	12.47	11.85	12.13	12.99	10.21	10.44	10.09	100.11	96	91	91.99	101	80	79.98	80	4.345	3.9075	12.3225	10.9325	94.775	85.245
229644	229644	Trim45	3.84	3.04	3.16	3.63	3.36	3.22	3.52	3.38	10.81	8.66	8.99	10.27	9.42	9.02	9.87	9.39	302.94	255	256.98	283.99	255.99	245	275	270.99	3.4175	3.37	9.6825	9.425	274.728	261.745
276905	276905	Armc7	5.17	5.21	5.72	5.05	3.97	5.08	4.86	3.9	14.55	14.83	16.27	14.29	11.16	14.2	13.62	10.84	184.37	176.03	189.92	164.97	132.44	169.2	162.85	139.14	5.2875	4.4525	14.985	12.455	178.822	150.907
67444	67444	Ilkap	31.63	30.22	31.59	31.7	31.8	31.01	30.96	29.69	89.01	85.99	89.89	89.8	89.29	86.71	86.79	82.47	838.16	814.57	845.42	828.05	836.3	830.68	804.34	775.71	31.285	30.865	88.6725	86.315	831.55	811.758
666233	666233	Gm7995	0	0	0	0	0	0	0	0.02	0	0	0	0	0	0	0	0.04	0	0	0	0	0	0	0	0.36	0	0.005	0	0.01	0	0.09
240832	240832	Tor1aip2	33.26	36.36	35.51	37.61	36.22	39.76	40.89	36.8	93.6	103.47	101.08	106.55	101.69	111.18	114.63	102.23	2102.57	2247.69	2201.78	2243.85	2205.83	2414.74	2448.18	2251.66	35.685	38.4175	101.175	107.433	2198.97	2330.1
14972	14972	H2-K1	28.31	25.48	27.39	29.25	31.84	33.67	44.12	32.44	79.68	72.51	77.96	82.85	89.41	94.15	123.69	90.14	830.25	779.73	827	857.48	928.95	1005.33	1293.95	965.99	27.6075	35.5175	78.25	99.3475	823.615	1048.56
22186	22186	Uba52	281.21	264.43	272.68	265.14	259.24	256.87	256.94	283.26	791.37	752.42	776.07	751.08	727.89	718.3	720.35	786.97	2769.74	2598.13	2677.56	2568.1	2552.8	2545.67	2486.15	2819.28	270.865	264.077	767.735	738.378	2653.38	2600.97
18950	18950	Pnp	6.23	5.16	5.47	6.19	6.32	7.26	8.86	6.01	17.52	14.69	15.55	17.53	17.75	20.29	24.84	16.71	347.6	287.7	303.94	338.1	350.89	404.44	484.07	336.8	5.7625	7.1125	16.3225	19.8975	319.335	394.05
67474	67474	Snap29	17.09	18.4	19.26	19.05	18.71	18.34	17.69	18.12	48.1	52.37	54.81	53.97	52.54	51.29	49.59	50.35	1116.21	1199.49	1252.76	1217.83	1215.2	1195.63	1130.64	1187.55	18.45	18.215	52.3125	50.9425	1196.57	1182.26
102635802	102635802	Gm33049	0.23	0.08	0.22	0	0	0.14	0.08	0	0.64	0.22	0.64	0	0	0.4	0.21	0	3.22	1.09	3.15	0	0	1.99	1.06	0	0.1325	0.055	0.375	0.1525	1.865	0.7625
234854	234854	Cdk10	15.41	13.49	15.28	13.81	15.02	14.02	15.24	14.74	43.37	38.37	43.48	39.13	42.18	39.19	42.73	40.96	471.91	414.61	467.01	416.81	460.86	431	458.71	453.99	14.4975	14.755	41.0875	41.265	442.585	451.14
24128	24128	Xrn2	39.31	41.78	39.79	41.95	39.03	39.67	40.71	39.82	110.64	118.88	113.24	118.83	109.59	110.94	114.14	110.64	2748.74	2947.59	2766.65	2858.56	2679.93	2721.23	2760.29	2767.78	40.7075	39.8075	115.397	111.328	2830.39	2732.31
74148	74148	Cluh	15.29	16.26	14.83	15.13	15.55	14.86	15.18	15.09	43.03	46.27	42.22	42.86	43.66	41.56	42.56	41.93	1585.43	1678.92	1529.27	1530.69	1603.12	1536.93	1536.73	1571.07	15.3775	15.17	43.595	42.4275	1581.08	1561.96
67839	67839	Gpsm1	40.29	39.01	41.78	40.18	38.97	34.48	32.99	38.65	113.39	110.99	118.91	113.82	109.42	96.42	92.49	107.37	2570.35	2486.98	2645.31	2521.1	2459.61	2203.95	2059.34	2475.25	40.315	36.2725	114.278	101.425	2555.93	2299.54
68520	68520	Zfyve21	11.15	9.9	10.5	11.24	9.98	12.04	12.67	10.98	31.39	28.17	29.88	31.83	28.02	33.68	35.51	30.51	274.98	242	255.91	270.9	243.44	296	302.9	268.59	10.6975	11.4175	30.3175	31.93	260.947	277.733
69804	69804	Tmem147	41.15	41.67	47.07	44.47	45.31	44.23	44.75	48.85	115.8	118.56	133.97	125.97	127.21	123.67	125.45	135.72	650.98	657.97	741.99	688.99	712.96	698	693.08	775.17	43.59	45.785	123.575	128.012	684.982	719.803
73720	73720	Cst6	0.09	0	0.09	0.11	0.11	0.07	0.03	0.01	0.26	0	0.27	0.31	0.3	0.19	0.08	0.04	7	0	7	7.97	8.02	5.01	2	0.96	0.0725	0.055	0.21	0.1525	5.4925	3.9975
102633763	102633763	Gm31513	0.35	0.32	0.24	0.28	0.22	0.16	0.28	0.34	0.98	0.91	0.68	0.79	0.61	0.45	0.79	0.94	31.72	31.67	23.76	27.14	21.11	16.05	27.57	31.58	0.2975	0.25	0.84	0.6975	28.5725	24.0775
70729	70729	Nos1ap	7.25	6.41	7.01	6.87	7.71	6.97	6.3	7.24	20.41	18.23	19.96	19.46	21.64	19.5	17.68	20.12	693.32	611.33	667.83	642.97	732.94	665.46	590.04	694.83	6.885	7.055	19.515	19.735	653.862	670.817
100417514	100417514	Adh6b	0	0	0.03	0	0	0.06	0	0	0	0	0.08	0	0	0.17	0	0	0	0	1	0	0	2	0	0	0.0075	0.015	0.02	0.0425	0.25	0.5
100048534	100048534	Cfap43	8.26	7.61	6.75	6.31	5.84	6.03	7.71	5.44	23.26	21.64	19.2	17.88	16.39	16.86	21.61	15.11	762.53	723.68	660.3	615.74	575.75	609.03	726.81	561.93	7.2325	6.255	20.495	17.4925	690.562	618.38
217732	217732	Cipc	19.57	20.45	21.84	19.84	21.12	20.15	20.68	20.52	55.09	58.2	62.16	56.2	59.3	56.34	57.97	57	1552.03	1620.81	1730.94	1539.02	1670.42	1596.51	1612.9	1632.07	20.425	20.6175	57.9125	57.6525	1610.7	1627.97
66294	66294	Fam3a	10.48	9.72	9.7	9.75	10.17	10.6	12.59	10.02	29.5	27.66	27.6	27.62	28.55	29.63	35.3	27.84	375.9	347.06	345.69	337.97	360.85	378.36	437	355.15	9.9125	10.845	28.095	30.33	351.655	382.84
71037	71037	Prss55	0.24	0.31	0.19	0.32	0.18	0.05	0.09	0.16	0.68	0.88	0.54	0.89	0.49	0.13	0.25	0.43	14.01	17.76	10.97	17.79	10.04	2.69	5	9.02	0.265	0.12	0.7475	0.325	15.1325	6.6875
319748	319748	Zfp865	10.55	9.05	9.21	8.7	8.26	8.18	8.67	8.02	29.7	25.76	26.22	24.65	23.2	22.89	24.3	22.28	872.97	728.92	759.33	688.98	677.07	665.88	649.93	655.8	9.3775	8.2825	26.5825	23.1675	762.55	662.17
667666	667666	Zfp600	0.17	0.06	0	0.16	0.36	0.13	0.36	0	0.47	0.18	0	0.46	1	0.37	1	0	13.27	5.07	0	12.49	28.53	10.63	27.73	0	0.0975	0.2125	0.2775	0.5925	7.7075	16.7225
19025	19025	Ctsa	31.97	32.38	29.39	32.16	38.13	38.46	45.22	36.16	89.98	92.15	83.64	91.11	107.06	107.54	126.77	100.46	1400.32	1402.58	1258.25	1357.75	1624.65	1657.58	1901.56	1568.96	31.475	39.4925	89.22	110.457	1354.72	1688.19
66943	66943	Slc66a2	15.67	13.87	12.7	14.31	11.84	13	11.13	11.97	44.09	39.45	36.14	40.55	33.24	36.35	31.21	33.24	586.2	508.45	472.26	518.65	441.23	489.68	403.83	445.9	14.1375	11.985	40.0575	33.51	521.39	445.16
383103	383103	Tvp23a	14.92	14.33	14.04	13.84	13.75	13.92	12.83	13.73	41.98	40.77	39.97	39.21	38.59	38.93	35.97	38.15	983.35	936.15	917.25	886.49	912.72	904.2	817.07	905.55	14.2825	13.5575	40.4825	37.91	930.81	884.885
213491	213491	Szrd1	36.9	36.74	34.93	36.49	37.28	36.51	39.5	38.48	103.85	104.55	99.4	103.37	104.66	102.11	110.74	106.91	2335.1	2310.46	2192.62	2266	2334.88	2301.98	2444.42	2441.52	36.265	37.9425	102.793	106.105	2276.05	2380.7
210992	210992	Lpcat1	57.64	61.84	62.13	61.61	62.39	55.2	47.54	61.32	162.2	175.96	176.82	174.54	175.18	154.36	133.28	170.35	3972.07	4193.17	4232.06	4103.55	4207.58	3786.38	3171.95	4200.69	60.805	56.6125	172.38	158.292	4125.21	3841.65
66960	66960	Mindy3	17.21	17.98	20.52	19.4	19.72	19.21	17.78	19.36	48.42	51.17	58.4	54.94	55.36	53.71	49.85	53.79	739.09	799.43	858.06	821.2	825.21	821.39	733.55	820.97	18.7775	19.0175	53.2325	53.1775	804.445	800.28
74472	74472	Stpg3	0	0.04	0.03	0.08	0.08	0.08	0	0.08	0	0.11	0.08	0.24	0.21	0.21	0	0.23	0	1	1	3	2	2	0	3	0.0375	0.06	0.1075	0.1625	1.25	1.75
77006	77006	Ddrgk1	42.1	36.51	36.04	41.35	44.17	41.73	44.72	43.81	118.46	103.9	102.56	117.14	124.03	116.7	125.37	121.71	854.92	739.99	729	822	892.03	846	888.85	892.6	39	43.6075	110.515	121.953	786.477	879.87
29862	29862	Ninj2	0.07	0.14	0.07	0.07	0	0.07	0	0.07	0.19	0.39	0.19	0.2	0	0.19	0	0.19	1	2	1	1	0	0.99	0	1	0.0875	0.035	0.2425	0.095	1.25	0.4975
217328	217328	Myo15b	0.01	0.03	0.01	0.04	0.02	0.03	0.02	0.01	0.03	0.09	0.03	0.11	0.06	0.08	0.06	0.03	2	4	1	4.99	2	4	3	2	0.0225	0.02	0.065	0.0575	2.9975	2.75
14239	14239	Foxs1	0	0	0	0	0	0.04	0.08	0	0	0	0	0	0	0.11	0.24	0	0	0	0	0	0	1	2	0	0	0.03	0	0.0875	0	0.75
20873	20873	Plk4	9.67	10.32	10.41	9.4	8.21	9.01	9.39	7.21	27.22	29.38	29.64	26.62	23.04	25.21	26.34	20.04	659.87	699.78	709.52	629.11	551.94	608.24	623.97	490.86	9.95	8.455	28.215	23.6575	674.57	568.753
73721	73721	1110017D15Rik	19.48	15.87	18.02	19.66	11.28	10.24	11.6	9.9	54.83	45.15	51.3	55.7	31.67	28.63	32.51	27.5	244.89	186	205.95	222	138.99	132.02	132.96	125.97	18.2575	10.755	51.745	30.0775	214.71	132.485
66071	66071	Ethe1	7.25	7.12	6.84	6.79	7.91	8.88	7.2	7.32	20.4	20.27	19.48	19.22	22.21	24.84	20.2	20.33	146.46	145.2	135.81	134.07	156.58	173.1	136.34	145.55	7	7.8275	19.8425	21.895	140.385	152.893
73732	73732	Muc16	0	0	0	0	0	0	0	0	0.01	0	0	0.01	0	0	0	0.01	1	0	0	1	0	0	0	2	0	0	0.005	0.0025	0.5	0.5
78806	78806	Stpg1	1.43	1.61	1.89	1.34	1.51	1.87	1.51	1.39	4.04	4.59	5.39	3.79	4.24	5.24	4.22	3.86	70.99	72.01	87.05	67.4	70	89.95	71.32	63.69	1.5675	1.57	4.4525	4.39	74.3625	73.74
241197	241197	Serpinb10	0.03	0.06	0	0	0.09	0.04	0	0.02	0.08	0.16	0	0	0.25	0.11	0	0.06	1.41	3	0	0	3	2	0	1.06	0.0225	0.0375	0.06	0.105	1.1025	1.515
22036	22036	Traip	5.39	5.74	6.52	5.59	6.5	5.37	5.56	6.47	15.16	16.34	18.56	15.85	18.25	15.01	15.59	17.99	205	230	256.08	229	262.93	226.85	222.97	264.08	5.81	5.975	16.4775	16.71	230.02	244.208
108167565	108167565	Gm17149	0.04	0.05	0.05	0.07	0.05	0.05	0.04	0.01	0.11	0.15	0.14	0.19	0.13	0.15	0.1	0.03	9.12	11.4	11.19	14.36	10.57	11.79	7.78	2.73	0.0525	0.0375	0.1475	0.1025	11.5175	8.2175
236790	236790	Ints6l	13.5	14.87	14.13	14.49	13.3	12.67	13.33	12.33	37.99	42.31	40.22	41.06	37.35	35.43	37.38	34.26	1098.61	1203.21	1098.27	1121.9	1060.98	1033.13	1031.28	1008.23	14.2475	12.9075	40.395	36.105	1130.5	1033.4
212127	212127	Proser1	11.77	12.45	11.86	12.09	11.21	10.33	10.79	10.03	33.12	35.43	33.77	34.24	31.48	28.89	30.26	27.85	975.74	1029.95	979.64	980.79	924.13	854.86	875.63	833.74	12.0425	10.59	34.14	29.62	991.53	872.09
71248	71248	4933428M09Rik	0	0	0	0.05	0	0	0	0	0	0	0	0.15	0	0	0	0	0	0	0	1	0	0	0	0	0.0125	0	0.0375	0	0.25	0
101206	101206	Tada3	21.73	21.89	22.1	22.44	21.9	19.94	20.14	22.5	61.14	62.28	62.9	63.58	61.5	55.77	56.47	62.51	863.97	854.99	885.13	887.99	862.58	798.99	794.92	911.65	22.04	21.12	62.475	59.0625	873.02	842.035
78239	78239	Spint4	0	0.07	0	0.08	0	0	0	0	0	0.21	0	0.22	0	0	0	0	0	1	0	1	0	0	0	0	0.0375	0	0.1075	0	0.5	0
545645	545645	Gm13283	0	0	0	0	0.14	0	0.16	0	0	0	0	0	0.4	0	0.45	0	0	0	0	0	2.11	0	2.32	0	0	0.075	0	0.2125	0	1.1075
69137	69137	Vstm5	1.44	1.23	1.14	1.12	1.13	0.7	0.63	0.8	4.06	3.49	3.25	3.17	3.17	1.95	1.76	2.23	56.98	47.85	46.59	43.97	46	31	25	33	1.2325	0.815	3.4925	2.2775	48.8475	33.75
100043914	100043914	Zfp968	0	0	0.05	0	0	0	0.02	0	0	0	0.14	0	0	0	0.06	0	0	0	1.77	0	0	0	0.75	0	0.0125	0.005	0.035	0.015	0.4425	0.1875
18637	18637	Pfdn2	31.64	28.55	26.52	30.49	28.6	27.3	24.89	29.87	89.05	81.23	75.49	86.37	80.3	76.35	69.78	82.98	1027.14	925.16	858.02	970.05	922.53	884.08	789.96	972.56	29.3	27.665	83.035	77.3525	945.092	892.283
258697	258697	Olfr1444	0	0	0	0	0.06	0	0	0	0	0	0	0	0.16	0	0	0	0	0	0	0	1	0	0	0	0	0.015	0	0.04	0	0.25
213827	213827	Arcn1	67.44	72.49	70.6	72.46	71.91	72.49	67.9	71.86	189.8	206.28	200.94	205.26	201.92	202.72	190.36	199.65	4435.98	4758.12	4625.55	4664.71	4703.21	4759.52	4370.9	4742.03	70.7475	71.04	200.57	198.662	4621.09	4643.91
74675	74675	Ptchd3	0	0	0	0.07	0	0	0	0	0	0	0	0.19	0	0	0	0	0	0	0	2	0	0	0	0	0.0175	0	0.0475	0	0.5	0
239368	239368	Erich5	0.12	0.04	0.02	0.09	0.16	0.13	0.2	0.08	0.35	0.12	0.06	0.25	0.46	0.36	0.56	0.21	5.54	1.85	0.99	3.95	7.3	5.74	8.7	3.39	0.0675	0.1425	0.195	0.3975	3.0825	6.2825
16886	16886	Limk2	31.75	30.64	33.99	30.23	32.84	31.99	33.12	32.49	89.35	87.18	96.73	85.65	92.2	89.46	92.84	90.28	2298.97	2132.83	2388.69	2149.09	2321.53	2280.17	2286.29	2357.46	31.6525	32.61	89.7275	91.195	2242.39	2311.36
56433	56433	Vps29	28.61	29.92	31.48	32.31	31.95	30.07	30.74	33.22	80.51	85.15	89.61	91.52	89.71	84.1	86.18	92.29	1496.53	1562.4	1640.41	1654.37	1662.44	1570.53	1574.17	1743.43	30.58	31.495	86.6975	88.07	1588.43	1637.64
56295	56295	Higd1a	21.51	21.97	22.25	22.26	24.06	22.39	19.63	24.97	60.53	62.5	63.33	63.07	67.57	62.6	55.03	69.37	675.96	687.88	695.27	683.6	750.05	700.96	602.78	786.21	21.9975	22.7625	62.3575	63.6425	685.678	710
11600	11600	Angpt1	6.21	6	5.65	6.47	6.13	7.02	6.76	6.2	17.47	17.09	16.07	18.33	17.21	19.63	18.96	17.23	471.98	472.7	451.03	496.99	478.9	544.97	506.48	491.35	6.0825	6.5275	17.24	18.2575	473.175	505.425
268449	268449	Rpl23a	677.55	656.27	606.51	638.34	626.93	596.63	621.5	619.78	1906.75	1867.41	1726.16	1808.29	1760.25	1668.4	1742.4	1721.88	6683.99	6460.59	5959.81	6163.67	6149.55	5875.12	6000.54	6133.93	644.668	616.21	1827.15	1723.23	6317.02	6039.78
76573	76573	Spatc1l	0.02	0.11	0.05	0.05	0.05	0.09	0.1	0.05	0.06	0.31	0.14	0.14	0.13	0.24	0.27	0.13	2	4.02	4	2	3	2.01	4	4	0.0575	0.0725	0.1625	0.1925	3.005	3.2525
327954	327954	Dnah2	3.2	3.17	2.69	2.85	2.61	2.89	3.44	2.43	9.01	9.02	7.65	8.08	7.33	8.09	9.65	6.75	839.42	837.47	727.77	723.74	682.92	783.62	833.48	646.48	2.9775	2.8425	8.44	7.955	782.1	736.625
28254	28254	Slco1a6	0.15	0.16	0.2	0.2	0.16	0.19	0.15	0.27	0.43	0.44	0.56	0.58	0.44	0.52	0.43	0.75	8.22	8.67	9.85	10.12	8.77	10.49	8.35	13.72	0.1775	0.1925	0.5025	0.535	9.215	10.3325
214305	214305	Hhipl1	2.27	2.93	2.91	2.59	1.79	2.07	1.95	1.9	6.38	8.33	8.27	7.34	5.04	5.8	5.46	5.28	111.77	144	142.75	125	88	102	94	93.99	2.675	1.9275	7.58	5.395	130.88	94.4975
66409	66409	Rsl1d1	39.7	46.27	43.02	43.01	40.9	44.07	41.59	43.22	111.72	131.67	122.43	121.83	114.83	123.24	116.6	120.09	1371.78	1595.68	1480.77	1454.66	1405.29	1520.16	1406.55	1498.54	43	42.445	121.912	118.69	1475.72	1457.63
97820	97820	4833439L19Rik	94.69	98.64	94.71	97.17	103.66	107.46	109.2	105.11	266.47	280.68	269.56	275.27	291.05	300.51	306.15	292.02	4625.1	4816.13	4599.65	4662.83	5029.98	5253.47	5280.38	5169.72	96.3025	106.358	272.995	297.433	4675.93	5183.39
16189	16189	Il4	0.1	0	0	0	0.1	0.1	0.2	0	0.27	0	0	0	0.27	0.27	0.55	0	1	0	0	0	1	1	2	0	0.025	0.1	0.0675	0.2725	0.25	1
70575	70575	Gfod2	11.91	11.29	12.3	10.89	10.59	10.01	9.57	10.9	33.53	32.12	35.01	30.86	29.72	27.98	26.82	30.29	1058.61	1016.97	1115.7	971.02	947.1	902.73	834.82	974.21	11.5975	10.2675	32.88	28.7025	1040.58	914.715
14264	14264	Fmod	8.4	9.38	8.07	8.43	12.53	14.09	20.32	13.01	23.63	26.68	22.97	23.89	35.19	39.41	56.96	36.16	498.32	555.33	477	489.87	739.65	834.9	1179.94	774.81	8.57	14.9875	24.2925	41.93	505.13	882.325
71752	71752	Gtf3c2	21.49	22.3	23.71	22.08	22.46	22.37	23.51	22.16	60.47	63.45	67.48	62.56	63.05	62.54	65.92	61.58	1867.56	1934.04	2052.69	1878.74	1940.66	1940.3	2000.2	1932.55	22.395	22.625	63.49	63.2725	1933.26	1953.43
76457	76457	Ccdc134	7.33	6.38	5.6	6.38	6.06	5.82	5.64	6	20.62	18.16	15.93	18.06	17.01	16.28	15.8	16.67	283	246	214.97	241.06	232.84	224.5	213	233.52	6.4225	5.88	18.1925	16.44	246.257	225.965
53623	53623	Gria3	13.68	13.31	13.41	14.34	16.17	14.01	14.5	15.58	38.48	37.89	38.18	40.63	45.4	39.18	40.65	43.27	1330.85	1298.13	1308.12	1369.38	1565.32	1365.58	1376.66	1521.14	13.685	15.065	38.795	42.125	1326.62	1457.17
80297	80297	Sptbn4	8.33	8.13	8.87	8.31	8.1	7.13	5.37	8.46	23.44	23.15	25.24	23.54	22.75	19.93	15.05	23.52	1245.39	1188.53	1251.29	1132.94	1151.82	993.97	746.78	1222.33	8.41	7.265	23.8425	20.3125	1204.54	1028.72
433653	433653	Gimd1	0	0	0	0	0	0	0	0	0	0	0	0	0	0	0	0.01	0	0	0	0	0	0	0	0.2	0	0	0	0.0025	0	0.05
100312471	100312471	Vmn1r3	0	0	0	0	0	0	0	0.03	0	0	0	0	0	0	0	0.08	0	0	0	0	0	0	0	0.5	0	0.0075	0	0.02	0	0.125
67416	67416	Armcx2	39.96	39.74	38.46	39.14	42.75	40.53	40.36	42.89	112.44	113.09	109.46	110.89	120.02	113.34	113.15	119.16	2649.8	2641.1	2535.07	2539.4	2834.81	2686.42	2628.98	2877.69	39.325	41.6325	111.47	116.418	2591.34	2756.97
12877	12877	Cpeb1	4.85	5.59	5.76	5	7.87	6.27	7.68	6.24	13.65	15.91	16.39	14.15	22.09	17.53	21.53	17.35	340.78	411.47	407.98	348.97	550.87	442.9	538.97	461.93	5.3	7.015	15.025	19.625	377.3	498.668
100862261	100862261	Fam205a3	1.32	1.34	1.79	2.46	1.9	0.84	0.92	0.39	3.71	3.82	5.11	6.98	5.33	2.35	2.59	1.09	145.02	143.47	191.73	271.89	215.33	89.03	100.74	31.12	1.7275	1.0125	4.905	2.84	188.028	109.055
66812	66812	Ppcdc	18.78	19.84	18.12	20.7	18.8	19.12	19.35	18.53	52.86	56.46	51.56	58.65	52.78	53.48	54.24	51.49	659.75	659.72	627.7	725.13	645.46	662.51	669.44	665.05	19.36	18.95	54.8825	52.9975	668.075	660.615
67843	67843	Slc35a4	18.03	18.18	18.8	18.01	18.28	19.56	19.76	18.7	50.75	51.72	53.52	51.01	51.34	54.69	55.39	51.95	962.18	971.06	996.01	945.19	974.29	1041.99	1030.23	998.96	18.255	19.075	51.75	53.3425	968.61	1011.37
12000	12000	Avpr2	0.09	0.03	0.09	0.05	0.14	0.06	0.06	0.13	0.26	0.09	0.27	0.13	0.39	0.17	0.18	0.37	2.98	1	3	1	3	2	2	4.35	0.065	0.0975	0.1875	0.2775	1.995	2.8375
19073	19073	Srgn	0.15	0.2	0.25	0.25	0.44	0.24	0.7	0.59	0.41	0.56	0.7	0.71	1.24	0.69	1.96	1.63	3	4	5	5	9	6	14	12	0.2125	0.4925	0.595	1.38	4.25	10.25
21756	21756	Prss40	0	0.03	0.03	0.06	0	0	0	0	0	0.09	0.09	0.17	0	0	0	0	0	1	1	2	0	0	0	0	0.03	0	0.0875	0	1	0
103149	103149	Upb1	0.14	0.15	0.11	0.15	0.24	0.13	0.07	0.14	0.4	0.42	0.31	0.41	0.67	0.36	0.21	0.39	8.13	8.44	6.31	8.25	13.77	7.52	4.18	8.05	0.1375	0.145	0.385	0.4075	7.7825	8.38
15552	15552	Htr1d	0.42	0.5	0.45	0.42	0.45	0.43	0.32	0.4	1.18	1.41	1.28	1.18	1.27	1.21	0.9	1.12	53.4	70.3	63.79	51.77	55.35	56.97	43.8	49.62	0.4475	0.4	1.2625	1.125	59.815	51.435
19365	19365	Rad52	6.14	7.46	6.3	6.83	6.21	5.92	6	6.43	17.28	21.22	17.94	19.35	17.42	16.55	16.81	17.86	202	247.99	214.92	225	209.27	193.81	194.81	219.15	6.6825	6.14	18.9475	17.16	222.477	204.26
26909	26909	Exo1	1.79	1.94	1.86	2.02	1.75	1.87	1.96	1.81	5.05	5.53	5.29	5.71	4.91	5.23	5.5	5.04	138	156.95	141.06	142.02	127.01	150.74	156.1	143.64	1.9025	1.8475	5.395	5.17	144.507	144.373
13204	13204	Dhx15	64.63	66.64	67.39	67.69	66.87	67.55	66.35	62.4	181.89	189.63	191.79	191.77	187.75	188.91	186.02	173.35	3733.69	3841.73	3877.81	3827.57	3841.18	3895.43	3751.76	3616.08	66.5875	65.7925	188.77	184.007	3820.2	3776.11
213454	213454	Gm378	0.22	0.22	0.44	0.38	0.15	0.29	0.23	0.15	0.62	0.63	1.26	1.06	0.41	0.82	0.63	0.41	3	3	6	5	2	4	3	2	0.315	0.205	0.8925	0.5675	4.25	2.75
66713	66713	Actr2	81.77	83.88	85.02	83.06	84.42	83.91	80.95	89.65	230.11	238.69	241.97	235.31	237.02	234.64	226.94	249.07	5716.56	5851.78	5918.87	5683.43	5866.97	5854.76	5537.91	6287.04	83.4325	84.7325	236.52	236.917	5792.66	5886.67
71597	71597	Isx	0	0.03	0.06	0.06	0.06	0.03	0	0	0	0.09	0.17	0.16	0.17	0.09	0	0	0	1	2	1.86	2	1	0	0	0.0375	0.0225	0.105	0.065	1.215	0.75
24030	24030	Mrps12	21.24	17.54	21.07	20.45	18.85	17.2	18.22	19.78	59.78	49.91	59.98	57.92	52.92	48.1	51.09	54.97	289	246	280.98	270.93	258	235.97	246	281.08	20.075	18.5125	56.8975	51.77	271.728	255.262
232566	232566	Amn1	17.27	18.14	18.18	18.21	16.23	17.28	17.28	18.77	48.6	51.62	51.73	51.58	45.58	48.31	48.46	52.15	364.99	368.88	384.01	374.9	338	361.93	344	391.94	17.95	17.39	50.8825	48.625	373.195	358.967
60411	60411	Cenpk	3.69	3.78	3.73	2.89	2.33	3.42	3.89	3.37	10.4	10.75	10.62	8.18	6.54	9.56	10.91	9.35	70.95	75.06	73.33	54.85	43	70.13	78.78	69.12	3.5225	3.2525	9.9875	9.09	68.5475	65.2575
20603	20603	Sms	33.78	33.87	35.11	34.72	29.89	30.2	23.72	31.74	95.05	96.37	99.94	98.34	83.91	84.44	66.49	88.17	2348.73	2342.58	2412.43	2358.89	2071.82	2073.96	1606.72	2204.9	34.37	28.8875	97.425	80.7525	2365.66	1989.35
105005	105005	Lratd1	15.76	15.03	15.03	15.43	18.15	18.33	17.29	20.19	44.36	42.76	42.79	43.72	50.96	51.25	48.48	56.1	1013.56	964.22	962.99	971.39	1160.47	1176.34	1088.23	1302.78	15.3125	18.49	43.4075	51.6975	978.04	1181.95
66117	66117	Fmc1	22.46	23.76	22.15	19.58	19.67	22.5	21.94	23.18	63.22	67.6	63.05	55.45	55.22	62.93	61.51	64.4	170	179.41	167	145	148	169.99	162.49	176	21.9875	21.8225	62.33	61.015	165.352	164.12
11428	11428	Aco1	26.73	25.32	28.08	27.12	26.11	28.28	26.94	26.69	75.23	72.06	79.91	76.81	73.3	79.08	75.53	74.16	1867.27	1766.73	1946.21	1840.77	1804.98	1970.07	1839.35	1886.07	26.8125	27.005	76.0025	75.5175	1855.24	1875.12
74528	74528	Mgme1	3.85	3.92	3.74	3.39	3.04	4.22	4.38	3.83	10.84	11.15	10.64	9.61	8.54	11.79	12.28	10.63	200.98	205.63	197.89	175.65	160.97	221.96	227.97	202	3.725	3.8675	10.56	10.81	195.037	203.225
228836	228836	Dlgap4	53.57	50.21	53.49	50.59	46.89	43.69	42.6	46.93	150.77	142.86	152.24	143.32	131.66	122.17	119.42	130.39	4371.82	4169.21	4333.79	4233.04	3879.26	3563.49	3456.13	3874.96	51.965	45.0275	147.298	125.91	4276.97	3693.46
269523	269523	Vcp	232.95	233.38	227.01	236.11	228.3	234.35	235.23	233.62	655.55	664.09	646.1	668.86	641	655.34	659.49	649.04	14687.3	14684.2	14257.6	14571.5	14312.7	14749.5	14515.8	14777.6	232.363	232.875	658.65	651.217	14550.1	14588.9
107868	107868	Usp9y	0.01	0.01	0.01	0.01	0.01	0	0.01	0	0.02	0.02	0.02	0.04	0.02	0	0.02	0	1	1.02	1	2.01	1	0	0.99	0	0.01	0.005	0.025	0.01	1.2575	0.4975
234683	234683	Elmo3	1.25	1.5	1.16	1.46	1.08	0.96	1.46	1.1	3.51	4.28	3.29	4.12	3.02	2.69	4.08	3.06	60	75	56	70.02	52	50	67.97	56	1.3425	1.15	3.8	3.2125	65.255	56.4925
56173	56173	Cldn14	0	0.07	0	0	0	0	0.05	0.04	0	0.21	0	0	0	0	0.13	0.11	0	2	0	0	0	0	1	1	0.0175	0.0225	0.0525	0.06	0.5	0.5
193043	193043	Zfp3	5.69	5.97	5.19	5.3	5.08	5.35	4.77	5.27	16.02	16.98	14.77	15.02	14.26	14.97	13.38	14.64	194.93	204	176.98	177.73	173	182.99	160	181	5.5375	5.1175	15.6975	14.3125	188.41	174.248
16012	16012	Igfbp6	0.42	0.33	0.21	0.26	0.42	0.33	0.17	0.34	1.18	0.95	0.6	0.73	1.18	0.94	0.48	0.94	10	8	5	6	10	8	4	8.09	0.305	0.315	0.865	0.885	7.25	7.5225
51789	51789	Tnk2	28.58	27.89	27.42	27.29	23.87	22.35	22.07	22.24	80.42	79.36	78.04	77.3	67.02	62.51	61.89	61.79	2336.89	2285.38	2160.71	2099.53	1937.12	1810.14	1738.97	1849.3	27.795	22.6325	78.78	63.3025	2220.63	1833.88
226922	226922	Kcnq5	5.27	4.65	5.17	4.84	4.76	4.46	3.03	4.97	14.84	13.24	14.72	13.71	13.37	12.46	8.5	13.81	720.16	632.12	699.4	644.94	649.31	610.59	413.83	684.19	4.9825	4.305	14.1275	12.035	674.155	589.48
209232	209232	Wfdc5	0	0	0	0	0	0.02	0	0	0	0	0	0	0	0.06	0	0	0	0	0	0	0	1	0	0	0	0.005	0	0.015	0	0.25
66942	66942	Ddx18	17.73	18.65	18.42	18.93	16.96	17.85	18.67	18.85	49.9	53.08	52.42	53.63	47.63	49.92	52.33	52.38	751.96	789.98	777.11	785	715.99	755.53	773.09	802.94	18.4325	18.0825	52.2575	50.565	776.013	761.888
79555	79555	BC005537	96.13	101.52	94.56	99.94	95.19	96.38	97.23	95.74	270.53	288.86	269.11	283.1	267.28	269.52	272.59	265.99	4643.32	4893.18	4549.36	4724.69	4571.96	4646.96	4596.39	4639.4	98.0375	96.135	277.9	268.845	4702.64	4613.68
74600	74600	Mrpl47	14.85	17.03	16.05	14.1	16.01	14.75	14.88	15.16	41.8	48.45	45.68	39.95	44.96	41.26	41.71	42.13	236	269.97	253.98	219.32	252.98	234	231.33	241.7	15.5075	15.2	43.97	42.515	244.817	240.002
12655	12655	Chil3	0.21	0.18	0.14	0.18	0.45	0.35	0.18	0.35	0.59	0.5	0.39	0.5	1.28	0.98	0.5	0.97	6	5.03	3.95	5	13	10.06	5.03	10.06	0.1775	0.3325	0.495	0.9325	4.995	9.5375
73750	73750	Whrn	5.96	5.04	5.4	5.48	4.57	5.37	5.43	4.88	16.78	14.35	15.38	15.52	12.82	15.02	15.23	13.57	458.86	389.95	416.71	416.9	350.06	413.4	413.54	384.86	5.47	5.0625	15.5075	14.16	420.605	390.465
227157	227157	Mpp4	0.22	0.25	0.34	0.25	0.29	0.27	0.37	0.36	0.61	0.71	0.97	0.72	0.83	0.76	1.03	1	12.19	11	15	12.92	13	12.04	16	17.65	0.265	0.3225	0.7525	0.905	12.7775	14.6725
226178	226178	Wbp1l	22.62	22.97	22.9	22.57	22.68	23.06	23.34	23.45	63.65	65.36	65.19	63.94	63.67	64.47	65.44	65.15	1682.39	1702.35	1698.32	1637.11	1673	1708.82	1698.27	1753.2	22.765	23.1325	64.535	64.6825	1680.04	1708.32
105245393	105245393	Gm40857	0.28	0.21	0.13	0.24	0	0.24	0.41	0.75	0.79	0.61	0.36	0.67	0	0.67	1.16	2.08	3.97	3.01	1.78	3.26	0	3.37	5.72	10.59	0.215	0.35	0.6075	0.9775	3.005	4.92
80891	80891	Fcrls	0.4	0.24	0.32	0.3	0.4	0.37	0.46	0.37	1.12	0.68	0.91	0.85	1.13	1.05	1.3	1.03	15.95	10	13	12	17	14	16.99	14	0.315	0.4	0.89	1.1275	12.7375	15.4975
56370	56370	Tagln3	46.07	38.94	43.65	44.19	31.38	33.66	30.12	35.39	129.64	110.82	124.24	125.19	88.1	94.12	84.45	98.33	990.67	835.79	935.17	930.24	670.97	722.54	634.05	763.6	43.2125	32.6375	122.472	91.25	922.967	697.79
232855	232855	Zfp772	6.73	8.25	6.62	6.48	7.67	6.56	6.95	7.3	18.94	23.46	18.84	18.35	21.55	18.35	19.49	20.29	353.73	432.58	346.61	333.21	401.15	344.42	357.64	385.12	7.02	7.12	19.8975	19.92	366.533	372.082
114332	114332	Lyve1	0	0.02	0.04	0	0.04	0	0	0.1	0	0.06	0.12	0	0.11	0	0	0.28	0	1	2	0	2	0	0	5	0.015	0.035	0.045	0.0975	0.75	1.75
76816	76816	Sdccag8	9.54	9.19	8.54	8.54	8.67	8.92	10.19	8.73	26.85	26.15	24.31	24.2	24.36	24.95	28.57	24.26	450.57	445.57	404.9	390.71	414.66	423.13	479.43	416.6	8.9525	9.1275	25.3775	25.535	422.938	433.455
13518	13518	Dst	30.68	29.9	28.82	30.98	31.15	30.29	32.48	29.44	86.33	85.07	82.03	87.76	87.47	84.71	91.07	81.8	11435	11127.1	10641.5	11365.6	11536.8	11440	12149.5	10948.2	30.095	30.84	85.2975	86.2625	11142.3	11518.6
72107	72107	Dscc1	0.93	1.03	1.27	0.79	1.17	1.28	1.69	1.66	2.63	2.93	3.62	2.24	3.28	3.58	4.74	4.62	24.97	26	33	19	28.99	33	43	44	1.005	1.45	2.855	4.055	25.7425	37.2475
215015	215015	Fam20b	24.16	22.85	23.48	23.8	22.33	22.37	21.26	23.14	67.98	65.03	66.81	67.42	62.71	62.54	59.61	64.29	2021.44	1922.14	1954.71	1944.13	1847.43	1864.59	1745.01	1932.8	23.5725	22.275	66.81	62.2875	1960.61	1847.46
12892	12892	Cpox	8.4	8.08	8.02	8.09	9.36	8.85	8.18	10.33	23.65	22.98	22.84	22.91	26.29	24.74	22.95	28.7	508.99	488.03	484.02	479.44	563.89	534.83	485.13	627.63	8.1475	9.18	23.095	25.67	490.12	552.87
101631	101631	Pwwp2b	1.2	1.25	1.58	1.39	1.62	1.32	1.42	1.38	3.38	3.55	4.51	3.93	4.54	3.68	3.98	3.84	55	59	72	62	73.98	61.93	68	65.14	1.355	1.435	3.8425	4.01	62	67.2625
12265	12265	Ciita	0.36	0.35	0.23	0.29	0.23	0.25	0.32	0.24	1.02	0.99	0.66	0.82	0.64	0.71	0.9	0.68	41.72	34.2	36.54	35.27	33.53	32.24	32.08	23.65	0.3075	0.26	0.8725	0.7325	36.9325	30.375
329993	329993	Aadacl4fm5	0.22	0.08	0	0.05	0.04	0.04	0.04	0.07	0.63	0.21	0	0.13	0.11	0.1	0.11	0.21	6	2	0	1.21	1	1	1	2	0.0875	0.0475	0.2425	0.1325	2.3025	1.25
101533	101533	Klk9	0.05	0	0	0.05	0	0.05	0	0.05	0.13	0	0	0.13	0	0.13	0	0.13	1	0	0	1	0	1	0	1	0.025	0.025	0.065	0.065	0.5	0.5
381409	381409	Cdh26	0.92	0.78	0.74	0.81	0.98	1.32	1.77	0.83	2.6	2.21	2.11	2.29	2.76	3.68	4.96	2.32	49	43	39	43	51.99	67	92.98	44	0.8125	1.225	2.3025	3.43	43.5	63.9925
59040	59040	Rhot1	18.84	19.46	20.27	18.29	19.21	19.21	18.61	20.04	53.01	55.37	57.7	51.82	53.93	53.71	52.19	55.69	1466.82	1510.55	1576.51	1396.54	1483.97	1489.94	1418.26	1571.06	19.215	19.2675	54.475	53.88	1487.61	1490.81
13709	13709	Elf1	5.23	5.25	5.19	5.66	4.96	5.59	6.47	5.04	14.73	14.95	14.78	16.02	13.93	15.62	18.14	13.99	368.5	402.51	405.52	414.46	357.29	423.96	440.33	373.16	5.3325	5.515	15.12	15.42	397.748	398.685
70640	70640	Dcp2	11.61	12.23	11.85	12.12	11.03	11.05	9.97	10.57	32.68	34.8	33.73	34.32	30.97	30.89	27.96	29.36	1926.56	2025.05	1958.51	1967.51	1819.58	1829.54	1619.4	1759.29	11.9525	10.655	33.8825	29.795	1969.41	1756.95
232854	232854	Zfp418	1.52	2.37	1.71	1.82	1.81	2.06	1.76	2.1	4.29	6.74	4.86	5.15	5.08	5.75	4.93	5.85	77.93	120.99	86.98	91	91.99	105	88	108.04	1.855	1.9325	5.26	5.4025	94.225	98.2575
19934	19934	Rpl22	77.75	80.11	73.89	80.27	78.3	78.65	81.18	81.55	218.8	227.96	210.29	227.38	219.85	219.94	227.6	226.57	3233.02	3324.34	3060.49	3267.17	3237.51	3264.92	3304.04	3402.21	78.005	79.92	221.107	223.49	3221.26	3302.17
347711	347711	Pramel6	0	0	0	0.03	0.04	0.07	0.03	0	0	0	0	0.1	0.1	0.19	0.08	0	0	0	0	1.2	1.25	2.34	0.96	0	0.0075	0.035	0.025	0.0925	0.3	1.1375
68815	68815	Btbd10	21.11	21.61	23.5	22.9	22.03	22.09	20.13	21.7	59.4	61.49	66.88	64.86	61.86	61.78	56.45	60.27	1083.15	1095.8	1164.85	1160.46	1110.35	1099.7	992.96	1109.65	22.28	21.4875	63.1575	60.09	1126.07	1078.16
100043207	100043207	Amy2a1	0	0	0.23	0	0.23	0.05	0.05	0.33	0	0	0.64	0	0.66	0.14	0.14	0.92	0	0	7.25	0	7.52	1.56	1.58	10.7	0.0575	0.165	0.16	0.465	1.8125	5.34
319183	319183	H2bc11	1.27	0	0.79	0.7	0.4	1.74	0	0.92	3.58	0	2.25	1.97	1.12	4.87	0	2.57	10.11	0	6.27	5.41	3.16	13.83	0	7.37	0.69	0.765	1.95	2.14	5.4475	6.09
67713	67713	Dnajc19	18.92	17.27	16.29	16.67	16.18	15.71	16.3	16.23	53.25	49.14	46.35	47.22	45.44	43.92	45.71	45.09	291.28	255.71	245.67	251.78	265.41	248.47	245.77	247.38	17.2875	16.105	48.99	45.04	261.11	251.757
140497	140497	Cd300c2	0.05	0	0	0	0.08	0.14	0	0.07	0.13	0	0	0	0.23	0.4	0	0.19	0.97	0	0	0	1.68	3	0	1.41	0.0125	0.0725	0.0325	0.205	0.2425	1.5225
192212	192212	Prom2	0.1	0.05	0.02	0.05	0.05	0.05	0.05	0.05	0.28	0.14	0.07	0.14	0.14	0.14	0.14	0.14	8	4	2	4	4	4	4	4	0.055	0.05	0.1575	0.14	4.5	4
54670	54670	Atp8b1	0.14	0.12	0.17	0.17	0.11	0.07	0.12	0.1	0.39	0.33	0.49	0.49	0.3	0.2	0.35	0.27	17	14.31	13	18	8.99	9	14.91	12	0.15	0.1	0.425	0.28	15.5775	11.225
19244	19244	Ptp4a2	66.94	70.27	71.47	69.73	70.96	74.1	78.11	70.99	188.39	199.96	203.41	197.54	199.25	207.2	218.99	197.24	4355.06	4550.37	4628.84	4451.4	4578.34	4794.84	4960.33	4612.37	69.6025	73.54	197.325	205.67	4496.42	4736.47
67615	67615	Ube2r2	27.86	28.12	26.39	27.31	26.94	27.94	28.31	25.56	78.39	80.03	75.1	77.37	75.64	78.13	79.36	71	1754.66	1767.98	1655.73	1684	1687.44	1756.88	1745.2	1615.06	27.42	27.1875	77.7225	76.0325	1715.59	1701.14
66530	66530	Ubxn6	32.56	30.55	32.44	30.79	30.83	32.54	32.34	30.12	91.62	86.93	92.32	87.21	86.57	91	90.66	83.68	1256.26	1144.15	1219.03	1152.34	1178.86	1225.51	1201.73	1154.91	31.585	31.4575	89.52	87.9775	1192.94	1190.25
66306	66306	Fam53c	24.89	25.08	24.14	24.56	25.29	23.88	24.84	25.69	70.04	71.37	68.7	69.59	71.01	66.79	69.63	71.38	2094.33	2091.68	2007.5	2009.37	2093.6	1992.26	2030.51	2155.92	24.6675	24.925	69.925	69.7025	2050.72	2068.07
627191	627191	Syndig1l	1.69	1.59	1.44	1.6	1.54	1.4	1.06	1.42	4.75	4.53	4.08	4.53	4.34	3.91	2.98	3.94	84	80.08	74.99	75	76.84	67.95	54.52	71.95	1.58	1.355	4.4725	3.7925	78.5175	67.815
60505	60505	Il21	0.02	0.02	0	0	0.02	0.05	0.05	0.05	0.05	0.05	0	0	0.06	0.14	0.15	0.13	1	1.08	0	0	1.17	3.02	3	2.85	0.01	0.0425	0.025	0.12	0.52	2.51
20519	20519	Slc22a3	0.35	0.38	0.39	0.4	0.18	0.26	0.08	0.18	0.97	1.07	1.11	1.14	0.51	0.71	0.21	0.5	23	25	26	26.29	12	17	5	12	0.38	0.175	1.0725	0.4825	25.0725	11.5
20872	20872	Stk16	34.85	34.95	34.59	31.07	31.43	32.33	31.86	32.07	98.06	99.45	98.45	88.02	88.26	90.42	89.32	89.1	1061.46	1087.52	1067.49	941.08	990.4	977.11	963.58	981.33	33.865	31.9225	95.995	89.275	1039.39	978.105
100038725	100038725	Cep85l	3.08	3.44	3.33	3.32	3.41	3.4	3.13	3.25	8.67	9.78	9.49	9.42	9.59	9.5	8.78	9.03	421.74	471.33	451.88	449.17	466.89	465.19	417.63	449.96	3.2925	3.2975	9.34	9.225	448.53	449.918
57784	57784	Bin3	9.48	10.36	8.05	9.93	8.16	9.51	10.7	9.91	26.69	29.48	22.92	28.12	22.9	26.59	30.01	27.53	288.37	317	250.13	295.24	251.17	275.99	305.89	292	9.455	9.57	26.8025	26.7575	287.685	281.262
432731	432731	Zscan26	14.95	15.71	14.81	14.9	16.2	15.62	16.99	15.15	42.09	44.7	42.16	42.21	45.48	43.68	47.62	42.08	1240.83	1294.08	1202.11	1196.28	1311.43	1265.3	1349.44	1240.46	15.0925	15.99	42.79	44.715	1233.33	1291.66
378937	378937	Lrrc24	4.24	4.42	4.96	4.36	4.29	4.06	3.33	4.33	11.94	12.58	14.12	12.37	12.03	11.34	9.34	12.02	151.93	158	176.95	153	152.59	144.99	116.77	155.5	4.495	4.0025	12.7525	11.1825	159.97	142.463
67781	67781	Ilf2	59.83	60.45	60.34	60.37	56.16	56.62	54.48	57	168.37	172.01	171.74	171.01	157.69	158.32	152.74	158.36	2266.84	2283.68	2278.43	2246.27	2113.38	2138.48	2027.23	2183.66	60.2475	56.065	170.782	156.778	2268.8	2115.69
626848	626848	Zfp971	19.98	22.91	19.71	20.95	19.88	24.35	23.54	23.26	56.24	65.18	56.1	59.34	55.83	68.09	66	64.63	636.38	720.69	613.87	635.54	612.49	716.82	701.39	693.83	20.8875	22.7575	59.215	63.6375	651.62	681.133
22632	22632	Yy1	21.67	22.51	22.11	21.69	21.43	21.99	22.85	21.29	60.98	64.05	62.93	61.46	60.18	61.49	64.07	59.14	2438.4	2529	2475.16	2384.96	2398.27	2468.27	2515.08	2402.3	21.995	21.89	62.355	61.22	2456.88	2445.98
15951	15951	Ifi204	0.05	0.06	0.05	0.04	0.16	0.26	0.46	0.09	0.14	0.18	0.13	0.13	0.44	0.74	1.29	0.24	2.13	2.79	2.04	1.88	6.75	11.4	19.55	3.83	0.05	0.2425	0.145	0.6775	2.21	10.3825
76792	76792	Spring1	12.31	11.7	13.4	11.65	12.03	10.41	10.34	12.64	34.66	33.28	38.15	33.01	33.78	29.1	28.98	35.11	623.12	590.59	675.55	577.1	605.36	525.61	511.85	641.51	12.265	11.355	34.775	31.7425	616.59	571.082
208440	208440	Dip2c	17.99	18.17	18.28	17.3	17.3	16.62	14.53	17.08	50.63	51.71	52.03	49.02	48.56	46.46	40.75	47.44	2788.73	2805.98	2820.89	2619.52	2663.55	2569.04	2208.96	2648.86	17.935	16.3825	50.8475	45.8025	2758.78	2522.6
66753	66753	Erlec1	19.44	19.43	19.02	20.03	20.61	21.98	21.3	21.5	54.7	55.28	54.14	56.73	57.88	61.46	59.72	59.73	1453.98	1467.57	1452.3	1476.03	1513.72	1644.27	1513.71	1585.99	19.48	21.3475	55.2125	59.6975	1462.47	1564.42
27219	27219	Sgk2	0.04	0.08	0.05	0.03	0.11	0.05	0.1	0.09	0.12	0.21	0.15	0.1	0.3	0.14	0.29	0.24	2	4	2.96	1.95	5.98	3	5.83	4	0.05	0.0875	0.145	0.2425	2.7275	4.7025
15896	15896	Icam2	0.05	0	0	0	0.1	0	0	0.05	0.14	0	0	0	0.27	0	0	0.13	1	0	0	0	2	0	0	1	0.0125	0.0375	0.035	0.1	0.25	0.75
12818	12818	Col14a1	0.16	0.16	0.15	0.13	0.22	0.24	0.16	0.18	0.44	0.46	0.42	0.36	0.62	0.67	0.45	0.5	18.99	19.99	18	14.99	27	29	19	21.97	0.15	0.2	0.42	0.56	17.9925	24.2425
71995	71995	Erv3	0	0.05	0.04	0.07	0.09	0.16	0.08	0.08	0	0.14	0.11	0.19	0.24	0.44	0.22	0.23	0	3.13	2.39	4.29	5.48	10.15	4.89	5.25	0.04	0.1025	0.11	0.2825	2.4525	6.4425
14401	14401	Gabrb2	12.25	12.03	12.79	12.89	14.97	12.85	10.47	13.81	34.47	34.24	36.4	36.51	42.04	35.94	29.34	38.37	1742.66	1708.9	1810.53	1795.3	2117.64	1824.22	1455.83	1971.79	12.49	13.025	35.405	36.4225	1764.35	1842.37
242037	242037	Ankub1	1.83	1.33	1.42	1.76	1.01	1.01	1.19	0.85	5.14	3.79	4.03	4.99	2.82	2.83	3.34	2.36	60.28	43.86	46.62	56.91	33.02	33.36	38.52	28.14	1.585	1.015	4.4875	2.8375	51.9175	33.26
118567631	118567631	LOC118567631	4.72	4.96	5.04	4.26	5.69	5.29	5.08	4.56	13.28	14.1	14.34	12.07	15.97	14.79	14.24	12.66	401.2	420.3	426.58	354.51	480.81	448.8	422.48	388.61	4.745	5.155	13.4475	14.415	400.647	435.175
18974	18974	Pole2	1.5	2.45	1.91	1.48	2.06	2.27	2.53	1.82	4.22	6.97	5.44	4.19	5.77	6.35	7.1	5.06	47.69	77.99	51.99	46	65.94	72	75	55.79	1.835	2.17	5.205	6.07	55.9175	67.1825
18431	18431	Oca2	0.62	0.4	0.6	0.75	0.69	0.67	0.79	0.6	1.75	1.13	1.7	2.14	1.94	1.88	2.21	1.67	38	23.68	36.45	43.98	41	40	45.99	37	0.5925	0.6875	1.68	1.925	35.5275	40.9975
75623	75623	Tex30	6.24	7.02	6.05	7.26	6.62	7.13	6.26	6.25	17.57	19.97	17.23	20.56	18.58	19.93	17.56	17.35	142.38	160	139.86	162.94	147	158.97	136.99	140	6.6425	6.565	18.8325	18.355	151.295	145.74
268996	268996	Ss18	17.6	18.58	18.48	18.79	18	18.72	19.52	18.12	49.52	52.88	52.61	53.24	50.55	52.36	54.74	50.35	1013.82	1066.94	1052.34	1054.9	1025.19	1078.74	1095.6	1043.57	18.3625	18.59	52.0625	52	1047	1060.78
213753	213753	Zfp598	12.94	14.02	14.1	13.6	13.54	12.5	11.1	12.91	36.4	39.89	40.14	38.52	38.01	34.95	31.11	35.86	819.26	888.36	897	840.42	852.36	774.94	688.3	824.11	13.665	12.5125	38.7375	34.9825	861.26	784.928
105785	105785	Kdelr3	7.74	7.99	7.69	7.44	9.85	8.86	10.39	8.51	21.79	22.72	21.9	21.09	27.65	24.77	29.13	23.64	203.99	210	201.95	192	257.99	233	268	224.97	7.715	9.4025	21.875	26.2975	201.985	245.99
14389	14389	Gab2	8.87	9.62	9.17	9.87	9.67	9.27	9.62	9.41	24.97	27.37	26.11	27.95	27.15	25.91	26.96	26.14	1020.83	1103.9	1050.78	1110.75	1106.05	1063.87	1082.34	1085.85	9.3825	9.4925	26.6	26.54	1071.57	1084.53
75820	75820	Wdr64	0.02	0	0	0	0.01	0	0.02	0	0.05	0	0	0	0.04	0	0.05	0	1	0	0	0	1	0	1	0	0.005	0.0075	0.0125	0.0225	0.25	0.5
68229	68229	Spindoc	14.39	13.49	13.73	13.47	13.13	12.82	13.12	13.03	40.5	38.39	39.08	38.15	36.88	35.84	36.79	36.21	720.74	678.07	700.83	701.55	670.21	670.43	686.19	692.71	13.77	13.025	39.03	36.43	700.298	679.885
66336	66336	Cenpp	2.75	2.84	2.96	2.7	2.98	3.81	3.86	2.45	7.73	8.09	8.42	7.66	8.37	10.65	10.82	6.79	51.85	61.05	60.12	54.81	59.91	75.6	75.36	48.34	2.8125	3.275	7.975	9.1575	56.9575	64.8025
68867	68867	Rnf122	5.21	5.28	4.76	5.11	4.65	4.97	5.59	4.28	14.65	15.03	13.54	14.49	13.05	13.9	15.66	11.88	539.03	545.55	490.95	517.26	477.37	513.43	565.9	444.01	5.09	4.8725	14.4275	13.6225	523.197	500.178
13001	13001	Csnk2b	68.59	67.23	73.06	69.27	75.13	70.15	68.82	69.07	193.02	191.3	207.95	196.22	210.95	196.17	192.95	191.89	1220.01	1195.66	1294.02	1208.83	1330.19	1246.49	1200.16	1233.48	69.5375	70.7925	197.123	197.99	1229.63	1252.58
70873	70873	Cnbd2	4.91	4.9	4.53	5.43	4.62	4.55	4.73	4.77	13.81	13.95	12.9	15.37	12.96	12.72	13.26	13.25	230.14	220.57	213.22	251.47	214.41	210.47	220.35	222.12	4.9425	4.6675	14.0075	13.0475	228.85	216.838
207728	207728	Pde2a	25.6	23.56	27.39	25.1	27.29	24.49	20.16	28.18	72.03	67.03	77.95	71.11	76.63	68.47	56.52	78.3	2024.35	1852.99	2140.79	1941.41	2126.99	1928.36	1559.95	2235.97	25.4125	25.03	72.03	69.98	1989.88	1962.82
68480	68480	Card19	6.74	7.03	6.66	6.18	9.28	9.01	9.72	9.4	18.97	20.01	18.95	17.51	26.04	25.2	27.25	26.1	98.01	102	96	87.99	134.01	130.21	138	137	6.6525	9.3525	18.86	26.1475	96	134.805
11990	11990	Atrn	25.68	26.1	26.56	26.33	26.39	26.76	25.69	27.54	72.26	74.28	75.58	74.58	74.11	74.83	72.02	76.5	4359.27	4430.5	4486.01	4403.64	4439.67	4538.86	4252.18	4683.86	26.1675	26.595	74.175	74.365	4419.85	4478.64
13860	13860	Eps8	10.18	9.04	9.9	10.43	9.96	10.23	9.2	9.9	28.65	25.73	28.18	29.54	27.96	28.6	25.79	27.5	783.89	694.89	762.27	782.15	760.09	777.52	692.23	755.5	9.8875	9.8225	28.025	27.4625	755.8	746.335
14200	14200	Fhl2	3.07	1.95	2.59	2.27	2.04	1.54	1.95	2.62	8.63	5.55	7.37	6.42	5.74	4.3	5.48	7.28	89.85	57	75	65	57	45	54.15	76.95	2.47	2.0375	6.9925	5.7	71.7125	58.275
108671	108671	Dnajc9	31.13	30.11	30.11	27.93	31.34	30.44	32.08	30.55	87.61	85.69	85.69	79.13	87.99	85.12	89.95	84.89	950.76	917.78	915.94	834.99	951.63	928	959	936.18	29.82	31.1025	84.53	86.9875	904.867	943.702
22152	22152	Tubb3	330.11	273.08	316.17	294.51	247.04	225.28	185.81	260.79	928.99	777.06	899.86	834.28	693.64	629.96	520.92	724.55	10770	8891.01	10275.2	9404.82	8014.28	7336.62	5933.09	8536.25	303.467	229.73	860.048	642.268	9835.26	7455.06
56349	56349	Net1	8.58	9.11	7.84	7.8	11.9	12.54	15.26	11.74	24.15	25.94	22.3	22.1	33.41	35.08	42.77	32.61	553.74	608.32	499.94	496.18	771.98	805.83	971.21	768.3	8.3325	12.86	23.6225	35.9675	539.545	829.33
625424	625424	Gm6583	0.12	0.1	0.13	0.24	0.16	0.14	0.07	0.07	0.34	0.28	0.36	0.69	0.46	0.39	0.21	0.19	5.23	4.21	5.39	10.15	7	5.99	3.06	3	0.1475	0.11	0.4175	0.3125	6.245	4.7625
14797	14797	Tle5	155.76	138.56	150.25	134.84	147.41	131.26	127.65	153.61	438.33	394.27	427.62	381.97	413.89	367.05	357.86	426.77	4272.15	3792.77	4105.04	3620.17	4020.55	3593.96	3426.95	4227.27	144.852	139.982	410.548	391.392	3947.53	3817.18
66968	66968	Plin5	2.53	1.87	1.79	2.5	1.39	1.95	1.99	1.59	7.12	5.32	5.09	7.08	3.91	5.45	5.58	4.4	92.99	70	65	89.57	51	72	72	58	2.1725	1.73	6.1525	4.835	79.39	63.25
78830	78830	Slc25a12	32.1	31.16	33.15	32.74	28.22	27.46	25.75	29.23	90.33	88.67	94.34	92.74	79.24	76.8	72.18	81.2	1929.39	1871.84	1982.22	1929.95	1688.93	1653	1518.26	1761.87	32.2875	27.665	91.52	77.355	1928.35	1655.52
19166	19166	Psma2	95.96	94.15	95.9	99.18	96	102.17	95.23	99.5	270.05	267.9	272.94	280.96	269.53	285.69	266.98	276.44	1661.73	1626.98	1654.23	1681.1	1652.93	1765.99	1613.98	1728.68	96.2975	98.225	272.962	274.66	1656.01	1690.39
75345	75345	Slamf7	0	0.02	0	0	0	0	0.03	0	0	0.04	0	0	0	0	0.09	0	0	1	0	0	0	0	2	0	0.005	0.0075	0.01	0.0225	0.25	0.5
99100	99100	Cep152	2.8	2.74	2.58	2.66	2.11	2.34	2.46	1.85	7.88	7.8	7.35	7.55	5.92	6.55	6.89	5.14	305.96	298.99	279.99	285.68	231.72	256.42	265.27	204.93	2.695	2.19	7.645	6.125	292.655	239.585
16525	16525	Kcnk1	20.1	19.66	20.86	19.21	15.09	16.35	17.8	14.8	56.56	55.94	59.37	54.43	42.37	45.73	49.91	41.11	886.33	863	917.99	833.12	659.7	723.98	766.5	657.91	19.9575	16.01	56.575	44.78	875.11	702.023
56077	56077	Dgke	8.3	7.88	8.69	8.33	7.7	7.26	6.27	8	23.35	22.43	24.73	23.6	21.62	20.31	17.58	22.24	1184.17	1117.81	1234.22	1162.46	1084.08	1033.52	873.32	1154.66	8.3	7.3075	23.5275	20.4375	1174.66	1036.39
68067	68067	Mrnip	8.9	9.62	8.26	9.55	8.1	8.93	9.86	9.89	25.04	27.37	23.51	27.06	22.74	24.97	27.63	27.46	218.17	236.02	195.27	226.99	200.14	217.07	230.83	232.81	9.0825	9.195	25.745	25.7	219.113	220.213
321003	321003	Xpnpep3	5.58	5.76	5.2	5.41	4.89	5.51	6.1	5.04	15.72	16.38	14.8	15.32	13.74	15.42	17.11	14	653.34	667.58	604.26	621.09	565.83	640.9	690.55	590.16	5.4875	5.385	15.555	15.0675	636.567	621.86
22384	22384	Eif4h	125.52	129.38	118.9	119.91	117.5	124.14	120.39	124.09	353.24	368.15	338.39	339.68	329.92	347.13	337.53	344.75	5859.23	6022.73	5534.55	5477.76	5456.86	5776.13	5496.88	5811.65	123.427	121.53	349.865	339.832	5723.57	5635.38
27096	27096	Trappc3	51.78	51.3	47.87	49.16	49.21	52.75	52.09	52.68	145.73	145.96	136.23	139.27	138.17	147.5	146.03	146.37	1206.61	1192.77	1110.98	1121.29	1140.18	1226.9	1187.9	1231.61	50.0275	51.6825	141.798	144.518	1157.91	1196.65
226098	226098	Hectd2	6.66	7.13	7.52	6.9	7.43	7.04	6.89	7.7	18.74	20.28	21.4	19.55	20.86	19.69	19.32	21.39	680.93	686.25	726.78	676.11	734.65	704.15	661.37	754.08	7.0525	7.265	19.9925	20.315	692.518	713.562
332131	332131	Krt78	0.03	0	0	0	0	0	0.01	0.02	0.09	0	0	0	0	0	0.03	0.04	2	0	0	0	0	0	0.95	1	0.0075	0.0075	0.0225	0.0175	0.5	0.4875
58198	58198	Sall1	18.91	19.74	18.54	20	17.25	19.58	21.06	17.8	53.22	56.18	52.76	56.66	48.44	54.76	59.05	49.44	1901.04	1973.96	1849.78	1959.26	1726.92	1966.49	2070.85	1795.71	19.2975	18.9225	54.705	52.9225	1921.01	1889.99
627576	627576	Vmn2r101	0	0	0	0	0	0.02	0	0	0	0	0	0	0	0.06	0	0	0	0	0	0	0	1	0	0	0	0.005	0	0.015	0	0.25
54127	54127	Rps28	222.59	176.45	192.41	180.31	204.57	198.32	157.77	191.5	626.39	502.09	547.63	510.77	574.39	554.58	442.31	532.03	1485.82	1175.63	1280.49	1178.96	1358.92	1321.96	1030.61	1283.99	192.94	188.04	546.72	525.827	1280.22	1248.87
386611	386611	Rnf133	0	0.04	0	0	0.04	0	0	0.04	0	0.12	0	0	0.12	0	0	0.11	0	1	0	0	1	0	0	1	0.01	0.02	0.03	0.0575	0.25	0.5
63985	63985	Gmfb	76.72	80.06	79.21	80.29	83.69	85.86	83.41	80.69	215.9	227.82	225.44	227.45	234.98	240.09	233.84	224.18	6192.69	6426.99	6364.93	6336.71	6701.1	6894.8	6576.19	6526.96	79.07	83.4125	224.153	233.273	6330.33	6674.76
69639	69639	Exosc8	12.09	10.56	12.22	11.81	10.79	11.11	12.81	11.21	34.03	30.05	34.78	33.45	30.3	31.08	35.91	31.14	285.44	248.59	286.9	272.56	252.89	261.49	295.47	265.4	11.67	11.48	33.0775	32.1075	273.373	268.812
72046	72046	Urgcp	12.72	11.79	11.62	11.49	11.05	11.43	11.79	12.09	35.79	33.55	33.06	32.55	31.04	31.96	33.05	33.6	974.12	877.64	863.54	846.01	817.99	873.71	865.98	905.29	11.905	11.59	33.7375	32.4125	890.327	865.742
22264	22264	Prap1	0.09	0.09	0.27	0.18	0	0	0.18	0	0.25	0.26	0.77	0.52	0	0	0.52	0	1	1	3	2	0	0	2	0	0.1575	0.045	0.45	0.13	1.75	0.5
24000	24000	Ptpn21	6.09	6.48	5.86	6.19	5.39	6.53	8.2	5.43	17.13	18.44	16.67	17.55	15.15	18.25	22.98	15.08	621.93	672.94	578.81	647.16	572.69	661.62	810.99	557.89	6.155	6.3875	17.4475	17.865	630.21	650.798
235472	235472	Prtg	2.85	3.44	2.76	3.36	3.26	4.06	5.65	3.37	8.02	9.78	7.84	9.53	9.15	11.34	15.84	9.35	479.74	577.04	461.75	553.99	545.45	681.2	930.07	568.14	3.1025	4.085	8.7925	11.42	518.13	681.215
72157	72157	Pgm1	24.44	25.66	24.7	25.8	25.59	28.35	28.21	27.11	68.77	73.02	70.31	73.08	71.85	79.27	79.08	75.33	1078.97	1129.68	1085.95	1113.94	1122.89	1248.7	1217.77	1199.98	25.15	27.315	71.295	76.3825	1102.13	1197.34
213402	213402	Armc2	6.82	6.19	6.31	6.12	5.51	6.19	7.51	5.94	19.19	17.61	17.97	17.34	15.46	17.32	21.06	16.52	585.75	529.67	530.99	499.33	498.99	531.68	604.02	525.62	6.36	6.2875	18.0275	17.59	536.435	540.077
67011	67011	Mettl6	13.77	12.96	14.12	13.91	12.65	13.11	13.25	13.95	38.76	36.87	40.2	39.39	35.52	36.65	37.16	38.75	534.4	495.33	554.14	529.01	488.97	512.45	504.27	522.93	13.69	13.24	38.805	37.02	528.22	507.155
108000	108000	Cenpf	7.54	7.44	6.51	6.69	7.56	8.26	8.5	7.67	21.21	21.18	18.52	18.94	21.24	23.09	23.83	21.3	1534	1517.84	1325.92	1337.03	1530.2	1681.59	1703.75	1576.33	7.045	7.9975	19.9625	22.365	1428.7	1622.97
71233	71233	Enkur	33.33	33.3	33.02	32.22	26.13	33.26	36.22	29.52	93.8	94.77	93.98	91.26	73.37	93	101.55	82.02	739.94	737.85	730.21	700.06	576.82	737.03	787.01	657.57	32.9675	31.2825	93.4525	87.485	727.015	689.607
105245382	105245382	Gm9241	0.42	0.41	0.63	0.9	0.33	0.87	0.15	0.66	1.18	1.15	1.79	2.55	0.93	2.42	0.43	1.84	18.39	17.74	27.55	38.62	14.43	37.96	6.53	29.17	0.59	0.5025	1.6675	1.405	25.575	22.0225
18624	18624	Pepd	11.14	11.78	11.61	11.6	11.58	12.05	11.16	11	31.35	33.53	33.03	32.87	32.51	33.69	31.29	30.57	387.99	407	397.95	395.49	401	418.81	380.47	384.46	11.5325	11.4475	32.695	32.015	397.108	396.185
381522	381522	Ccdc180	4.47	4.12	3.52	4.1	3.08	3.35	3.85	3.01	12.57	11.73	10.01	11.6	8.65	9.37	10.8	8.37	434.01	385.07	338.81	385.93	281.72	323.03	364.15	280.99	4.0525	3.3225	11.4775	9.2975	385.955	312.473
53599	53599	Cd164	36.22	39.88	39.59	40.28	45.33	48.33	54.22	42.07	101.93	113.47	112.66	114.11	127.28	135.15	152.01	116.87	1944.65	2136.41	2116.96	2116.7	2419.94	2590.17	2848.98	2265.81	38.9925	47.4875	110.543	132.827	2078.68	2531.22
74202	74202	Fblim1	2.3	2.18	2.53	2.53	1.71	1.98	1.76	2.05	6.48	6.2	7.21	7.17	4.8	5.54	4.94	5.69	134.2	126.4	146.01	143.82	98.83	114.38	99.58	120.27	2.385	1.875	6.765	5.2425	137.607	108.265
228775	228775	Trib3	2.12	2.26	2.62	2.43	2.32	2.44	1.56	2.92	5.97	6.42	7.47	6.89	6.5	6.81	4.37	8.1	82	87	100.99	92	89	93.97	59	113.04	2.3575	2.31	6.6875	6.445	90.4975	88.7525
140486	140486	Igf2bp1	0.19	0.19	0.31	0.25	0.18	0.2	0.18	0.11	0.54	0.53	0.87	0.7	0.51	0.56	0.5	0.31	30.99	29.99	49	39	29	31.99	28	18.23	0.235	0.1675	0.66	0.47	37.245	26.805
14816	14816	Grm1	2.84	2.93	3.25	2.7	3.2	2.91	1.97	3.19	8	8.34	9.24	7.65	8.99	8.13	5.52	8.87	366.66	390.95	405.03	341.6	404.08	362.49	255.98	392.72	2.93	2.8175	8.3075	7.8775	376.06	353.817
20688	20688	Sp4	8.17	8.79	8.71	8.44	8.3	8.97	8.39	8.06	22.99	25	24.8	23.91	23.31	25.07	23.53	22.4	1278.46	1368.5	1346.47	1314.87	1302.08	1391.54	1289.51	1263.3	8.5275	8.43	24.175	23.5775	1327.08	1311.61
210108	210108	D130043K22Rik	8.03	7.25	8.2	8.17	6.88	6.65	6.05	6.47	22.61	20.63	23.35	23.15	19.31	18.59	16.97	17.97	790.54	711.87	804.15	787.16	672.77	652.8	582.98	638.54	7.9125	6.5125	22.435	18.21	773.43	636.773
69077	69077	Psmd11	47.29	47.74	43.23	46.66	44	46.85	47.45	45.85	133.07	135.85	123.04	132.19	123.54	131.02	133.03	127.39	1847.94	1842.24	1723.3	1803.33	1754.55	1795.11	1764.33	1786.86	46.23	46.0375	131.037	128.745	1804.2	1775.21
213056	213056	Fam126b	6.08	6.11	6.43	5.86	7.05	6.4	6.48	6.34	17.11	17.38	18.3	16.61	19.79	17.91	18.18	17.62	950.99	990.41	1029.52	915.54	1141.24	1053.51	1052.26	1034.41	6.12	6.5675	17.35	18.375	971.615	1070.36
78938	78938	Fbxo34	11.34	11.39	11.87	12.08	12.35	10.58	11.07	12.19	31.9	32.4	33.79	34.22	34.68	29.57	31.05	33.87	653.12	650.28	680.42	680.4	705.69	603.05	619.99	707.32	11.67	11.5475	33.0775	32.2925	666.055	659.013
75472	75472	Cfap126	23.95	22.75	20.15	21.18	18.39	22.8	23.51	18.62	67.39	64.74	57.36	60	51.64	63.75	65.92	51.74	413	387.81	347.98	365.98	314.97	392.95	399	326.63	22.0075	20.83	62.3725	58.2625	378.692	358.387
234663	234663	Dync1li2	59.79	60.13	58.12	59.23	60.2	60.77	63.04	62.02	168.25	171.11	165.41	167.8	169.02	169.95	176.75	172.3	5446.94	5500.36	5286.5	5274.85	5453.34	5497.37	5601.7	5642.92	59.3175	61.5075	168.143	172.005	5377.16	5548.83
54638	54638	Ccdc22	9.4	8.63	9.67	8.63	8.1	8.79	8.47	9.09	26.47	24.56	27.53	24.44	22.74	24.58	23.75	25.26	400.69	366.95	410.59	359.75	343.15	373.85	353.27	388.62	9.0825	8.6125	25.75	24.0825	384.495	364.723
545007	545007	Gm5796	1.17	1.29	1.5	1.3	1.13	1.06	0.62	2.15	3.29	3.68	4.28	3.68	3.18	2.98	1.75	5.98	39.9	44	51.1	43.37	38.41	36.21	20.78	73.65	1.315	1.24	3.7325	3.4725	44.5925	42.2625
102115	102115	Dohh	17.83	16.19	16.23	18.52	16.62	15.42	15.33	18.45	50.16	46.06	46.19	52.45	46.67	43.13	42.97	51.25	477.98	433.14	433.45	486	443.21	412.87	402.26	496.27	17.1925	16.455	48.715	46.005	457.642	438.652
78689	78689	Naa35	31.89	31.13	30.87	30.17	28.78	29.48	28.73	29.46	89.74	88.58	87.85	85.47	80.8	82.44	80.54	81.86	1584.06	1559.92	1528.49	1484.97	1408.24	1468.37	1400.28	1481.4	31.015	29.1125	87.91	81.41	1539.36	1439.57
54397	54397	Ppt2	14.2	12.76	13.85	12.37	12.94	12.83	14.59	11.77	39.97	36.31	39.42	35.05	36.33	35.87	40.91	32.71	458.85	413.03	449	390.95	416.59	414.98	461.96	381.99	13.295	13.0325	37.6875	36.455	427.957	418.88
103765	103765	Tmem17	5.57	4.56	6.09	5.13	4.26	5.18	5.97	3.99	15.67	12.97	17.34	14.53	11.96	14.49	16.74	11.08	142	116	154.77	128	108	131.91	149	102	5.3375	4.85	15.1275	13.5675	135.192	122.728
14731	14731	Gpaa1	14.53	15.6	17.38	14.84	16.19	15.98	16.18	17.56	40.9	44.38	49.46	42.02	45.44	44.69	45.35	48.78	557.43	596.98	664	557	617.33	611.98	607.33	675.77	15.5875	16.4775	44.19	46.065	593.852	628.102
73435	73435	Tex35	0	0.05	0.17	0.15	0.05	0	0.07	0.08	0	0.16	0.49	0.41	0.14	0	0.21	0.23	0	1	5.07	4.19	2.01	0	1	2.03	0.0925	0.05	0.265	0.145	2.565	1.26
23859	23859	Dlg2	27.35	25.94	29.51	28.67	27.31	24.37	19.82	26.33	76.96	73.81	84	81.23	76.67	68.14	55.56	73.14	3885.66	3622.01	4113.95	3962.29	3764.72	3363.04	2692.01	3649.04	27.8675	24.4575	79	68.3775	3895.98	3367.2
101056017	101056017	Gm28802	0.02	0.02	0	0	0	0.02	0.12	0.14	0.07	0.06	0	0	0	0.07	0.34	0.4	1.13	1.03	0	0	0	1.09	5.54	6.67	0.01	0.07	0.0325	0.2025	0.54	3.325
72605	72605	Car10	1.84	1.82	1.86	1.92	3.36	2.84	1.9	2.91	5.19	5.18	5.28	5.43	9.42	7.95	5.33	8.08	112.04	106.01	114.04	109.71	192.66	161.73	108.29	172.17	1.86	2.7525	5.27	7.695	110.45	158.713
233332	233332	Adamts17	2.22	2.09	2.3	2.42	2.26	2.11	1.47	2.34	6.24	5.96	6.53	6.86	6.34	5.9	4.12	6.51	257.83	241.64	263.82	273.14	258.99	240.88	166.83	271.07	2.2575	2.045	6.3975	5.7175	259.108	234.442
238564	238564	Mylk4	0.08	0.04	0.07	0.03	0.05	0.06	0.09	0.08	0.24	0.11	0.21	0.09	0.15	0.18	0.26	0.22	10.6	5.09	9.38	4.03	6.78	7.83	11.25	10.14	0.055	0.07	0.1625	0.2025	7.275	9
73458	73458	Aldh3b3	0	0	0	0	0.05	0.05	0	0	0	0	0	0	0.15	0.13	0	0	0	0	0	0.04	1.43	1.14	0	0	0	0.025	0	0.07	0.01	0.6425
329702	329702	Dcst2	0.39	0.34	0.27	0.35	0.41	0.3	0.36	0.33	1.1	0.98	0.77	1	1.14	0.83	1.02	0.92	17.08	15	12.35	15	18.48	13	16.01	15.3	0.3375	0.35	0.9625	0.9775	14.8575	15.6975
100041279	100041279	Gm3248	0	0.18	0	0.15	0.13	0.36	0.39	0.17	0	0.51	0	0.43	0.35	1.01	1.09	0.48	0	2.33	0	1.93	1.6	4.64	4.91	2.22	0.0825	0.2625	0.235	0.7325	1.065	3.3425
100861814	100861814	Gm3371	0	0	0	0	0	0.11	0	0	0	0	0	0	0	0.29	0	0	0	0	0	0	0	3	0	0	0	0.0275	0	0.0725	0	0.75
68239	68239	Krt42	0	0.1	0.03	0	0.03	0	0	0.03	0	0.28	0.09	0	0.09	0	0	0.09	0	3	1	0	1	0	0	1	0.0325	0.015	0.0925	0.045	1	0.5
72843	72843	Prdm4	12.27	12.66	13	12.42	12.18	11.73	11.66	13.16	34.52	36.02	37	35.18	34.21	32.79	32.69	36.56	873.64	916.98	903.34	884.49	874.79	858.99	823.98	958.77	12.5875	12.1825	35.68	34.0625	894.612	879.133
140477	140477	Dmbx1	0.03	0.01	0.05	0.05	0.05	0	0.02	0.04	0.08	0.04	0.15	0.14	0.15	0	0.06	0.1	2.11	1.12	4	3.6	4	0	1.51	2.87	0.035	0.0275	0.1025	0.0775	2.7075	2.095
387314	387314	Tmtc1	3.03	2.79	2.88	3.03	4.61	4.14	4.15	4.56	8.52	7.93	8.19	8.6	12.95	11.59	11.62	12.67	472.79	430.8	436.09	464.76	716.18	660.76	641.82	724.78	2.9325	4.365	8.31	12.2075	451.11	685.885
106326	106326	Osbpl11	9.3	9.46	10.16	9.78	10.82	10.7	11.46	10.22	26.16	26.92	28.9	27.71	30.38	29.91	32.13	28.4	802.59	814.93	873.34	826.51	928.92	921.75	968.4	885.38	9.675	10.8	27.4225	30.205	829.342	926.112
226243	226243	Habp2	0.04	0.02	0	0	0	0	0	0	0.11	0.05	0	0	0	0	0	0	2	1	0	0	0	0	0	0	0.015	0	0.04	0	0.75	0
19285	19285	Cavin1	30.17	28.82	24.08	31.03	33.58	41.08	54.61	36.89	84.9	82	68.52	87.91	94.29	114.88	153.1	102.49	1843.7	1757.74	1466.17	1853.22	2042.09	2502.64	3265.33	2257.74	28.525	41.54	80.8325	116.19	1730.21	2516.95
12571	12571	Cdk6	8.36	8.39	7.9	8.3	7.77	8.24	9.95	7.87	23.51	23.88	22.49	23.5	21.81	23.04	27.88	21.86	1862.6	1864.89	1751.81	1805.46	1719.12	1837.75	2166.64	1762.59	8.2375	8.4575	23.345	23.6475	1821.19	1871.53
407785	407785	Ndufs6	40.46	40.66	40.7	45.79	42.41	40.92	34.63	47.08	113.88	115.69	115.85	129.71	119.06	114.43	97.08	130.79	357	357.94	357.7	395.42	372	360.38	299	416.69	41.9025	41.26	118.782	115.34	367.015	362.017
12418	12418	Cbx4	9.69	9.25	9.46	8.68	9.81	9.54	9.17	9.62	27.27	26.32	26.93	24.59	27.56	26.68	25.71	26.74	963.02	917.21	936.78	844.38	969.88	946.65	891.84	959.49	9.27	9.535	26.2775	26.6725	915.347	941.965
234595	234595	Slc38a7	12.61	12.44	12.64	12.53	11.87	11.14	10.6	11.29	35.48	35.39	35.96	35.48	33.34	31.15	29.71	31.37	751.45	766.97	753.02	750.96	724.99	666.1	643.95	702.99	12.555	11.225	35.5775	31.3925	755.6	684.508
54485	54485	Dll4	0.59	0.58	0.69	0.67	1.01	0.88	1.05	0.92	1.67	1.65	1.96	1.89	2.83	2.45	2.96	2.56	39	38	45	43	64	56.99	67	59	0.6325	0.965	1.7925	2.7	41.25	61.7475
227298	227298	Retreg2	48.01	48.99	53.35	48.18	54.06	51.69	50.57	55.36	135.12	139.4	151.83	136.47	151.78	144.55	141.78	153.8	2300.77	2346.29	2485.77	2234.59	2537.77	2466.88	2363.41	2626.31	49.6325	52.92	140.705	147.977	2341.86	2498.59
212392	212392	Ccdc110	0.2	0.19	0.33	0.22	0.3	0.31	0.36	0.24	0.56	0.54	0.95	0.63	0.85	0.86	1.02	0.67	14.99	14.99	26	17	23	22.2	25.99	19	0.235	0.3025	0.67	0.85	18.245	22.5475
13002	13002	Dnajc5	75.07	75.93	78.29	76.33	76.28	72.88	67.39	78.55	211.26	216.05	222.83	216.21	214.16	203.81	188.92	218.23	6199.54	6255.5	6441.86	6173.55	6263.32	6010.18	5450.97	6509.44	76.405	73.775	216.588	206.28	6267.61	6058.48
68612	68612	Ube2c	28.65	28.22	26.14	25.24	28.35	32.13	31.47	31.21	80.63	80.29	74.39	71.51	79.61	89.85	88.22	86.72	487.82	479.46	443.34	420.72	480.05	546.09	524.41	533.19	27.0625	30.79	76.705	86.1	457.835	520.935
234669	234669	Ces2b	0.88	1.03	1.17	1.35	0.96	1.25	1.16	1.1	2.47	2.94	3.34	3.83	2.69	3.51	3.25	3.07	56.66	66.33	75.1	85.03	61.99	81.27	73.21	71.14	1.1075	1.1175	3.145	3.13	70.78	71.9025
13087	13087	Cyp2a5	0	0.02	0	0	0.09	0	0	0.03	0	0.04	0	0	0.26	0	0	0.07	0	0.5	0	0	3	0	0	0.82	0.005	0.03	0.01	0.0825	0.125	0.955
66761	66761	4933417A18Rik	0.05	0	0	0	0	0	0	0.05	0.15	0	0	0	0	0	0	0.14	1	0	0	0	0	0	0	1	0.0125	0.0125	0.0375	0.035	0.25	0.25
22117	22117	Tst	36.73	35.15	31.21	34.88	45.61	49.13	55.44	47.76	103.37	100.01	88.83	98.8	128.07	137.39	155.43	132.68	746.71	713	632	693.99	921.99	996.95	1103	974	34.4925	49.485	97.7525	138.393	696.425	998.985
382111	382111	Susd5	0.24	0.09	0.08	0.07	0.18	0.15	0.24	0.22	0.69	0.27	0.23	0.2	0.5	0.42	0.66	0.6	18	7	6	5	12.99	11	16.99	15.99	0.12	0.1975	0.3475	0.545	9	14.2425
234724	234724	Tat	0.41	0.46	0.55	0.5	0.42	0.5	0.42	0.3	1.14	1.3	1.57	1.41	1.18	1.39	1.18	0.84	24.85	27.8	33.63	29.69	25.46	30.36	25.2	18.51	0.48	0.41	1.355	1.1475	28.9925	24.8825
66972	66972	Slc25a23	78.29	74.04	76.61	75.08	74.26	75.07	70.25	76.8	220.32	210.68	218.03	212.68	208.51	209.91	196.94	213.36	4754.86	4649.99	4774.74	4566.8	4655.93	4624.59	4215.53	4844.62	76.005	74.095	215.428	207.18	4686.6	4585.17
26358	26358	Aldh1a7	0.11	0.06	0.05	0.1	0.27	0.21	0.16	0.17	0.32	0.16	0.15	0.3	0.76	0.6	0.44	0.46	4.4	2.19	2	3.96	10.43	8.31	6	6.43	0.08	0.2025	0.2325	0.565	3.1375	7.7925
629242	629242	Gm6958	12.33	10.72	11.73	11.49	34.04	32.63	36.52	32.82	34.71	30.5	33.37	32.55	95.59	91.23	102.39	91.18	890.98	772.73	843.83	812.47	2445.42	2352.66	2582.09	2378.61	11.5675	34.0025	32.7825	95.0975	830.003	2439.7
73191	73191	Fezf1	0.02	0.05	0	0	0	0.02	0.02	0.05	0.06	0.13	0	0	0	0.06	0.07	0.13	1	2	0	0	0	1	1	2	0.0175	0.0225	0.0475	0.065	0.75	1
19051	19051	Ppp1r17	0.19	0.28	0.17	0.13	0.21	0.23	0.15	0.49	0.53	0.78	0.49	0.36	0.6	0.65	0.43	1.35	6.18	9.06	5.6	4.12	7.02	7.67	4.95	16.05	0.1925	0.27	0.54	0.7575	6.24	8.9225
15930	15930	Ido1	0.36	0.11	0.11	0.1	0.19	0.14	0.22	0.11	1	0.3	0.3	0.28	0.55	0.4	0.61	0.32	10	3	3.17	3	6	4	6	3.54	0.17	0.165	0.47	0.47	4.7925	4.885
75886	75886	Gstt4	0	0.06	0.06	0.11	0	0	0	0.11	0	0.16	0.16	0.32	0	0	0	0.31	0	1	1	1	0	0	0	1	0.0575	0.0275	0.16	0.0775	0.75	0.25
67464	67464	Entpd4	0	2	1	1.02	3.01	3.99	1.02	0	0	5.68	2.85	2.88	8.44	11.16	2.85	0	0	115.97	58.03	58.02	174.02	232.12	58.11	0	1.005	2.005	2.8525	5.6125	58.005	116.062
80909	80909	Castor2	19.74	19.21	19.22	18.78	21.48	21.19	21.23	20.4	55.55	54.67	54.71	53.19	60.32	59.26	59.51	56.69	1798.55	1746.92	1744.68	1674.68	1946.38	1927.58	1893.13	1865.31	19.2375	21.075	54.53	58.945	1741.21	1908.1
433632	433632	Gm5544	0.18	0.18	0.25	0	0.19	0.18	0.31	0.18	0.52	0.53	0.7	0	0.52	0.52	0.88	0.51	3	3	4	0	3	3	5	3	0.1525	0.215	0.4375	0.6075	2.5	3.5
54634	54634	Magix	0.04	0.08	0.02	0.12	0.02	0.04	0.13	0.06	0.11	0.21	0.05	0.33	0.05	0.11	0.38	0.16	2	4	1	6	1	2	7	3	0.065	0.0625	0.175	0.175	3.25	3.25
66138	66138	Bud23	15.41	15.52	14.42	16	15.16	15.57	15.67	15.56	43.37	44.16	41.05	45.33	42.56	43.53	43.93	43.23	519.38	519	482.34	492.69	503.72	497.03	491.09	519.76	15.3375	15.49	43.4775	43.3125	503.353	502.9
69826	69826	Ms4a10	0	0.06	0	0	0	0	0	0	0	0.17	0	0	0	0	0	0	0	1	0	0	0	0	0	0	0.015	0	0.0425	0	0.25	0
18018	18018	Nfatc1	3.32	4.03	3.02	3.37	4.52	4.67	5.88	3.76	9.35	11.45	8.59	9.54	12.7	13.07	16.49	10.46	278.92	336.8	254.95	276.83	380.87	395.98	485.99	320.98	3.435	4.7075	9.7325	13.18	286.875	395.955
24069	24069	Sufu	9.08	8.51	9.4	9.53	8.7	9.08	9.68	8.27	25.54	24.21	26.77	27.01	24.41	25.4	27.15	22.99	784	733.3	809.12	805.97	746.92	782.98	818.77	716.95	9.13	8.9325	25.8825	24.9875	783.097	766.405
71874	71874	Mab21l4	0.06	0	0.03	0.06	0.03	0.06	0.03	0.05	0.16	0	0.08	0.17	0.08	0.16	0.08	0.15	2	0	1	2	1	2	1	2	0.0375	0.0425	0.1025	0.1175	1.25	1.5
76627	76627	Prr30	0	0	0	0	0	0	0	0.03	0	0	0	0	0	0	0	0.08	0	0	0	0	0	0	0	1	0	0.0075	0	0.02	0	0.25
75704	75704	Ces1h	0.14	0.11	0.11	0	0.22	0.14	0.07	0.13	0.4	0.3	0.32	0	0.62	0.4	0.2	0.35	4	3	3.17	0	7.89	5	1.99	4	0.09	0.14	0.255	0.3925	2.5425	4.72
101142	101142	Itfg2	7.94	7.46	7.65	7.99	7.24	7.22	6.3	7.3	22.33	21.22	21.78	22.63	20.32	20.18	17.67	20.27	344.68	323.29	331.11	339.67	312.64	312.88	267.88	317.97	7.76	7.015	21.99	19.61	334.688	302.842
20196	20196	S100a13	8.04	7.61	7.22	7.99	6.57	6.55	8.11	5.58	22.61	21.65	20.54	22.63	18.45	18.3	22.73	15.51	116.19	110.85	102.17	112.35	97.88	84	107.25	82.3	7.715	6.7025	21.8575	18.7475	110.39	92.8575
57319	57319	Smpdl3a	35.33	36.2	32.51	36.05	21.95	25.59	28.01	21.2	99.43	103.02	92.52	102.13	61.62	71.57	78.53	58.9	1188.19	1214.98	1088.94	1186.76	733.85	859.13	921.95	715.28	35.0225	24.1875	99.275	67.655	1169.72	807.553
64380	64380	Ms4a4c	0	0	0.03	0.03	0	0	0	0	0	0	0.09	0.09	0	0	0	0	0	0	1	1	0	0	0	0	0.015	0	0.045	0	0.5	0
233532	233532	Rsf1	12.66	13.22	12.9	12.86	12.7	12.6	13.4	12.32	35.62	37.61	36.71	36.44	35.67	35.22	37.57	34.21	2707.57	2821.17	2748.56	2693.33	2701.77	2689.34	2805.54	2642.77	12.91	12.755	36.595	35.6675	2742.66	2709.86
16449	16449	Jag1	3.72	3.63	3.09	3.49	3.91	4.45	5.14	3.89	10.47	10.33	8.8	9.88	10.99	12.45	14.42	10.8	397.59	394	332.97	367.96	419.11	478.97	538.36	419.22	3.4825	4.3475	9.87	12.165	373.13	463.915
104718	104718	Ttc7b	11.44	10.52	11.11	11.29	13.58	13.16	10.79	12.59	32.2	29.93	31.63	31.98	38.13	36.81	30.26	34.97	747.86	688.36	728.8	722.73	885.84	863.1	694.85	829.18	11.09	12.53	31.435	35.0425	721.938	818.242
66978	66978	Luc7l	38.96	40.74	40.49	37.68	38.76	37.72	37	38.84	109.65	115.93	115.24	106.74	108.82	105.48	103.72	107.9	3382.18	3588.82	3556.9	3273.57	3412.82	3276.26	3178.04	3445.25	39.4675	38.08	111.89	106.48	3450.37	3328.09
218811	218811	Sec24c	44.2	43.46	44.02	45.06	42.77	42.76	40.74	43.3	124.4	123.66	125.29	127.65	120.08	119.56	114.21	120.3	3685.89	3618.04	3650.24	3665.02	3543.49	3554.17	3319.95	3603.05	44.185	42.3925	125.25	118.537	3654.8	3505.16
109672	109672	Cyb5a	55.24	53.07	47.14	52.78	50.43	51.76	58.36	53.01	155.44	151	134.18	149.5	141.59	144.74	163.6	147.28	836	801.98	711	781.99	759	782	865.02	804.96	52.0575	53.39	147.53	149.303	782.742	802.745
238123	238123	Cog5	11.05	10.3	10.84	10.82	10.58	11.18	10.57	10.63	31.11	29.31	30.85	30.65	29.7	31.27	29.64	29.54	961	915.97	947.7	923.56	916.47	976.98	896.54	926.46	10.7525	10.74	30.48	30.0375	937.058	929.112
240216	240216	E230025N22Rik	0	0.03	0	0.06	0.03	0.03	0	0.03	0	0.08	0	0.18	0.07	0.09	0	0.09	0	1	0	2	1	1	0	1	0.0225	0.0225	0.065	0.0625	0.75	0.75
77582	77582	Mboat7	30.85	31.93	32.13	31.28	34.43	34.43	33.72	35.87	86.82	90.85	91.46	88.61	96.67	96.27	94.54	99.65	1381.53	1412.56	1428.5	1372.55	1529.16	1531.77	1469.37	1604.81	31.5475	34.6125	89.435	96.7825	1398.79	1533.78
18530	18530	Pcdh8	19.58	18.81	19.09	20.71	18.15	17.36	14.53	18.94	55.09	53.52	54.33	58.68	50.96	48.53	40.74	52.63	1459.58	1387.13	1425.55	1501.36	1337.1	1270.96	1058.65	1411.94	19.5475	17.245	55.405	48.215	1443.4	1269.66
22183	22183	Zrsr1	9.08	9	8.45	8.85	9.54	8.8	10	9.89	25.54	25.62	24.04	25.08	26.79	24.6	28.02	27.49	778.46	770.77	721.7	743.21	813.78	753.07	839.07	851.45	8.845	9.5575	25.07	26.725	753.535	814.342
53376	53376	Usp2	9.97	9.24	9.43	9.39	9.32	9.15	10.17	8.94	28.07	26.3	26.85	26.6	26.17	25.6	28.52	24.84	704.47	659.22	653.53	650.91	650.95	657.45	703.34	635.05	9.5075	9.395	26.955	26.2825	667.033	661.697
102640710	102640710	Gm36712	0.02	0	0.06	0	0.04	0.06	0.09	0.04	0.05	0	0.16	0	0.1	0.16	0.26	0.1	1.04	0	3.16	0	2.06	3.1	5.15	2.07	0.02	0.0575	0.0525	0.155	1.05	3.095
71724	71724	Aox3	0.02	0.01	0.02	0.02	0.1	0.08	0.07	0.04	0.05	0.03	0.07	0.05	0.27	0.21	0.21	0.1	2.01	1.02	2	2	8	9.15	7.35	3	0.0175	0.0725	0.05	0.1975	1.7575	6.875
625558	625558	Gm6600	0	0	0.02	0	0.02	0	0	0	0	0	0.04	0	0.04	0	0	0	0	0	1	0	1	0	0	0	0.005	0.005	0.01	0.01	0.25	0.25
21648	21648	Dynlt1b	118.96	123.36	119.19	134.11	142.59	151.74	126.37	139.61	334.78	351.02	339.23	379.92	400.34	424.31	354.28	387.87	1658.12	1715.86	1654.87	1829.7	1976.14	2111.13	1723.86	1952.25	123.905	140.077	351.238	391.7	1714.64	1940.85
76383	76383	H2al1m	0	0	0	0.11	0.11	0	0	0.11	0	0	0	0.32	0.31	0	0	0.3	0	0	0	1	1	0	0	1	0.0275	0.055	0.08	0.1525	0.25	0.5
108168683	108168683	LOC108168683	0	0.01	0	0	0	0	0	0	0	0.02	0	0	0	0	0	0	0	0.2	0	0	0	0	0	0	0.0025	0	0.005	0	0.05	0
101565	101565	Ccp110	16.07	16.16	14.81	14.71	14.58	14.43	14.74	14.97	45.22	45.98	42.14	41.67	40.94	40.34	41.33	41.59	1540.38	1544.87	1414.78	1382.78	1389.1	1380.35	1382.9	1440.85	15.4375	14.68	43.7525	41.05	1470.7	1398.3
100502846	100502846	Gm19410	0.49	0.46	0.58	0.61	0.57	0.41	0.43	0.51	1.37	1.3	1.64	1.72	1.59	1.14	1.21	1.42	62.52	56.02	71.85	72.89	70.3	51.79	54.93	65.01	0.535	0.48	1.5075	1.34	65.82	60.5075
74770	74770	Hhatl	0.98	0.93	0.88	0.97	0.7	0.89	0.81	1	2.75	2.63	2.51	2.74	1.95	2.5	2.26	2.77	106.99	104.97	99.03	94.99	75.5	99.98	82.85	94.12	0.94	0.85	2.6575	2.37	101.495	88.1125
57765	57765	Tbx21	0.08	0	0.06	0	0.12	0.15	0.02	0.08	0.23	0	0.18	0	0.35	0.41	0.06	0.23	4	0	3	0	6	7	1	4	0.035	0.0925	0.1025	0.2625	1.75	4.5
15061	15061	Ifi44l	0	0.04	0.13	0.13	0	0.21	0	0.08	0	0.12	0.36	0.36	0	0.58	0	0.23	0	1	3	3	0	5	0	2	0.075	0.0725	0.21	0.2025	1.75	1.75
270076	270076	Gcdh	12.39	12.68	11.21	11.15	12.15	12.1	12.14	11.24	34.86	36.07	31.9	31.58	34.1	33.83	34.04	31.22	515.99	534.85	473.38	464.18	501.21	516.03	511.06	470.27	11.8575	11.9075	33.6025	33.2975	497.1	499.642
12705	12705	Cited1	2	2.04	1.38	1.53	1.73	1.48	1.97	1.34	5.64	5.82	3.91	4.35	4.85	4.14	5.52	3.73	30	33	25	26	27.99	27	33.91	25	1.7375	1.63	4.93	4.56	28.5	28.475
67217	67217	L3hypdh	3.45	3.38	3.09	2.67	1.58	2.52	2.59	1.6	9.7	9.63	8.78	7.55	4.42	7.05	7.26	4.44	161.85	151.26	159.58	132.4	81.53	117.24	116.22	91.38	3.1475	2.0725	8.915	5.7925	151.273	101.593
78309	78309	Cul9	10.64	10.11	9.99	10.04	9.49	9.38	10.08	8.78	29.95	28.76	28.43	28.45	26.64	26.24	28.27	24.39	1606.3	1530.73	1501.39	1485.9	1422.96	1414.83	1490.54	1329.37	10.195	9.4325	28.8975	26.385	1531.08	1414.42
100017	100017	Ldlrap1	0.92	0.94	0.88	0.73	1.01	1.07	1.4	1.05	2.58	2.67	2.49	2.08	2.84	2.99	3.92	2.91	63.95	62.36	59.84	51	61.99	68.82	87	69	0.8675	1.1325	2.455	3.165	59.2875	71.7025
76829	76829	Dok5	17.66	17.06	18.07	18.18	15.03	13.44	12.47	17.03	49.69	48.55	51.43	51.5	42.2	37.59	34.95	47.32	586.75	566.99	599.46	589.72	497.64	445.84	406.28	566.99	17.7425	14.4925	50.2925	40.515	585.73	479.188
192169	192169	Ufsp2	16.76	16.95	17.74	17.31	19.78	17.97	19.08	20.81	47.16	48.24	50.49	49.04	55.54	50.25	53.48	57.81	505.27	511.88	539.95	521.99	601.95	544.88	566.95	634.33	17.19	19.41	48.7325	54.27	519.773	587.028
277854	277854	Depdc5	10.08	10.06	9.97	9.68	9.75	10.07	9.85	9.17	28.37	28.62	28.36	27.41	27.36	28.17	27.62	25.47	1273.43	1258.06	1263.36	1210.35	1227.19	1194.22	1247.58	1140.62	9.9475	9.71	28.19	27.155	1251.3	1202.4
268933	268933	Wdr24	9.45	9.46	9.45	9.54	8.71	8.64	8.85	8.91	26.59	26.93	26.88	27.01	24.45	24.17	24.81	24.77	556.39	556	554.02	549.59	509.85	508	509.95	526.6	9.475	8.7775	26.8525	24.55	554	513.6
13019	13019	Ctf1	2.67	2.76	2.31	3.26	2.64	3.34	3.71	2.79	7.51	7.85	6.57	9.22	7.4	9.34	10.41	7.76	68.66	71	60.66	82	67.99	85.69	94	72	2.75	3.12	7.7875	8.7275	70.58	79.92
14936	14936	Gys1	11.02	11.66	10.64	10.78	12.6	12.42	12.64	12.35	31.01	33.18	30.28	30.54	35.37	34.74	35.42	34.3	772.54	815.99	743.01	739.95	878.17	869.42	867.1	868.44	11.025	12.5025	31.2525	34.9575	767.872	870.783
72440	72440	Rhno1	15.82	15.16	14.81	14.44	12.3	12.28	13.45	13	44.51	43.13	42.16	40.91	34.52	34.35	37.71	36.13	708.55	689.43	693.31	629.08	595.25	559.58	644.51	601.38	15.0575	12.7575	42.6775	35.6775	680.092	600.18
403185	403185	Cfap97d2	4.32	6.1	4.79	5	4.95	5.67	5.63	4.59	12.16	17.37	13.64	14.17	13.9	15.86	15.78	12.74	92	121.88	107.68	102.1	103.12	124.92	127.99	107.91	5.0525	5.21	14.335	14.57	105.915	115.985
17975	17975	Ncl	102.47	100.88	99.46	102.17	98.19	97.88	99.61	103.44	288.36	287.06	283.07	289.44	275.69	273.72	279.28	287.37	8732.24	8641.47	8430.46	8647.25	8261.66	8399.83	8293.77	8783.02	101.245	99.78	286.983	279.015	8612.85	8434.57
259122	259122	Olfr635	0.06	0	0	0	0	0	0	0	0.16	0	0	0	0	0	0	0	1	0	0	0	0	0	0	0	0.015	0	0.04	0	0.25	0
81600	81600	Chia1	2.42	1.72	2.57	2.15	3.14	2.6	3.08	2.37	6.81	4.9	7.32	6.09	8.81	7.26	8.64	6.6	69	48.97	73.05	60	88.98	73.94	85.97	67.93	2.215	2.7975	6.28	7.8275	62.755	79.205
26357	26357	Abcg2	1.89	1.91	1.78	1.95	1.87	1.89	1.95	2.17	5.31	5.43	5.06	5.53	5.24	5.29	5.47	6.02	84.22	80	81.33	82.85	81	80.03	81.93	92.02	1.8825	1.97	5.3325	5.505	82.1	83.745
83410	83410	Cstf2t	29.97	30.11	28.31	29.29	30.33	31.57	29.41	30.27	84.35	85.68	80.57	82.98	85.17	88.27	82.45	84.09	2142.61	2148.11	2015.82	2049.58	2156.09	2252.49	2057.55	2170.82	29.42	30.395	83.395	84.995	2089.03	2159.24
70422	70422	Ints2	8.7	9.68	9.5	9.18	9.2	9.14	8.83	8.88	24.48	27.55	27.03	26.02	25.83	25.55	24.75	24.66	1048.63	1129.35	1109.03	1047.61	1086.72	1077.32	1025.67	1043.13	9.265	9.0125	26.27	25.1975	1083.65	1058.21
17685	17685	Msh2	13.83	15.37	13.88	14.41	14.53	15.16	15.88	14.83	38.92	43.74	39.52	40.83	40.8	42.4	44.52	41.21	809.56	897.93	809.53	825.87	845.83	885.91	909.81	871.11	14.3725	15.1	40.7525	42.2325	835.722	878.165
11629	11629	Aif1	0.8	0.7	0.32	0.54	0.59	0.37	0.52	0.64	2.26	1.99	0.91	1.53	1.65	1.05	1.47	1.79	13	11	6	9.94	10	7	8	11	0.59	0.53	1.6725	1.49	9.985	9
209005	209005	Fsip2l	0	0	0	0	0.03	0	0	0	0	0	0	0	0.07	0	0	0	0	0	0	0	1	0	0	0	0	0.0075	0	0.0175	0	0.25
54366	54366	Ctnnal1	17.53	19.21	16.99	19.1	17.44	19.47	24.76	17.05	49.34	54.67	48.35	54.11	48.97	54.43	69.43	47.36	1208.29	1307.87	1167.95	1293.15	1180.01	1343.64	1682.92	1183.9	18.2075	19.68	51.6175	55.0475	1244.32	1347.62
11867	11867	Arpc1b	9.86	9.12	10.45	9.16	8.15	10.42	14.29	9.52	27.76	25.96	29.75	25.95	22.88	29.13	40.06	26.45	286	263.98	301.9	259.98	234.99	301.53	405.54	276.95	9.6475	10.595	27.355	29.63	277.965	304.752
628709	628709	Gm10324	0.05	0	0.12	0.06	0.03	0	0.08	0.15	0.15	0	0.34	0.17	0.09	0	0.22	0.4	2.71	0	4.66	2.09	1.68	0	4.04	5.59	0.0575	0.065	0.165	0.1775	2.365	2.8275
226265	226265	Eno4	7.69	7.24	7.4	7.02	6.6	7.06	7.65	5.59	21.64	20.6	21.06	19.89	18.53	19.74	21.44	15.53	430	412.94	410.93	392.71	373.62	414	418.45	319.01	7.3375	6.725	20.7975	18.81	411.645	381.27
13479	13479	Dpep1	0	0	0	0.03	0	0	0.03	0	0	0	0	0.07	0	0	0.07	0	0	0	0	1	0	0	1	0	0.0075	0.0075	0.0175	0.0175	0.25	0.25
76646	76646	Wdr38	2.33	2.96	2.07	2.12	2.25	3.12	2.61	1.83	6.54	8.43	5.88	6	6.32	8.71	7.3	5.09	51.94	62	46	46	48.97	65.89	56	39	2.37	2.4525	6.7125	6.855	51.485	52.465
671650	671650	Gm20783	0.02	0.05	0.09	0.11	0.08	0.09	0.07	0.05	0.05	0.15	0.27	0.31	0.22	0.25	0.19	0.15	1.03	2.97	5.27	6	4.44	5.01	3.94	3	0.0675	0.0725	0.195	0.2025	3.8175	4.0975
72361	72361	Ces2g	0.09	0.06	0	0.05	0.1	0	0.05	0.08	0.24	0.16	0	0.14	0.28	0	0.15	0.22	3.92	2.15	0	1.92	4.91	0	2.09	3.02	0.05	0.0575	0.135	0.1625	1.9975	2.505
20517	20517	Slc22a1	0	0	0	0	0.05	0	0	0.03	0	0	0	0	0.15	0	0	0.07	0	0	0	0	2	0	0	1	0	0.02	0	0.055	0	0.75
118568310	118568310	LOC118568310	3.01	3.05	2.39	3.53	2.68	2.75	3.37	2.64	8.48	8.67	6.82	10	7.52	7.7	9.46	7.34	104	104.92	82.29	119.18	91.85	94.85	113.9	91.46	2.995	2.86	8.4925	8.005	102.597	98.015
67475	67475	Ero1b	3.56	3.53	3.2	3.17	2.72	3.1	2.91	2.62	10.01	10.06	9.11	8.97	7.64	8.67	8.15	7.29	261.5	263.55	237.7	228.39	207.58	237.12	213.49	198.15	3.365	2.8375	9.5375	7.9375	247.785	214.085
15402	15402	Hoxa5	0.03	0	0	0	0.03	0	0	0	0.08	0	0	0	0.08	0	0	0	1	0	0	0	1	0	0	0	0.0075	0.0075	0.02	0.02	0.25	0.25
26419	26419	Mapk8	22.8	24.6	25.47	24.52	24.45	22.21	19.14	25.17	64.16	70.01	72.49	69.45	68.65	62.12	53.66	69.93	2329.93	2467.72	2547.54	2410.38	2456.33	2243.87	1870.06	2566.12	24.3475	22.7425	69.0275	63.59	2438.89	2284.09
666145	666145	Armh2	0.19	0.13	0.38	0.06	0.23	0.09	0.14	0.19	0.52	0.36	1.07	0.18	0.66	0.26	0.4	0.52	4	2	7	1	5	2	3	3	0.19	0.1625	0.5325	0.46	3.5	3.25
20266	20266	Scn1b	7.3	7.69	7.55	7.52	11.34	8.95	6.51	11.62	20.54	21.87	21.49	21.31	31.83	25.02	18.26	32.27	216.99	228.31	224	219.08	335.97	265.99	190	347.02	7.515	9.605	21.3025	26.845	222.095	284.745
97541	97541	Qars	27.52	27.57	26.44	27.95	25.79	27.42	27.49	25.54	77.44	78.45	75.26	79.18	72.41	76.68	77.06	70.97	1302.59	1302.34	1246.81	1294.99	1213.93	1295.6	1273.5	1213.08	27.37	26.56	77.5825	74.28	1286.68	1249.03
99982	99982	Kdm1a	69.67	72.97	73.78	70.53	68.23	70.57	72.83	66.08	196.05	207.65	209.98	199.8	191.56	197.33	204.17	183.57	4032.19	4215.26	4256.15	4006.42	3930.83	4078.85	4124.54	3843.48	71.7375	69.4275	203.37	194.157	4127.51	3994.43
102640707	102640707	Gm15793	0	0	0	0	0.21	0.21	0.31	0.31	0.01	0	0	0	0.6	0.59	0.86	0.86	0.05	0	0	0	2.38	2.37	3.37	3.48	0	0.26	0.0025	0.7275	0.0125	2.9
667180	667180	Vmn2r20	0	0	0.01	0	0	0	0.02	0	0	0	0.03	0	0	0	0.06	0	0	0	0.5	0	0	0	1	0	0.0025	0.005	0.0075	0.015	0.125	0.25
76895	76895	Bicd2	17.18	17.86	17.86	17.3	17.84	17.95	19.04	18.08	48.35	50.82	50.83	49.01	50.08	50.2	53.37	50.23	1849.1	1900.39	1926	1781.34	1849.19	1867.34	1870.88	1922.51	17.55	18.2275	49.7525	50.97	1864.21	1877.48
68911	68911	Pygo2	23.33	23.04	24.86	23.44	24.06	23.09	21.63	22.41	65.65	65.56	70.76	66.4	67.55	64.58	60.65	62.25	1370.99	1349.97	1440.94	1327.06	1393.86	1351.52	1219.97	1316.38	23.6675	22.7975	67.0925	63.7575	1372.24	1320.43
319764	319764	A730046J19Rik	0.11	0.08	0.1	0.14	0.09	0.07	0.06	0.14	0.31	0.22	0.29	0.39	0.25	0.19	0.16	0.4	10	7	9	11.99	8	6	5	13.08	0.1075	0.09	0.3025	0.25	9.4975	8.02
74192	74192	Arpc5l	38.17	37.85	38.69	39.14	37.27	37.98	33.51	40.89	107.41	107.69	110.13	110.87	104.63	106.21	93.95	113.6	956.22	939.95	987.53	951.45	938.13	955.97	831.87	1043.17	38.4625	37.4125	109.025	104.597	958.788	942.285
54612	54612	Sfrp5	2.06	1.85	2.08	1.8	2.73	2.58	2.46	3.07	5.81	5.27	5.92	5.1	7.67	7.22	6.89	8.52	73.78	66	74	63	97.08	92.06	86	110	1.9475	2.71	5.525	7.575	69.195	96.285
83435	83435	Plekha3	8.31	9.05	9.28	8.8	7.63	8.48	8.33	8.26	23.4	25.74	26.42	24.94	21.42	23.7	23.35	22.94	430.54	463.82	487.92	455.09	393.94	444.08	423.99	425.15	8.86	8.175	25.125	22.8525	459.342	421.79
110147	110147	Ehmt2	58.74	55.96	59.01	58.18	54.15	54.3	52.97	54.08	165.3	159.22	167.94	164.83	152.05	151.83	148.51	150.25	4475.48	4258.37	4468.78	4320.91	4103.75	4099.76	3935.73	4125.24	57.9725	53.875	164.322	150.66	4380.89	4066.12
13081	13081	Cyp24a1	0	0.05	0.02	0.05	0.05	0.03	0.02	0.09	0	0.14	0.05	0.14	0.13	0.09	0.05	0.26	0	3	1	3	3	2	1	6	0.03	0.0475	0.0825	0.1325	1.75	3
23965	23965	Tenm3	31.53	30.2	29.74	31.94	28.21	29.76	30.95	28.44	88.72	85.94	84.64	90.48	79.2	83.22	86.78	79.01	6718.05	6404.31	6311.15	6624.43	5967.26	6304.78	6453.38	6073.04	30.8525	29.34	87.445	82.0525	6514.48	6199.61
18023	18023	Nfe2l1	58.45	56.97	54.46	58.88	61.7	62.73	63.71	64.55	164.5	162.11	154.99	166.8	173.23	175.42	178.61	179.33	5053.64	4938.45	4689.79	4976.44	5256.57	5456.49	5398	5617.99	57.19	63.1725	162.1	176.648	4914.58	5432.26
68082	68082	Dusp19	8.38	8.55	8.35	8.22	7.59	8.15	7.49	8	23.58	24.33	23.76	23.29	21.31	22.78	20.99	22.21	228.77	232.95	227	219.72	205.99	222	199.98	218.97	8.375	7.8075	23.74	21.8225	227.11	211.735
319190	319190	H2bc21	4.03	4.25	4.54	4.34	4.32	4.6	4.64	4.5	11.34	12.08	12.91	12.31	12.12	12.86	13	12.49	203.66	214.15	228.33	214.89	216.93	232.02	229.29	228.01	4.29	4.515	12.16	12.6175	215.257	226.562
14904	14904	Gtpbp1	20.79	20.48	21.63	20.1	19.55	18.46	17.4	19.21	58.52	58.27	61.56	56.95	54.89	51.61	48.77	53.38	1348.7	1328.99	1394.65	1277.29	1262.96	1193.55	1104.03	1247.98	20.75	18.655	58.825	52.1625	1337.41	1202.13
53625	53625	B3gnt2	2.33	1.78	2.35	2.02	2.97	2.75	2.99	2.53	6.55	5.08	6.7	5.71	8.33	7.7	8.38	7.04	119	90.87	120	101	151	140.58	148.89	129.99	2.12	2.81	6.01	7.8625	107.718	142.615
19099	19099	Mapk8ip1	89.58	83.53	88.02	85.74	88.27	86.07	79.77	92.42	252.1	237.68	250.52	242.89	247.85	240.68	223.64	256.77	5063.93	4715.28	4947.71	4761.49	4968.97	4868.99	4442.35	5257.69	86.7175	86.6325	245.798	242.235	4872.1	4884.5
69538	69538	Antxr1	7.04	7.16	6.43	6.79	7.51	8.18	9.03	7.78	19.81	20.36	18.3	19.23	21.09	22.87	25.32	21.62	708.69	719	644.87	668.94	751.97	821.98	889.73	786.18	6.855	8.125	19.425	22.725	685.375	812.465
216227	216227	Slc17a8	4.22	3.42	3.33	3.42	3.92	4.56	4.31	3.72	11.86	9.72	9.46	9.7	10.99	12.74	12.09	10.34	312.66	252.41	247.23	250.31	288.07	338.85	313.93	276.35	3.5975	4.1275	10.185	11.54	265.652	304.3
77862	77862	Thyn1	33.6	30.03	34.55	33.12	34.58	37.45	30.82	33.67	94.56	85.44	98.33	93.81	97.1	104.73	86.41	93.54	519.73	467.21	539.16	507.16	532.68	587.69	485.71	523.01	32.825	34.13	93.035	95.445	508.315	532.273
103737	103737	Pex12	6.8	6.38	5.95	6.47	5.62	6.6	5.98	5.84	19.15	18.16	16.94	18.33	15.78	18.46	16.76	16.23	434.69	425.38	392.84	423.97	378.87	431.83	379.88	384.27	6.4	6.01	18.145	16.8075	419.22	393.712
227699	227699	Nup188	12.22	13.39	12.29	12.41	11.12	11.57	12.16	11.43	34.39	38.09	34.99	35.15	31.21	32.35	34.1	31.75	1328.7	1453.99	1334.23	1321.87	1201.98	1258.22	1297.87	1246.72	12.5775	11.57	35.655	32.3525	1359.7	1251.2
77065	77065	Ints7	11.98	12.61	12.31	11.18	10.88	11.55	10.64	10.79	33.7	35.89	35.03	31.66	30.54	32.29	29.84	29.99	1223.04	1285.74	1246.49	1111.61	1101.6	1171.63	1061.27	1098.87	12.02	10.965	34.07	30.665	1216.72	1108.34
101055987	101055987	Gm29758	0.79	0.3	0.37	0.38	0.19	0.16	0.39	0.32	2.24	0.85	1.06	1.07	0.53	0.44	1.1	0.89	21.66	8.16	10.16	10.1	5.11	4.25	10.51	8.72	0.46	0.265	1.305	0.74	12.52	7.1475
272322	272322	Arntl2	0.97	0.86	1	0.95	0.69	0.7	0.72	0.57	2.73	2.45	2.86	2.68	1.94	1.95	2.01	1.6	42.46	40.69	51.61	45.59	33.36	33.96	33.62	30.8	0.945	0.67	2.68	1.875	45.0875	32.935
64406	64406	Sp5	0.11	0.1	0.21	0.08	0.05	0.1	0.11	0.13	0.3	0.3	0.6	0.22	0.15	0.29	0.3	0.36	4.15	4.11	8.24	2.95	2.06	4.11	4.12	5.07	0.125	0.0975	0.355	0.275	4.8625	3.84
13418	13418	Dnajc1	7.04	6.8	6.27	7.53	7.19	6.92	7.75	6.38	19.8	19.36	17.86	21.34	20.18	19.35	21.74	17.74	758.67	732.4	674.85	788.32	767.19	746.49	825.26	695.08	6.91	7.06	19.59	19.7525	738.56	758.505
15312	15312	Hmgn1	172.99	171.89	172.63	163.02	159.64	174.84	173.86	170.1	486.83	489.11	491.32	461.8	448.23	488.93	487.43	472.57	3843.93	3811.5	3820.96	3545.55	3527.12	3878.1	3781.05	3791.87	170.132	169.61	482.265	474.29	3755.49	3744.53
229862	229862	Gm4861	0	0	0	0.01	0	0	0	0.02	0	0	0	0.04	0	0	0	0.07	0	0	0	1	0	0	0	1.74	0.0025	0.005	0.01	0.0175	0.25	0.435
241624	241624	Exd1	0.65	0.69	0.57	0.68	0.79	0.55	0.86	0.62	1.82	1.97	1.62	1.93	2.21	1.54	2.4	1.73	61.69	70.62	59.24	65.31	65.43	56.87	74.67	65.42	0.6475	0.705	1.835	1.97	64.215	65.5975
56550	56550	Ube2d2a	80.8	84.33	86.73	84.72	83.2	84.66	79.18	84.48	227.37	239.97	246.83	239.99	233.59	236.73	221.98	234.71	3797.76	3955.38	4060.08	3897.34	3887.64	3971.96	3642.77	3983.71	84.145	82.88	238.54	231.752	3927.64	3871.52
192163	192163	Pcdha3	4.2	4.44	4.43	4.54	4.6	3.76	3.29	4.77	11.82	12.65	12.6	12.87	12.91	10.5	9.23	13.25	430.12	454.32	451.74	455.56	468.36	384.02	330.18	490.07	4.4025	4.105	12.485	11.4725	447.935	418.158
12589	12589	Ift81	20.96	20.71	21.36	20.47	20.22	21.18	22.29	19.78	58.99	58.94	60.81	57.98	56.77	59.24	62.48	54.96	1154.23	1126.84	1174.89	1083.9	1108.77	1166.86	1196.43	1100.83	20.875	20.8675	59.18	58.3625	1134.96	1143.22
16199	16199	Il9r	0.02	0.02	0.07	0	0.04	0.08	0.01	0.03	0.06	0.07	0.19	0	0.12	0.22	0.03	0.08	3	2.22	6.09	0.04	3.92	7.21	1.45	3.68	0.0275	0.04	0.08	0.1125	2.8375	4.065
194854	194854	Gm9	0.03	0	0	0	0	0	0	0	0.09	0	0	0	0	0	0	0	1	0	0	0	0	0	0	0	0.0075	0	0.0225	0	0.25	0
332397	332397	Nanos1	5.01	5.26	5.62	5.18	5.13	5.03	4.54	5.38	14.09	14.96	15.99	14.69	14.4	14.06	12.74	14.95	375	393	418.99	379.98	381.96	375.84	332.99	404.24	5.2675	5.02	14.9325	14.0375	391.743	373.757
666214	666214	1700049E17Rik1	0	0	0	0	0	0	0.08	0.06	0	0	0	0	0	0	0.24	0.18	0	0	0	0	0	0	1.68	2.1	0	0.035	0	0.105	0	0.945
18604	18604	Pdk2	16.24	16.15	15.42	16.81	20.22	21.25	24.14	18.79	45.71	45.96	43.89	47.63	56.79	59.43	67.66	52.19	694.98	688.93	657	704.06	859.9	908.41	1010.56	806.93	16.155	21.1	45.7975	59.0175	686.242	896.45
68342	68342	Ndufb10	92.05	88.25	87.41	87.52	90.14	86.85	88.89	87.05	259.04	251.11	248.77	247.91	253.1	242.85	249.21	241.84	1115.97	1067.64	1055.57	1038.51	1086.66	1051	1054.75	1058.75	88.8075	88.2325	251.708	246.75	1069.42	1062.79
17929	17929	Myom1	0.37	0.33	0.38	0.47	0.39	0.62	0.25	0.52	1.05	0.95	1.1	1.32	1.1	1.73	0.7	1.44	40	34	41	46.99	33	38	26	47.96	0.3875	0.445	1.105	1.2425	40.4975	36.24
208922	208922	Cpeb3	5.58	5.24	5.67	5.38	5.51	5.13	4.71	5.01	15.7	14.91	16.13	15.23	15.48	14.35	13.22	13.91	633.7	592.13	640.07	595.3	625.52	576.57	525.89	570.97	5.4675	5.09	15.4925	14.24	615.3	574.737
66857	66857	Plbd1	0.22	0.13	0.16	0.25	0.16	0.27	0.11	0.35	0.61	0.38	0.46	0.7	0.46	0.75	0.32	0.97	8	5	5.96	9	6	10	4	13	0.19	0.2225	0.5375	0.625	6.99	8.25
259023	259023	Olfr1055	0.2	0	0	0.07	0	0.24	0.11	0.05	0.57	0	0	0.19	0	0.67	0.31	0.15	3.9	0	0	1.23	0	4.61	2.05	1.03	0.0675	0.1	0.19	0.2825	1.2825	1.9225
69683	69683	Emc10	63.87	63.04	64.73	61.99	68.9	69.51	68.09	68.61	179.74	179.39	184.23	175.61	193.45	194.37	190.9	190.63	2193.05	2173.5	2212.2	2095.8	2358.94	2405.97	2307.92	2370.97	63.4075	68.7775	179.743	192.338	2168.64	2360.95
242083	242083	Ppm1l	16.18	16.81	17.01	16.3	15.33	14.75	14.58	16.01	45.54	47.84	48.41	46.18	43.05	41.25	40.88	44.48	2351.99	2483.68	2472.85	2376.97	2317.73	2214.73	2174.79	2386.46	16.575	15.1675	46.9925	42.415	2421.37	2273.43
57314	57314	Nelfcd	22.54	21.98	22.01	22.27	21.51	22.19	24.59	23.72	63.44	62.55	62.65	63.1	60.4	62.06	68.93	65.9	970.93	944.37	944.89	938.99	921.87	953.7	1035.99	1024.96	22.2	23.0025	62.935	64.3225	949.795	984.13
75669	75669	Pik3r4	11.4	11.11	10.52	10.8	10.32	11.05	11.6	10.42	32.07	31.61	29.93	30.61	28.99	30.89	32.51	28.95	1066.29	1035.75	978.36	988.88	959.88	1030.56	1061.03	975.95	10.9575	10.8475	31.055	30.335	1017.32	1006.86
320799	320799	Zhx3	14.2	14.7	13.14	15.96	15.7	15.24	16.38	13.81	39.97	41.83	37.4	45.22	44.07	42.61	45.91	38.36	1214.96	1254.75	1119.81	1336.46	1334.98	1301.1	1371.1	1184.93	14.5	15.2825	41.105	42.7375	1231.49	1298.03
171095	171095	Il17rc	2.65	2.68	2.71	3.14	3.01	3.41	4.1	2.63	7.47	7.63	7.7	8.9	8.44	9.52	11.49	7.31	116	117	115	120	131.94	149	166	115.08	2.795	3.2875	7.925	9.19	117	140.505
74448	74448	Arl13a	0.03	0.03	0	0	0.03	0	0	0.03	0.09	0.09	0	0	0.09	0	0	0.08	1	1	0	0	1	0	0	1	0.015	0.015	0.045	0.0425	0.5	0.5
110854	110854	Ptpa	56.36	54.55	53.81	53.45	55.3	55.52	53.29	55.07	158.61	155.22	153.15	151.4	155.26	155.25	149.39	152.99	2750.65	2649.54	2611.46	2547.93	2681.83	2704.91	2545.33	2694.87	54.5425	54.795	154.595	153.222	2639.89	2656.74
77110	77110	Gpbp1l1	12.27	13.99	12.03	12.15	13.31	15.56	16.29	13.26	34.54	39.8	34.23	34.41	37.36	43.5	45.66	36.83	842.9	959.09	821.92	816.89	906.78	1066.52	1095.02	913.74	12.61	14.605	35.745	40.8375	860.2	995.515
11564	11564	Adsl	10.36	9.11	9.65	9.4	9.5	9.13	10.25	9.49	29.15	25.92	27.46	26.64	26.68	25.53	28.73	26.35	732.42	642.8	679.73	650.85	668.09	644.37	709.35	672.94	9.63	9.5925	27.2925	26.8225	676.45	673.688
11977	11977	Atp7a	4.1	3.95	4.5	4.17	4.55	4.32	5.11	4.02	11.55	11.23	12.81	11.81	12.77	12.08	14.33	11.18	645.51	619.69	705.42	642	711.52	678.31	786.68	634.76	4.18	4.5	11.85	12.59	653.155	702.817
106707	106707	Rpusd1	8.31	6.91	7.92	8.28	7.4	7.86	7.87	7.19	23.39	19.66	22.53	23.46	20.79	21.98	22.08	19.97	291.64	240.43	259.74	279.74	255.86	265.32	261.69	255.29	7.855	7.58	22.26	21.205	267.887	259.54
12326	12326	Camk4	10.25	9.63	11	10.7	8.16	7.55	5.61	8.56	28.84	27.4	31.31	30.32	22.91	21.1	15.71	23.79	2411.17	2252.93	2571	2458.72	1902.34	1773.24	1291.87	2015.46	10.395	7.47	29.4675	20.8775	2423.45	1745.73
232933	232933	Ccdc61	12.33	11.23	10.34	10.41	9.92	10.69	11.67	10.23	34.7	31.95	29.44	29.49	27.85	29.88	32.72	28.42	458.48	411.3	373	374.97	358.94	391.94	416	383.98	11.0775	10.6275	31.395	29.7175	404.438	387.715
330188	330188	Ccdc63	0	0	0	0.03	0.03	0.07	0	0	0	0	0	0.08	0.07	0.21	0	0	0	0	0	1	1	2.87	0	0	0.0075	0.025	0.02	0.07	0.25	0.9675
13524	13524	Adam18	0	0	0.02	0.02	0	0.04	0	0.02	0	0	0.06	0.06	0	0.13	0	0.06	0	0	1	1	0	2	0	1	0.01	0.015	0.03	0.0475	0.5	0.75
17380	17380	Mme	3.49	4.25	3.61	3.96	4.87	6.12	7.84	4.62	9.82	12.1	10.29	11.23	13.68	17.11	21.97	12.83	396.97	478.91	406.28	436.91	544.76	682.91	867.09	518.31	3.8275	5.8625	10.86	16.3975	429.767	653.268
67834	67834	Idh3a	45	46.83	47.76	46.39	47.21	50.44	44.1	48.31	126.65	133.26	135.92	131.43	132.56	141.05	123.63	134.23	2046.06	2124.67	2162.69	2064.56	2134.24	2289.12	1962.24	2203.68	46.495	47.515	131.815	132.868	2099.49	2147.32
13346	13346	Des	0.03	0.02	0	0	0.07	0.03	0.05	0.03	0.1	0.05	0	0	0.19	0.1	0.15	0.1	2	1	0	0	4	2	3	2	0.0125	0.045	0.0375	0.135	0.75	2.75
18046	18046	Nfyc	22.73	22.96	23.24	23.47	19.9	21.64	20.86	21.58	63.96	65.33	66.15	66.48	55.88	60.52	58.49	59.97	847.94	865.53	857.64	860.62	754.57	866.35	765.05	811.74	23.1	20.995	65.48	58.715	857.933	799.428
66743	66743	Rnf220	38.61	37.06	39.98	37.48	37.94	36.5	32.97	36.47	108.65	105.44	113.78	106.17	106.53	102.07	92.44	101.32	1457.81	1410.9	1513.1	1400.06	1422.97	1378.01	1231.46	1393.69	38.2825	35.97	108.51	100.59	1445.47	1356.53
383678	383678	Obp2b	0.03	0	0.02	0	0.02	0	0	0.06	0.09	0	0.05	0	0.05	0	0	0.17	2	0	1	0	1	0	0	1	0.0125	0.02	0.035	0.055	0.75	0.5
67102	67102	D16Ertd472e	2.62	2.98	2.84	2.82	2.51	2.77	2.72	2.41	7.37	8.47	8.09	7.98	7.05	7.73	7.62	6.7	301.69	340.1	325.54	313.86	287.73	323.34	306.98	280.33	2.815	2.6025	7.9775	7.275	320.298	299.595
70432	70432	Rufy2	16.69	16.52	16.33	16.24	16.91	17.12	17.01	15.85	46.96	47.02	46.47	46	47.48	47.86	47.69	44.03	1442.41	1464.34	1422.97	1398.49	1475.1	1463.17	1452.17	1379.39	16.445	16.7225	46.6125	46.765	1432.05	1442.46
11717	11717	Ampd3	7.37	8.02	8.55	8.63	8.98	8.67	8.24	8.59	20.75	22.82	24.33	24.46	25.22	24.25	23.1	23.86	561.06	609.14	649.83	644.74	676.65	658.39	608.98	652.82	8.1425	8.62	23.09	24.1075	616.192	649.21
19185	19185	Psmd4	72.36	72.12	68.36	71.75	71.22	70.26	70.15	74.85	203.64	205.21	194.57	203.26	199.97	196.47	196.67	207.96	1798.98	1787.99	1692.89	1746.92	1760.94	1743.16	1706.26	1867.52	71.1475	71.62	201.67	200.268	1756.69	1769.47
22239	22239	Ugt8a	5.79	6.43	7.15	6.63	5.55	5.28	5.79	4.56	16.3	18.3	20.36	18.79	15.59	14.76	16.23	12.67	462.98	519.99	561.76	517.97	433.88	412.97	445.97	361.84	6.5	5.295	18.4375	14.8125	515.675	413.665
16911	16911	Lmo4	91.06	90.5	90.06	90.94	58.27	58.74	54.18	62.4	256.26	257.51	256.3	257.62	163.62	164.25	151.89	173.36	2698.31	2651.74	2658.74	2629.87	1756.6	1755.22	1608.29	1866.77	90.64	58.3975	256.923	163.28	2659.66	1746.72
234396	234396	Ankle1	1.42	1.39	1.54	1.24	2.13	2.11	2.16	1.85	4	3.96	4.39	3.52	5.97	5.9	6.06	5.13	106.88	88.17	118.74	100.72	142.05	142.8	144.27	139.3	1.3975	2.0625	3.9675	5.765	103.627	142.105
436022	436022	Dnaaf3	8.97	9.32	7.84	8.7	7.27	9.99	8.42	7.42	25.26	26.51	22.3	24.64	20.41	27.94	23.62	20.6	378.91	387.44	329.59	353.86	305.16	414.9	348.1	311.73	8.7075	8.275	24.6775	23.1425	362.45	344.973
207213	207213	Tdpoz1	0	0.02	0	0	0	0	0	0	0	0.07	0	0	0	0	0	0	0	1	0	0	0	0	0	0	0.005	0	0.0175	0	0.25	0
213550	213550	Dis3l	11.06	10.48	10.53	10.6	11.85	10.25	10.07	11.28	31.13	29.82	29.97	30.03	33.27	28.66	28.23	31.33	697.97	665.61	676.08	657.62	744.51	646.08	631.83	723.92	10.6675	10.8625	30.2375	30.3725	674.32	686.585
22173	22173	Tyr	0.02	0.08	0.05	0.06	0.06	0.08	0.1	0.12	0.05	0.23	0.15	0.17	0.17	0.21	0.28	0.33	1.87	8.94	6.04	6.69	6.81	8.61	11.29	13.54	0.0525	0.09	0.15	0.2475	5.885	10.0625
71723	71723	Dhx34	5.11	5.3	4.86	4.59	4.71	5.08	4.84	4.11	14.38	15.08	13.83	13	13.22	14.21	13.57	11.41	398.55	418	373.99	337.97	363.99	394.99	374.92	315.91	4.965	4.685	14.0725	13.1025	382.127	362.452
67877	67877	Naa20	27.27	26.37	27.3	28.15	30.07	29.29	26.46	27.41	76.73	75.05	77.7	79.75	84.43	81.9	74.17	76.14	576.88	556.96	575.11	583.05	633.96	618.17	548.37	581.99	27.2725	28.3075	77.3075	79.16	573	595.622
22376	22376	Was	0.03	0.04	0	0	0.06	0.11	0.06	0.11	0.07	0.11	0	0	0.17	0.31	0.17	0.31	1.02	1.48	0	0	2.39	4.34	2.33	4.42	0.0175	0.085	0.045	0.24	0.625	3.37
30938	30938	Fgd3	8.88	8.23	8.34	8.31	7.22	8.4	9.45	7.52	25	23.41	23.74	23.55	20.26	23.49	26.5	20.9	796.99	739.98	720.97	716.91	631.98	718.99	811.02	666.89	8.44	8.1475	23.925	22.7875	743.712	707.22
115486480	115486480	Gm45417	0.25	0.25	0.34	0.13	0	0	0.25	0	0.7	0.71	0.97	0.36	0	0	0.71	0	2	2	2.73	1	0	0	2	0	0.2425	0.0625	0.685	0.1775	1.9325	0.5
11459	11459	Acta1	0.75	0.89	0.81	0.78	0.61	1.06	0.92	0.86	2.11	2.54	2.3	2.21	1.72	2.96	2.58	2.4	20.7	24.59	22.24	21.09	16.86	29.21	25.39	23.97	0.8075	0.8625	2.29	2.415	22.155	23.8575
12834	12834	Col6a2	0.41	0.39	0.31	0.35	0.72	1.02	0.98	0.9	1.16	1.12	0.88	1	2.03	2.85	2.74	2.51	30.01	29	23.01	26	52.77	76.05	69	65.69	0.365	0.905	1.04	2.5325	27.005	65.8775
53323	53323	Ube2k	29	28.93	30.11	28.63	28.49	28.49	26.04	29.63	81.62	82.31	85.68	81.11	79.99	79.68	73	82.33	2705.72	2693.21	2797.81	2614.95	2643	2653.15	2377.13	2773.69	29.1675	28.1625	82.68	78.75	2702.92	2611.74
13171	13171	Dbt	7.93	8.94	7.78	8.39	8.2	8.1	8.89	8.88	22.33	25.42	22.13	23.78	23.03	22.65	24.93	24.67	488.78	550.01	480.84	505.52	502.87	499.18	537.54	544.63	8.26	8.5175	23.415	23.82	506.288	521.055
15490	15490	Hsd17b7	6.86	6.73	6.99	7.01	6.76	6.03	6.33	6.76	19.3	19.14	19.89	19.87	18.99	16.86	17.75	18.77	550.73	560.53	589.19	558.02	555.85	496.02	496.97	579.52	6.8975	6.47	19.55	18.0925	564.617	532.09
66515	66515	Cul7	23.73	22.64	22.78	22.87	21.62	23.38	25.55	22.58	66.77	64.42	64.82	64.78	60.69	65.38	71.62	62.72	2510.07	2390.16	2400.13	2368.03	2273.93	2468.94	2644.98	2396.21	23.005	23.2825	65.1975	65.1025	2417.1	2446.01
74143	74143	Opa1	26.94	28.26	28.94	26.45	28.71	27.01	25.69	29.07	75.8	80.42	82.37	74.94	80.62	75.54	72.03	80.78	3185.12	3297.91	3404.22	3058.69	3379.49	3181.84	2958.76	3403.38	27.6475	27.62	78.3825	77.2425	3236.49	3230.87
70730	70730	6330409D20Rik	1.33	1.2	1.43	1.59	1.36	0.86	1.09	1.79	3.76	3.41	4.07	4.51	3.83	2.41	3.05	4.97	27.56	24.7	29.45	32.18	28	17.8	22	37.1	1.3875	1.275	3.9375	3.565	28.4725	26.225
497071	497071	Rnase13	0	0	0.03	0	0.09	0	0.09	0	0	0	0.09	0	0.26	0	0.26	0	0	0	1	0	2	0	1	0	0.0075	0.045	0.0225	0.13	0.25	0.75
547253	547253	Parp14	0.62	0.64	0.4	0.64	0.65	0.85	1.22	0.49	1.74	1.82	1.14	1.82	1.83	2.37	3.42	1.36	86.87	89.75	57.09	87.49	91	118.74	168.7	70	0.575	0.8025	1.63	2.245	80.3	112.11
68955	68955	Srrm4	10.05	9.5	10.25	9.64	8.81	8.27	6.9	8.42	28.27	27.03	29.17	27.3	24.74	23.12	19.36	23.39	1445.5	1365.98	1468.03	1355.93	1261.35	1187.35	968.86	1215.97	9.86	8.1	27.9425	22.6525	1408.86	1158.38
215814	215814	Ccdc28a	4.8	4.39	4.26	3.66	4.69	5.71	6.52	4.71	13.5	12.48	12.14	10.38	13.18	15.98	18.28	13.09	132	128	113.97	104	134.75	167.98	193.95	138	4.2775	5.4075	12.125	15.1325	119.493	158.67
76943	76943	Psapl1	0.02	0	0	0.02	0	0	0	0	0.06	0	0	0.06	0	0	0	0	1	0	0	1	0	0	0	0	0.01	0	0.03	0	0.5	0
386750	386750	Slitrk3	12.04	12.6	11.67	12.14	8.99	8.88	7.52	8.91	33.88	35.85	33.2	34.39	25.25	24.83	21.08	24.75	1077.52	1127.95	1068.22	1077.23	812.78	792.87	672.53	809.25	12.1125	8.575	34.33	23.9775	1087.73	771.857
213573	213573	Cracr2b	1.64	1.12	1.53	1.54	1.53	1.47	1.3	1.24	4.62	3.18	4.35	4.37	4.29	4.12	3.64	3.44	53.18	36.97	50.41	48.77	50.66	49.27	41.66	41.24	1.4575	1.385	4.13	3.8725	47.3325	45.7075
319172	319172	H2ac4	0.27	0	0	0	0	0.26	0.23	0.68	0.76	0	0	0	0	0.72	0.65	1.89	2.39	0	0	0	0	2.26	2.01	6.02	0.0675	0.2925	0.19	0.815	0.5975	2.5725
14049	14049	Eya2	2.63	2.76	1.91	2.22	1.42	1.9	1.94	1.76	7.41	7.86	5.43	6.28	3.97	5.31	5.43	4.89	115.94	124	84	97.6	62.69	86.29	83.97	76.99	2.38	1.755	6.745	4.9	105.385	77.485
227960	227960	Gca	5.49	5.96	5.78	6.42	5.06	5.54	5.33	4.61	15.46	16.97	16.45	18.18	14.22	15.48	14.94	12.8	343.51	372.04	359.97	392.81	314.9	345.48	326.06	289.13	5.9125	5.135	16.765	14.36	367.082	318.892
67763	67763	Prpsap1	26.46	25.95	25.67	24.12	25.87	26.7	24.15	24.84	74.45	73.84	73.06	68.34	72.62	74.66	67.71	69.01	933.79	912.77	899.88	830.11	906.98	938.81	831.92	879.02	25.55	25.39	72.4225	71	894.138	889.183
69550	69550	Bst2	4.91	3.9	3.29	5.21	6.86	7.25	7.46	5.51	13.83	11.08	9.36	14.76	19.27	20.27	20.92	15.31	71.99	56.96	48	74.71	100	106	107	81	4.3275	6.77	12.2575	18.9425	62.915	98.5
277496	277496	Lkaaear1	0.16	0.07	0.16	0.14	0.08	0.16	0.16	0	0.44	0.2	0.44	0.39	0.22	0.44	0.45	0	2	1	2	2.99	1	2	2.03	0	0.1325	0.1	0.3675	0.2775	1.9975	1.2575
209488	209488	Hsh2d	0.22	0.22	0.44	0.27	0.4	0.31	0.36	0.31	0.62	0.63	1.26	0.76	1.12	0.86	1.01	0.85	5	5	10	6	9	7	8	7	0.2875	0.345	0.8175	0.96	6.5	7.75
76441	76441	Daam2	19.18	20.08	18.44	20.41	18.04	19.67	24.36	16.73	53.97	57.15	52.47	57.82	50.64	55.01	68.28	46.49	2069.76	2154.66	1922.06	2108.56	1922.43	2102.8	2577.03	1821.79	19.5275	19.7	55.3525	55.105	2063.76	2106.01
56299	56299	Fkbpl	4.18	4.17	4.18	4.06	4.11	3.75	3.55	3.59	11.76	11.87	11.88	11.51	11.53	10.5	9.95	9.97	134.22	133.72	133.61	127.8	131.18	120.38	111.56	115.66	4.1475	3.75	11.755	10.4875	132.338	119.695
56199	56199	Abcb10	6.27	6.45	6.65	6.62	6.24	6.17	5.91	5.87	17.64	18.36	18.93	18.74	17.52	17.26	16.56	16.31	510.95	523.17	544.47	529.68	510	502.98	472.19	484.13	6.4975	6.0475	18.4175	16.9125	527.067	492.325
18174	18174	Slc11a2	10.92	11.6	11.28	11.89	10.99	10.64	9.63	10.95	30.72	32.99	32.09	33.68	30.85	29.74	26.99	30.41	810.11	851	827.78	856.94	815.76	779.61	685.32	803.9	11.4225	10.5525	32.37	29.4975	836.457	771.148
67148	67148	Ramac	44.72	43.08	44.42	43.81	48.57	47.72	48.72	45.74	125.85	122.58	126.43	124.09	136.36	133.45	136.59	127.08	1186.18	1140.25	1173.74	1137.31	1280.95	1263.58	1264.77	1217.26	44.0075	47.6875	124.737	133.37	1159.37	1256.64
242662	242662	Rims3	15.67	14.56	15.64	15.04	12.45	11.4	9.35	13.03	44.09	41.44	44.5	42.61	34.95	31.88	26.23	36.2	1955	1799.04	1928.97	1825.08	1538.42	1403.98	1129.82	1615.83	15.2275	11.5575	43.16	32.315	1877.02	1422.01
74185	74185	Gbe1	5.83	6.41	5.79	6.25	7.57	7.77	8.95	6.39	16.41	18.24	16.49	17.7	21.25	21.72	25.08	17.76	330.88	362.95	327.37	346.99	426.95	439.97	496.74	363.95	6.07	7.67	17.21	21.4525	342.048	431.902
97387	97387	Strn4	50.04	47.4	49.48	49.48	45.44	42.69	40.87	46.1	140.83	134.87	140.83	140.17	127.59	119.38	114.58	128.09	3368.65	3181.26	3312.49	3234.14	3037.45	2862.47	2689.05	3113.09	49.1	43.775	139.175	122.41	3274.14	2925.51
11732	11732	Ank	32.59	32.87	34.01	33.14	32.58	34.76	36.17	35.46	91.7	93.53	96.81	93.89	91.48	97.2	101.41	98.51	2169.63	2183.95	2255.98	2160.03	2156.98	2310.22	2357.28	2368.58	33.1525	34.7425	93.9825	97.15	2192.4	2298.26
246729	246729	Oas1h	0	0	0	0	0.04	0	0.08	0	0	0	0	0	0.12	0	0.23	0	0	0	0	0	1	0	2	0	0	0.03	0	0.0875	0	0.75
20163	20163	Rsu1	38.99	34.75	34.02	36.81	41.88	48.26	52.12	40.49	109.71	98.87	96.81	104.26	117.58	134.94	146.11	112.48	1159.95	1032.23	1008.46	1070.97	1238.88	1433.21	1518.18	1208.73	36.1425	45.6875	102.412	127.778	1067.9	1349.75
71982	71982	Snx10	26.36	27.13	30.39	29.08	27.86	28.26	24.28	29.22	74.18	77.18	86.48	82.38	78.22	79.04	68.06	81.19	1234.61	1267.16	1415.02	1335.05	1292.46	1319.47	1114.19	1371.99	28.24	27.405	80.055	76.6275	1312.96	1274.53
235435	235435	Lctl	0.06	0.03	0	0.03	0.08	0.03	0.14	0.14	0.16	0.08	0	0.08	0.24	0.08	0.39	0.38	2.15	1.15	0	1.12	3.43	1.13	5.19	5.24	0.03	0.0975	0.08	0.2725	1.105	3.7475
12502	12502	Cd3g	0.05	0	0	0	0	0	0	0	0.15	0	0	0	0	0	0	0	1	0	0	0	0	0	0	0	0.0125	0	0.0375	0	0.25	0
381218	381218	4430402I18Rik	2.79	2.91	2.65	2.34	2.47	2.28	2.92	2.82	7.86	8.29	7.53	6.64	6.95	6.38	8.18	7.82	154.78	147.76	144.6	158.44	150.24	128.84	182.7	155.7	2.6725	2.6225	7.58	7.3325	151.395	154.37
66897	66897	Naa16	3.38	3.41	3.34	3.53	3.14	3.91	3.55	3.05	9.52	9.71	9.51	10	8.8	10.92	9.94	8.49	245.41	251.78	244.33	253.48	227.26	287.88	257.04	225.38	3.415	3.4125	9.685	9.5375	248.75	249.39
102631940	102631940	Gm13149	0	0.33	0.26	0	0.15	0.32	0.34	0.76	0	0.94	0.75	0	0.43	0.89	0.94	2.11	0	1.98	1.57	0	0.92	1.91	1.98	4.58	0.1475	0.3925	0.4225	1.0925	0.8875	2.3475
20194	20194	S100a10	53.09	41.69	44.3	48.05	60.59	65.54	92.9	66.49	149.39	118.62	126.08	136.13	170.11	183.26	260.45	184.74	615.92	482.67	512	545.71	698.97	759	1054.94	773.99	46.7825	71.38	132.555	199.64	539.075	821.725
66075	66075	Chchd3	73.2	78.76	74.69	79.11	76.8	79.34	79.66	78.36	206	224.12	212.58	224.11	215.64	221.86	223.33	217.69	3086.19	3295.2	3112.63	3291.74	3199.38	3318.79	3255.28	3256.75	76.44	78.54	216.702	219.63	3196.44	3257.55
74006	74006	Dnm1l	47.17	49.8	51.32	48.98	52.13	50.98	48.83	53.55	132.73	141.71	146.07	138.74	146.38	142.56	136.91	148.76	3633.19	3833.81	3888.86	3671.32	4007.69	3884.24	3673.97	4144.48	49.3175	51.3725	139.812	143.653	3756.8	3927.59
22019	22019	Tpp2	20.21	21.76	21.01	20.65	21.74	20.82	19.59	20.85	56.87	61.93	59.81	58.49	61.03	58.21	54.91	57.91	1797.46	1932.89	1861.07	1797.89	1922.31	1847.8	1705.15	1859.88	20.9075	20.75	59.275	58.015	1847.33	1833.79
18600	18600	Padi2	3.28	3.55	3.36	3.7	5.48	5.49	5.72	5.01	9.24	10.1	9.58	10.47	15.38	15.36	16.05	13.92	298.39	322.03	304.68	328.97	495.52	498.44	509.7	457.88	3.4725	5.425	9.8475	15.1775	313.517	490.385
23963	23963	Tenm1	7.72	7.42	8.17	7.99	7.54	6.81	4.98	7.64	21.73	21.12	23.25	22.63	21.18	19.05	13.96	21.22	2054.21	1969.9	2165.52	2080	1996.34	1810.03	1296.95	2039.32	7.825	6.7425	22.1825	18.8525	2067.41	1785.66
66483	66483	Rpl36al	77.77	71.23	74.47	79.23	70.31	71.65	62.78	77.74	218.86	202.68	211.94	224.44	197.4	200.37	176	215.99	702.63	642.18	670.17	700.65	631.61	646.21	555.13	704.68	75.675	70.62	214.48	197.44	678.908	634.408
113002583	113002583	Shld3	1.58	2.54	2.96	2.08	2.06	2.24	2.31	2.17	4.43	7.24	8.42	5.9	5.79	6.26	6.47	6.03	48.08	77.47	89.98	62.17	62.56	68.18	68.92	66.48	2.29	2.195	6.4975	6.1375	69.425	66.535
269955	269955	Rccd1	4.86	4.48	4.16	3.77	4.26	3.57	3.97	3.77	13.69	12.74	11.83	10.67	11.97	9.99	11.14	10.47	225.77	208.77	188.92	172.17	193.99	164.08	177.99	174.43	4.3175	3.8925	12.2325	10.8925	198.907	177.623
243853	243853	Fkrp	11.38	10.09	10.08	10.06	12.36	11.74	11.3	12.23	32.02	28.71	28.69	28.49	34.71	32.83	31.69	33.97	610.1	535.98	535.99	526.37	655.98	626.96	591.4	655.97	10.4025	11.9075	29.4775	33.3	552.11	632.577
320360	320360	Ric3	12.86	13.76	13.57	13.56	14.76	14.08	13.72	13.17	36.18	39.15	38.63	38.4	41.43	39.36	38.46	36.58	1220.21	1313.73	1298.32	1245.59	1370.99	1343.28	1289.89	1274.17	13.4375	13.9325	38.09	38.9575	1269.46	1319.58
57913	57913	Pidd1	4.47	4.58	4.8	4.52	3.51	3.77	3.97	3.63	12.59	13.04	13.66	12.81	9.85	10.55	11.12	10.07	269.74	276.41	281.63	272.3	209.89	228.44	236.46	221.92	4.5925	3.72	13.025	10.3975	275.02	224.178
110532	110532	Adarb1	9.83	8.94	9.26	8.79	8.72	8.37	7.04	9.27	27.66	25.43	26.36	24.9	24.49	23.41	19.73	25.77	1240.98	1126.01	1164.36	1095.94	1098.71	1058.78	870.84	1178.34	9.205	8.35	26.0875	23.35	1156.82	1051.67
230824	230824	Grhl3	0.49	0.45	0.32	0.52	0.4	0.23	0.5	0.28	1.38	1.29	0.92	1.48	1.11	0.64	1.4	0.78	26	24	17	27	21	12	26	15	0.445	0.3525	1.2675	0.9825	23.5	18.5
100213	100213	Rusc2	35.33	35.47	35.37	34.79	31.63	29.07	25.67	32.68	99.43	100.92	100.68	98.56	88.8	81.29	71.98	90.8	3299.99	3254.2	3340.95	3193.72	2889.74	2644.44	2274.47	2973.33	35.24	29.7625	99.8975	83.2175	3272.22	2695.49
15360	15360	Hmgcs2	2.15	2.59	2.28	2.67	5.68	6.56	6.26	4.83	6.06	7.38	6.49	7.58	15.96	18.33	17.56	13.42	134.99	162.04	142.19	163.99	354.02	410	384	303.48	2.4225	5.8325	6.8775	16.3175	150.803	362.875
102294	102294	Cyp4v3	4.74	5.08	4.18	5.4	4.04	5.41	6.67	4.28	13.35	14.46	11.9	15.31	11.35	15.13	18.7	11.88	260.92	278.9	229	290.88	220.99	296.99	359.08	235.99	4.85	5.1	13.755	14.265	264.925	278.262
75627	75627	Snapc1	16.53	16.9	15.69	17.95	16.82	14.6	14.96	17.53	46.52	48.1	44.65	50.85	47.22	40.82	41.94	48.7	1033.39	1050.99	1022.68	1051.37	1023.99	948.53	855.98	1085.3	16.7675	15.9775	47.53	44.67	1039.61	978.45
68142	68142	Ino80	7.45	7.57	8.01	7.8	7.53	7.53	7.37	7.47	20.96	21.54	22.8	22.09	21.15	21.06	20.68	20.75	936.49	963.92	1009.92	978.96	954.99	964.18	933.86	949.49	7.7075	7.475	21.8475	20.91	972.322	950.63
29813	29813	Zfp385a	15.64	15.88	16.6	17.1	16.07	14.61	14.1	15.12	44.02	45.19	47.25	48.44	45.11	40.84	39.54	42.01	727.94	727.43	762.92	773.95	726.47	673.95	649.92	704.3	16.305	14.975	46.225	41.875	748.06	688.66
57014	57014	Htr3b	0	0.07	0.03	0.02	0	0.02	0	0.02	0	0.2	0.08	0.06	0	0.06	0	0.06	0	3.17	1.35	1.02	0	1.02	0	1	0.03	0.01	0.085	0.03	1.385	0.505
71839	71839	Osgin1	1.96	1.33	1.87	2.04	2.03	2.29	2.67	2.58	5.53	3.77	5.32	5.78	5.69	6.4	7.5	7.17	73.05	49.23	69.98	74.9	75	85.99	97.38	97	1.8	2.3925	5.1	6.69	66.79	88.8425
241489	241489	Pde11a	0.1	0.1	0.1	0.1	0.11	0.17	0.16	0.15	0.28	0.3	0.3	0.28	0.31	0.49	0.44	0.43	15.99	17	16.97	15.84	16.98	28	25	24.95	0.1	0.1475	0.29	0.4175	16.45	23.7325
12858	12858	Cox5a	117.3	110.81	117.32	116.49	118.78	110.39	102.64	124.55	330.11	315.3	333.91	330	333.51	308.68	287.75	346.02	1475.92	1395.96	1472.11	1432.67	1484.33	1375.3	1265.11	1577.07	115.48	114.09	327.33	318.99	1444.16	1425.45
217378	217378	Dnajc27	9.17	9.01	9.42	9.02	9.38	9.86	8.64	9.08	25.8	25.64	26.81	25.56	26.32	27.57	24.21	25.23	812.51	797.8	824.24	776.43	821.79	861.39	753.85	812.06	9.155	9.24	25.9525	25.8325	802.745	812.273
12405	12405	Cbln2	3.92	4.71	4.42	4.54	4.83	4.68	5.38	4.75	11.02	13.42	12.59	12.85	13.56	13.08	15.1	13.2	194.58	237.56	220.49	228.7	239.1	232.34	260	240.06	4.3975	4.91	12.47	13.735	220.333	242.875
22234	22234	Ugcg	18.34	18.47	20.48	17.36	17.85	16.52	13.81	18.23	51.62	52.56	58.27	49.18	50.12	46.18	38.71	50.65	1300.44	1306.92	1446.01	1204.59	1258.28	1168.46	958.15	1296.86	18.6625	16.6025	52.9075	46.415	1314.49	1170.44
12263	12263	C2	0.2	0.16	0.3	0.27	0.46	0.38	0.33	0.36	0.56	0.46	0.86	0.75	1.3	1.06	0.91	1	10	8	15	13	23	19	16	18.06	0.2325	0.3825	0.6575	1.0675	11.5	19.015
22364	22364	Vpreb3	1.22	0.86	0.99	0.88	0.82	0.86	1.2	1.27	3.42	2.45	2.83	2.49	2.3	2.41	3.37	3.53	16	12	13	12	11	12	15	17.81	0.9875	1.0375	2.7975	2.9025	13.25	13.9525
15931	15931	Ids	79.37	77.77	86.5	81.46	86.19	80.29	70.88	85.89	223.35	221.29	246.19	230.75	242	224.52	198.72	238.63	7383.11	7213.75	8015.98	7385.51	7962.8	7468.25	6455.47	8018.37	81.275	80.8125	230.395	225.968	7499.59	7476.22
216835	216835	Usp43	2.64	2	2.34	2.41	1.83	1.61	2.29	1.93	7.42	5.68	6.67	6.84	5.14	4.5	6.42	5.37	197.95	147.99	175.96	183.98	134.6	125.95	167.98	148	2.3475	1.915	6.6525	5.3575	176.47	144.132
18438	18438	P2rx4	2.36	2.24	2.4	2.52	3.04	2.94	3.39	2.77	6.64	6.38	6.82	7.13	8.54	8.21	9.5	7.7	117.99	113.94	121.94	124.13	154.36	148.39	168.05	141.46	2.38	3.035	6.7425	8.4875	119.5	153.065
13498	13498	Atn1	44.71	44.45	46.56	44.12	43.95	39.85	40.07	41.11	125.83	126.49	132.52	124.98	123.4	111.44	112.35	114.22	3752.31	3722.56	3892.16	3623.91	3667.41	3338.35	3291.28	3461.49	44.96	41.245	127.455	115.353	3747.74	3439.63
231580	231580	Gak	25.02	24.97	25.02	25.92	25.78	24.39	24.16	24.25	70.4	71.06	71.2	73.43	72.38	68.19	67.73	67.37	2070.91	2076.03	2050.99	2098.84	2123.43	2010.19	1972.02	2032.05	25.2325	24.645	71.5225	68.9175	2074.19	2034.42
20583	20583	Snai2	0	0.15	0.17	0.38	0.13	0.2	0.18	0.28	0	0.43	0.48	1.09	0.38	0.57	0.49	0.79	0	5.81	6.41	14.41	5.1	7.74	6.56	10.9	0.175	0.1975	0.5	0.5575	6.6575	7.575
67894	67894	Dennd10	15.07	13.84	15.17	15.01	14.55	16.37	15.35	13.52	42.4	39.39	43.17	42.52	40.85	45.77	43.05	37.57	671.88	617.33	675.2	656.53	648.45	728.45	670.81	606.76	14.7725	14.9475	41.87	41.81	655.235	663.617
16592	16592	Fabp5	159.26	148.17	145.32	152.05	150.88	137.76	123	167.35	448.18	421.63	413.59	430.72	423.62	385.23	344.83	464.92	2778.27	2580.5	2525.2	2595.08	2615.97	2399.84	2096.92	2928.83	151.2	144.748	428.53	404.65	2619.76	2510.39
12520	12520	Cd81	184.3	175.73	172.09	177.63	229.04	239.41	254.83	223.41	518.67	500.04	489.8	503.19	643.09	669.48	714.44	620.67	5226.71	4973.21	4861.45	4930.62	6458.67	6777.29	7073.03	6356.21	177.438	236.673	502.925	661.92	4998	6666.3
67680	67680	Sdhb	60.65	62.99	60.95	59.74	64.12	58.66	54.4	65.85	170.68	179.24	173.47	169.22	180.04	164.04	152.51	182.95	1205.77	1249.31	1206.99	1161.88	1266.92	1164.16	1057.99	1312.78	61.0825	60.7575	173.153	169.885	1205.99	1200.46
68214	68214	Gsto2	0.43	0.63	0.52	0.58	0.6	0.94	0.92	1.07	1.21	1.78	1.48	1.65	1.69	2.62	2.59	2.97	10	15	13	13.84	14	22.95	22	26	0.54	0.8825	1.53	2.4675	12.96	21.2375
171285	171285	Havcr2	0.1	0.06	0.04	0.06	0.1	0.1	0.09	0.08	0.27	0.17	0.11	0.18	0.28	0.29	0.26	0.22	5.05	3.07	2.01	3.14	5.11	5.32	4.67	4.04	0.065	0.0925	0.1825	0.2625	3.3175	4.785
280411	280411	Lix1l	31.78	30.98	29.99	30.93	30.17	30.16	33.84	29.2	89.43	88.14	85.36	87.63	84.72	84.33	94.87	81.11	1509.12	1467.99	1418.85	1437.96	1424.79	1429.61	1572.91	1391.06	30.92	30.8425	87.64	86.2575	1458.48	1454.59
18169	18169	Npy6r	0.14	0.18	0.2	0.22	0.12	0.29	0.17	0.26	0.4	0.52	0.58	0.63	0.35	0.8	0.47	0.73	7	9	10	10.71	6	14	8	12.98	0.185	0.21	0.5325	0.5875	9.1775	10.245
67168	67168	Lpar6	3.43	3.91	3.48	4.16	4.2	4.87	6.16	3.71	9.64	11.11	9.91	11.78	11.79	13.62	17.28	10.32	159.99	181.99	161.97	190	194.99	226.99	281.77	174	3.745	4.735	10.61	13.2525	173.488	219.438
245308	245308	Zdhhc19	0	0	0.06	0	0	0	0	0	0	0	0.16	0	0	0	0	0	0	0	1	0	0	0	0	0	0.015	0	0.04	0	0.25	0
626834	626834	Klk13	0.06	0.09	0.09	0.03	0.06	0.15	0.13	0.06	0.17	0.26	0.26	0.09	0.17	0.43	0.37	0.17	2	3	3	1	2	5	5	2	0.0675	0.1	0.195	0.285	2.25	3.5
14293	14293	Fpr1	0	0.04	0.12	0.08	0.12	0.08	0	0.04	0	0.12	0.35	0.23	0.34	0.23	0	0.11	0	1	3	2	3	2	0	1	0.06	0.06	0.175	0.17	1.5	1.5
380683	380683	Sec14l3	0.67	0.63	0.81	0.8	0.68	0.82	0.62	1	1.9	1.8	2.31	2.26	1.9	2.3	1.75	2.78	48.4	45.72	59.64	57.18	48.4	59.06	43.15	71.92	0.7275	0.78	2.0675	2.1825	52.735	55.6325
68043	68043	Eef1akmt1	15.22	15.9	16.13	16.63	15.09	16.74	14.3	15.41	42.82	45.25	45.89	47.12	42.36	46.8	40.1	42.8	235.87	246	249	251	232.96	258.99	217	240	15.97	15.385	45.27	43.015	245.468	237.238
27041	27041	G3bp1	55.91	58.31	58.02	54.97	53.69	53.03	52.8	53.85	157.34	165.93	165.12	155.73	150.74	148.28	148.02	149.61	2866.13	2993.62	2969.09	2767.15	2742.22	2720.41	2657.86	2786.58	56.8025	53.3425	161.03	149.162	2899	2726.77
27273	27273	Pdk4	7.88	7.9	7.02	8.09	7.41	8.34	8.58	6.54	22.17	22.48	19.97	22.93	20.81	23.33	24.05	18.18	517.76	518.03	459.32	520.63	484.33	547.37	551.62	431.32	7.7225	7.7175	21.8875	21.5925	503.935	503.66
237847	237847	Rtn4rl1	2.94	2.85	3.25	3.35	2.77	2.15	1.66	3.28	8.27	8.11	9.26	9.48	7.79	6.02	4.65	9.11	184.87	178.98	203.95	206	173	135.16	102.21	207	3.0975	2.465	8.78	6.8925	193.45	154.343
18572	18572	Pdcd11	11.14	11.12	10.63	10.73	10.13	10.29	10.53	10.17	31.36	31.63	30.24	30.41	28.45	28.79	29.52	28.26	1289.8	1283.93	1224.97	1215.89	1165.97	1189.32	1192.82	1180.98	10.905	10.28	30.91	28.755	1253.65	1182.27
211666	211666	Mgst2	0	0.11	0	0	0.1	0.11	0	0	0	0.31	0	0	0.28	0.31	0	0	0	1	0	0	1	1	0	0	0.0275	0.0525	0.0775	0.1475	0.25	0.5
12398	12398	Cbfa2t3	2.84	3.39	2.99	2.45	2.11	2.21	1.75	2.59	7.99	9.65	8.52	6.95	5.93	6.18	4.89	7.21	387.67	447.96	426.99	362.11	312.97	316.06	259	323.94	2.9175	2.165	8.2775	6.0525	406.183	302.993
11504	11504	Adamts1	11.74	12.36	11.18	13	13.24	15.03	18.34	15.04	33.04	35.18	31.82	36.84	37.17	42.02	51.41	41.77	1095.8	1151.55	1039.5	1188.11	1228.63	1399.92	1675.14	1407.94	12.07	15.4125	34.22	43.0925	1118.74	1427.91
15260	15260	Hira	26.86	26.67	27.9	27.18	25.92	25.67	24.09	25.96	75.59	75.89	79.4	76.98	72.77	71.77	67.54	72.12	2049.91	2020.13	2086.03	2021.6	1932.53	1927.37	1785.82	1959.38	27.1525	25.41	76.965	71.05	2044.42	1901.28
77559	77559	Agl	11.86	12.55	12.16	12.13	11.93	12.06	12.57	11.43	33.37	35.71	34.62	34.35	33.49	33.72	35.24	31.77	1709.23	1791.82	1787.57	1715.36	1771.26	1791.23	1789.93	1685.23	12.175	11.9975	34.5125	33.555	1750.99	1759.41
50771	50771	Atp9b	20.38	19.78	20.16	20.73	19.55	18.67	18.92	19	57.36	56.3	57.38	58.72	54.89	52.2	53.03	52.78	1797.95	1741.64	1743.91	1778.97	1715.89	1644.74	1642.82	1674.85	20.2625	19.035	57.44	53.225	1765.62	1669.58
16963	16963	Xcl1	0	0	0	0.11	0	0.22	0	0	0	0	0	0.32	0	0.62	0	0	0	0	0	1	0	2	0	0	0.0275	0.055	0.08	0.155	0.25	0.5
171207	171207	Arhgap4	0.65	0.46	0.56	0.76	0.49	0.61	0.64	0.5	1.84	1.31	1.6	2.16	1.37	1.69	1.79	1.39	40.85	29	35.07	47	30.01	36.07	33	30.99	0.6075	0.56	1.7275	1.56	37.98	32.5175
381110	381110	Rmdn2	2.59	2.47	2.39	3.14	2.23	1.95	2.91	2.14	7.3	7.04	6.79	8.88	6.25	5.44	8.17	5.94	113.86	107.95	107	125.86	91.85	93	117.97	94.99	2.6475	2.3075	7.5025	6.45	113.668	99.4525
74007	74007	Btbd11	4.92	4.56	4.99	4.64	4.99	4.51	3.63	4.41	13.85	12.97	14.21	13.14	14.01	12.62	10.19	12.26	475.42	470.41	505.96	427.01	491.86	463.44	358.63	432.61	4.7775	4.385	13.5425	12.27	469.7	436.635
75689	75689	Higd1b	0	0.11	0.11	0	0.11	0	0	0	0	0.31	0.31	0	0.31	0	0	0	0	1	1	0	2	0	0	0	0.055	0.0275	0.155	0.0775	0.5	0.5
108912	108912	Cdca2	4.9	4.99	5.31	4.91	5.4	5.06	5.82	4.96	13.79	14.21	15.1	13.9	15.17	14.16	16.32	13.79	415.79	427.95	436.67	401.71	439.84	435.17	459.6	420.99	5.0275	5.31	14.25	14.86	420.53	438.9
621080	621080	AI429214	3.09	3.59	3.21	2.66	3.54	3.33	3.59	2.74	8.71	10.21	9.15	7.53	9.94	9.31	10.07	7.6	114.1	132.07	118.08	95.94	129.78	122.48	129.61	101.21	3.1375	3.3	8.9	9.23	115.047	120.77
54446	54446	Nfat5	12.3	13.56	12.47	13.44	12.84	13.33	14.76	12.04	34.62	38.6	35.49	38.08	36.04	37.27	41.37	33.46	3316.17	3605.14	3361.97	3548.21	3408.39	3561.22	3861.57	3210.38	12.9425	13.2425	36.6975	37.035	3457.87	3510.39
67370	67370	Zfp606	13.37	13.34	13.13	12.36	13.37	14.54	14.67	12.86	37.62	37.95	37.36	35.02	37.54	40.65	41.12	35.73	1040.94	1049.21	1027.72	954.97	1052.02	1143.92	1136.99	1020.25	13.05	13.86	36.9875	38.76	1018.21	1088.3
67399	67399	Pdlim7	20.91	23.07	23.66	22.26	27.38	29.12	31.74	26.39	58.85	65.64	67.34	63.05	76.88	81.44	88.98	73.31	492.99	516.89	521	494.99	609.85	662.73	714.03	574.13	22.475	28.6575	63.72	80.1525	506.467	640.185
76703	76703	Cpb1	0.04	0.11	0	0.11	0.07	0.07	0	0.04	0.1	0.3	0	0.31	0.2	0.2	0	0.1	1	3	0	3	2	2	0	1	0.065	0.045	0.1775	0.125	1.75	1.25
213236	213236	Dnd1	1.31	1.24	1.21	1.12	0.77	0.95	0.86	0.98	3.69	3.54	3.44	3.17	2.16	2.66	2.4	2.73	35.98	34	33	30	21	26	22.99	27	1.22	0.89	3.46	2.4875	33.245	24.2475
233529	233529	Kctd14	0.47	0.41	0.48	0.41	0.27	0.24	0.25	0.35	1.33	1.16	1.36	1.17	0.75	0.67	0.7	0.98	19.48	17.59	20.86	16.46	11.44	10.18	10.76	15.2	0.4425	0.2775	1.255	0.775	18.5975	11.895
24046	24046	Scn11a	0.09	0.06	0.08	0.09	0.18	0.1	0.06	0.07	0.25	0.18	0.23	0.26	0.51	0.28	0.18	0.2	10	7	9	10	20.01	11	7	8	0.08	0.1025	0.23	0.2925	9	11.5025
215332	215332	Slc36a3	0	0	0	0	0.05	0	0	0	0	0	0	0	0.14	0	0	0	0	0	0	0	1	0	0	0	0	0.0125	0	0.035	0	0.25
212073	212073	Syne3	0.29	0.21	0.24	0.22	0.24	0.53	0.53	0.44	0.81	0.59	0.67	0.62	0.67	1.49	1.5	1.22	29	21	23	21.57	23.92	52.89	52	44	0.24	0.435	0.6725	1.22	23.6425	43.2025
26386	26386	Hsf4	0.22	0.23	0.16	0.16	0.21	0.06	0.07	0.28	0.62	0.65	0.45	0.45	0.6	0.18	0.19	0.78	7	7	4.99	5	6.6	2	2	8.99	0.1925	0.155	0.5425	0.4375	5.9975	4.8975
13491	13491	Drd4	0.13	0.21	0.04	0.05	0.29	0.11	0.09	0.1	0.38	0.61	0.13	0.13	0.81	0.3	0.25	0.27	7	8.48	2	2.63	10.33	6.17	3	4.01	0.1075	0.1475	0.3125	0.4075	5.0275	5.8775
54418	54418	Fmn2	15.02	16.3	16.09	16.01	17.33	18.73	18.12	16.48	42.27	46.38	45.79	45.36	48.66	52.37	50.81	45.8	1862.23	2006.95	1973.1	1929.28	2134.9	2301.83	2181.72	2036.95	15.855	17.665	44.95	49.41	1942.89	2163.85
20750	20750	Spp1	1.6	2.23	2.66	1.74	2.51	2.55	2.47	2.09	4.52	6.36	7.58	4.92	7.04	7.14	6.93	5.81	43	60	71	45	66.97	68	64	56	2.0575	2.405	5.845	6.73	54.75	63.7425
74319	74319	Mettl23	17.01	15.13	14.42	14.31	13.91	12.63	13.46	13.78	47.87	43.04	41.05	40.55	39.04	35.32	37.75	38.28	325	288.94	275.03	267.99	263.99	239.99	251.13	263.98	15.2175	13.445	43.1275	37.5975	289.24	254.773
71954	71954	Suds3	46.71	49.33	48.32	47.12	47.8	49.65	49.44	45.95	131.45	140.37	137.52	133.48	134.21	138.85	138.6	127.66	2120.74	2244.47	2203.09	2102.62	2171.23	2266.53	2213.25	2102.14	47.87	48.21	135.705	134.83	2167.73	2188.29
68055	68055	Dmac2l	8.16	9.81	8.76	8.11	8.66	8.45	8.52	7.99	22.97	27.91	24.92	22.97	24.31	23.62	23.89	22.21	212.93	251.96	237.67	230.85	223.96	229.83	218.08	212.15	8.71	8.405	24.6925	23.5075	233.352	221.005
66583	66583	Exosc1	7.3	7.61	7.94	7.08	7.84	6.96	7.65	8.59	20.53	21.65	22.61	20.07	22.01	19.47	21.46	23.88	220.64	228.39	239.63	208.99	235	209.99	227	257.97	7.4825	7.76	21.215	21.705	224.412	232.49
13207	13207	Ddx5	278.94	293.85	282.15	280.65	275.17	272.18	275.78	272.61	784.99	836.15	803.03	795.03	772.61	761.13	773.15	757.38	18812.6	19769.6	18963	18535.8	18459.8	18338.8	18253.7	18457.5	283.897	273.935	804.8	766.067	19020.3	18377.5
100862066	100862066	Cfap99	3.2	2.68	2.79	3.15	2.24	2.18	2.96	1.9	9	7.61	7.95	8.92	6.29	6.08	8.3	5.28	183.92	147.41	167.84	185.67	136.53	133.13	160.07	106.16	2.955	2.32	8.37	6.4875	171.21	133.972
26411	26411	Map4k1	1.02	0.87	0.82	0.78	1.13	0.96	0.82	0.92	2.86	2.49	2.35	2.2	3.16	2.68	2.31	2.54	58.99	55	49.99	48.98	65.8	58	49.63	55	0.8725	0.9575	2.475	2.6725	53.24	57.1075
16172	16172	Il17ra	1.42	1.43	1.28	1.53	0.85	0.91	1.35	0.78	4	4.07	3.64	4.32	2.4	2.54	3.8	2.17	107.49	108.36	96.31	113.08	64.56	68.96	100.53	59.37	1.415	0.9725	4.0075	2.7275	106.31	73.355
27426	27426	Nagpa	2.64	2.32	2.57	2.34	3.02	2.86	3.32	2.95	7.42	6.6	7.32	6.63	8.49	8	9.31	8.19	109.51	95.03	105.05	94.04	123.11	117.01	132.85	122.83	2.4675	3.0375	6.9925	8.4975	100.907	123.95
74277	74277	Chic2	14.67	15.46	14.56	14.56	16.69	18.11	16.5	15.07	41.29	44	41.44	41.24	46.85	50.65	46.27	41.87	708.44	744.98	700.28	687.99	801.1	872.94	779.86	729.99	14.8125	16.5925	41.9925	46.41	710.423	795.972
67865	67865	Rgs10	6.6	6.67	7.1	7.56	5.21	6.23	4.6	6.35	18.56	18.99	20.19	21.42	14.64	17.41	12.9	17.64	108	109	115	124	84.96	103	73.99	103.99	6.9825	5.5975	19.79	15.6475	114	91.485
12545	12545	Cdc7	6.21	6.27	6.59	5.99	5.6	5.9	5.65	5.77	17.47	17.83	18.77	16.98	15.73	16.51	15.85	16.04	347.99	346.95	369.64	325.98	314	327.45	305.5	319.45	6.265	5.73	17.7625	16.0325	347.64	316.6
72667	72667	Zfp444	17.01	15.54	17.62	15.4	15.47	15.79	16.18	15.87	47.86	44.21	50.14	43.62	43.43	44.16	45.36	44.1	788.1	739.33	787.32	718.86	781.43	751.84	714.67	758.98	16.3925	15.8275	46.4575	44.2625	758.403	751.73
66701	66701	Spryd4	4.73	4.74	4.38	4.52	4.79	4.5	4.24	4.65	13.32	13.49	12.46	12.8	13.46	12.59	11.9	12.91	139	138.96	128	129.89	139.99	131.99	121.99	136.93	4.5925	4.545	13.0175	12.715	133.963	132.725
72119	72119	Tpx2	19.58	19	18.58	18.96	20.21	22.08	21.29	19.99	55.09	54.07	52.89	53.72	56.73	61.75	59.68	55.54	1253.53	1231.8	1200.25	1217.7	1282.85	1395.87	1338.16	1304.47	19.03	20.8925	53.9425	58.425	1225.82	1330.34
106672	106672	AI413582	23.08	21.6	23.42	23.91	25.11	23.23	19.68	25.05	64.95	61.45	66.66	67.72	70.49	64.97	55.18	69.59	271	249	264.63	271.86	290	268	225.63	290	23.0025	23.2675	65.195	65.0575	264.123	268.408
225655	225655	Prelid3a	9.22	8.61	9.32	10.93	8.84	8.17	6.61	9.23	25.96	24.5	26.52	30.96	24.82	22.84	18.53	25.65	415.95	396.07	415.77	477.03	379.7	376.92	297.45	412.65	9.52	8.2125	26.985	22.96	426.205	366.68
56009	56009	Alyref2	3.78	3.94	3.28	3.66	3.48	4.27	3.84	3.57	10.63	11.2	9.34	10.37	9.77	11.93	10.76	9.93	89.27	92.79	77.23	84.69	81.77	100.63	88.73	84.7	3.665	3.79	10.385	10.5975	85.995	88.9575
52570	52570	Ccdc69	0.53	0.53	0.38	0.42	0.3	0.3	0.48	0.38	1.49	1.51	1.08	1.2	0.85	0.85	1.34	1.05	13.99	14	10	11	8	8	12.35	10	0.465	0.365	1.32	1.0225	12.2475	9.5875
19204	19204	Ptafr	0.11	0.04	0.12	0.11	0.25	0.15	0.15	0.21	0.3	0.11	0.33	0.32	0.7	0.43	0.43	0.58	7.43	2.76	7.96	7.69	17.16	10.51	10.36	14.62	0.095	0.19	0.265	0.535	6.46	13.1625
320214	320214	Maats1	13.91	13.88	13.02	13.41	10.54	12.11	13.99	10.41	39.14	39.48	37.04	37.99	29.59	33.85	39.23	28.93	728.74	724.5	677.71	686.26	547.99	631	718.11	547.76	13.555	11.7625	38.4125	32.9	704.303	611.215
432508	432508	Cpsf6	30.85	33.44	32.85	30.49	29.45	30.65	30.18	29.19	86.82	95.14	93.49	86.36	82.68	85.72	84.62	81.08	3881.44	4201.18	4118.04	3754.27	3683.44	3854.95	3718.11	3684.41	31.9075	29.8675	90.4525	83.525	3988.73	3735.23
71889	71889	Epn3	0.22	0.1	0.2	0.15	0.23	0.29	0.34	0.3	0.63	0.28	0.57	0.44	0.64	0.81	0.95	0.83	16	7	14	10.99	16	21	24	21.73	0.1675	0.29	0.48	0.8075	11.9975	20.6825
110197	110197	Dgkg	3.08	3.09	3.1	3.36	3.1	2.55	2.45	3.04	8.65	8.79	8.83	9.52	8.7	7.14	6.86	8.44	322.43	322.71	317.08	345.94	319.18	270.48	239.46	317.14	3.1575	2.785	8.9475	7.785	327.04	286.565
20637	20637	Snrnp70	122.12	122.53	112.8	117.89	111.91	109.05	111.37	115.29	343.68	348.66	321.03	333.97	314.22	304.93	312.22	320.31	6279.37	6216.38	5746.77	5760.16	5889.59	5506	5706.99	5850.5	118.835	111.905	336.835	312.92	6000.67	5738.27
17312	17312	Clec10a	0	0	0	0.05	0	0.05	0	0	0	0	0	0.13	0	0.15	0	0	0	0	0	1.23	0	1.53	0	0	0.0125	0.0125	0.0325	0.0375	0.3075	0.3825
26441	26441	Psma4	76.17	77.49	76.81	81.4	74.27	82.51	73.37	84.48	214.35	220.5	218.6	230.59	208.54	230.72	205.7	234.71	1622.71	1646.58	1642.32	1694.21	1578.25	1763.56	1538.89	1815.66	77.9675	78.6575	221.01	219.917	1651.45	1674.09
234594	234594	Cnot1	35.81	36.91	33.88	35.1	33.61	34.55	35.61	33.31	100.77	105.03	96.42	99.43	94.35	96.61	99.84	92.55	5801.74	5977.62	5459.21	5589.54	5432.97	5611.4	5652.02	5410.44	35.425	34.27	100.412	95.8375	5707.03	5526.71
11604	11604	Agrp	0.71	0.5	0.47	0.29	0.39	0.36	0.6	0.21	2	1.42	1.35	0.82	1.1	1	1.68	0.59	10	7	6	4	5	5	7	3	0.4925	0.39	1.3975	1.0925	6.75	5
100038860	100038860	Olfr239	0	0	0	0	0	0.06	0	0	0	0	0	0	0	0.16	0	0	0	0	0	0	0	1	0	0	0	0.015	0	0.04	0	0.25
14082	14082	Fadd	2.79	2.74	2.57	2.85	3.07	2.9	3.23	2.77	7.86	7.81	7.31	8.09	8.62	8.12	9.04	7.71	152.37	149.43	139.68	152.5	166.57	158.16	172.28	151.9	2.7375	2.9925	7.7675	8.3725	148.495	162.227
13142	13142	Dao	0.12	0.18	0.09	0.06	0.09	0.06	0.09	0.12	0.34	0.52	0.26	0.18	0.26	0.17	0.26	0.34	3.96	6	3	2	3	2	3	4	0.1125	0.09	0.325	0.2575	3.74	3
73324	73324	Clhc1	0.17	0.12	0	0.18	0.16	0.04	0.19	0.08	0.49	0.35	0	0.5	0.44	0.1	0.52	0.21	7	5	0	7	6	1	6	2.98	0.1175	0.1175	0.335	0.3175	4.75	3.995
170711	170711	Otud7a	5.63	5.73	5.51	5.17	4.84	4.86	3.96	5.91	15.83	16.29	15.69	14.65	13.6	13.58	11.1	16.42	679.4	697.55	694.32	744.83	651.4	583.26	494.42	718.08	5.51	4.8925	15.615	13.675	704.025	611.79
668310	668310	Cc2d2b	0.07	0.1	0.03	0.06	0.02	0.02	0.07	0.05	0.19	0.28	0.09	0.18	0.06	0.06	0.19	0.15	9	12.97	4	7.99	3	3	8.73	7.14	0.065	0.04	0.185	0.115	8.49	5.4675
14170	14170	Fgf15	0.41	0.27	0.18	0.18	0.15	0.15	0.06	0.18	1.16	0.76	0.5	0.51	0.42	0.41	0.17	0.49	14	9	6	5.99	5	4.99	2	6	0.26	0.135	0.7325	0.3725	8.7475	4.4975
238386	238386	Btbd7	19.18	19.37	18.82	20.2	22.59	25.21	30.55	20.42	53.99	55.11	53.56	57.22	63.42	70.5	85.65	56.73	2863.21	2884.02	2764.14	2919.87	3291.82	3730.77	4435.05	3085.36	19.3925	24.6925	54.97	69.075	2857.81	3635.75
66185	66185	Virma	13.31	14.21	13.19	14.01	13.58	13.83	14.07	12.95	37.45	40.42	37.53	39.7	38.12	38.68	39.46	35.98	1776.83	1892.72	1753.64	1831.33	1802.18	1843.47	1839.06	1734.62	13.68	13.6075	38.775	38.06	1813.63	1804.83
56461	56461	Kcnip3	17.56	18.3	18.76	18	18.24	18.91	19.55	18.39	49.41	52.08	53.39	51	51.2	52.87	54.81	51.1	927.29	965.81	978.86	928.29	951.39	992.61	1008.53	968.92	18.155	18.7725	51.47	52.495	950.062	980.362
74011	74011	Slc25a27	16.53	17.7	16.3	17.34	16.27	16.65	18.18	16.03	46.51	50.38	46.4	49.13	45.68	46.56	50.96	44.53	1801.99	1945.29	1818.44	1787.69	1798.62	1763.66	1953.62	1618.11	16.9675	16.7825	48.105	46.9325	1838.35	1783.5
60532	60532	Wtap	33.37	33.56	35.16	32.99	29.64	32.58	29.12	31.79	93.92	95.51	100.08	93.46	83.21	91.09	81.63	88.31	1840.99	1882.41	1997.79	1803.06	1682.36	1813.87	1608.78	1788.62	33.77	30.7825	95.7425	86.06	1881.06	1723.41
94242	94242	Tinagl1	0.38	0.38	0.27	0.14	0.52	0.32	0.55	0.41	1.07	1.09	0.78	0.39	1.46	0.9	1.54	1.13	14	14	10	5	20	11.79	20.23	15	0.2925	0.45	0.8325	1.2575	10.75	16.755
67292	67292	Pigc	7.73	7.8	6.93	7.98	7.61	8.39	8.31	7.79	21.74	22.21	19.73	22.62	21.36	23.45	23.31	21.65	496.32	502.93	444.07	498.03	489.99	535.01	521.96	507.73	7.61	8.025	21.575	22.4425	485.337	513.673
225164	225164	Mib1	22.03	22.82	22.97	21.38	23.09	23.43	22.59	22.5	61.99	64.93	65.38	60.56	64.84	65.52	63.32	62.5	3714.33	3970.26	3996.74	3598.49	4101.83	4117.71	3920.77	3956.19	22.3	22.9025	63.215	64.045	3819.95	4024.12
22411	22411	Wnt11	0.22	0.21	0.16	0.12	0.19	0.08	0.12	0.24	0.61	0.59	0.47	0.34	0.54	0.21	0.34	0.67	10.99	6	7	5	7	4	3.95	8	0.1775	0.1575	0.5025	0.44	7.2475	5.7375
24001	24001	Tiam2	18.45	19.49	18.72	18.69	16.58	16.54	19.38	15.16	51.92	55.45	53.27	52.93	46.56	46.25	54.33	42.13	1476.78	1524.35	1468.31	1497.88	1305.73	1368.42	1502.7	1286.25	18.8375	16.915	53.3925	47.3175	1491.83	1365.78
73677	73677	Psma8	0.34	0	0.32	0.41	0.58	0.26	0.61	0.26	0.96	0	0.9	1.15	1.64	0.72	1.7	0.72	4.72	0	4.39	5.51	8.06	3.55	8.23	3.59	0.2675	0.4275	0.7525	1.195	3.655	5.8575
16535	16535	Kcnq1	0.05	0.03	0	0.04	0.08	0	0.04	0.09	0.14	0.09	0	0.12	0.23	0	0.12	0.25	2	1	0	2	3	0	2	4	0.03	0.0525	0.0875	0.15	1.25	2.25
74018	74018	Als2	14.06	14	12.24	14.05	13.47	13.37	13.44	14.09	39.58	39.83	34.83	39.8	37.82	37.39	37.68	39.15	1734.67	1701.57	1495.47	1648.05	1632.26	1606.37	1594.86	1733.34	13.5875	13.5925	38.51	38.01	1644.94	1641.71
211305	211305	Fbxw13	0.07	0	0.04	0.07	0	0	0	0	0.2	0	0.1	0.21	0	0	0	0	2	0	1	2	0	0	0	0	0.045	0	0.1275	0	1.25	0
240675	240675	Vwa2	0.01	0.06	0.02	0.05	0	0.03	0.03	0	0.04	0.18	0.07	0.14	0	0.09	0.09	0	1	5	2	3	0	2	2	0	0.035	0.015	0.1075	0.045	2.75	1
56873	56873	Lmbr1	11.73	12.18	12.35	11.28	12.29	12.68	10.63	12.67	33.01	34.67	35.14	31.96	34.5	35.45	29.8	35.21	816.03	851.86	862.07	807.67	869.2	885.91	756.88	898.46	11.885	12.0675	33.695	33.74	834.408	852.612
22658	22658	Pcgf2	19.92	19	19.33	18.75	18.25	16.24	16.32	17.32	56.06	54.05	55.02	53.12	51.23	45.42	45.74	48.13	964.61	925.15	940.84	877.42	864.91	777.6	779.88	835.94	19.25	17.0325	54.5625	47.63	927.005	814.582
320111	320111	Prr18	7.21	6.27	7.41	5.94	6.36	5.91	6.4	6.49	20.3	17.83	21.09	16.82	17.86	16.54	17.94	18.02	457.05	395.62	476.38	368.34	406.11	377.06	396.31	409.38	6.7075	6.29	19.01	17.59	424.348	397.215
320528	320528	Vps13c	6.26	6.23	6.26	6.67	6.79	6.55	6.3	6.04	17.61	17.73	17.82	18.9	19.06	18.33	17.66	16.79	1625.79	1663.03	1609.97	1686.12	1681.51	1639.47	1564.62	1530.4	6.355	6.42	18.015	17.96	1646.23	1604
22201	22201	Uba1	161.5	156.94	160.63	156.16	150.33	148.02	148.32	156.19	454.49	446.57	457.16	442.38	422.08	413.92	415.82	433.94	12546.2	12165.8	12429.5	11874.6	11612.2	11478.5	11278.4	12174.6	158.808	150.715	450.15	421.44	12254.1	11635.9
100503609	100503609	Lnp1	0.21	0.28	0.07	0.5	0.21	0.63	0.36	0.69	0.59	0.79	0.2	1.41	0.59	1.76	1	1.93	3	4	1	7	3	9	5	10	0.265	0.4725	0.7475	1.32	3.75	6.75
214812	214812	Zfp609	24.02	24.22	22.13	23.4	21.26	21.49	22.43	20.93	67.6	68.9	62.98	66.28	59.69	60.09	62.87	58.16	3691.49	3724.44	3513.38	3601.3	3249.41	3298.13	3441.05	3296.83	23.4425	21.5275	66.44	60.2025	3632.65	3321.36
67533	67533	Ppfibp1	15.74	16.48	15.61	15.98	13.27	15.04	16.73	13.21	44.3	46.9	44.43	45.26	37.26	42.06	46.9	36.71	1484.34	1552.65	1462.95	1468.65	1238.13	1414.99	1538.85	1245.76	15.9525	14.5625	45.2225	40.7325	1492.15	1359.43
75665	75665	Bicdl1	9.96	10.1	9.36	9.63	10.03	8.9	9	9.26	28.02	28.75	26.63	27.28	28.15	24.9	25.23	25.74	599.06	600.92	561.98	566.16	595.11	528.97	527.1	560.9	9.7625	9.2975	27.67	26.005	582.03	553.02
69169	69169	Fcmr	0	0	0.04	0	0	0	0	0	0	0	0.1	0	0	0	0	0	0	0	1	0	0	0	0	0	0.01	0	0.025	0	0.25	0
546336	546336	Prrg1	1.38	1.89	2.1	1.75	2.26	2.29	2.55	2.39	3.89	5.38	5.98	4.95	6.36	6.41	7.16	6.63	103.61	140	155.2	124.97	166.93	170.7	184	176.99	1.78	2.3725	5.05	6.64	130.945	174.655
72789	72789	Veph1	1.13	1.36	1.11	1.26	0.61	0.82	0.67	0.71	3.17	3.86	3.17	3.56	1.71	2.3	1.89	1.98	132.54	158.58	135.17	141.1	70.12	92.87	79.32	80.07	1.215	0.7025	3.44	1.97	141.847	80.595
68952	68952	Tlcd3b	35.75	32.35	36.13	32.73	31.12	30.97	24.67	34.09	100.62	92.04	102.83	92.72	87.39	86.62	69.17	94.71	1262.92	1151.82	1246	1142.94	1055.87	1072.97	831.97	1163.64	34.24	30.2125	97.0525	84.4725	1200.92	1031.11
12411	12411	Cbs	12.37	13.34	12.32	14.15	14.91	15	15.1	12	34.81	37.95	35.05	40.08	41.87	41.93	42.32	33.34	576.99	613.96	575	627.69	681.76	699.97	684.96	556.55	13.045	14.2525	36.9725	39.865	598.41	655.81
279029	279029	Stkld1	0.18	0.08	0.03	0.11	0.21	0.1	0.19	0.25	0.51	0.24	0.08	0.32	0.59	0.29	0.52	0.68	6.95	3.07	1	4.91	8	4	7	9	0.1	0.1875	0.2875	0.52	3.9825	7
76166	76166	Cplane2	2.87	2.59	1.73	2.11	2.89	2.3	2.86	2.98	8.08	7.37	4.92	5.98	8.11	6.43	8.03	8.27	50	45	30	36	50	39.99	48.8	52	2.325	2.7575	6.5875	7.71	40.25	47.6975
634346	634346	Gm7135	0	0.03	0.03	0	0	0.03	0	0	0	0.08	0.08	0	0	0.08	0	0	0	1	1	0	0	1	0	0	0.015	0.0075	0.04	0.02	0.5	0.25
216177	216177	AU041133	3.25	3.03	2.42	3.34	3.34	3.4	3.31	3.41	9.13	8.62	6.88	9.47	9.39	9.52	9.29	9.47	169.84	163.91	142.27	179.25	185.37	182.38	172.14	177.32	3.01	3.365	8.525	9.4175	163.817	179.303
270106	270106	Rpl13	440.24	393.68	403.98	395.76	385.32	402.97	399.78	388.95	1238.9	1120.21	1149.76	1121.11	1081.89	1126.86	1120.81	1080.58	6212.59	5544.06	5678.78	5466.57	5406.88	5676.51	5521.68	5506.66	408.415	394.255	1157.49	1102.54	5725.5	5527.93
18082	18082	Nipsnap1	24.24	24.2	24.29	24.78	22.17	21.78	19.47	23.21	68.2	68.85	69.14	70.19	62.23	60.9	54.58	64.49	1050.48	1072.06	1096.54	1034.85	1000.01	938.22	852.87	993.26	24.3775	21.6575	69.095	60.55	1063.48	946.09
215653	215653	Rassf2	19.13	19.25	18.8	19.2	13.42	13.89	12.93	14.61	53.83	54.79	53.5	54.39	37.67	38.84	36.26	40.58	1753.53	1759.32	1713.3	1718.05	1211.23	1268.85	1158.78	1344.01	19.095	13.7125	54.1275	38.3375	1736.05	1245.72
269713	269713	Clip2	45.31	44	42.07	44.77	40.49	39.17	38.26	40.77	127.52	125.21	119.72	126.84	113.67	109.53	107.28	113.27	4288.08	4159.62	3965.09	4149.84	3804.61	3702.33	3546.18	3870.3	44.0375	39.6725	124.823	110.938	4140.66	3730.86
54368	54368	Gp9	0.06	0	0.06	0.08	0.19	0	0	0	0.18	0	0.18	0.24	0.53	0	0	0	1	0	1	3	3	0	0	0	0.05	0.0475	0.15	0.1325	1.25	0.75
228788	228788	Ccm2l	0	0.09	0.06	0.05	0.07	0	0.02	0.08	0	0.27	0.17	0.14	0.2	0	0.07	0.21	0	3.04	1.45	1.99	3	0	1	3.04	0.05	0.0425	0.145	0.12	1.62	1.76
70239	70239	Gtf3c5	13.75	14.11	12.9	13.47	13.23	13.48	14.81	13.22	38.7	40.16	36.71	38.14	37.16	37.7	41.51	36.73	731.93	743	677.08	691.99	692.61	711.98	771	700.3	13.5575	13.685	38.4275	38.275	711	718.972
18553	18553	Pcsk6	3.87	3.97	4.13	3.99	4.12	4.46	5.16	3.89	10.9	11.3	11.75	11.31	11.57	12.46	14.45	10.8	317.45	322.95	336	319.98	336	362.97	412.99	320	3.99	4.4075	11.315	12.32	324.095	357.99
15452	15452	Hprt	28.33	24.62	28.44	27.27	30.57	27.1	24.1	31.02	79.73	70.05	80.95	77.26	85.84	75.77	67.56	86.18	711	616.57	711.06	669.99	762.88	678.8	591.93	781.04	27.165	28.1975	76.9975	78.8375	677.155	703.663
18606	18606	Enpp2	10.43	11.04	11.17	11.44	10.5	10.11	10.03	9.48	29.35	31.43	31.78	32.4	29.49	28.26	28.11	26.33	653.63	688.9	695.93	701.3	653.7	636.63	613.03	597.37	11.02	10.03	31.24	28.0475	684.94	625.183
16976	16976	Lrpap1	38.57	39.18	38.3	38.44	42.55	43.78	44.37	45.92	108.55	111.48	109.01	108.88	119.47	122.43	124.38	127.59	2141.68	2170.7	2118.31	2088.79	2348.97	2426.39	2410.88	2558.1	38.6225	44.155	109.48	123.468	2129.87	2436.09
67881	67881	Mdp1	19.74	21.4	19.63	19.64	21.14	20.14	18.78	21.26	55.55	60.88	55.87	55.65	59.35	56.33	52.65	59.05	616.19	666.54	610.4	600.19	656.11	627.71	573.73	665.68	20.1025	20.33	56.9875	56.845	623.33	630.808
214112	214112	Nipal4	0.16	0.1	0.15	0.21	0.17	0.05	0.16	0.23	0.45	0.29	0.42	0.6	0.47	0.13	0.46	0.63	9.93	6.46	9.29	12.92	10.39	2.97	9.96	14.35	0.155	0.1525	0.44	0.4225	9.65	9.4175
381884	381884	Slc6a16	0	0.03	0.03	0.05	0.03	0.02	0	0.03	0	0.1	0.09	0.15	0.1	0.05	0	0.09	0	1.99	2	3	2	1	0	2	0.0275	0.02	0.085	0.06	1.7475	1.25
17260	17260	Mef2c	57.29	53.68	64.73	57.99	37.5	33.14	23.63	38.73	161.21	152.74	184.22	164.27	105.3	92.66	66.26	107.59	6813.15	6326.75	7625.22	6735.88	4429.7	3971.32	2796.79	4624.86	58.4225	33.25	165.61	92.9525	6875.25	3955.67
100609	100609	Nsun5	4.48	5.12	4.77	4.42	4.64	4.22	4.08	3.71	12.61	14.58	13.57	12.53	13.03	11.8	11.44	10.31	207.08	248.9	226.05	203.02	216.08	199.19	187.35	180	4.6975	4.1625	13.3225	11.645	221.262	195.655
12020	12020	Nkx3-2	0.04	0	0	0.04	0.04	0	0	0.04	0.11	0	0	0.11	0.11	0	0	0.1	1	0	0	1	1	0	0	1	0.02	0.02	0.055	0.0525	0.5	0.5
76184	76184	Abca6	0.25	0.27	0.27	0.23	0.09	0.37	0.27	0.22	0.7	0.77	0.76	0.67	0.26	1.04	0.76	0.62	22.25	33.64	30.64	33.13	13.63	31.63	32.11	24.92	0.255	0.2375	0.725	0.67	29.915	25.5725
20905	20905	Sts	6.94	6.29	6.96	6.19	6.87	6.26	7.46	6.2	19.54	17.91	19.8	17.54	19.3	17.5	20.93	17.22	208.73	188.77	208.27	182.17	205.44	187.76	219.58	186.95	6.595	6.6975	18.6975	18.7375	196.985	199.933
244585	244585	Rpgrip1l	10.43	9.74	10.2	10.03	10.05	9.48	10.64	9.21	29.36	27.71	29.03	28.4	28.21	26.5	29.83	25.59	1282.81	1199.83	1240.22	1158.72	1212.52	1177.71	1285.63	1109.97	10.1	9.845	28.625	27.5325	1220.39	1196.46
70122	70122	Mllt3	8.88	9.05	9.79	9.21	7.66	7.97	7.42	7.61	24.98	25.76	27.86	26.1	21.51	22.29	20.81	21.13	1002.93	1046.04	1114.29	1016.95	861.85	908.11	847.39	874.91	9.2325	7.665	26.175	21.435	1045.05	873.065
11690	11690	Alox5ap	0.17	0.06	0.12	0	0.11	0.06	0.12	0	0.49	0.17	0.33	0	0.3	0.16	0.33	0	3	1	2	0	2	1	2	0	0.0875	0.0725	0.2475	0.1975	1.5	1.25
58222	58222	Rab37	0.07	0.04	0.1	0.05	0.27	0.13	0.12	0.12	0.2	0.1	0.28	0.14	0.75	0.37	0.35	0.33	3	2	4	2	11	6	5	5	0.065	0.16	0.18	0.45	2.75	6.75
69692	69692	Hddc2	14.47	13.47	13.31	12.26	12.36	12.36	11.35	13.55	40.72	38.32	37.88	34.74	34.71	34.56	31.81	37.65	259.03	248.41	229.65	225.35	226.12	219.18	202.5	237.11	13.3775	12.405	37.915	34.6825	240.61	221.227
626870	626870	Gm11992	7.51	6.51	6.98	6.8	6.07	6.86	8.44	6.28	21.15	18.53	19.88	19.26	17.05	19.19	23.67	17.45	341.03	294.96	315.73	301.96	273.99	310.96	374.97	286	6.95	6.9125	19.705	19.34	313.42	311.48
22685	22685	Zfp239	5.44	5.28	5	5.48	4.78	4.44	4.24	5.35	15.31	15.03	14.24	15.52	13.42	12.41	11.89	14.87	322.38	314	296.09	310.93	278.87	261.39	242.97	315.02	5.3	4.7025	15.025	13.1475	310.85	274.562
18196	18196	Nsg1	151.6	150.12	149.57	149.48	136.87	128.24	104.64	146.9	426.62	427.16	425.69	423.43	384.3	358.6	293.38	408.12	6989.16	6912.52	6853.54	6742.52	6259.77	5895	4721.04	6790.31	150.192	129.162	425.725	361.1	6874.44	5916.53
228136	228136	Zdhhc5	13.62	13.74	14.08	13.78	13.94	13.83	14.38	14.12	38.34	39.1	40.08	39.04	39.14	38.67	40.32	39.23	1233.65	1241.95	1270.42	1221.7	1255.3	1249.93	1274.62	1282.79	13.805	14.0675	39.14	39.34	1241.93	1265.66
93708	93708	Pcdhgc5	6.72	6.79	6.24	7.6	5.73	6.17	6.2	5.59	18.91	19.31	17.76	21.54	16.09	17.24	17.38	15.54	604.38	609.19	559.16	669.3	512.36	553.6	545.57	504.62	6.8375	5.9225	19.38	16.5625	610.508	529.038
67851	67851	Mtres1	14.04	14.84	14.69	16.57	12.71	14.98	12.31	14.76	39.52	42.22	41.82	46.95	35.68	41.9	34.52	41	263.96	271.35	270.98	299	243	283.99	228.97	274.96	15.035	13.69	42.6275	38.275	276.322	257.73
50766	50766	Crim1	25.45	23.95	23.1	25.55	24.48	28.38	33.15	24.08	71.62	68.14	65.74	72.37	68.72	79.37	92.93	66.91	2743.26	2550.99	2473.07	2651.58	2610.89	3012.45	3483.05	2581.78	24.5125	27.5225	69.4675	76.9825	2604.72	2922.04
71943	71943	Tom1l1	28.11	25.8	23.44	26.51	28.72	33.88	39	29.52	79.11	73.41	66.71	75.09	80.64	94.73	109.33	82	1117.25	1029.47	931.7	1031.1	1131.24	1343.89	1519.61	1177.66	25.965	32.78	73.58	91.675	1027.38	1293.1
18030	18030	Nfil3	16.33	15.02	16.23	15.73	15.3	15.08	13.92	16.06	45.94	42.74	46.18	44.55	42.97	42.17	39.03	44.61	637.52	585.36	625.47	590	591.83	589.12	521.99	626.88	15.8275	15.09	44.8525	42.195	609.587	582.455
353258	353258	Ltv1	9.91	9.2	10.81	10.58	10.89	11	11.44	11.03	27.88	26.17	30.76	29.96	30.57	30.77	32.06	30.65	338.97	315	369.59	350.91	373.56	375	389.11	375.55	10.125	11.09	28.6925	31.0125	343.618	378.305
242805	242805	Ankrd65	0.18	0.12	0.09	0.31	0.15	0.64	0.11	0.28	0.51	0.34	0.25	0.89	0.43	1.79	0.31	0.77	4.8	3.12	2.35	7.67	4.03	16.93	2.9	7.38	0.175	0.295	0.4975	0.825	4.485	7.81
18261	18261	Ocm	0.23	0.27	0.35	0.34	0.68	0.59	0.42	0.59	0.64	0.76	1.01	0.97	1.92	1.65	1.18	1.65	4.58	5.31	7.05	6.29	13.59	11.45	8.25	11.89	0.2975	0.57	0.845	1.6	5.8075	11.295
227656	227656	Rexo4	19.01	19.63	18.57	18.18	18.02	18.71	20.3	20.57	53.5	55.86	52.85	51.51	50.59	52.33	56.9	57.15	819.11	842.33	796.96	766.92	771.95	804.88	854.93	887.57	18.8475	19.4	53.43	54.2425	806.33	829.832
68564	68564	Nufip2	10.87	11.32	11.64	11.29	11.69	11.91	12.31	11.52	30.59	32.2	33.13	31.97	32.81	33.32	34.51	31.99	2175.76	2258.7	2318.74	2212.2	2324.9	2380.65	2414.04	2313.34	11.28	11.8575	31.9725	33.1575	2241.35	2358.23
30045	30045	Dnajc12	6.01	5.78	5.08	5.89	6.83	5.48	9.08	5.74	16.92	16.44	14.46	16.68	19.17	15.33	25.45	15.94	143.91	137	119.89	138	162.54	131	212.67	136	5.69	6.7825	16.125	18.9725	134.7	160.553
353188	353188	Adam32	0.18	0.09	0.14	0.14	0.12	0.15	0.19	0.23	0.51	0.27	0.4	0.4	0.33	0.42	0.54	0.64	7.95	4	6	6	5.46	7	8	9.84	0.1375	0.1725	0.395	0.4825	5.9875	7.575
50773	50773	Nt5c	23.2	21.2	21.89	17.6	20.26	19.25	18.54	20.93	65.29	60.32	62.3	49.86	56.89	53.83	51.99	58.16	344.09	315.69	323.4	258.15	302.99	281.29	270.94	313.99	20.9725	19.745	59.4425	55.2175	310.332	292.303
227325	227325	Dner	98.75	95.39	100.5	98.85	88.82	84.59	72.78	90.62	277.91	271.43	286.04	280.02	249.37	236.56	204.04	251.76	6830.79	6584.29	6924.83	6692.52	6108.59	5840.82	4926.95	6288.48	98.3725	84.2025	278.85	235.433	6758.11	5791.21
12153	12153	Bmp1	18.24	18.03	17.08	17.41	20.37	21.2	23.95	19.47	51.32	51.3	48.61	49.33	57.18	59.28	67.16	54.1	1303.83	1289.66	1219.45	1218.99	1452.66	1515.99	1680.71	1399.62	17.69	21.2475	50.14	59.43	1257.98	1512.24
67169	67169	Nradd	3.21	2.47	2.47	1.95	2.57	2.69	2.6	2.13	9.02	7.02	7.04	5.51	7.22	7.53	7.3	5.92	69	53	53	41	55	57.9	54.85	46	2.525	2.4975	7.1475	6.9925	54	53.4375
58521	58521	Eid1	103.44	99.57	108.89	101.54	101.98	96.95	89.56	105.47	291.1	283.32	309.9	287.64	286.35	271.11	251.07	293.01	4982.27	4785.76	5224.21	4787.11	4884.37	4661.39	4221.75	5096.41	103.36	98.49	292.99	275.385	4944.84	4715.98
238330	238330	Irf2bpl	40.27	37.09	39.31	37.12	36.1	36.31	36.78	35.73	113.33	105.53	111.88	105.17	101.35	101.54	103.1	99.26	3158.84	2902.83	3071.29	2850.2	2815.26	2843.01	2823.16	2811.6	38.4475	36.23	108.978	101.312	2995.79	2823.26
232089	232089	Elmod3	10.08	10.01	10.59	10.39	10.43	10.93	12.55	10.63	28.36	28.49	30.15	29.44	29.29	30.56	35.18	29.54	445.55	436.99	459.75	448.99	452	473	538.9	474.5	10.2675	11.135	29.11	31.1425	447.82	484.6
101985	101985	Usb1	8.93	8.38	10.13	8.79	8.2	8.61	8.54	8.16	25.13	23.86	28.82	24.91	23.02	24.07	23.95	22.67	309.1	296.55	342.05	301	286.16	297.25	294.62	280.48	9.0575	8.3775	25.68	23.4275	312.175	289.627
216021	216021	Stox1	4.79	5.79	5.33	4.98	3.49	3.79	3.91	2.78	13.48	16.46	15.17	14.09	9.79	10.59	10.96	7.72	277.09	281.19	255.07	246.33	192.19	212.02	227.54	166.87	5.2225	3.4925	14.8	9.765	264.92	199.655
381411	381411	Accsl	0.06	0.06	0.22	0.1	0.06	0.05	0.05	0.26	0.17	0.18	0.61	0.27	0.18	0.13	0.13	0.72	2	2	9	3	2	2	2	9	0.11	0.105	0.3075	0.29	4	3.75
381667	381667	Lrcol1	0	0.07	0	0	0	0	0.07	0	0	0.19	0	0	0	0	0.19	0	0	1	0	0	0	0	1	0	0.0175	0.0175	0.0475	0.0475	0.25	0.25
14131	14131	Fcgr3	0.18	0.21	0.4	0.12	0.13	0.45	0.1	0.31	0.51	0.61	1.15	0.34	0.37	1.26	0.29	0.86	5.41	6.33	12	2.93	4	14.24	2.5	11	0.2275	0.2475	0.6525	0.695	6.6675	7.935
100042653	100042653	Vmn2r36	0.05	0.09	0	0.06	0	0.04	0.06	0.07	0.14	0.25	0	0.16	0	0.12	0.17	0.18	1.68	2.85	0	1.8	0	1.43	1.97	2.15	0.05	0.0425	0.1375	0.1175	1.5825	1.3875
108150	108150	Galnt7	3.3	3.21	3.22	3.39	3.15	3.32	3.55	3.2	9.3	9.12	9.17	9.6	8.86	9.28	9.96	8.89	273.77	264.99	265.98	274.87	259.87	274.37	288	265.96	3.28	3.305	9.2975	9.2475	269.902	272.05
620480	620480	Gm6155	0.29	0.11	0.45	0	0	0	0	1.11	0.81	0.32	1.27	0	0	0	0	3.1	3.33	1.31	5.15	0	0	0	0	12.93	0.2125	0.2775	0.6	0.775	2.4475	3.2325
18073	18073	Nid1	4.26	4.46	3.86	4.16	4.32	4.53	6.03	4	11.98	12.7	10.99	11.8	12.14	12.66	16.91	11.12	492.99	515.7	445.32	471.84	497.53	523.25	683.38	464.98	4.185	4.72	11.8675	13.2075	481.462	542.285
269378	269378	Ahcy	8.56	6.78	7.6	7.31	7.82	6.94	5.72	7.78	24.08	19.28	21.63	20.7	21.94	19.39	16.04	21.63	411.94	325.62	364.54	344.42	374.14	333.33	269.62	376.02	7.5625	7.065	21.4225	19.75	361.63	338.277
83602	83602	Gtf2a1	13.19	14.47	14.49	14.75	14.19	13.87	14.62	14.5	37.11	41.17	41.24	41.79	39.84	38.8	40.99	40.29	1482.85	1610.85	1610.48	1613.22	1584.38	1540.04	1605.38	1628.03	14.225	14.295	40.3275	39.98	1579.35	1589.46
75507	75507	Pou5f2	0.04	0	0.04	0.24	0	0.12	0.04	0	0.1	0	0.11	0.67	0	0.32	0.11	0	0.95	0	1	6	0	3	1	0	0.08	0.04	0.22	0.1075	1.9875	1
14238	14238	Foxf2	0.04	0.02	0.13	0.05	0.02	0	0.07	0.09	0.12	0.06	0.36	0.13	0.06	0	0.19	0.25	1.96	1	5.57	2	1	0	3	4	0.06	0.045	0.1675	0.125	2.6325	2
380975	380975	Higd1c	0	0	0.11	0	0	0	0.12	0	0	0	0.32	0	0	0	0.32	0	0	0	1	0	0	0	1	0	0.0275	0.03	0.08	0.08	0.25	0.25
74478	74478	Snx29	8.71	7.71	7.41	8.11	7.07	7.23	8.05	7.39	24.51	21.94	21.1	22.99	19.84	20.21	22.58	20.54	945.51	902.29	864.74	891.88	822.86	840.41	885.87	875.17	7.985	7.435	22.635	20.7925	901.105	856.077
108168727	108168727	Gm46725	0	0	0.02	0.02	0	0	0	0	0	0	0.05	0.05	0	0	0	0	0	0	1	1	0	0	0	0	0.01	0	0.025	0	0.5	0
93700	93700	Pcdhgb2	6.86	7.67	7.23	6.85	7.49	7.03	7.62	7.52	19.3	21.83	20.57	19.4	21.03	19.66	21.37	20.9	606.43	676.96	636.66	592.59	658.39	620.38	659.52	667.21	7.1525	7.415	20.275	20.74	628.16	651.375
72368	72368	Borcs8	17.93	18.25	17.6	19.3	16.12	17.31	18.5	16.65	50.46	51.92	50.09	54.67	45.27	48.39	51.85	46.27	544.01	548.6	519.33	545.5	508.31	523.22	588.63	501.94	18.27	17.145	51.785	47.945	539.36	530.525
210463	210463	Slc22a22	0.02	0	0.05	0	0	0	0.03	0	0.04	0	0.16	0	0	0	0.08	0	0.57	0	2	0	0	0	1	0	0.0175	0.0075	0.05	0.02	0.6425	0.25
258458	258458	Olfr165	0	0	0.06	0	0	0	0	0	0	0	0.17	0	0	0	0	0	0	0	1	0	0	0	0	0	0.015	0	0.0425	0	0.25	0
73666	73666	Thoc3	14.96	15.53	16.57	16.31	15.53	15.74	14.88	15.96	42.1	44.2	47.16	46.21	43.6	44.02	41.73	44.34	657.6	681.34	725.6	701.81	678.77	690.74	640.37	703.82	15.8425	15.5275	44.9175	43.4225	691.587	678.425
79263	79263	Trim39	13.19	13.11	12.65	13.3	12.82	13.08	13.34	12.37	37.11	37.31	36	37.68	35.98	36.57	37.41	34.37	747.77	738.25	701.78	737.61	722.4	724.4	722.57	689.14	13.0625	12.9025	37.025	36.0825	731.352	714.628
66423	66423	Coprs	26.99	23.89	25.07	26.81	24.01	24.64	24.21	27.05	75.95	67.99	71.34	75.95	67.4	68.89	67.86	75.14	402.01	353.4	377.4	392.82	352.79	367.37	355.53	398.8	25.69	24.9775	72.8075	69.8225	381.408	368.623
65960	65960	Twsg1	23.49	26.21	25.28	23.92	27.57	29.88	33.36	25.99	66.09	74.58	71.96	67.76	77.4	83.54	93.52	72.2	1809.63	2018.64	1942.92	1807.17	2113.41	2296.83	2517.57	2012.2	24.725	29.2	70.0975	81.665	1894.59	2235
16363	16363	Irf2	5.91	5.98	5.34	6.48	6.83	6.46	7.7	6.44	16.62	17.01	15.2	18.37	19.18	18.06	21.59	17.9	300.52	316.69	278.31	331.99	347.82	331.91	386.01	324.79	5.9275	6.8575	16.8	19.1825	306.877	347.632
12564	12564	Cdh8	7.03	6.2	6.16	5.67	6.03	5.47	5	5.75	19.78	17.65	17.53	16.06	16.93	15.31	14.02	15.98	571.89	526.78	523.92	472.98	480.68	468.47	392.73	479.11	6.265	5.5625	17.755	15.56	523.893	455.248
66646	66646	Rpe	11.9	12.66	13.79	13.06	12.03	12.96	13.02	12.83	33.48	36.03	39.24	37.01	33.78	36.25	36.5	35.66	578.97	630.53	668.06	615.89	580.71	619.9	604.37	620.66	12.8525	12.71	36.44	35.5475	623.362	606.41
407788	407788	BC051142	0.78	0.9	1.06	1.09	1.17	1.14	1.01	1.04	2.2	2.56	3.02	3.08	3.29	3.17	2.83	2.9	45.25	43.25	56.92	58.99	65.27	56.72	52.98	62.14	0.9575	1.09	2.715	3.0475	51.1025	59.2775
26434	26434	Prnd	0.53	0.59	0.69	0.41	0.93	0.82	0.77	0.79	1.48	1.69	1.96	1.16	2.6	2.3	2.16	2.19	18.97	25.92	34	20	39.97	40	33.48	38	0.555	0.8275	1.5725	2.3125	24.7225	37.8625
75106	75106	4930519F16Rik	1.1	0.9	0.73	0.82	0.68	1.04	1.08	0.79	3.1	2.55	2.06	2.34	1.9	2.92	3.03	2.2	38.98	30	21	26.98	24	33	34	26.98	0.8875	0.8975	2.5125	2.5125	29.24	29.495
16816	16816	Lcat	3.55	4.04	3.4	3.51	3.81	4.58	3.67	3.78	9.99	11.49	9.69	9.93	10.69	12.81	10.28	10.49	90	102.18	85.95	87	96	115.91	91	96	3.625	3.96	10.275	11.0675	91.2825	99.7275
234740	234740	Tmem231	9.64	8.96	8.89	8.83	8.49	10.16	10.09	9.29	27.14	25.48	25.29	25.02	23.83	28.42	28.3	25.8	539	496.97	493.96	479.88	470.24	562.98	549.91	519.96	9.08	9.5075	25.7325	26.5875	502.452	525.773
18208	18208	Ntn1	33.21	34.38	30.34	34.62	37.21	40.75	50.24	40.83	93.45	97.84	86.36	98.08	104.49	113.94	140.84	113.42	3646.85	3768.31	3319.58	3721.76	4063.96	4466.89	5399.92	4498.29	33.1375	42.2575	93.9325	118.172	3614.12	4607.27
229663	229663	Csde1	87.99	92.31	93.03	90.95	89.43	92.32	91.56	89.09	247.62	262.65	264.77	257.64	251.1	258.17	256.71	247.51	6955.63	7266.36	7317.15	7017.94	7025.52	7273.72	7070.12	7063.61	91.07	90.6	258.17	253.373	7139.27	7108.24
209773	209773	Dennd2a	15.1	15.48	14.39	15.44	14.68	15.78	18.57	14.52	42.49	44.05	40.95	43.73	41.22	44.12	52.07	40.34	1268.63	1308.3	1203.96	1278.72	1224.22	1323.83	1542.46	1233.98	15.1025	15.8875	42.805	44.4375	1264.9	1331.12
76199	76199	Med13l	15.19	15.28	15.35	14.68	14.31	13.65	14.45	13.49	42.75	43.48	43.69	41.58	40.17	38.17	40.51	37.48	2642.66	2645.95	2654.36	2497.86	2460.16	2379.96	2466.56	2361.23	15.125	13.975	42.875	39.0825	2610.21	2416.98
432950	432950	Gm5471	0.35	1.43	0	0.71	0.24	0.6	0.14	0.92	0.99	4.06	0	2.02	0.68	1.68	0.39	2.55	3.41	13.84	0	6.77	2.32	5.81	1.32	8.94	0.6225	0.475	1.7675	1.325	6.005	4.5975
106298	106298	Rrn3	22.83	23.24	23.26	21.83	23.31	23.15	21.97	23.85	64.24	66.13	66.19	61.83	65.46	64.75	61.6	66.27	1561.78	1580.78	1587.3	1461.12	1583.22	1581	1473.28	1637.42	22.79	23.07	64.5975	64.52	1547.74	1568.73
67921	67921	Ube2f	17.91	18.44	19.79	17.95	18.97	19.42	18.7	20.75	50.4	52.48	56.33	50.84	53.26	54.3	52.43	57.63	524.62	541	577.97	529	535	561.98	533.28	611.98	18.5225	19.46	52.5125	54.405	543.148	560.56
100041230	100041230	H4c17	0	0.24	0	0.58	0	2.09	0	1.26	0	0.69	0	1.64	0	5.85	0	3.51	0	1.67	0	3.9	0	14.36	0	8.72	0.205	0.8375	0.5825	2.34	1.3925	5.77
52793	52793	Fam3b	0	0.06	0	0	0	0.06	0	0.06	0	0.16	0	0	0	0.16	0	0.16	0	1	0	0	0	1	0	1	0.015	0.03	0.04	0.08	0.25	0.5
67946	67946	Spata6	14.64	14.75	13.61	14.82	14.53	17.37	19.58	14.15	41.2	41.97	38.74	41.98	40.8	48.56	54.89	39.32	674.24	676.03	624.53	660.95	664.49	793.02	882.57	651.86	14.455	16.4075	40.9725	45.8925	658.938	747.985
14281	14281	Fos	5.54	6.37	5.71	6.14	12.44	13.83	13.31	12.25	15.6	18.14	16.24	17.39	34.93	38.68	37.31	34.04	220.4	252.99	226	239	491.97	549.03	517.95	488.78	5.94	12.9575	16.8425	36.24	234.597	511.933
57170	57170	Dolpp1	9.78	10.13	10.41	10.18	9.84	9.62	10.27	9.98	27.52	28.84	29.63	28.83	27.63	26.91	28.8	27.72	419.69	435.61	443.99	430	422.51	413.28	429	431.19	10.125	9.9275	28.705	27.765	432.322	423.995
258331	258331	Olfr1330	0	0	0	0	0	0	0.06	0	0	0	0	0	0	0	0.16	0	0	0	0	0	0	0	1	0	0	0.015	0	0.04	0	0.25
55990	55990	Fmo2	0.17	0.17	0.09	0.13	0.54	0.68	1.12	0.37	0.48	0.47	0.25	0.36	1.52	1.89	3.15	1.03	13.36	12.98	7	9.85	42.32	53	87	30	0.14	0.6775	0.39	1.8975	10.7975	53.08
12581	12581	Cdkn2d	22.01	20.21	21.2	21.72	21.73	18.81	16.5	22.02	61.95	57.5	60.35	61.52	61.02	52.6	46.25	61.16	518.87	475.51	498	500.99	508.96	442.97	380.88	519.99	21.285	19.765	60.33	55.2575	498.342	463.2
20509	20509	Slc19a1	6.81	5.66	6.3	6.27	6.76	5.34	5.96	5.63	19.17	16.09	17.94	17.75	18.99	14.92	16.72	15.64	305.88	247.99	277.41	274.71	301.96	237.51	258.43	247.09	6.26	5.9225	17.7375	16.5675	276.498	261.248
66902	66902	Mtap	9.33	11.48	10.67	10.82	9.28	10.26	11.04	9.69	26.27	32.66	30.38	30.65	26.06	28.7	30.96	26.91	452.13	554.81	514.99	512.95	446.97	496.26	523.54	470.73	10.575	10.0675	29.99	28.1575	508.72	484.375
57330	57330	Gigyf1	13.49	13.68	13.87	12.72	13.3	12.35	13.24	12.13	37.97	38.93	39.46	36.04	37.36	34.55	37.11	33.7	1550.13	1571.7	1611.67	1424.41	1525.25	1390.65	1488.78	1385.07	13.44	12.755	38.1	35.68	1539.48	1447.44
27398	27398	Mrpl2	20.5	19.32	17.02	20.47	19.87	20.06	19.18	21.95	57.7	54.98	48.45	57.99	55.78	56.1	53.76	60.98	378	365.03	321.45	379.53	373.99	375.95	356	413	19.3275	20.265	54.78	56.655	361.002	379.735
53871	53871	Pkd2l2	0.7	0.58	0.69	0.76	0.6	0.65	0.51	0.6	1.96	1.64	1.95	2.14	1.67	1.81	1.44	1.67	117.28	96.08	108.46	115.6	91.28	101.66	77.37	91.75	0.6825	0.59	1.9225	1.6475	109.355	90.515
70887	70887	Dmrtc1a	0.26	0.39	0.47	0.6	0.49	0.59	0.66	0.47	0.73	1.11	1.33	1.71	1.37	1.65	1.86	1.3	6	8	10	12	9.98	12	15	9.99	0.43	0.5525	1.22	1.545	9	11.7425
74411	74411	Plpp6	5.16	4.49	4.68	4.84	4.97	5.55	4.83	5.2	14.51	12.78	13.32	13.71	13.96	15.53	13.55	14.44	282.03	245.07	255.01	259.15	270.43	303.16	258.69	285.24	4.7925	5.1375	13.58	14.37	260.315	279.38
66387	66387	Nudt8	5.48	4.86	5.64	5.24	5.02	5.56	4.81	5.95	15.41	13.83	16.07	14.84	14.09	15.55	13.48	16.54	77.92	69	80	72.96	71	79	66.96	85	5.305	5.335	15.0375	14.915	74.97	75.49
242109	242109	Zfp697	8.46	7.98	7.74	8.52	7.31	6.47	6.42	7.53	23.81	22.7	22.02	24.13	20.53	18.1	18.01	20.92	1690.13	1610.82	1556.96	1726.19	1438.74	1293.51	1317.17	1433.97	8.175	6.9325	23.165	19.39	1646.03	1370.85
83395	83395	Sp6	0.19	0.17	0.16	0.16	0.09	0.19	0.22	0.12	0.53	0.49	0.44	0.45	0.26	0.52	0.62	0.34	12	10.99	10	10	5.99	12	13.99	8	0.17	0.155	0.4775	0.435	10.7475	9.995
56774	56774	Slc6a14	0	0	0	0	0	0	0.02	0	0	0	0	0	0	0	0.04	0	0	0	0	0	0	0	1	0	0	0.005	0	0.01	0	0.25
75482	75482	Hspb9	0.26	0.35	0.35	0.27	0.44	0.26	0.18	0.42	0.73	0.99	0.99	0.75	1.22	0.74	0.5	1.18	3	4	4	3	5	3.03	2	4.91	0.3075	0.325	0.865	0.91	3.5	3.735
97212	97212	Hadha	47.08	49.05	47.94	49.53	53.21	58.27	60.54	53.19	132.48	139.56	136.45	140.31	149.39	162.95	169.72	147.77	2423.75	2519.91	2458.79	2496.02	2723.87	2994.75	3050.61	2747.42	48.4	56.3025	137.2	157.458	2474.62	2879.16
74405	74405	Efhc2	1.83	1.92	1.88	2.18	0.85	0.83	0.72	0.71	5.16	5.45	5.35	6.18	2.39	2.33	2.02	1.96	90.99	94.96	92.98	106	41.79	41	34.99	34.99	1.9525	0.7775	5.535	2.175	96.2325	38.1925
319613	319613	Sybu	48.69	44.87	50.01	46.8	41.83	39.05	34.61	42.37	137.02	127.67	142.33	132.59	117.46	109.19	97.03	117.72	2475.8	2242.88	2517.3	2297.18	2082.3	1932.31	1667.82	2124.73	47.5925	39.465	134.903	110.35	2383.29	1951.79
213895	213895	Bms1	14.97	14.68	13.71	13.91	12.44	13.44	13.86	13.5	42.12	41.79	39.01	39.4	34.93	37.58	38.85	37.49	1234.64	1212.75	1123.82	1125.5	1018.65	1105.99	1119.91	1123	14.3175	13.31	40.58	37.2125	1174.18	1091.89
192285	192285	Phf21a	21.79	21.06	20.51	22.19	17.89	19	20.3	17.87	61.32	59.92	58.38	62.86	50.23	53.14	56.92	49.64	2375.2	2319.78	2228.79	2291.35	2000.46	2043.38	2223.05	1926.99	21.3875	18.765	60.62	52.4825	2303.78	2048.47
242570	242570	Raver2	11.23	12.29	10.71	11.73	10.55	11.86	12.84	11.81	31.6	34.96	30.47	33.23	29.61	33.16	36	32.81	854.29	932.88	811.3	873.44	797.93	900.54	956.29	901.37	11.49	11.765	32.565	32.895	867.977	889.033
73451	73451	Zfp763	7.94	8.36	8.3	7.84	7.87	8.23	7.74	8.07	22.34	23.79	23.63	22.2	22.1	23.02	21.7	22.41	511.24	537.38	532.66	493.99	504	529.22	487.94	521.16	8.11	7.9775	22.99	22.3075	518.817	510.58
105827	105827	Amigo2	1.92	1.89	1.77	1.55	1.37	1.46	1.47	1.22	5.42	5.39	5.05	4.38	3.86	4.1	4.13	3.38	104.97	103.95	96.48	83.58	77.8	81.76	81.65	67.8	1.7825	1.38	5.06	3.8675	97.245	77.2525
215085	215085	Slc35f1	32.71	33.75	33.14	33.04	29.74	28.69	28.04	27.97	92.04	96.04	94.31	93.61	83.51	80.22	78.6	77.71	3109.04	3201.61	3137.59	3074.52	2811.13	2722.22	2608.32	2667.4	33.16	28.61	94	80.01	3130.69	2702.27
380711	380711	Rap1gap2	9.67	8.84	9.36	8.83	8.06	6.76	6.26	8.34	27.21	25.14	26.65	25	22.63	18.9	17.55	23.16	1178.38	1075.82	1124.72	1038.7	969.96	818.44	739.98	1012.63	9.175	7.355	26	20.56	1104.4	885.253
545654	545654	Gm13285	0.11	0	0	0	0	0	0	0	0.3	0	0	0	0	0	0	0	1.05	0	0	0	0	0	0	0	0.0275	0	0.075	0	0.2625	0
100041012	100041012	Gm3095	1.29	1.07	1.07	1.41	1.27	1.09	0.8	1.2	3.64	3.04	3.05	3.98	3.55	3.04	2.26	3.34	59.99	51.77	48.38	65.41	60.23	52.16	35.62	57.37	1.21	1.09	3.4275	3.0475	56.3875	51.345
68910	68910	Zfp467	9.91	11.13	10.17	10.2	9.4	9.98	10.27	10.31	27.9	31.68	28.95	28.9	26.39	27.91	28.78	28.65	425.95	457.48	439.15	439.31	442.01	441.97	439.81	460.58	10.3525	9.99	29.3575	27.9325	440.473	446.092
12321	12321	Calu	79.61	84.61	80.84	86.41	96.07	97.12	105.22	96.47	224.04	240.75	230.09	244.78	269.75	271.58	294.98	268.01	4783.76	5073.96	4842.35	5088.75	5740.37	5839.97	6170.36	5830.64	82.8675	98.72	234.915	276.08	4947.2	5895.34
230735	230735	Epha10	2.82	2.54	2.75	2.39	3.49	2.29	2.1	3.82	7.95	7.21	7.82	6.77	9.79	6.4	5.88	10.62	215.27	188.24	223.44	176.75	280.88	184.43	161.61	306.14	2.625	2.925	7.4375	8.1725	200.925	233.265
56838	56838	Ccl28	1	0.96	0.8	0.93	0.5	0.48	0.37	0.48	2.8	2.73	2.27	2.64	1.41	1.34	1.05	1.33	71.8	69.24	58.15	65.67	36.67	34.16	26.02	34.31	0.9225	0.4575	2.61	1.2825	66.215	32.79
71750	71750	R3hdm2	41.78	40.16	42.47	41.21	38.66	40.13	37.25	37.83	117.58	114.26	120.88	116.73	108.54	112.23	104.45	105.11	3137.04	3044.19	3153.07	3020.49	2850.06	2944.97	2739.01	2885.99	41.405	38.4675	117.362	107.582	3088.7	2855.01
16706	16706	Ksr1	10.01	9.96	9.68	9.2	9.15	8.93	9.76	9.22	28.16	28.33	27.55	26.06	25.69	24.96	27.35	25.62	1223.45	1192.47	1193.28	1094.36	1088.66	1049.51	1144.44	1111.4	9.7125	9.265	27.525	25.905	1175.89	1098.5
14630	14630	Gclm	24.86	25.43	25.82	24.95	29.4	32.04	34.24	27.19	69.96	72.35	73.49	70.68	82.54	89.61	95.99	75.55	970.94	990.99	1004.57	953.73	1141.62	1249.24	1308.75	1065.48	25.265	30.7175	71.62	85.9225	980.058	1191.27
102634429	102634429	Gm6569	0.23	0.52	0.26	0.17	0.65	0.2	0.44	0.46	0.64	1.48	0.73	0.47	1.83	0.57	1.24	1.28	8	15	6	4	16.93	4.53	12	11	0.295	0.4375	0.83	1.23	8.25	11.115
546024	546024	Crxos	0.61	0.86	0.5	0.65	0.81	0.47	0.38	0.39	1.71	2.43	1.42	1.84	2.29	1.31	1.07	1.09	21.96	30.99	19.99	21.98	30.77	13.72	15	12.73	0.655	0.5125	1.85	1.44	23.73	18.055
24066	24066	Spry4	1.75	2.15	2.23	2.4	2.44	2.59	3.09	2.68	4.91	6.11	6.36	6.79	6.84	7.24	8.67	7.45	162.16	192	204.16	214.01	223.66	236.18	278.99	243.95	2.1325	2.7	6.0425	7.55	193.083	245.695
381334	381334	Gal3st2	0.01	0	0	0	0	0	0	0	0.02	0	0	0	0	0.01	0	0	0.46	0	0	0	0	0.17	0	0	0.0025	0	0.005	0.0025	0.115	0.0425
14409	14409	Gabrr2	0.25	0.2	0.17	0.15	0.11	0.19	0.29	0.03	0.71	0.56	0.48	0.42	0.31	0.53	0.8	0.08	7	6.37	5.61	4	3	5.25	7.72	1	0.1925	0.155	0.5425	0.43	5.745	4.2425
622645	622645	Tmem200c	4.06	3.72	4.21	3.85	3.23	4.04	3.53	3.83	11.43	10.6	11.97	10.9	9.06	11.29	9.89	10.63	247.99	227	256	229.99	195.99	246.18	210.99	234.54	3.96	3.6575	11.225	10.2175	240.245	221.925
73545	73545	1700094D03Rik	12.55	12.53	10.61	11.25	9.22	10.43	10.48	9	35.32	35.67	30.19	31.86	25.88	29.16	29.39	25.01	735.6	733.13	619.21	645.29	537.17	610.1	601.34	529.28	11.735	9.7825	33.26	27.36	683.308	569.472
636104	636104	Cfap47	1.45	1.81	1.61	1.53	1.25	1.65	1.78	1.34	4.08	5.16	4.58	4.35	3.51	4.62	4.98	3.72	241.56	296.15	267.6	262.58	203.74	270.99	296.93	228.58	1.6	1.505	4.5425	4.2075	266.973	250.06
338523	338523	Kdm7a	7.47	7.94	7.32	7.46	8.49	8.99	10.69	7.69	21.03	22.59	20.83	21.13	23.83	25.13	29.97	21.36	1361.65	1389.71	1280.77	1292.11	1481.68	1569.15	1875.43	1372.47	7.5475	8.965	21.395	25.0725	1331.06	1574.68
100201	100201	Tmem64	6.18	7.24	6.96	6.49	6.42	6.98	7.63	6.55	17.39	20.61	19.81	18.38	18.03	19.53	21.4	18.21	552.49	646.38	619.99	567.86	570.99	623.4	668.19	587.95	6.7175	6.895	19.0475	19.2925	596.68	612.633
12544	12544	Cdc45	4.61	4.7	4.59	4.6	4.73	5.21	5.11	5.03	12.96	13.38	13.08	13.04	13.28	14.58	14.31	13.98	187.17	190.36	188.69	185.77	193.9	210.33	210.29	205.3	4.625	5.02	13.115	14.0375	187.998	204.955
12922	12922	Crhr2	0.26	0.08	0.2	0.25	0.23	0.08	0.23	0.17	0.74	0.24	0.58	0.7	0.66	0.23	0.64	0.48	13	4	10	12	11	4	10.98	9	0.1975	0.1775	0.565	0.5025	9.75	8.745
56529	56529	Sec11a	35.53	36.35	34.55	35.32	35	37.11	36.95	38.34	99.98	103.42	98.33	100.06	98.26	103.76	103.59	106.52	755.3	775.78	735.04	736.38	743.61	791.33	755.4	827.63	35.4375	36.85	100.448	103.032	750.625	779.492
228852	228852	Ppp1r16b	11.35	11.47	11.46	11.81	10.72	10.3	11.24	9.49	31.94	32.64	32.63	33.45	30.11	28.81	31.5	26.36	1388.88	1400.95	1396.71	1412.37	1303.9	1257.68	1343.47	1164.95	11.5225	10.4375	32.665	29.195	1399.73	1267.5
15184	15184	Hdac5	35.48	35.07	34.87	34.27	38.56	36.65	37.05	35.38	99.84	99.8	99.25	97.09	108.25	102.48	103.86	98.29	2575.6	2551.73	2516.77	2454.39	2788.75	2663.38	2636.95	2588.43	34.9225	36.91	98.995	103.22	2524.62	2669.38
71911	71911	Bdh1	32.56	32.2	33.25	32.45	33.73	31.17	26.36	35.93	91.62	91.62	94.64	91.92	94.69	87.18	73.9	99.81	1930.02	1905.86	1964.4	1882.91	1987.67	1846.24	1529.52	2136.32	32.615	31.7975	92.45	88.895	1920.8	1874.94
75677	75677	Cldn22	0.11	0.16	0.11	0	0.17	0.27	0.16	0.27	0.31	0.45	0.31	0	0.46	0.77	0.45	0.76	2	2.85	2	0	3	5	2.85	5	0.095	0.2175	0.2675	0.61	1.7125	3.9625
27277	27277	Golga5	13.22	14.03	13.49	13.68	13.71	13.41	13.3	13.32	37.21	39.91	38.38	38.75	38.5	37.51	37.3	36.99	715.63	754.76	729.8	724.95	741.91	724.95	717.04	711.62	13.605	13.435	38.5625	37.575	731.285	723.88
58179	58179	Klrc3	0	0	0	0	0	0	0.09	0	0	0	0	0	0	0	0.24	0	0	0	0	0	0	0	1	0	0	0.0225	0	0.06	0	0.25
54387	54387	Mcm3ap	16	16.48	15.51	16.22	14.09	14.87	14.55	14.93	45.03	46.9	44.15	45.95	39.56	41.57	40.8	41.48	1914.09	1979.52	1844.45	1894.76	1676.15	1757.5	1692.05	1785.25	16.0525	14.61	45.5075	40.8525	1908.2	1727.74
70615	70615	Ankrd24	4.54	5.26	4.75	4.25	4.86	4.88	4.42	5.59	12.79	14.97	13.53	12.03	13.65	13.66	12.38	15.54	335.87	386.56	358.46	304.72	374.93	361.07	326.19	420.8	4.7	4.9375	13.33	13.8075	346.402	370.748
76080	76080	Ttpal	10.95	11.38	11.12	10.5	10.76	11.19	10.83	10.93	30.81	32.39	31.66	29.75	30.21	31.28	30.37	30.37	945.05	984.78	966.83	896.2	929.91	966	926.68	953	10.9875	10.9275	31.1525	30.5575	948.215	943.898
69299	69299	Asb9	0.05	0.05	0.05	0	0.05	0	0.1	0	0.14	0.14	0.14	0	0.14	0	0.28	0	1	1	1	0	1	0	2	0	0.0375	0.0375	0.105	0.105	0.75	0.75
100042891	100042891	Vmn2r47	0	0	0	0	0	0	0.04	0	0	0	0	0	0	0	0.11	0	0	0	0	0	0	0	1.25	0	0	0.01	0	0.0275	0	0.3125
96875	96875	Prg4	0.14	0.16	0.15	0.12	0.15	0.09	0.42	0.31	0.41	0.46	0.42	0.33	0.42	0.25	1.17	0.86	5.13	5.74	5.15	4.09	5.23	3.14	14.48	10.94	0.1425	0.2425	0.405	0.675	5.0275	8.4475
243963	243963	Zfp473	0.68	0.5	0.57	0.67	0.52	0.57	0.67	0.54	1.92	1.43	1.63	1.9	1.47	1.59	1.88	1.5	49.99	37	41.45	47.83	38.99	42	48	40	0.605	0.575	1.72	1.61	44.0675	42.2475
68276	68276	Toe1	9.43	8.84	7.89	8.56	8.41	8.12	7.7	8.12	26.53	25.15	22.45	24.24	23.61	22.72	21.59	22.55	359.19	334.97	301.95	320.74	320.69	309.64	287.61	312.86	8.68	8.0875	24.5925	22.6175	329.212	307.7
18549	18549	Pcsk2	12.97	11.71	12.41	12.67	12.94	12.06	9.73	13.42	36.49	33.32	35.31	35.89	36.35	33.72	27.27	37.28	1175.49	1059.26	1120.51	1124.12	1166.88	1091.26	862.97	1220.51	12.44	12.0375	35.2525	33.655	1119.85	1085.4
235415	235415	Cplx3	0.02	0.04	0.04	0.11	0.07	0.04	0.02	0.04	0.05	0.11	0.11	0.32	0.21	0.11	0.05	0.1	1.05	2.01	2.03	6.05	4.01	2.16	1	2.03	0.0525	0.0425	0.1475	0.1175	2.785	2.3
114643	114643	Oas1c	0.31	0.58	0.35	0.4	0.68	0.5	0.77	0.7	0.88	1.66	1	1.12	1.91	1.41	2.16	1.93	12	21	15	12.74	24	18.69	25.95	23.37	0.41	0.6625	1.165	1.8525	15.185	23.0025
23789	23789	Coro1b	36.38	36.2	36.17	35.34	36.08	38.03	40.06	35.35	102.38	103	102.96	100.12	101.32	106.34	112.31	98.21	1279.92	1270.3	1268.99	1214.07	1262.96	1331.94	1373.94	1245.94	36.0225	37.38	102.115	104.545	1258.32	1303.69
18080	18080	Nin	11.76	11.61	11.78	11.35	9.88	9.87	10.51	9.74	33.09	33.05	33.53	32.15	27.74	27.6	29.45	27.05	1840.2	1891.55	1834.54	1752.12	1560.96	1558.96	1668.95	1545.84	11.625	10	32.955	27.96	1829.6	1583.68
20732	20732	Spint1	0	0.02	0	0.05	0.02	0.05	0	0.05	0	0.07	0	0.13	0.06	0.13	0	0.13	0	1	0	2	1	2	0	2	0.0175	0.03	0.05	0.08	0.75	1.25
242466	242466	Zfp462	22.17	22.26	21.41	21.77	17.6	18.35	20.14	18.38	62.38	63.35	60.93	61.67	49.42	51.31	56.47	51.06	4781.18	4733.73	4514.66	4591.08	3764.54	3955.06	4253.5	3938.3	21.9025	18.6175	62.0825	52.065	4655.16	3977.85
28135	28135	Cep63	14.47	12.83	14.41	13.42	13.77	13.89	13.54	14.01	40.71	36.5	41.03	38.02	38.66	38.83	37.97	38.93	703.94	650.14	701.53	664.67	672.45	662.17	660.13	675.8	13.7825	13.8025	39.065	38.5975	680.07	667.638
17287	17287	Mep1a	0.04	0.04	0.05	0.04	0.04	0.07	0.09	0.07	0.1	0.1	0.15	0.1	0.1	0.2	0.26	0.2	2	2	3	2	1.99	4	5	4	0.0425	0.0675	0.1125	0.19	2.25	3.7475
257632	257632	Nod2	0.04	0.08	0.03	0.04	0.05	0.06	0.02	0.03	0.1	0.23	0.1	0.1	0.13	0.16	0.06	0.1	2	7	3	3	4	5	1	3	0.0475	0.04	0.1325	0.1125	3.75	3.25
15415	15415	Hoxb7	0	0.02	0.04	0	0	0.04	0	0	0	0.07	0.12	0	0	0.12	0	0	0	1	1	0	0	1	0	0	0.015	0.01	0.0475	0.03	0.5	0.25
59006	59006	Myoz2	0.16	0.11	0	0.14	0.16	0.22	0.06	0	0.46	0.31	0	0.41	0.46	0.61	0.16	0	3	2	0	3	2.99	4	1	0	0.1025	0.11	0.295	0.3075	2	1.9975
435337	435337	Gm5662	0	0	0.03	0	0	0	0	0	0	0	0.08	0	0	0	0	0	0	0	0.94	0	0	0	0	0	0.0075	0	0.02	0	0.235	0
105247207	105247207	Gm42346	0.07	0.05	0.09	0.19	0.22	0.23	0.11	0.18	0.18	0.13	0.25	0.53	0.61	0.65	0.32	0.49	3.15	2.22	4.29	8.82	10.51	11.14	5.31	8.5	0.1	0.185	0.2725	0.5175	4.62	8.865
268481	268481	Krt222	1.6	1.37	1.71	1.59	1.86	1.62	1.39	1.95	4.5	3.9	4.85	4.51	5.23	4.54	3.89	5.41	96.69	81.87	103.29	93.31	112.51	97.16	82.15	117.79	1.5675	1.705	4.44	4.7675	93.79	102.403
18212	18212	Ntrk2	221.11	230.45	216.7	227.57	276.02	296.04	315.01	264.39	622.25	655.74	616.76	644.67	774.99	827.83	883.13	734.53	30980.4	32124.1	30236.5	31177.5	38194.3	40916.5	42582.6	36921.5	223.958	287.865	634.855	805.12	31129.6	39653.7
56443	56443	Arpc1a	95.85	85.23	85.73	86.59	86.78	85.24	83.53	86.99	269.74	242.52	243.98	245.3	243.67	238.36	234.17	241.68	2847.81	2526.99	2537.02	2518.22	2563.8	2527.91	2428.81	2592.9	88.35	85.635	250.385	239.47	2607.51	2528.36
21422	21422	Tfcp2	10.48	12.11	11.21	11.79	11.28	11.78	12.74	11.49	29.48	34.45	31.91	33.39	31.67	32.94	35.73	31.93	659.49	758.47	704.1	727.04	713.71	725.73	788.59	725.25	11.3975	11.8225	32.3075	33.0675	712.275	738.32
14595	14595	B4galt1	3.99	4.88	4.37	4.39	4.31	5.1	5.51	4.85	11.23	13.88	12.44	12.44	12.11	14.26	15.46	13.48	288.98	352.99	316.99	311.99	313.33	371.99	393.98	351.99	4.4075	4.9425	12.4975	13.8275	317.738	357.822
665433	665433	H2ac23	0.52	0	0	0	0.25	0	0	0.22	1.46	0	0	0	0.69	0	0	0.62	5.03	0	0	0	2.37	0	0	2.18	0.13	0.1175	0.365	0.3275	1.2575	1.1375
225523	225523	Cep120	20.35	21.09	20.72	21.01	19.41	18.93	18.75	19.26	57.28	60.02	58.96	59.51	54.5	52.94	52.58	53.51	1795.89	1857.67	1821.74	1813.63	1703.2	1666.8	1619.94	1704.25	20.7925	19.0875	58.9425	53.3825	1822.23	1673.55
233424	233424	Tmc3	0.82	0.83	0.7	1	0.92	1.11	1.19	0.8	2.3	2.37	1.99	2.83	2.58	3.1	3.33	2.23	115.97	117.99	99	138.95	129.87	156.93	165	113.11	0.8375	1.005	2.3725	2.81	117.978	141.227
78174	78174	Cox7b2	0	0	0	0	0	0.11	0.11	0	0	0	0	0	0	0.29	0.3	0	0	0	0	0	0	1	1	0	0	0.055	0	0.1475	0	0.5
56692	56692	Lamtor3	30.2	31.27	32.55	32.05	30.17	32.81	34.58	31.91	85	88.98	92.65	90.8	84.7	91.74	96.95	88.64	707.87	731.31	759.98	735.31	702.99	767.46	793.25	750.2	31.5175	32.3675	89.3575	90.5075	733.617	753.475
258508	258508	Olfr99	0	0	0	0	0	0.06	0	0	0	0	0	0	0	0.17	0	0	0	0	0	0	0	1	0	0	0	0.015	0	0.0425	0	0.25
212198	212198	Wdr25	2.94	3.07	2.46	2.64	2.57	2.37	2.37	2.39	8.27	8.72	6.99	7.47	7.21	6.61	6.64	6.63	178.75	182.02	148.14	154.62	152.33	152.88	146.22	154.47	2.7775	2.425	7.8625	6.7725	165.882	151.475
17996	17996	Neb	1.3	1.33	1.21	1.4	1.31	1.4	1.45	1.3	3.65	3.8	3.44	3.97	3.68	3.9	4.06	3.6	567.21	583.66	526.15	602.04	572.17	609.64	621.7	568.57	1.31	1.365	3.715	3.81	569.765	593.02
115487184	115487184	Tma7-ps	5.96	0	0	2.01	0	0	0	0	16.76	0	0	5.7	0	0	0	0	47.25	0	0	15.64	0	0	0	0	1.9925	0	5.615	0	15.7225	0
75305	75305	Ankrd53	0.71	0.96	1.14	0.88	0.74	0.71	0.75	1.12	1.99	2.74	3.23	2.49	2.08	1.98	2.09	3.12	21	31.34	35.94	28.03	24	23	23.81	35	0.9225	0.83	2.6125	2.3175	29.0775	26.4525
22178	22178	Tyrp1	0.02	0.06	0.18	0.04	0.16	0.17	0.18	0.23	0.06	0.17	0.51	0.12	0.44	0.49	0.5	0.64	1	3	9	2	8	9	9	12	0.075	0.185	0.215	0.5175	3.75	9.5
69481	69481	Actl9	0	0.04	0.04	0.08	0.04	0.08	0.16	0.08	0	0.11	0.11	0.23	0.11	0.22	0.45	0.22	0	1	1	2	1	2	4	2	0.04	0.09	0.1125	0.25	1	2.25
18634	18634	Pex7	14.54	15.39	15.83	14.39	16.48	16.9	19.44	16.59	40.93	43.79	45.07	40.75	46.27	47.27	54.49	46.08	517.99	547	560.99	500.97	583	600.99	677.58	591.97	15.0375	17.3525	42.635	48.5275	531.737	613.385
67307	67307	Pbld2	4.66	5.45	5	5.38	4.8	4.72	5.45	4.21	13.1	15.52	14.24	15.25	13.48	13.2	15.28	11.68	445.5	517.95	476.62	500.15	449.24	447.02	507.55	400.97	5.1225	4.795	14.5275	13.41	485.055	451.195
66631	66631	Mfsd14b	12.93	14.15	15.28	15.29	16.23	17.83	17.49	14.9	36.39	40.27	43.48	43.31	45.56	49.85	49.02	41.4	854.6	931.76	1000.05	984.96	1064.67	1165.56	1130.93	987.98	14.4125	16.6125	40.8625	46.4575	942.842	1087.29
231044	231044	Gbx1	0.18	0.26	0.22	0.15	0.15	0.22	0.11	0.4	0.52	0.74	0.63	0.43	0.42	0.62	0.32	1.12	5	7	6	4	4	6	3	11	0.2025	0.22	0.58	0.62	5.5	6
18537	18537	Pcmt1	34.38	35.74	35.88	35.8	37.61	37.58	38.1	38.16	96.74	101.7	102.12	101.42	105.59	105.08	106.83	106	1847.22	1909.3	1895.99	1869.6	1991.92	1968.63	1938.51	2045.92	35.45	37.8625	100.495	105.875	1880.53	1986.24
12952	12952	Cry1	8.85	9.45	9.74	8.81	8.09	8.48	9.16	8.46	24.91	26.88	27.71	24.95	22.72	23.71	25.68	23.51	508.02	539.97	555.51	495.45	461.99	485.49	514.8	486.89	9.2125	8.5475	26.1125	23.905	524.737	487.293
71236	71236	Rsph14	1.94	1.63	1.23	1.76	1.55	1.58	1.25	0.86	5.45	4.64	3.49	4.99	4.34	4.43	3.51	2.38	43	36	27.01	38	34	35	27	19	1.64	1.31	4.6425	3.665	36.0025	28.75
218275	218275	BC051665	0.04	0	0	0	0	0	0	0	0.11	0	0	0	0	0	0	0	1	0	0	0	0	0	0	0	0.01	0	0.0275	0	0.25	0
235386	235386	Hykk	1.02	0.89	0.78	0.92	0.76	1.09	1.11	1.05	2.87	2.52	2.23	2.6	2.13	3.06	3.11	2.91	99.59	86.25	75.99	87.74	73.62	106.56	106.09	102.47	0.9025	1.0025	2.555	2.8025	87.3925	97.185
75339	75339	Mphosph8	16.59	17.08	17.24	17.65	17.07	17.83	15.27	18.13	46.69	48.6	49.08	50.01	47.93	49.87	42.8	50.36	926.86	954.14	961.18	966.77	949.57	994.94	835.8	1019.43	17.14	17.075	48.595	47.74	952.237	949.935
333315	333315	Frem3	0.05	0.03	0.03	0.08	0.08	0.05	0.15	0.11	0.13	0.09	0.09	0.23	0.22	0.13	0.43	0.31	5.78	4	4	10	10	6	19	14	0.0475	0.0975	0.135	0.2725	5.945	12.25
20415	20415	Shbg	0.02	0	0	0.02	0.04	0.05	0.04	0.02	0.07	0	0	0.07	0.11	0.13	0.13	0.07	1.04	0	0	1.04	1	2.05	1.91	1.05	0.01	0.0375	0.035	0.11	0.52	1.5025
229541	229541	Dennd4b	4.18	3.9	4.6	4.44	4.26	3.81	4.39	4.1	11.77	11.1	13.1	12.58	11.97	10.66	12.3	11.39	425.84	421	449.95	449.54	426.99	400	410.95	420.99	4.28	4.14	12.1375	11.58	436.582	414.733
56693	56693	Crtap	5.69	6.56	5.81	6.32	6.76	7.2	8.77	7.56	16.02	18.67	16.53	17.91	18.97	20.13	24.6	21.02	183	210.49	186	198.95	215.96	230.99	276	243.94	6.095	7.5725	17.2825	21.18	194.61	241.722
109729085	109729085	Htd2	0	0.68	0	0	0	0	0	0	0	1.92	0	0	0	0	0	0	0	31.66	0	0	0	0	0	0	0.17	0	0.48	0	7.915	0
207375	207375	Fam120c	17.63	18.84	17.65	18.04	20.16	19.37	20.23	18.61	49.62	53.6	50.24	51.12	56.6	54.16	56.71	51.71	2563.22	2753.45	2565.79	2584.26	2923.89	2825.93	2890.32	2721.72	18.04	19.5925	51.145	54.795	2616.68	2840.47
14560	14560	Gdf10	1.07	0.63	0.87	0.77	0.65	0.48	0.37	0.5	3	1.8	2.48	2.19	1.82	1.34	1.04	1.4	76	44.96	61.86	54	46	34	26	35.98	0.835	0.5	2.3675	1.4	59.205	35.495
14057	14057	Sfxn1	29.44	30.8	33.42	32.13	32.45	32.06	28.25	34.47	82.84	87.65	95.12	91.03	91.12	89.65	79.21	95.78	1595.57	1661.84	1796.13	1696.31	1743.03	1727.94	1487.99	1857.26	31.4475	31.8075	89.16	88.94	1687.46	1704.06
54631	54631	Nphs1	0.2	0.2	0.14	0.21	0.08	0.1	0.2	0.2	0.58	0.56	0.41	0.61	0.23	0.27	0.56	0.56	22.27	21.37	15.88	22.99	8.91	10.63	22.06	22.08	0.1875	0.145	0.54	0.405	20.6275	15.92
74090	74090	Paqr5	0.27	0.25	0.21	0.24	0.31	0.21	0.37	0.36	0.77	0.7	0.6	0.68	0.87	0.59	1.03	1	17.01	15.96	13	14.51	20.01	13	22.97	23.3	0.2425	0.3125	0.6875	0.8725	15.12	19.82
214158	214158	Trim38	0.11	0.04	0.04	0.07	0.13	0.04	0.04	0.04	0.31	0.1	0.1	0.21	0.37	0.1	0.1	0.1	4	1	0.98	2	5	1	1	1	0.065	0.0625	0.18	0.1675	1.995	2
102637087	102637087	Gm33989	4.55	5.17	4.87	4.76	4.93	4.77	5.14	4.7	12.8	14.71	13.86	13.5	13.83	13.34	14.41	13.05	1488.96	1678.52	1587.76	1528.69	1606.36	1558.22	1631.98	1527.54	4.8375	4.885	13.7175	13.6575	1570.98	1581.03
14011	14011	Etv6	6.72	6.92	7.2	7.14	6.44	6.56	6.15	5.77	18.9	19.68	20.5	20.24	18.09	18.34	17.24	16.04	692.53	718.42	733.48	711.24	665.41	678.99	624.93	602.99	6.995	6.23	19.83	17.4275	713.918	643.08
100042881	100042881	Gm10352	0	0	0	0	0	0	0.01	0	0.01	0.01	0	0	0.01	0.01	0.02	0.01	0.11	0.11	0	0	0.11	0.11	0.22	0.12	0	0.0025	0.005	0.0125	0.055	0.14
22390	22390	Wee1	5.55	5.34	5.38	5.2	5.16	5.42	5.92	5.06	15.63	15.2	15.31	14.72	14.49	15.16	16.6	14.05	358.9	344.83	345.89	330.99	333.74	347.99	376.99	329.97	5.3675	5.39	15.215	15.075	345.152	347.173
67065	67065	Polr3d	12.53	12.57	12.46	11.24	10.56	11.04	10.48	11.26	35.26	35.76	35.45	31.85	29.66	30.88	29.38	31.27	473.98	473.89	468.1	422.99	403.83	422.99	378.68	432.81	12.2	10.835	34.58	30.2975	459.74	409.577
280635	280635	Emilin3	0.11	0.07	0.02	0.07	0.11	0.06	0.11	0.03	0.3	0.21	0.04	0.21	0.3	0.17	0.31	0.09	7	5	1	4.96	7	4	7	2	0.0675	0.0775	0.19	0.2175	4.49	5
13086	13086	Cyp2a4	0	0.02	0	0	0	0	0	0	0	0.04	0	0	0	0	0	0	0	0.5	0	0	0	0	0	0	0.005	0	0.01	0	0.125	0
69792	69792	Med6	11.93	11.04	13.58	15.11	11.98	13.69	13.96	12.84	33.58	31.4	38.64	42.8	33.64	38.29	39.15	35.66	233.47	215.14	264.22	288.93	233.13	267.03	267	251.58	12.915	13.1175	36.605	36.685	250.44	254.685
67776	67776	Vwa5a	10.57	11.92	10.33	11.7	16.95	19.87	25.43	15.24	29.73	33.93	29.4	33.14	47.6	55.58	71.3	42.35	837.86	938.55	815.95	908.04	1336.82	1569.86	1974.05	1212.71	11.13	19.3725	31.55	54.2075	875.1	1523.36
623474	623474	Rad54b	1.76	2.03	2.07	1.71	1.84	2.04	1.97	2.05	4.97	5.76	5.9	4.84	5.17	5.69	5.51	5.7	97.99	112.21	124.08	92.86	102.67	112.83	108.8	127.07	1.8925	1.975	5.3675	5.5175	106.785	112.843
68774	68774	Ms4a6d	0.2	0.2	0	0.04	0.04	0.14	0.11	0.12	0.55	0.56	0	0.11	0.13	0.38	0.3	0.33	4.99	5	0	0.99	1.14	3.47	2.64	3	0.11	0.1025	0.305	0.285	2.745	2.5625
67888	67888	Tmem100	9.07	8.98	10.39	10.47	7.55	7.67	7.02	7.92	25.54	25.55	29.57	29.66	21.2	21.45	19.68	22.02	268.93	265.95	296.99	300	218.95	225.96	203.32	231.98	9.7275	7.54	27.58	21.0875	282.967	220.053
241128	241128	Fam124b	0	0	0	0	0.06	0	0	0	0	0	0	0	0.16	0	0	0	0	0	0	0	3	0	0	0	0	0.015	0	0.04	0	0.75
74004	74004	Jakmip3	2.54	2.58	3.17	2.9	3.2	2.48	2.2	2.81	7.16	7.33	9.02	8.2	8.99	6.94	6.16	7.81	273.96	280	340.94	301.96	328.98	265.76	234.25	309.99	2.7975	2.6725	7.9275	7.475	299.215	284.745
100504608	100504608	Eef1akmt3	0.08	0.48	0.16	0.16	0.23	0.24	0.08	0.4	0.22	1.36	0.46	0.46	0.66	0.67	0.23	1.1	1	6	2	2	3	2.99	1	5	0.22	0.2375	0.625	0.665	2.75	2.9975
13512	13512	Dsg3	0	0.03	0	0.03	0.01	0.01	0	0.03	0	0.07	0	0.08	0.03	0.04	0	0.07	0	2.05	0	2.06	0.92	1.01	0	2.04	0.015	0.0125	0.0375	0.035	1.0275	0.9925
241694	241694	Ralgapa2	6.19	6.14	5.89	5.82	5.48	5.11	5.26	4.73	17.41	17.46	16.77	16.5	15.39	14.28	14.74	13.14	1131.94	1103.1	1082.63	1053.13	983.52	921.33	934.36	867.01	6.01	5.145	17.035	14.3875	1092.7	926.555
19352	19352	Rabggtb	25.31	25.85	26.31	27.48	29.05	28.66	30.3	28.1	71.24	73.55	74.87	77.84	81.55	80.15	84.96	78.06	630.41	641.24	653.57	672.91	721.63	712.86	739.18	704.82	26.2375	29.0275	74.375	81.18	649.533	719.622
672284	672284	Nkx1-1	0.04	0	0.08	0	0.08	0	0	0	0.11	0	0.23	0	0.23	0	0	0	1	0	2	0	2	0	0	0	0.03	0.02	0.085	0.0575	0.75	0.5
115489144	115489144	Gm52451	0	0.32	0.23	0.21	0.08	0.28	0.1	0.35	0	0.92	0.66	0.59	0.21	0.8	0.28	0.98	0	5.46	3.92	3.47	1.28	4.81	1.67	6.02	0.19	0.2025	0.5425	0.5675	3.2125	3.445
633640	633640	Tmem267	9.73	12.73	13.17	11.68	8.51	7.75	7.89	7.9	27.38	36.22	37.48	33.08	23.9	21.67	22.11	21.96	329.83	364.9	420.74	365.98	255.23	232.73	259.58	242.71	11.8275	8.0125	33.54	22.41	370.363	247.562
20740	20740	Sptan1	182.36	174.32	178.2	176.33	164.66	160.48	164.74	165.7	513.19	496.04	507.16	499.51	462.33	448.75	461.85	460.36	27867.6	26573.4	27132.2	26364	25013.7	24464.6	24621	25408.7	177.803	163.895	503.975	458.322	26984.3	24877
94346	94346	Tmem40	0.49	0.34	0.34	0.27	0.68	0.95	0.6	0.94	1.38	0.97	0.96	0.77	1.9	2.66	1.68	2.6	11	9	7.96	7	16	25	15	23	0.36	0.7925	1.02	2.21	8.74	19.75
245884	245884	Fam71f2	0.43	0.49	0.33	0.32	0.25	0.38	0.28	0.38	1.22	1.38	0.93	0.91	0.7	1.06	0.77	1.05	16	21.97	14	15	10	15	11	10	0.3925	0.3225	1.11	0.895	16.7425	11.5
433287	433287	Gm15455	0.05	0.01	0	0.09	0.02	0	0.03	0	0.15	0.02	0	0.26	0.07	0	0.09	0	3.12	0.34	0	5.08	1.34	0	1.78	0	0.0375	0.0125	0.1075	0.04	2.135	0.78
171286	171286	Slc12a8	2.17	2.23	1.7	2.23	2.45	2.19	3.17	2.36	6.11	6.35	4.85	6.32	6.89	6.12	8.88	6.56	108.95	112.33	82.56	109.81	124.55	109.3	148.58	116.3	2.0825	2.5425	5.9075	7.1125	103.412	124.683
667370	667370	Ifit3b	0.79	2.61	0.71	0.77	1.44	2.94	2.93	1.49	2.22	7.44	2.01	2.18	4.03	8.21	8.2	4.15	29	98.8	25.4	28	53.82	108.35	108.55	56.09	1.22	2.2	3.4625	6.1475	45.3	81.7025
115489469	115489469	Gm52523	1.13	1.31	1.47	0.91	1.58	0.7	0.99	0.81	3.17	3.74	4.19	2.58	4.44	1.97	2.78	2.25	16.71	19.43	21.73	13.22	23.33	10.42	14.38	12.03	1.205	1.02	3.42	2.86	17.7725	15.04
228094	228094	Cerkl	0.42	0.51	0.54	0.42	0.24	0.37	0.63	0.23	1.2	1.45	1.54	1.19	0.68	1.05	1.77	0.63	14.03	16.81	17.76	13.62	8	12.33	20.41	7.52	0.4725	0.3675	1.345	1.0325	15.555	12.065
66801	66801	Prkrip1	8.73	9.57	10.4	9.78	9.19	9.6	7.75	9.16	24.56	27.22	29.59	27.69	25.79	26.85	21.73	25.46	270.38	295.78	320.88	296.46	282.98	296.99	235	284.89	9.62	8.925	27.265	24.9575	295.875	274.965
239436	239436	Slc30a8	0.06	0.03	0.11	0	0.05	0	0.03	0	0.16	0.09	0.31	0	0.15	0	0.08	0	2.13	1.15	4.01	0	1.99	0	1	0	0.05	0.02	0.14	0.0575	1.8225	0.7475
56753	56753	Tacstd2	0.06	0.09	0.09	0	0.06	0.09	0.03	0.18	0.17	0.26	0.26	0	0.17	0.25	0.09	0.5	2	3	3	0	2	3	1	6	0.06	0.09	0.1725	0.2525	2	3
668880	668880	Stard9	2.83	2.99	2.79	3.04	2.23	2.44	2.7	2.27	7.96	8.51	7.94	8.61	6.28	6.83	7.58	6.31	798.97	836.02	786.51	846.5	634.48	692.13	738.03	641.99	2.9125	2.41	8.255	6.75	817	676.658
13726	13726	Emd	22.77	22.04	22.9	24.5	23.09	25.42	23.02	24.69	64.07	62.71	65.18	69.4	64.83	71.09	64.53	68.59	681.21	656.62	681.63	717	687.18	757.25	673.2	740.33	23.0525	24.055	65.34	67.26	684.115	714.49
63958	63958	Ube4b	39.23	38.48	37.76	38.27	40.35	38.73	39.54	37.58	110.4	109.49	107.46	108.42	113.28	108.3	110.85	104.4	4136.89	4047.68	3959.71	3944.11	4222.13	4080.55	4076.74	3974.24	38.435	39.05	108.942	109.207	4022.1	4088.41
76719	76719	Kansl1	27.3	27.17	26.42	27.62	24.75	24.56	24.96	24.26	76.82	77.32	75.2	78.26	69.5	68.68	69.99	67.39	2603.7	2605.74	2530.42	2593.7	2401.65	2410.86	2370.73	2348.15	27.1275	24.6325	76.9	68.89	2583.39	2382.85
26374	26374	Cop1	9.82	10.02	10.23	10.29	10.12	10.05	9.41	9.59	27.64	28.51	29.11	29.15	28.42	28.12	26.39	26.66	2361.23	2400.25	2445.3	2418.87	2417.61	2410.37	2213.44	2311.16	10.09	9.7925	28.6025	27.3975	2406.41	2338.14
75029	75029	Purg	28.01	27.36	28.35	25.92	27.27	25.75	23.3	25.06	78.82	77.86	80.68	73.42	76.57	72	65.32	69.63	1142.12	1116.48	1146.27	1065.09	1091.01	1072.02	923.14	1019.84	27.41	25.345	77.695	70.88	1117.49	1026.5
233895	233895	Prr14	17.5	15.68	18.42	16.76	15.78	14.99	17.64	14.29	49.24	44.62	52.42	47.49	44.31	41.92	49.45	39.7	1625.98	1488.54	1581.14	1553.95	1527.17	1465.71	1602.08	1439.93	17.09	15.675	48.4425	43.845	1562.4	1508.72
104479	104479	Ccdc117	9.89	10.06	9.66	10.67	9.93	10.3	10.35	8.93	27.82	28.63	27.5	30.23	27.88	28.79	29.03	24.81	639.92	649.89	622.98	676.19	638.99	665.28	655.98	579.99	10.07	9.8775	28.545	27.6275	647.245	635.06
545824	545824	Zar1l	0.06	0	0	0	0.06	0	0	0.06	0.17	0	0	0	0.17	0	0	0.17	1	0	0	0	1	0	0	1	0.015	0.03	0.0425	0.085	0.25	0.5
75620	75620	Kxd1	19.79	18.95	18.8	18.92	18.93	19.12	22.27	21.41	55.68	53.93	53.52	53.59	53.14	53.46	62.42	59.49	445.74	426.13	421.99	417.2	424	429.95	490.95	484	19.115	20.4325	54.18	57.1275	427.765	457.225
72136	72136	Chst14	2.18	1.81	1.96	2	1.61	2.31	2.84	1.92	6.14	5.14	5.59	5.66	4.52	6.47	7.96	5.34	85.95	71	77	77	63	91	109.44	75.98	1.9875	2.17	5.6325	6.0725	77.7375	84.855
71778	71778	Klhl5	33.42	34.6	33.26	33.17	26.97	27.71	28.9	27.81	94.04	98.45	94.66	93.97	75.71	77.49	81.03	77.27	2123.39	2187.8	2106.35	2064.64	1703.62	1753.13	1769.95	1750.12	33.6125	27.8475	95.28	77.875	2120.55	1744.2
74446	74446	Slc9b1	0.06	0.05	0.05	0.1	0	0.02	0.03	0.09	0.17	0.15	0.13	0.28	0	0.07	0.07	0.26	3	3.02	2	5.04	0	1	1	4	0.065	0.035	0.1825	0.1	3.265	1.5
100041106	100041106	Gm3141	0	0	0	0	0	0	0	0.03	0	0	0	0	0	0	0	0.09	0	0	0	0	0	0	0	0.98	0	0.0075	0	0.0225	0	0.245
208643	208643	Eif4g1	90.49	90.96	93.19	89.54	90.99	88.18	87.81	94.99	254.65	258.84	265.22	253.66	255.48	246.58	246.18	263.9	9323.21	9368.18	9576.14	9043.14	9333.91	9073.69	8864.57	9825.24	91.045	90.4925	258.092	253.035	9327.67	9274.35
67492	67492	Zfand4	5.39	5.8	5.6	5.54	3.05	3.32	4.3	3.47	15.18	16.5	15.94	15.68	8.56	9.27	12.06	9.65	349.37	368.76	365.11	354.73	197.82	212.85	261.45	223.42	5.5825	3.535	15.825	9.885	359.493	223.885
105866	105866	Krt72	0	0	0.03	0	0	0	0	0	0	0	0.08	0	0	0	0	0	0	0	1	0	0	0	0	0	0.0075	0	0.02	0	0.25	0
20689	20689	Sall3	8.41	8.48	8.59	7.7	7.42	7.08	7.26	6.57	23.67	24.14	24.46	21.81	20.82	19.81	20.36	18.24	1113.24	1131.24	1137.25	1005.35	979.95	930.43	952.36	865.44	8.295	7.0825	23.52	19.8075	1096.77	932.045
17064	17064	Cd93	0.09	0.08	0.06	0.04	0.06	0.05	0.08	0.1	0.27	0.23	0.17	0.12	0.16	0.14	0.22	0.28	11.98	10.18	7.73	5.38	7.36	6.39	9.85	12.73	0.0675	0.0725	0.1975	0.2	8.8175	9.0825
50755	50755	Fbh1	26.87	26.44	24.11	27.2	26.38	27.47	28.78	25.68	75.62	75.24	68.63	77.06	74.07	76.81	80.68	71.34	1871.11	1857.29	1668.7	1852.89	1834.27	1908.9	1974.58	1799.54	26.155	27.0775	74.1375	75.725	1812.5	1879.32
21872	21872	Tjp1	30	29.36	28.7	29.61	29.81	32.89	38.35	29.16	84.43	83.55	81.68	83.87	83.7	91.98	107.53	81	3926	3843.64	3739.33	3799.06	3884.51	4310.02	4927.11	3832.9	29.4175	32.5525	83.3825	91.0525	3827.01	4238.64
100043868	100043868	Scgb1b30	0.24	0	0.12	0.25	0	0	0.12	0	0.69	0	0.33	0.71	0	0	0.34	0	1	0	1	1	0	0	1	0	0.1525	0.03	0.4325	0.085	0.75	0.25
382045	382045	Adgrg5	0.02	0	0	0.02	0	0.02	0.02	0.02	0.05	0	0	0.05	0	0.05	0.05	0.05	1	0	0	1	0	1	1	1	0.01	0.015	0.025	0.0375	0.5	0.75
106766	106766	Stap2	0.14	0.2	0.25	0.27	0.33	0.34	0.23	0.27	0.38	0.58	0.7	0.75	0.93	0.96	0.65	0.75	6.84	10.34	8.4	11.73	15.23	17.41	9.12	13.64	0.215	0.2925	0.6025	0.8225	9.3275	13.85
76219	76219	Arxes1	20.16	22.81	23.32	22.05	27.66	23.99	20.48	26.55	56.73	64.9	66.37	62.47	77.65	67.1	57.4	73.77	595.83	672.69	686.57	637.94	812.76	707.92	592.3	787.34	22.085	24.67	62.6175	68.98	648.258	725.08
232906	232906	Arhgap35	57.51	58.83	56.74	56.34	50.86	50.52	48.39	51.32	161.84	167.41	161.5	159.59	142.81	141.27	135.67	142.57	9200	9396.7	9056.95	8839.84	8091.97	8083.27	7584.1	8256.53	57.355	50.2725	162.585	140.58	9123.37	8003.97
110109	110109	Nop2	13	14.18	13.82	12.51	11.6	11.26	11.41	13.01	36.57	40.34	39.34	35.44	32.56	31.5	31.99	36.13	646.17	702.99	684.85	608.92	572.96	558.75	555	649.03	13.3775	11.82	37.9225	33.045	660.732	583.935
67840	67840	Mrpl57	6.4	6.92	7.22	6.49	6.79	6.65	5.84	6.55	18.02	19.7	20.56	18.38	19.05	18.6	16.36	18.19	284.73	306.1	319.05	280.76	299.46	295.71	253.94	290.38	6.7575	6.4575	19.165	18.05	297.66	284.873
57869	57869	Adck2	9.49	8.56	8.38	9.27	8.83	8.58	8.12	8.19	26.69	24.36	23.85	26.27	24.79	23.99	22.77	22.77	443.91	414	396.95	424.04	431.96	408.99	391.03	407.02	8.925	8.43	25.2925	23.58	419.725	409.75
19662	19662	Rbp4	0.41	0.35	0.77	0.36	0.18	0.06	0.42	0.23	1.16	1.01	2.18	1.02	0.5	0.16	1.18	0.65	7	6	12.99	6	3	1	7	4	0.4725	0.2225	1.3425	0.6225	7.9975	3.75
19659	19659	Rbp1	6.59	5.82	6.65	7.03	2.25	2.27	2.14	2.19	18.54	16.57	18.91	19.91	6.3	6.34	6	6.1	328.01	289.35	329.56	342.57	111.15	112.61	104.22	109.59	6.5225	2.2125	18.4825	6.185	322.373	109.392
76808	76808	Rpl18a	195.15	176.48	174.72	179.3	182.18	185.13	186.67	186.08	549.17	502.17	497.26	507.92	511.52	517.69	523.35	516.98	4678.97	4222.59	4172.9	4207.94	4343.37	4430.87	4380.62	4476.17	181.412	185.015	514.13	517.385	4320.6	4407.76
22163	22163	Tnfrsf4	0.56	0.72	0.52	0.32	1.11	0.3	0.44	0.38	1.58	2.05	1.47	0.9	3.11	0.84	1.23	1.07	12	16.76	11	7	24	7	10	9	0.53	0.5575	1.5	1.5625	11.69	12.5
16439	16439	Itpr2	3.99	4.22	3.89	4.2	3.86	3.96	4.76	3.31	11.22	12.01	11.07	11.88	10.85	11.08	13.35	9.19	903.75	953.69	871.81	928.53	868.75	892.48	1047.98	745.97	4.075	3.9725	11.545	11.1175	914.445	888.795
634331	634331	Gm7133	0.05	0	0	0.03	0.02	0	0	0	0.13	0	0	0.08	0.06	0	0	0	2	0	0	1.23	1	0	0	0	0.02	0.005	0.0525	0.015	0.8075	0.25
50706	50706	Postn	0.32	0.45	0.28	0.49	1.16	0.92	0.93	1.04	0.9	1.29	0.8	1.37	3.27	2.56	2.59	2.88	19	27	16.99	28.99	69.96	53.99	54	63	0.385	1.0125	1.09	2.825	22.995	60.2375
20652	20652	Soat1	14.36	16.37	15.01	15.39	18.11	19.89	20.9	17.53	40.4	46.58	42.73	43.59	50.84	55.62	58.6	48.69	1309.59	1486.8	1364.52	1375.22	1646.15	1807.36	1860.25	1604.81	15.2825	19.1075	43.325	53.4375	1384.03	1729.64
80886	80886	Senp3	31.86	32.76	31.61	31.93	30.63	31.74	28.88	33.33	89.65	93.23	89.96	90.45	86.01	88.77	80.96	92.59	1457.37	1488.52	1442.22	1407.93	1379.95	1432.94	1295.04	1512.55	32.04	31.145	90.8225	87.0825	1449.01	1405.12
12040	12040	Bckdhb	8.72	7.82	9.79	8.67	9.61	9.76	8.94	9.75	24.55	22.24	27.87	24.55	26.98	27.3	25.07	27.08	230.8	208.59	257.96	224.9	253.31	257.3	230.48	258.81	8.75	9.515	24.8025	26.6075	230.562	249.975
100042786	100042786	Gm16381	0	0	0	0	0.09	0	0	0	0	0	0	0	0.25	0	0	0	0	0	0	0	1.09	0	0	0	0	0.0225	0	0.0625	0	0.2725
14056	14056	Ezh2	26.7	27.54	25.44	24.66	22.48	22.93	23.76	22.78	75.13	78.38	72.4	69.85	63.13	64.12	66.62	63.29	1329.69	1377.87	1270.79	1206.71	1115.56	1140.53	1164.5	1133.37	26.085	22.9875	73.94	64.29	1296.27	1138.49
56096	56096	Plac1	0.05	0.05	0.11	0.05	0.05	0.1	0.11	0.09	0.15	0.15	0.3	0.15	0.15	0.29	0.3	0.25	1	1	2	1	1	2	2	2	0.065	0.0875	0.1875	0.2475	1.25	1.75
215772	215772	Adgb	3.37	3.39	2.86	3.33	2.58	3.05	3.8	2.68	9.5	9.66	8.15	9.44	7.26	8.52	10.66	7.45	346.1	349.99	292.97	336.94	261.95	312.63	384.19	276.83	3.2375	3.0275	9.1875	8.4725	331.5	308.9
24088	24088	Tlr2	0.54	0.8	0.67	1.09	1.01	1.5	1.32	1.16	1.51	2.28	1.9	3.1	2.84	4.19	3.69	3.21	28.98	43.23	36	58	55	80.95	70	63	0.775	1.2475	2.1975	3.4825	41.5525	67.2375
66094	66094	Lsm7	46.79	39.62	44.6	47.73	43.93	40.88	43.4	45.82	131.69	112.73	126.93	135.22	123.36	114.32	121.67	127.29	384.99	324.99	362	384	357	333.99	347.14	376.96	44.685	43.5075	126.642	121.66	363.995	353.772
54326	54326	Elovl2	11.48	11.69	12.61	11.37	7.64	8.01	6.99	8.55	32.31	33.28	35.88	32.21	21.46	22.41	19.59	23.76	840.19	854.01	920.14	814.31	555.87	584.91	500.05	627.33	11.7875	7.7975	33.42	21.805	857.163	567.04
320534	320534	Tmem104	3.4	3.36	3.29	3.73	3.7	3.57	3.46	3.09	9.58	9.55	9.37	10.56	10.4	9.99	9.7	8.6	297.46	291.99	285.87	318.21	321.94	311.04	295.98	271.85	3.445	3.455	9.765	9.6725	298.382	300.202
67295	67295	Rab3c	23.05	23.09	24.86	23.74	27.48	24	18.98	25.87	64.88	65.7	70.76	67.24	77.17	67.11	53.22	71.86	3707.3	3734.89	4006.42	3766.61	4411.48	3885.05	3009.16	4161.9	23.685	24.0825	67.145	67.34	3803.8	3866.9
18633	18633	Pex16	9.6	8.53	9.41	9.77	9.35	9.85	10.19	10.47	27.03	24.27	26.79	27.68	26.25	27.53	28.56	29.08	261.99	233	258.34	263.99	257.99	268.88	271.99	292	9.3275	9.965	26.4425	27.855	254.33	272.715
382018	382018	Unc13a	21.53	19.52	21.5	20.92	19.12	16.99	14.23	19.93	60.59	55.55	61.19	59.25	53.67	47.51	39.9	55.36	3171.33	2871.09	3192.25	3043.32	2811.61	2517.38	2044.14	2978.11	20.8675	17.5675	59.145	49.11	3069.5	2587.81
624245	624245	Speer4e	0	0.16	0.05	0	0	0	0	0.16	0	0.45	0.13	0	0	0	0	0.45	0	3.63	1.04	0	0	0	0	3.73	0.0525	0.04	0.145	0.1125	1.1675	0.9325
229277	229277	Stoml3	0.41	0.58	0.27	0.34	0.52	0.42	0.57	0.52	1.15	1.66	0.77	0.97	1.46	1.17	1.6	1.45	16.73	23.69	11.02	13.72	21.12	16.98	22.74	21.41	0.4	0.5075	1.1375	1.42	16.29	20.5625
93966	93966	Hemgn	0.05	0.02	0	0	0.05	0.02	0	0.02	0.13	0.07	0	0	0.13	0.06	0	0.06	2	1.01	0	0	2	1	0	1	0.0175	0.0225	0.05	0.0625	0.7525	1
217779	217779	Lysmd1	12.71	12.4	11.28	12.6	12.75	12.02	13.52	12.82	35.76	35.28	32.11	35.69	35.81	33.61	37.91	35.62	577	561.86	510.27	559.88	575.74	544.78	600.97	584	12.2475	12.7775	34.71	35.7375	552.253	576.372
382620	382620	Tmed8	11.1	10.9	11.58	10.64	10.71	10.84	9.72	10.67	31.24	31.01	32.96	30.13	30.07	30.31	27.25	29.65	1695.88	1646.4	1747.86	1597.55	1614.16	1634.85	1458.03	1615.64	11.055	10.485	31.335	29.32	1671.92	1580.67
277414	277414	Trp53i11	21.67	21.61	22.58	20.65	23.95	25.4	24.03	23.17	60.99	61.5	64.27	58.51	67.25	71.03	67.37	64.37	1159.6	1157.45	1204.73	1081.46	1258.72	1348.43	1251.88	1248.42	21.6275	24.1375	61.3175	67.505	1150.81	1276.86
80915	80915	Dusp12	8.05	7.63	8.43	7.39	7.6	7.61	7.6	7.6	22.64	21.7	23.99	20.94	21.34	21.29	21.3	21.12	206.98	195.61	215.48	185.99	194.98	195	190.49	196.13	7.875	7.6025	22.3175	21.2625	201.015	194.15
208936	208936	Adamts18	1.58	1.24	1.37	1.32	1.27	1.13	0.95	1.36	4.45	3.54	3.9	3.75	3.58	3.15	2.67	3.78	163.95	128	139.99	138.49	134.37	116	101.96	152	1.3775	1.1775	3.91	3.295	142.607	126.082
71521	71521	Pds5a	21.64	24.31	23.74	22.54	21.36	22.35	24.01	21.2	60.91	69.18	67.56	63.86	59.99	62.5	67.31	58.89	2531.29	2821.63	2743.67	2582.88	2467.87	2595.21	2692.18	2476.75	23.0575	22.23	65.3775	62.1725	2669.87	2558
55963	55963	Slc1a4	52.74	49.8	52.82	50.31	50.8	46.14	38.83	52.88	148.43	141.71	150.33	142.53	142.64	129.01	108.87	146.92	3947.53	3719.76	3937.86	3685.87	3780.76	3446.83	2844.5	3970.91	51.4175	47.1625	145.75	131.86	3822.76	3510.75
20451	20451	St8sia3	9.91	9.8	11.18	10.62	10.82	9.54	7.19	10.69	27.89	27.89	31.83	30.09	30.38	26.67	20.15	29.69	1137.83	1123.11	1278.93	1193.74	1235.2	1092.99	807.53	1231.08	10.3775	9.56	29.425	26.7225	1183.4	1091.7
12804	12804	Cntfr	28.3	31.01	30.24	29.69	27.4	25.95	22.96	25.05	79.65	88.25	86.07	84.11	76.92	72.57	64.38	69.61	1128.18	1225.4	1191.6	1168.83	1072.89	1026.31	898.8	1006.41	29.81	25.34	84.52	70.87	1178.5	1001.1
83382	83382	Siglece	0.09	0.13	0	0.07	0.09	0.08	0.07	0.03	0.25	0.37	0	0.2	0.25	0.21	0.2	0.1	3.05	4	0	2	3.03	2.6	2	1	0.0725	0.0675	0.205	0.19	2.2625	2.1575
21968	21968	Tom1	15.42	15.88	15.54	15.29	19.01	17.87	20.27	19.16	43.39	45.2	44.24	43.32	53.37	49.98	56.82	53.24	661.45	672	662.59	627.93	810.99	772.36	850.33	817.77	15.5325	19.0775	44.0375	53.3525	655.992	812.862
27681	27681	Snf8	36.09	31.6	35.74	34.64	30.87	30.52	28.67	33.58	101.56	89.91	101.72	98.14	86.67	85.35	80.39	93.3	690.71	608.55	693.72	676.95	598.96	596	555	649.37	34.5175	30.91	97.8325	86.4275	667.482	599.832
246728	246728	Oas2	0.12	0.05	0.05	0.03	0.11	0.09	0.06	0.15	0.34	0.15	0.16	0.08	0.32	0.25	0.17	0.42	5	4	4	0.97	4.99	6	4	9	0.0625	0.1025	0.1825	0.29	3.4925	5.9975
75396	75396	Spp2	0.06	0	0	0.11	0.1	0.06	0	0	0.18	0	0	0.3	0.29	0.17	0	0	1	0	0	1	1	1	0	0	0.0425	0.04	0.12	0.115	0.5	0.5
18315	18315	Olfr18	0	0.05	0	0	0.05	0.09	0	0	0	0.13	0	0	0.13	0.26	0	0	0	1	0	0	1	2	0	0	0.0125	0.035	0.0325	0.0975	0.25	0.75
228769	228769	Psmf1	13.75	13.59	13.3	12.97	14.48	14.55	14.01	14.16	38.7	38.68	37.85	36.75	40.67	40.68	39.28	39.35	845.69	834.21	810.28	784.98	883.41	884.04	850.71	874.87	13.4025	14.3	37.995	39.995	818.79	873.258
244329	244329	Mcph1	3.7	4.4	3.73	4.18	4.4	4.05	3.56	4.04	10.41	12.51	10.62	11.84	12.35	11.33	9.99	11.22	408.17	439.03	413.16	458.84	435.89	407.27	359.06	415.01	4.0025	4.0125	11.345	11.2225	429.8	404.308
107889	107889	Gcm2	0	0.03	0	0	0	0	0	0	0	0.08	0	0	0	0	0	0	0	1	0	0	0	0	0	0	0.0075	0	0.02	0	0.25	0
12317	12317	Calr	179.85	178.86	171.45	165.16	175.04	169.59	171.91	182.19	506.13	508.93	487.97	467.87	491.47	474.24	481.97	506.18	6575.96	6526.04	6244.57	5911	6363.84	6189.74	6152.03	6683.36	173.83	174.683	492.725	488.465	6314.39	6347.24
14268	14268	Fn1	11.07	11.69	10.27	11.4	14.95	15.21	22.68	15.31	31.16	33.26	29.22	32.3	41.99	42.52	63.57	42.54	1751.61	1838.63	1620.94	1770.6	2351.41	2402.33	3508.69	2426.96	11.1075	17.0375	31.485	47.655	1745.44	2672.35
432467	432467	Hnrnph3	54.62	54.03	48.94	49.57	47.33	45.46	42.24	46.49	153.7	153.74	139.28	140.41	132.88	127.11	118.42	129.16	1550.82	1525.5	1372.99	1365.91	1318.95	1255.32	1187.3	1287.43	51.79	45.38	146.782	126.892	1453.81	1262.25
16882	16882	Lig3	11.86	12.7	13.34	12.8	12	11.27	12.06	11.22	33.39	36.13	37.96	36.26	33.69	31.53	33.81	31.18	1359.28	1419.27	1509.87	1432.02	1357.82	1253.18	1279.49	1288.78	12.675	11.6375	35.935	32.5525	1430.11	1294.82
212974	212974	Pgghg	7.11	6.38	6.55	7.37	7.75	8.21	10.57	7.77	20.02	18.15	18.64	20.89	21.76	22.95	29.63	21.6	424	368.98	380.04	413.99	452.82	485.71	606.89	446.88	6.8525	8.575	19.425	23.985	396.752	498.075
20980	20980	Syt2	0.24	0.25	0.19	0.12	0.19	0.26	0.17	0.27	0.67	0.7	0.53	0.35	0.54	0.72	0.48	0.75	31.47	31	24.59	16.12	25.21	33.83	21.01	34.9	0.2	0.2225	0.5625	0.6225	25.795	28.7375
118567643	118567643	LOC118567643	0.72	0.61	0.72	0.96	0.65	0.4	0.69	0.64	2.03	1.74	2.05	2.73	1.84	1.11	1.92	1.77	21.36	18.01	21.22	27.87	19.24	11.74	19.87	18.95	0.7525	0.595	2.1375	1.66	22.115	17.45
54519	54519	Apbb1ip	0.33	0.25	0.19	0.3	0.23	0.23	0.55	0.4	0.94	0.71	0.53	0.84	0.66	0.66	1.54	1.1	16	10.61	8	14	9.95	11	23	18.99	0.2675	0.3525	0.755	0.99	12.1525	15.735
244556	244556	Zfp791	2.34	1.83	1.6	1.93	2.25	1.84	2.24	1.89	6.59	5.21	4.56	5.47	6.3	5.14	6.27	5.26	137.43	107.61	102.85	119.33	139.01	127.78	139.72	133.46	1.925	2.055	5.4575	5.7425	116.805	134.993
81910	81910	Rrbp1	26.47	24.46	25.01	25.32	27.25	28.21	30.43	29.35	74.48	69.6	71.18	71.72	76.52	78.9	85.31	81.55	2060.16	1905.39	1838.86	1935.76	2049.5	2117.58	2249.63	2234.95	25.315	28.81	71.745	80.57	1935.04	2162.91
241275	241275	Noxa1	0	0	0.03	0.03	0	0	0	0	0	0	0.09	0.09	0	0	0	0	0	0	1	1	0	0	0	0	0.015	0	0.045	0	0.5	0
216965	216965	Taok1	24.58	26.24	25.26	26.68	25.89	26.77	26.59	25.53	69.16	74.67	71.9	75.57	72.69	74.85	74.53	70.92	5823.26	6175.34	5917.48	6161.79	6046.36	6270.91	6121.6	6036.99	25.69	26.195	72.825	73.2475	6019.47	6118.97
17870	17870	Mycs	0	0	0	0.02	0	0.02	0	0	0	0	0	0.06	0	0.06	0	0	0	0	0	0.99	0	1	0	0	0.005	0.005	0.015	0.015	0.2475	0.25
102635744	102635744	Gm28729	1.78	1.76	1.9	2.34	1.41	1.07	1.38	1.35	5	5	5.39	6.61	3.96	3	3.86	3.74	68.99	69.06	74.03	93.92	57.01	43.82	54.08	55.11	1.945	1.3025	5.5	3.64	76.5	52.505
72459	72459	Htatsf1	32.25	34.46	32.48	33.97	32.91	32.71	32.45	33.59	90.77	98.04	92.43	96.23	92.41	91.48	90.97	93.32	1732.2	1852.9	1743.22	1791.51	1761.62	1756.38	1712.96	1820.05	33.29	32.915	94.3675	92.045	1779.96	1762.75
16979	16979	Lrrn1	27.07	27.15	27.04	27.04	26.54	26.42	24.96	26.05	76.17	77.25	76.96	76.6	74.52	73.87	69.97	72.38	1937.09	1938.79	1927.51	1894.2	1888.49	1886.98	1747.96	1870.52	27.075	25.9925	76.745	72.685	1924.4	1848.49
209497	209497	Tmem164	12.7	13.05	13.03	12.92	14.22	13.92	13.36	13.91	35.74	37.14	37.09	36.59	39.92	38.92	37.45	38.64	1160.95	1199.94	1170.98	1145.24	1309.81	1283.73	1181.94	1289.78	12.925	13.8525	36.64	38.7325	1169.28	1266.32
13046	13046	Celf1	48.13	49.42	51.12	48.82	44.83	45.46	46.93	46.56	135.45	140.61	145.48	138.3	125.86	127.12	131.57	129.36	6377.02	6639.48	6659.47	6366.51	5681.4	5739.77	5680.11	5867.27	49.3725	45.945	139.96	128.477	6510.62	5742.14
243842	243842	Bicra	8.36	8.31	8.76	8.04	7.2	6.63	6.68	7.24	23.51	23.64	24.94	22.77	20.21	18.53	18.71	20.11	1002.02	991.41	1033.51	967.59	857	823.91	826.72	869.88	8.3675	6.9375	23.715	19.39	998.633	844.378
668894	668894	Vinac1	0.29	0.23	0.21	0.24	0.26	0.22	0.23	0.22	0.82	0.67	0.6	0.67	0.73	0.63	0.64	0.62	58.61	47.44	42.77	47.13	53.05	45.55	46.02	45.97	0.2425	0.2325	0.69	0.655	48.9875	47.6475
23876	23876	Fbln5	4.84	4.87	4.44	4.9	4.38	5.87	8.01	5.06	13.62	13.86	12.64	13.87	12.28	16.42	22.47	14.05	250.96	256.99	231.74	253.5	227.98	295.43	401.95	262.31	4.7625	5.83	13.4975	16.305	248.298	296.918
110332	110332	Pp2d1	0.28	0.11	0.26	0.22	0.42	0.24	0.27	0.3	0.8	0.31	0.75	0.63	1.17	0.67	0.75	0.85	13.31	5.1	12.32	10.22	19.49	11.27	12.19	14.31	0.2175	0.3075	0.6225	0.86	10.2375	14.315
102638546	102638546	Gm35083	0.16	0	0.12	0.34	0.15	0.33	0.29	0.27	0.45	0	0.34	0.96	0.41	0.92	0.82	0.74	4	0	3	8	4	9	8	5	0.155	0.26	0.4375	0.7225	3.75	6.5
381338	381338	Lonrf2	28.57	27.54	30.78	27.5	28.66	25.19	20.08	29.23	80.41	78.35	87.6	77.91	80.46	70.45	56.31	81.2	3770.19	3625.69	4045.5	3551.94	3759.83	3318.3	2593.72	3869.26	28.5975	25.79	81.0675	72.105	3748.33	3385.28
226982	226982	Eif5b	19.26	19.9	19.64	19.84	20.34	20.42	19.16	19.82	54.2	56.64	55.89	56.21	57.1	57.1	53.71	55.08	2208.24	2264.46	2224.61	2207.4	2303.19	2321.94	2144.16	2275.48	19.66	19.935	55.735	55.7475	2226.18	2261.19
107368	107368	Pdzd8	14.24	14.02	14.37	14.07	14.29	14.74	13.92	13.74	40.08	39.89	40.89	39.87	40.12	41.22	39.03	38.17	1932.29	1897.78	1941.42	1868.83	1927.46	1996.19	1848.55	1869.7	14.175	14.1725	40.1825	39.635	1910.08	1910.47
233899	233899	Ccdc189	9.81	11.51	8.69	10.53	9.66	10.32	10.94	8.06	27.61	32.76	24.74	29.82	27.11	28.87	30.68	22.38	279.3	296.89	253.93	262.28	273.18	273.66	280.06	237.69	10.135	9.745	28.7325	27.26	273.1	266.147
319196	319196	Ankef1	0.68	0.93	0.89	0.92	0.78	0.56	0.71	0.58	1.91	2.65	2.55	2.61	2.19	1.57	2	1.61	35	47.94	46	46.55	40	29	36	30	0.855	0.6575	2.43	1.8425	43.8725	33.75
14453	14453	Gas2	3.78	3.38	3.65	3.29	3.5	3.29	3.19	3.59	10.63	9.62	10.39	9.31	9.82	9.19	8.96	9.98	198.84	186.73	206.93	176.06	188.5	188.29	178.77	189.68	3.525	3.3925	9.9875	9.4875	192.14	186.31
71989	71989	Rpusd4	5.6	6.12	5.8	6.18	5.9	5.58	5.42	5.79	15.76	17.41	16.51	17.52	16.57	15.6	15.19	16.08	188.98	206	195	204.23	197.99	187.89	179	196	5.925	5.6725	16.8	15.86	198.553	190.22
226139	226139	Cox15	8.82	8.41	8.43	7.69	8.91	8.66	8.09	8.8	24.83	23.94	24	21.78	25.01	24.22	22.68	24.44	809.06	769.78	769.98	690.09	811.98	792.58	726	809.02	8.3375	8.615	23.6375	24.0875	759.727	784.895
436090	436090	Gpr62	0.58	0.76	0.71	0.56	0.79	0.53	0.46	0.39	1.62	2.17	2.02	1.59	2.22	1.47	1.28	1.09	22.01	29	27	21.01	30	20.01	17	15	0.6525	0.5425	1.85	1.515	24.755	20.5025
68028	68028	Rpl22l1	83.39	78.36	80.28	82.31	85.76	98.74	95.66	91.23	234.68	222.97	228.48	233.16	240.8	276.11	268.18	253.47	706.37	662.51	676.99	682.08	721.82	834.8	792.99	775.14	81.085	92.8475	229.822	259.64	681.987	781.188
54651	54651	Usp27x	4.5	3.68	4.4	4.47	4.73	3.74	3.93	4.14	12.68	10.46	12.52	12.67	13.29	10.46	11.02	11.5	277.5	226	270.03	269.68	289.92	230.05	237	255.83	4.2625	4.135	12.0825	11.5675	260.803	253.2
70835	70835	Prss22	0	0	0.08	0	0	0	0	0.04	0	0	0.23	0	0	0	0	0.11	0	0	2	0	0	0	0	1	0.02	0.01	0.0575	0.0275	0.5	0.25
55950	55950	Bri3	26.75	27.22	23.3	26.42	29.87	30.74	30.49	28.09	75.28	77.45	66.3	74.85	83.88	85.97	85.49	78.04	459	465.96	404.99	450	510.97	533.98	514.92	486.33	25.9225	29.7975	73.47	83.345	444.988	511.55
353499	353499	Tmc4	1.94	2.2	2.57	2.06	2.51	2.87	2.72	2.96	5.46	6.26	7.33	5.83	7.04	8.02	7.62	8.23	85.99	97.32	113.73	89.31	110.62	126.96	118	131.78	2.1925	2.765	6.22	7.7275	96.5875	121.84
218333	218333	Ice1	25.56	26.07	28.58	26.07	26.07	23.49	22.37	24.79	71.92	74.18	81.35	73.84	73.21	65.7	62.72	68.88	3892.53	3986.3	4360.77	3941.96	3956.54	3582.38	3343.28	3815.51	26.57	24.18	75.3225	67.6275	4045.39	3674.43
17087	17087	Ly96	0.37	0.84	0.73	0.48	0.66	0.84	1.05	0.41	1.05	2.4	2.07	1.35	1.85	2.36	2.95	1.15	4	9	7	5	7	9	11	4	0.605	0.74	1.7175	2.0775	6.25	7.75
67117	67117	Dynlt3	24.49	26.67	26.59	27.42	27.71	29.83	32.5	27.56	68.91	75.89	75.69	77.68	77.8	83.42	91.12	76.57	994.57	1080.97	1075.97	1090.13	1119.07	1209.55	1292.09	1123.16	26.2925	29.4	74.5425	82.2275	1060.41	1185.97
67070	67070	Lsm14a	42.7	44.57	42.76	43.63	43.58	48.85	51.59	43.66	120.17	126.83	121.69	123.6	122.36	136.6	144.63	121.31	2351.17	2440.73	2347.72	2349.2	2381.79	2698.5	2772.86	2441.72	43.415	46.92	123.073	131.225	2372.2	2573.72
105246303	105246303	Gm41607	0.05	0.07	0.06	0.07	0.05	0.06	0.05	0.06	0.15	0.19	0.16	0.21	0.15	0.18	0.13	0.17	46.12	58.34	51.22	64.42	48.25	56.42	40.54	55.12	0.0625	0.055	0.1775	0.1575	55.025	50.0825
16909	16909	Lmo2	1.45	1.3	1.59	1.23	1.42	1.19	1.18	1.08	4.08	3.7	4.53	3.48	3.98	3.33	3.32	3	45.99	43	46.79	37.62	41.98	36	36	33	1.3925	1.2175	3.9475	3.4075	43.35	36.745
14174	14174	Fgf3	0.32	0.27	0.32	0.69	0.23	0.32	0.18	0.14	0.89	0.77	0.9	1.96	0.64	0.89	0.52	0.38	7	6	7	15	5	7	4	3	0.4	0.2175	1.13	0.6075	8.75	4.75
65257	65257	Asb3	8.19	9.29	9.73	9.57	9.57	10.2	8.21	9.66	23.04	26.44	27.7	27.12	26.86	28.51	23.02	26.83	372.78	404.96	418.99	406.95	415.31	441.79	363.96	417.96	9.195	9.41	26.075	26.305	400.92	409.755
67229	67229	Prpf18	18.04	18.54	18.62	17.98	19.02	19.42	19.29	17.91	50.77	52.77	52.99	50.94	53.42	54.31	54.07	49.75	1226.73	1258.24	1261.06	1197.43	1287	1318.79	1284.4	1222.41	18.295	18.91	51.8675	52.8875	1235.87	1278.15
72040	72040	Cdhr5	0.02	0.02	0	0	0	0.02	0.03	0	0.07	0.07	0	0	0	0.07	0.07	0	1	1	0	0	0	1	1	0	0.01	0.0125	0.035	0.035	0.5	0.5
109552	109552	Sri	23.98	24.98	25.63	25.6	29.67	33.83	36.57	28.38	67.49	71.07	72.95	72.53	83.3	94.61	102.51	78.85	1093.3	1134.59	1162.87	1141.52	1342.75	1536.47	1631.85	1298.64	25.0475	32.1125	71.01	89.8175	1133.07	1452.43
329727	329727	Dennd2c	0.3	0.35	0.33	0.41	0.4	0.44	0.42	0.35	0.84	0.99	0.93	1.16	1.13	1.23	1.19	0.96	27.24	35.11	29	39.99	38.03	41	40.29	35.06	0.3475	0.4025	0.98	1.1275	32.835	38.595
237073	237073	Rbm41	5.45	5.57	5.48	6.02	5.55	5.97	6.35	5.05	15.33	15.86	15.61	17.06	15.59	16.68	17.8	14.03	558.24	572.46	566.08	585.09	575.35	606.1	620.12	521.71	5.63	5.73	15.965	16.025	570.467	580.82
211255	211255	Kbtbd7	13.83	14.8	15.65	15.28	15.34	15.22	14.39	15.05	38.91	42.12	44.54	43.29	43.07	42.56	40.34	41.82	1195.72	1277.57	1348.24	1293.56	1319.31	1314.01	1217.89	1306.01	14.89	15	42.215	41.9475	1278.77	1289.31
21357	21357	Tarbp2	11.44	11.7	10.86	10.38	11.52	10.79	10.29	11.74	32.2	33.28	30.91	29.4	32.34	30.17	28.84	32.62	364.97	375.99	325.99	327.51	362.52	340.97	316.38	379.01	11.095	11.085	31.4475	30.9925	348.615	349.72
30050	30050	Fbxw2	31.25	32.78	31.47	33.61	32.89	31.78	33.05	32.31	87.93	93.29	89.57	95.21	92.33	88.88	92.66	89.77	1385.63	1436.94	1378.07	1453.02	1442.42	1406.02	1432.23	1420.86	32.2775	32.5075	91.5	90.91	1413.41	1425.38
56805	56805	Zbtb33	15.85	16.57	17.22	16.07	16.23	16.72	17.29	15.75	44.59	47.15	49	45.52	45.57	46.75	48.46	43.77	1522.82	1590.95	1642.21	1513.79	1544.98	1597.12	1616.27	1520.91	16.4275	16.4975	46.565	46.1375	1567.44	1569.82
19376	19376	Rab34	15.79	15.37	16.71	17.2	16.8	16.73	18.85	16.1	44.45	43.73	47.55	48.73	47.17	46.79	52.85	44.74	469.84	451.66	494.92	485.93	491.11	489.02	540.78	471.88	16.2675	17.12	46.115	47.8875	475.587	498.197
212627	212627	Prpsap2	21.66	24.03	21.85	23.11	21.54	21.09	21.25	21.89	60.95	68.38	62.18	65.47	60.48	58.97	59.57	60.81	744.31	830.86	753.59	783.06	738.89	733.82	720.82	759.39	22.6625	21.4425	64.245	59.9575	777.955	738.23
56525	56525	Zfp235	4.64	4.67	4.01	4.36	4.69	3.95	4.25	4.62	13.06	13.28	11.42	12.34	13.17	11.03	11.91	12.83	367.01	378.42	321.74	349.09	348.44	310.92	330.71	359.62	4.42	4.3775	12.525	12.235	354.065	337.423
66844	66844	Ormdl2	6.78	5.5	6.57	6.39	5.95	6.85	7.65	5.31	19.08	15.66	18.7	18.09	16.7	19.16	21.45	14.76	201.23	164.31	194.27	185.11	176.38	204.16	223.55	159.65	6.31	6.44	17.8825	18.0175	186.23	190.935
104248	104248	Cabin1	19.75	19.2	21.02	19.25	19.23	19.77	19.6	19.66	55.59	54.63	59.83	54.52	53.99	55.29	54.96	54.62	2545.07	2482.1	2589.97	2429.67	2359.62	2484.48	2379.19	2451.79	19.805	19.565	56.1425	54.715	2511.7	2418.77
72240	72240	1600014C23Rik	0	0.11	0	0.14	0	0	0	0	0	0.31	0	0.4	0	0	0	0	0	1	0	1	0	0	0	0	0.0625	0	0.1775	0	0.5	0
66595	66595	Aste1	3.47	3.36	3.36	3.12	3.59	3.36	2.99	2.61	9.77	9.56	9.56	8.83	10.07	9.38	8.39	7.26	231.18	230.81	216.51	207.02	214.24	215.56	211.94	189.37	3.3275	3.1375	9.43	8.775	221.38	207.778
20234	20234	Sbp	0	0	0	0	0	0	0.07	0	0	0	0	0	0	0	0.19	0	0	0	0	0	0	0	1	0	0	0.0175	0	0.0475	0	0.25
11787	11787	Apbb2	10.45	10.39	10.67	10.8	8.37	8.63	8.76	8.79	29.41	29.56	30.38	30.58	23.49	24.15	24.55	24.42	1290.64	1263.55	1273.1	1332.17	1019.94	1045.86	1065.02	1088.21	10.5775	8.6375	29.9825	24.1525	1289.87	1054.76
66234	66234	Msmo1	55.41	55.85	67.63	61.1	66.46	62.88	51.81	70.66	155.92	158.93	192.47	173.1	186.61	175.83	145.25	196.3	1840.89	1876.34	2223.92	1985.92	2234.5	2104.2	1668.89	2330.79	59.9975	62.9525	170.105	175.998	1981.77	2084.59
68427	68427	Slc39a13	12.59	11.33	11.46	11.53	12.28	12.4	14.19	11.47	35.43	32.25	32.61	32.66	34.49	34.67	39.79	31.86	553.99	538.95	537.78	535.89	575.95	583.75	636.91	538.86	11.7275	12.585	33.2375	35.2025	541.653	583.867
11908	11908	Atf1	9.99	8.75	9.13	8.55	8.93	10.16	10.11	9.08	28.12	24.91	26	24.23	25.07	28.42	28.33	25.24	449.85	392.6	411.92	376.3	397.58	460.19	443.04	410.07	9.105	9.57	25.815	26.765	407.668	427.72
72958	72958	Zfp493	1.69	2.11	1.98	1.76	1.93	1.75	1.45	1.56	4.76	5.99	5.62	4.97	5.42	4.9	4.07	4.34	105.35	130.8	122.54	106.97	119.56	108.9	88.45	97.53	1.885	1.6725	5.335	4.6825	116.415	103.61
68995	68995	Mcts1	28.51	29.22	29.96	31.83	22.66	23.38	22.43	24.33	80.23	83.14	85.27	90.16	63.63	65.38	62.88	67.6	516.08	517.16	537.16	545.48	401.3	429.45	396.47	445.14	29.88	23.2	84.7	64.8725	528.97	418.09
102902673	102902673	Gm21992	1.4	0	0	1.18	0	1.43	0.37	0	3.93	0	0	3.34	0	4.01	1.03	0	75.31	0	0	59.78	0	77.21	19.45	0	0.645	0.45	1.8175	1.26	33.7725	24.165
268510	268510	Mgat5b	23.84	21.89	24.48	21.66	20.34	17.8	14.16	20.89	67.09	62.29	69.67	61.34	57.1	49.78	39.7	58.04	1871.91	1699.45	1909.69	1652.71	1579.92	1406.55	1087.99	1625.82	22.9675	18.2975	65.0975	51.155	1783.44	1425.07
330671	330671	B4galnt4	17.86	16.72	19.19	16.26	17.45	16.33	14.75	17.55	50.26	47.59	54.6	46.07	48.99	45.66	41.34	48.76	1252.63	1170.57	1340.34	1116.4	1216.7	1143.01	1012.27	1234.81	17.5075	16.52	49.63	46.1875	1219.98	1151.7
100861615	100861615	Gm3411	1.32	0.94	1.13	1.96	1.34	1.36	1.35	2.07	3.71	2.68	3.2	5.56	3.77	3.81	3.79	5.75	49.38	35.19	42.04	72.03	50.07	50.93	49.63	77.89	1.3375	1.53	3.7875	4.28	49.66	57.13
66072	66072	Sdhaf2	8.85	9.87	10.16	10.59	10.43	10.31	9.97	10.41	24.91	28.09	28.92	29.99	29.3	28.83	27.94	28.91	520.95	579.63	595.5	609.8	610.53	605.57	573.98	614.24	9.8675	10.28	27.9775	28.745	576.47	601.08
238692	238692	Zfp874a	5.47	5.25	5.46	4.65	6	6.44	6.18	5.57	15.38	14.93	15.54	13.19	16.85	18	17.32	15.47	336.71	322.65	335.01	280.68	367.67	395.87	372.44	344.19	5.2075	6.0475	14.76	16.91	318.762	370.043
102635181	102635181	Gm32584	0.33	0.33	0.54	1.22	0.76	0.65	0.37	0.32	0.91	0.93	1.55	3.45	2.14	1.82	1.03	0.9	8.99	9	14.99	33	20.99	17.97	10	8.99	0.605	0.525	1.71	1.4725	16.495	14.4875
100043257	100043257	Rbm3-ps	0.61	0	3.32	1.57	2.21	0.74	2.11	2.75	1.7	0	9.46	4.44	6.19	2.07	5.92	7.63	12.83	0	70.09	32.5	46.44	15.62	43.77	58.36	1.375	1.9525	3.9	5.4525	28.855	41.0475
320560	320560	Dennd5b	12.18	12.11	12.97	12.32	9.67	9.57	8.88	10.05	34.28	34.47	36.91	34.89	27.16	26.76	24.88	27.93	2059.11	2076.17	2201.67	2025.1	1710.05	1620.63	1517.42	1702.15	12.395	9.5425	35.1375	26.6825	2090.51	1637.56
80907	80907	Lactb	6.11	6.02	6.97	5.63	6.6	6.86	7.29	6.91	17.21	17.12	19.84	15.96	18.52	19.18	20.44	19.21	233.96	229.68	263.95	211	250.99	261.99	272.98	265.44	6.1825	6.915	17.5325	19.3375	234.648	262.85
93702	93702	Pcdhgb5	7.1	6.63	6.48	7.13	7.35	8.68	9.02	7.42	19.98	18.88	18.45	20.21	20.63	24.27	25.28	20.63	638.07	595.09	580.42	627.56	656.68	778.81	793.37	669.51	6.835	8.1175	19.38	22.7025	610.285	724.592
108167370	108167370	Gm45965	0	0.07	0.25	0.01	0	0.02	0.28	0.05	0	0.2	0.72	0.02	0	0.06	0.78	0.15	0	1.42	5.02	0.15	0	0.45	5.45	1.07	0.0825	0.0875	0.235	0.2475	1.6475	1.7425
69189	69189	Mcemp1	0.1	0.19	0.19	0	0.19	0.14	0.24	0.24	0.27	0.55	0.55	0	0.54	0.4	0.69	0.66	2	4	4	0	4	3	5	5	0.12	0.2025	0.3425	0.5725	2.5	4.25
20318	20318	Sdf4	51.47	53.07	47.09	49.46	49.73	50.41	55.43	51.9	144.86	151.02	134.03	140.11	139.63	140.97	155.41	144.19	2704.08	2860.22	2682.04	2653.48	2809.31	2802.62	2818.34	2796.17	50.2725	51.8675	142.505	145.05	2724.95	2806.61
211961	211961	Asxl3	4.8	4.9	4.92	4.7	3.41	3.13	3	3.24	13.51	13.95	14.01	13.31	9.57	8.76	8.4	8.99	1044.24	1074.04	1081.37	1014.95	735.63	688.89	638.92	709.32	4.83	3.195	13.695	8.93	1053.65	693.19
56619	56619	Clec4e	0.03	0	0.02	0.02	0	0	0.03	0	0.08	0	0.06	0.06	0	0	0.08	0	1	0	1	1	0	0	1	0	0.0175	0.0075	0.05	0.02	0.75	0.25
330627	330627	Trim66	3.3	3.17	3.45	3.56	4.01	3.51	2.34	3.77	9.28	9.03	9.81	10.1	11.26	9.81	6.55	10.49	573.63	545.54	593.02	600.32	692.92	604.67	389.78	648.73	3.37	3.4075	9.555	9.5275	578.128	584.025
66163	66163	Mrpl4	24.46	22.62	22.32	23.58	23.21	23.35	23.09	23.32	68.84	64.38	63.54	66.81	65.18	65.3	64.73	64.78	632.29	584.31	566.88	607.82	615.96	608.94	598.22	598.29	23.245	23.2425	65.8925	64.9975	597.825	605.352
19650	19650	Rbl1	4.75	4.84	4.94	4.75	5.09	5.81	6.34	5.34	13.36	13.78	14.07	13.46	14.28	16.24	17.77	14.85	399.82	422.85	421.46	390.54	452.45	501.9	535.9	469.58	4.82	5.645	13.6675	15.785	408.668	489.957
14360	14360	Fyn	91.98	90.91	92.63	93.74	86.95	84.74	85.86	87.24	258.85	258.67	263.63	265.54	244.12	236.96	240.72	242.38	6076.91	6021.96	6120.89	6035.56	5688.16	5569.72	5547.52	5779.7	92.315	86.1975	261.673	241.045	6063.83	5646.27
666085	666085	Vmn2r54	0	0	0.01	0	0	0	0	0	0	0	0.02	0	0	0	0	0	0	0	0.4	0	0	0	0	0	0.0025	0	0.005	0	0.1	0
104709	104709	Pik3r6	0.15	0.07	0.08	0.04	0.05	0.03	0.07	0.08	0.41	0.19	0.23	0.12	0.15	0.09	0.19	0.23	9	4	5	2	2	2	4	5	0.085	0.0575	0.2375	0.165	5	3.25
11772	11772	Ap2a2	47.69	46.99	50.79	47.69	49.23	47.11	42.17	51.6	134.21	133.72	144.56	135.1	138.22	131.75	118.22	143.35	4226.46	4156.26	4484.34	4137.28	4338.32	4168.19	3657.71	4588.01	48.29	47.5275	136.898	132.885	4251.09	4188.06
56869	56869	Zfp109	2.43	3.11	3.06	2.89	2.52	2.5	2.34	2.67	6.85	8.84	8.72	8.19	7.08	6.98	6.56	7.42	211.25	249.18	256.17	241.47	217.34	220.49	197.1	221.85	2.8725	2.5075	8.15	7.01	239.518	214.195
102633076	102633076	Gm5329	0	0	0	0.03	0	0	0	0	0	0	0	0.08	0	0	0	0	0	0	0	0.23	0	0	0	0	0.0075	0	0.02	0	0.0575	0
277353	277353	Tcfl5	1.05	0.71	0.98	0.71	0.95	1.07	0.7	0.83	2.97	2.01	2.8	2.02	2.67	3	1.95	2.3	43.99	29.42	38.7	29.13	38.3	42.4	28.39	34.03	0.8625	0.8875	2.45	2.48	35.31	35.78
12395	12395	Runx1t1	9.73	9.09	10.13	8.39	8.79	8.38	7.58	8.4	27.37	25.87	28.82	23.76	24.68	23.42	21.25	23.33	1382.66	1300.52	1434.94	1188.34	1254.56	1184.61	1044.1	1206.28	9.335	8.2875	26.455	23.17	1326.62	1172.39
18545	18545	Pcp2	0.28	0.14	0.37	0.41	0.14	0.16	0.42	0.14	0.78	0.4	1.06	1.16	0.4	0.46	1.18	0.4	2.42	1.13	2.96	3.52	1.14	1.3	3.57	1.24	0.3	0.215	0.85	0.61	2.5075	1.8125
116891	116891	Derl2	12.74	14.24	13.1	13.78	13.86	14.38	14.34	13.34	35.85	40.53	37.29	39.03	38.91	40.21	40.2	37.07	849.65	952.96	914.22	944.77	920.82	956.96	980.45	938.7	13.465	13.98	38.175	39.0975	915.4	949.232
242748	242748	Disp3	3.19	2.92	3.36	3.08	3.14	3.28	2.99	2.74	8.97	8.3	9.57	8.72	8.82	9.18	8.37	7.62	463.49	438.09	470.44	439.3	454.02	465.12	445.6	416.13	3.1375	3.0375	8.89	8.4975	452.83	445.217
71691	71691	Pnmal1	14.5	14.48	14.41	14.23	16.81	14.56	11.53	18.25	40.81	41.19	41	40.32	47.2	40.7	32.32	50.69	1138.7	1131.98	1122.43	1088.95	1307.95	1140.43	884.08	1431.92	14.405	15.2875	40.83	42.7275	1120.52	1191.1
228003	228003	Klhl41	0.26	0.36	0.43	0.34	0.27	0.13	0.25	0.25	0.73	1.02	1.23	0.97	0.76	0.36	0.7	0.7	12.54	17.23	20.62	16.09	12.94	6.25	11.68	12.17	0.3475	0.225	0.9875	0.63	16.62	10.76
69551	69551	2310022B05Rik	59.79	66.86	66.46	64.77	72.65	74.64	72.69	77.9	168.25	190.24	189.16	183.49	203.98	208.71	203.8	216.42	3760.3	4196.27	4163.99	3987.61	4543.55	4685.87	4474.79	4915.38	64.47	74.47	182.785	208.227	4027.04	4654.9
230103	230103	Npr2	11.26	12.33	11.37	11.74	13.06	14.74	17.21	11.7	31.69	35.07	32.36	33.27	36.66	41.21	48.24	32.49	772.57	848.52	764.87	797.26	886.54	1005.23	1162.28	813.38	11.675	14.1775	33.0975	39.65	795.805	966.857
235636	235636	Rtp3	0.22	0.28	0.43	0.32	0.35	0.19	0.24	0.26	0.61	0.8	1.23	0.92	0.98	0.53	0.68	0.73	10.01	12.99	20.1	14.72	16.12	8.79	10.97	12.29	0.3125	0.26	0.89	0.73	14.455	12.0425
66632	66632	Dph6	4.39	4.95	4.9	4.68	4.46	4.52	4.11	4.24	12.36	14.09	13.94	13.27	12.52	12.64	11.53	11.78	229.19	257.51	256.29	236.21	231.45	230.44	207.15	219.45	4.73	4.3325	13.415	12.1175	244.8	222.123
100504180	100504180	LOC100504180	0	0	0.04	0	0.01	0	0	0	0	0	0.11	0	0.03	0	0	0	0	0	1.93	0	0.61	0	0	0	0.01	0.0025	0.0275	0.0075	0.4825	0.1525
233571	233571	P2ry6	0.11	0.03	0.19	0.05	0.14	0.2	0.2	0.17	0.31	0.07	0.54	0.15	0.39	0.55	0.55	0.46	4	1	7	2	5	7	6.9	6	0.095	0.1775	0.2675	0.4875	3.5	6.225
115487437	115487437	Gm51793	0.02	0	0.1	0.26	0.09	0.18	0.21	0.17	0.06	0	0.29	0.73	0.25	0.49	0.6	0.48	0.87	0	4.44	10.96	3.87	7.71	9.13	7.62	0.095	0.1625	0.27	0.455	4.0675	7.0825
72318	72318	Cyth4	0.72	0.76	0.81	0.78	1.07	0.94	0.98	0.85	2.02	2.17	2.3	2.21	3.01	2.62	2.75	2.35	33	36	37	36.1	50	42.99	45.97	40	0.7675	0.96	2.175	2.6825	35.525	44.74
19139	19139	Prps1	29.16	29.84	29.3	30.83	31.45	30.87	31.59	33.64	82.06	84.9	83.38	87.33	88.3	86.32	88.56	93.46	1084.22	1107.01	1085.09	1121.94	1162.73	1145.7	1149.46	1254.83	29.7825	31.8875	84.4175	89.16	1099.57	1178.18
21957	21957	Tnnt3	0.25	1.11	0.75	0.86	0.88	0.79	0.97	1.23	0.71	3.16	2.13	2.45	2.46	2.2	2.71	3.42	5	21	14	16	17	15	18	23.08	0.7425	0.9675	2.1125	2.6975	14	18.27
18201	18201	Nsmaf	15.44	14.75	15.35	15.9	16.29	16.3	16.96	15.57	43.45	41.98	43.68	45.03	45.73	45.58	47.54	43.25	979.25	955.87	971.57	1014.48	1032.88	1043.79	1061.65	1016.32	15.36	16.28	43.535	45.525	980.293	1038.66
229279	229279	Hnrnpa3	183.74	192.65	168.02	183.17	172.5	167.21	167.43	184.09	517.07	548.19	478.19	518.87	484.35	467.57	469.39	511.44	14297.6	14714.3	13604.8	13990.3	13304.6	13311.8	12671.5	14267.2	181.895	172.808	515.58	483.188	14151.8	13388.8
13644	13644	Efs	9.25	8.86	8.81	8.57	7.36	7.6	7.19	6.6	26.04	25.21	25.08	24.28	20.68	21.26	20.15	18.33	621.52	583.71	580	558.5	480.38	510.04	466.85	444.43	8.8725	7.1875	25.1525	20.105	585.933	475.425
52036	52036	Ppp6r3	36.41	38.66	38.2	37.59	36.25	35.83	38.32	34.69	102.47	110.02	108.73	106.48	101.78	100.19	107.44	96.37	3357.8	3552.06	3503.28	3396.36	3306.18	3286.1	3458.78	3196.78	37.715	36.2725	106.925	101.445	3452.38	3311.96
68544	68544	Trir	99.4	87.42	91.47	94.04	88.86	89.7	83.73	98.39	279.73	248.74	260.32	266.39	249.48	250.83	234.74	273.36	1472.53	1349.59	1384.98	1360.96	1317.83	1350.16	1251.98	1440.7	93.0825	90.17	263.795	252.102	1392.02	1340.17
21766	21766	Tex261	26.35	25.73	27.19	27.6	27.49	27.94	29.45	26.91	74.17	73.22	77.39	78.17	77.17	78.14	82.57	74.77	1114.88	1106.01	1177.82	1149.55	1193.81	1215.22	1269.57	1188.99	26.7175	27.9475	75.7375	78.1625	1137.07	1216.9
226115	226115	Opalin	0.02	0	0.05	0	0.09	0.07	0.07	0	0.06	0	0.13	0	0.25	0.19	0.19	0	1	0	2	0	4	2.99	3	0	0.0175	0.0575	0.0475	0.1575	0.75	2.4975
319636	319636	Fsd1l	16.74	17.13	18.45	17.74	17.64	17.37	18.16	14.81	47.11	48.74	52.52	50.26	49.52	48.56	50.9	41.16	2371.29	2416.58	2585.43	2458.87	2445.94	2439.27	2485.17	2105.23	17.515	16.995	49.6575	47.535	2458.04	2368.9
14734	14734	Gpc3	2.73	2.55	3.07	3.74	3.43	3.39	3.36	3.67	7.68	7.25	8.73	10.59	9.63	9.48	9.42	10.2	116.99	108.99	131	156.77	146.14	145	141	157.87	3.0225	3.4625	8.5625	9.6825	128.438	147.502
22326	22326	Vax1	12.16	13.02	12.25	10.88	12.3	13.16	13.41	11.77	34.22	37.06	34.86	30.82	34.54	36.79	37.6	32.7	715.33	765.06	717.78	626.75	719.43	773.06	772.63	695.01	12.0775	12.66	34.24	35.4075	706.23	740.033
11549	11549	Adra1a	2.13	2.48	2.15	2.56	2.01	2.33	1.9	1.91	5.99	7.06	6.12	7.26	5.64	6.51	5.32	5.32	438.23	541.66	454.14	532.04	438.97	503.48	403.74	412.89	2.33	2.0375	6.6075	5.6975	491.517	439.77
13176	13176	Dcc	6.01	6.6	6.37	6.64	5.49	5.42	5.16	5.3	16.91	18.79	18.14	18.82	15.41	15.15	14.48	14.73	1185.3	1293.47	1247.23	1289.82	1068.89	1073.18	991.12	1044.52	6.405	5.3425	18.165	14.9425	1253.95	1044.43
67942	67942	Atp5g2	118.85	115.45	104.76	105.03	111.47	118.34	110.15	122.96	334.46	328.52	298.16	297.53	312.97	330.93	308.81	341.61	1372.04	1330.07	1204.72	1186.8	1279.51	1363.74	1244.56	1424.13	111.022	115.73	314.668	323.58	1273.41	1327.98
270672	270672	Map3k15	0.58	0.71	0.83	0.53	0.54	0.47	0.43	0.55	1.62	2.03	2.35	1.49	1.52	1.33	1.19	1.54	50.34	62.25	71.81	45.09	47.01	41.35	36.4	48.51	0.6625	0.4975	1.8725	1.395	57.3725	43.3175
118568627	118568627	LOC118568627	0.08	0.34	0.17	0.33	0.16	0.08	0.24	0.4	0.22	0.96	0.48	0.93	0.46	0.23	0.67	1.11	1.17	4.95	2.49	4.71	2.4	1.22	3.44	5.86	0.23	0.22	0.6475	0.6175	3.33	3.23
17356	17356	Afdn	28.01	28.11	27.15	26.84	24.26	23.37	24.41	24.63	78.83	79.97	77.28	76.04	68.12	65.36	68.42	68.43	4041.96	4049.22	3901.75	3794.62	3482.27	3362.89	3431.92	3564.48	27.5275	24.1675	78.03	67.5825	3946.89	3460.39
622098	622098	Gm6285	0	0	0	0.19	0	0	0	0	0	0	0	0.53	0	0	0	0	0	0	0	1.86	0	0	0	0	0.0475	0	0.1325	0	0.465	0
66079	66079	Tmem42	4.73	4.54	4.44	5.37	5.21	4.48	5.53	5.13	13.32	12.93	12.63	15.2	14.64	12.53	15.49	14.26	95	93.19	94	106	99	89	108.94	107	4.77	5.0875	13.52	14.23	97.0475	100.985
70601	70601	Ecd	14.43	14.65	15.3	16.3	15.23	14.17	14.26	14.04	40.6	41.69	43.56	46.16	42.76	39.63	39.97	39.01	856.64	868.13	905.3	947.16	899.19	840.15	828.62	836.47	15.17	14.425	43.0025	40.3425	894.308	851.107
320007	320007	Sidt1	1.09	0.93	1.02	1.22	1.01	0.8	0.77	0.75	3.07	2.64	2.9	3.44	2.85	2.24	2.15	2.07	89.53	75.05	83.05	97.95	81.99	65	61.01	62	1.065	0.8325	3.0125	2.3275	86.395	67.5
63954	63954	Rbp7	0.11	0.21	0.17	0.15	0.14	0.11	0.12	0.36	0.32	0.6	0.49	0.41	0.41	0.31	0.33	0.99	2.02	5.88	4.03	3.97	4	3.08	2	7.96	0.16	0.1825	0.455	0.51	3.975	4.26
118568720	118568720	LOC118568720	0.12	0.11	0.25	0.37	0.11	0.11	0	0	0.33	0.32	0.7	1.04	0.31	0.31	0	0	1.06	1	2.19	3.22	1	1	0	0	0.2125	0.055	0.5975	0.155	1.8675	0.5
666750	666750	Gm8271	0	0	0	0.04	0	0.44	0.79	0.42	0	0	0	0.12	0	1.23	2.2	1.16	0	0	0	0.55	0	5.62	9.84	5.37	0.01	0.4125	0.03	1.1475	0.1375	5.2075
13732	13732	Emp3	0.29	0.59	0.51	0.52	1.45	1.46	1.7	1.24	0.82	1.67	1.46	1.48	4.06	4.09	4.77	3.44	4	8	7	7	19.99	19.99	23	17	0.4775	1.4625	1.3575	4.09	6.5	19.995
56786	56786	Tmem9b	31.69	33.52	36.73	34.94	37.29	37.77	38.75	36.28	89.18	95.39	104.53	98.97	104.71	105.62	108.64	100.8	1000.87	1056.56	1155.46	1079.98	1171.2	1190.76	1197.83	1149.67	34.22	37.5225	97.0175	104.942	1073.22	1177.37
14763	14763	Gpr37	3.22	2.81	2.72	2.72	3.45	3.55	3	3.24	9.05	8	7.73	7.69	9.69	9.93	8.41	9	196	170.99	164.93	161.96	209	215.93	178.97	197.98	2.8675	3.31	8.1175	9.2575	173.47	200.47
75686	75686	Nudt16	4.69	5.69	4.88	5.11	5.33	5.13	6.14	5.01	13.2	16.2	13.9	14.48	14.96	14.33	17.21	13.91	173.66	195.87	172.29	172	174.99	174.98	207.95	167.87	5.0925	5.4025	14.445	15.1025	178.455	181.447
239318	239318	Plcxd3	2.36	2.14	2.48	2.15	3.3	2.87	2.41	2.57	6.63	6.08	7.05	6.09	9.27	8.01	6.75	7.14	84	76	88	75	117	102	84	92	2.2825	2.7875	6.4625	7.7925	80.75	98.75
110012	110012	Tpgs1	25.34	22.96	25.52	26.36	23.3	24.88	25.53	24.15	71.32	65.34	72.62	74.66	65.41	69.58	71.58	67.1	500.99	453	502.43	509.99	457.94	491.01	494	478.98	25.045	24.465	70.985	68.4175	491.603	480.483
224916	224916	Vmn2r120	0.02	0	0.06	0.04	0	0.02	0	0.04	0.06	0	0.18	0.12	0	0.06	0	0.11	0.99	0	3	1.98	0	1.1	0	2	0.03	0.015	0.09	0.0425	1.4925	0.775
14700	14700	Gng10	51.45	49.29	50.39	47.1	44.94	45.74	39.12	46.74	144.79	140.25	143.41	133.43	126.17	127.9	109.68	129.87	1063.74	1016.94	1037.76	953.19	923.81	943.99	791.67	969.61	49.5575	44.135	140.47	123.405	1017.91	907.27
73699	73699	Ppp2r1b	9.41	10.55	10.01	10.16	10.05	11.74	11.66	10.07	26.48	30.02	28.49	28.77	28.21	32.84	32.68	27.99	651.97	724.83	691.14	677.59	683.92	806.51	781.31	697.12	10.0325	10.88	28.44	30.43	686.383	742.215
67653	67653	4930544G11Rik	0.04	0	0	0	0	0	0	0	0.1	0	0	0	0	0	0	0	1	0	0	0	0	0	0	0	0.01	0	0.025	0	0.25	0
213417	213417	Klhdc8a	5.71	5.39	5.73	5.26	6.96	6.66	9.51	5.53	16.07	15.34	16.29	14.9	19.53	18.61	26.66	15.37	239.99	229.93	246.69	218.99	294.89	290.48	403.17	246	5.5225	7.165	15.65	20.0425	233.9	308.635
209186	209186	Acnat2	0.49	0.91	0.76	0.57	0.85	0.8	0.54	0.96	1.37	2.59	2.17	1.63	2.39	2.24	1.5	2.68	18.11	33.26	28.65	20.66	30.89	29.6	19.21	35.43	0.6825	0.7875	1.94	2.2025	25.17	28.7825
380686	380686	Cnrip1	36.76	35.21	40.5	39.31	34.12	29.11	22.79	35.37	103.45	100.19	115.28	111.37	95.79	81.39	63.89	98.27	1110.64	1061.62	1218.97	1162.6	1024.94	877.8	673.83	1072.13	37.945	30.3475	107.573	84.835	1138.46	912.175
69656	69656	Pir	5.72	5.27	5.13	6.43	5.52	5.79	8.14	5.45	16.1	14.98	14.59	18.21	15.49	16.19	22.81	15.15	151	135	131	166	139	141.34	208	137.87	5.6375	6.225	15.97	17.41	145.75	156.553
102636878	102636878	Gm33828	0	0	0	0.07	0.06	0.12	0.07	0.06	0	0	0	0.2	0.15	0.33	0.19	0.18	0	0	0	1.45	1.15	2.5	1.4	1.35	0.0175	0.0775	0.05	0.2125	0.3625	1.6
229550	229550	S100a7l2	0.12	0	0	0	0	0	0	0	0.33	0	0	0	0	0	0	0	1	0	0	0	0	0	0	0	0.03	0	0.0825	0	0.25	0
23957	23957	Nr0b2	0	0	0	0	0	0	0	0.04	0	0	0	0	0	0	0	0.12	0	0	0	0	0	0	0	1	0	0.01	0	0.03	0	0.25
232023	232023	Vopp1	38.41	37.49	36.81	38.18	31.17	28.65	23.88	31.88	108.09	106.69	104.77	108.16	87.51	80.13	66.94	88.58	2094.37	2018.04	2010.63	2019.99	1694.31	1560.3	1293.95	1737.25	37.7225	28.895	106.927	80.79	2035.76	1571.45
107449	107449	Unc5b	1.43	1.39	1.35	1.59	1.9	1.71	1.67	1.53	4.03	3.95	3.83	4.51	5.35	4.77	4.69	4.25	159.95	154.81	150.11	174.39	211.45	190.2	183.52	171.42	1.44	1.7025	4.08	4.765	159.815	189.148
16426	16426	Itih3	10.33	10.96	10.34	11.93	19.3	19.25	25.3	19.51	29.06	31.18	29.42	33.8	54.18	53.84	70.93	54.21	573.98	604	576.91	646.97	1063.5	1073.04	1373.75	1092.89	10.89	20.84	30.865	58.29	600.465	1150.8
118568343	118568343	LOC118568343	4.97	5.09	7.05	6.52	5.94	3.69	3.41	5.43	13.99	14.48	20.06	18.47	16.69	10.31	9.55	15.09	169.14	172.78	238.95	217.16	201.15	125.26	113.48	185.43	5.9075	4.6175	16.75	12.91	199.507	156.33
231991	231991	Creb5	2.03	1.89	2.35	1.94	2.09	2.16	2.81	2.12	5.72	5.37	6.67	5.49	5.87	6.03	7.89	5.89	252.85	278.8	281.2	259.88	258.93	263.66	356.27	254.43	2.0525	2.295	5.8125	6.42	268.183	283.322
74104	74104	Abcb6	12.99	12.21	14.16	13.62	12.46	12.96	12.09	13.19	36.55	34.74	40.29	38.6	34.98	36.25	33.89	36.63	748.66	699.13	811.99	766.77	712.33	744.73	681.07	759	13.245	12.675	37.545	35.4375	756.638	724.283
18419	18419	Otog	0.02	0	0	0.02	0.01	0.01	0.01	0.03	0.04	0.01	0	0.05	0.03	0.04	0.02	0.08	2.99	0.94	0	3.05	2.1	2.46	1.33	5.61	0.01	0.015	0.025	0.0425	1.745	2.875
277010	277010	Marveld1	4.02	4.51	4.16	4.43	3.68	4.04	4.51	4.18	11.31	12.83	11.83	12.56	10.34	11.29	12.64	11.63	235	263	242	253.64	213.99	235.64	257.95	245.42	4.28	4.1025	12.1325	11.475	248.41	238.25
382265	382265	Cldn34c3	0.81	1.62	0.83	1.07	1.12	1.13	0.4	0.22	2.28	4.62	2.36	3.03	3.13	3.17	1.12	0.61	8.64	16.46	8.4	10.63	12.76	11.49	3.95	2.25	1.0825	0.7175	3.0725	2.0075	11.0325	7.6125
94062	94062	Mrpl3	26.92	28.8	28.12	28.29	26.77	28.7	27.83	30.6	75.76	81.95	80.04	80.13	75.16	80.26	78.01	85.03	970.95	1059.7	982.96	976.68	937.27	992.84	969.7	1058.76	28.0325	28.475	79.47	79.615	997.572	989.643
110308	110308	Krt5	0.05	0.02	0	0	0.07	0.02	0.03	0	0.14	0.07	0	0	0.2	0.07	0.09	0	2	1	0	0	3	1	1.36	0	0.0175	0.03	0.0525	0.09	0.75	1.34
226151	226151	Slf2	18.55	19.82	18.69	18.79	20.54	20.96	25.19	19.36	52.2	56.39	53.19	53.23	57.68	58.6	70.61	53.79	2350.41	2518.58	2367.07	2347.09	2603.32	2655.25	3110.8	2481.42	18.9625	21.5125	53.7525	60.17	2395.79	2712.7
277328	277328	Trpa1	0.03	0.03	0.06	0.08	0.03	0.03	0.03	0.04	0.07	0.07	0.18	0.22	0.07	0.07	0.07	0.1	2	2	5	6	2	2	2	3	0.05	0.0325	0.135	0.0775	3.75	2.25
78752	78752	Csgalnact2	6.13	6.34	6.01	6.1	6.43	6.52	6.85	6.94	17.25	18.05	17.09	17.27	18.05	18.22	19.21	19.28	433.96	443.68	421.15	421.91	450.45	457.03	468.9	485.91	6.145	6.685	17.415	18.69	430.175	465.572
11685	11685	Alox12e	0.05	0.09	0.05	0	0.02	0.05	0	0	0.13	0.26	0.13	0	0.06	0.13	0	0	2	4	2	0	1	2	0	0	0.0475	0.0175	0.13	0.0475	2	0.75
76784	76784	Mtif2	13.92	14.97	13.49	13.67	14.53	13.45	12.83	12.87	39.17	42.59	38.39	38.73	40.8	37.61	35.96	35.74	781	822.97	751.34	720.68	784.13	727.13	718.83	683.17	14.0125	13.42	39.72	37.5275	768.997	728.315
329739	329739	Fam102b	27.77	29.25	30.02	28.84	30.73	30.49	28.02	29.96	78.15	83.24	85.43	81.71	86.28	85.27	78.56	83.22	3035.17	3188.9	3265.5	3081.95	3338.5	3323.49	2992.95	3282.06	28.97	29.8	82.1325	83.3325	3142.88	3234.25
14432	14432	Gap43	292.1	252.47	307.33	281.77	267.01	219.85	160.95	284.12	822.02	718.41	874.69	798.18	749.71	614.77	451.22	789.36	7110.78	6133.31	7452.47	6713.82	6463.27	5342.26	3834.64	6939.15	283.418	232.982	803.325	651.265	6852.6	5644.83
210757	210757	Themis	0.01	0.02	0.03	0	0	0	0.01	0.04	0.03	0.07	0.07	0	0	0	0.03	0.12	1	1.58	1.16	0	0	0	1	4	0.015	0.0125	0.0425	0.0375	0.935	1.25
233875	233875	Ino80e	22.94	21.97	23.75	21.02	22.97	20.48	19.12	21	64.54	62.52	67.59	59.55	64.51	57.28	53.6	58.35	720.02	688.12	726.74	627.84	715.44	623.21	602.4	683.81	22.42	20.8925	63.55	58.435	690.68	656.215
319740	319740	Zfyve27	14.13	13.98	13.78	13.59	14.96	12.91	13.71	14.14	39.76	39.79	39.21	38.49	42.02	36.11	38.42	39.28	1506.04	1485.92	1461.07	1416.83	1582.11	1372.03	1424.76	1511.34	13.87	13.93	39.3125	38.9575	1467.46	1472.56
20292	20292	Ccl11	0.15	0.05	0	0.05	0	0	0.1	0.05	0.42	0.14	0	0.15	0	0	0.29	0.14	2.98	1	0	1	0	0	2	1	0.0625	0.0375	0.1775	0.1075	1.245	0.75
69082	69082	Zc3h15	55.49	59.69	58.19	59.51	58.18	56.4	50.95	60.45	156.17	169.85	165.63	168.57	163.34	157.73	142.83	167.94	2050.43	2200.97	2141.89	2152.14	2137.41	2080.37	1842.41	2240.87	58.22	56.495	165.055	157.96	2136.36	2075.26
20557	20557	Slfn3	0	0.03	0	0	0	0	0.03	0.05	0	0.08	0	0	0	0	0.08	0.15	0	1	0	0	0	0	1	1.79	0.0075	0.02	0.02	0.0575	0.25	0.6975
668208	668208	Gm13288	0	0.07	0.05	0.03	0	0	0	0	0	0.2	0.13	0.1	0	0	0	0	0	3.72	2.45	1.81	0	0	0	0	0.0375	0	0.1075	0	1.995	0
75316	75316	Taf1d	13.37	14.98	15.05	13.67	14.43	12.81	12.54	14.99	37.63	42.62	42.85	38.73	40.51	35.83	35.16	41.66	485.43	514.8	531.12	510.09	489.57	443.2	464.61	505.13	14.2675	13.6925	40.4575	38.29	510.36	475.627
232969	232969	Zfp428	46.42	42.56	42.74	37.34	38.94	38.35	33.7	41.18	130.63	121.11	121.64	105.78	109.33	107.24	94.47	114.42	1037.65	960.65	964.9	825.84	872.87	876.87	750.99	936.3	42.265	38.0425	119.79	106.365	947.26	859.258
320398	320398	Lrig3	1.65	1.62	1.42	1.56	1.65	1.7	1.94	1.77	4.63	4.61	4.03	4.42	4.64	4.75	5.45	4.91	127.19	125	109	117.95	127	130.98	146.89	137	1.5625	1.765	4.4225	4.9375	119.785	135.468
234959	234959	Med17	8.93	9.87	9.13	9.78	9.17	9.89	10.07	9.7	25.13	28.09	25.98	27.72	25.74	27.66	28.23	26.95	686.97	756.18	706.03	734.91	703.62	754.83	754.11	743.87	9.4275	9.7075	26.73	27.145	721.023	739.107
74580	74580	Pyroxd2	2.65	3.11	2.61	2.41	2.7	2.69	2.82	2.63	7.45	8.85	7.43	6.84	7.59	7.51	7.92	7.31	156.99	184	154.97	140	159.98	158.98	163.85	156.94	2.695	2.71	7.6425	7.5825	158.99	159.938
257662	257662	Olfr1290	0.05	0	0	0.04	0	0	0	0	0.15	0	0	0.13	0	0	0	0	1	0	0	0.99	0	0	0	0	0.0225	0	0.07	0	0.4975	0
237823	237823	Pfas	9.43	8.63	8.71	8.77	9.2	9.29	9.65	8.79	26.55	24.56	24.78	24.83	25.84	25.96	27.06	24.43	1151.12	1051.08	1058.1	1046.96	1116.36	1130.81	1152.37	1076.28	8.885	9.2325	25.18	25.8225	1076.82	1118.95
83961	83961	Nrg4	1.2	0.7	1.15	1.14	0.59	0.92	0.92	1.06	3.38	1.99	3.26	3.24	1.64	2.56	2.59	2.95	41.31	25.4	40.16	40.61	21.14	31.97	31.72	38.68	1.0475	0.8725	2.9675	2.435	36.87	30.8775
17105	17105	Lyz2	1.83	2.81	2.31	2.66	2.77	2.34	3.31	1.52	5.16	7.99	6.56	7.54	7.79	6.54	9.29	4.22	35.65	54.5	44.7	50.7	53.66	45.44	63.09	29.66	2.4025	2.485	6.8125	6.96	46.3875	47.9625
216848	216848	Chd3	112.72	106	104.8	104.67	97.16	91.53	83.48	104.24	317.2	301.63	298.26	296.51	272.81	255.96	234.04	289.6	15509.7	14535	14365.9	14129.8	13308.4	12601.9	11251.6	14407	107.047	94.1025	303.4	263.103	14635.1	12892.2
11545	11545	Parp1	46.18	48.13	44.59	45.38	42.68	45.07	44.36	44.42	129.96	136.94	126.91	128.55	119.84	126.02	124.36	123.41	3215.8	3344.23	3093.02	3093	2955.17	3132.51	3022.99	3103.15	46.07	44.1325	130.59	123.407	3186.51	3053.45
53817	53817	Ddx39b	127.52	122.36	124.71	119.35	117.34	120.5	122.66	115.61	358.85	348.17	354.94	338.09	329.47	336.96	343.88	321.18	4090.54	3935.32	3965.35	3750.36	3741.14	3852.81	3838.91	3754.47	123.485	119.028	350.012	332.873	3935.39	3796.83
107815	107815	Scml2	1.29	1.4	1.31	1.13	1.05	1.11	1.09	0.83	3.63	3.98	3.73	3.21	2.95	3.1	3.04	2.3	121.97	129.98	119.97	103.32	97.51	103.99	99	76.97	1.2825	1.02	3.6375	2.8475	118.81	94.3675
12764	12764	Cmas	47.83	48.12	51.96	51.37	53.66	48.24	43.89	56.9	134.61	136.92	147.87	145.52	150.66	134.9	123.04	158.09	1578.12	1585.44	1707.65	1657.62	1759.85	1589.16	1416.62	1883.91	49.82	50.6725	141.23	141.673	1632.21	1662.38
246746	246746	Cd300lf	0.1	0.09	0.04	0.07	0	0	0.09	0	0.29	0.25	0.1	0.18	0	0	0.26	0	3.58	3.09	1.16	2.2	0	0.04	3.05	0	0.075	0.0225	0.205	0.065	2.5075	0.7725
14266	14266	Aff2	3.8	3.83	4.17	3.77	3.42	3.49	3.18	3.63	10.69	10.9	11.87	10.67	9.6	9.76	8.91	10.08	629.84	632.81	689.8	616.92	562.34	576.51	516	601.95	3.8925	3.43	11.0325	9.5875	642.342	564.2
100504642	100504642	Gm21996	0	0	0	0	0.1	0	0	0	0	0	0	0	0.27	0	0	0	0	0	0	0	1	0	0	0	0	0.025	0	0.0675	0	0.25
11515	11515	Adcy9	3.44	3.58	3.11	3.67	3.84	3.24	2.69	3.59	9.68	10.19	8.85	10.39	10.77	9.07	7.54	9.96	485.97	512.93	444.42	499.93	530.77	454.17	370.89	504	3.45	3.34	9.7775	9.335	485.812	464.957
106931	106931	Kctd1	9.45	8.87	10.22	8.88	8.96	8.75	9.68	9.09	26.59	25.23	29.08	25.16	25.15	24.47	27.14	25.24	531.56	504.53	543.66	490.57	477.08	459	522.7	490.37	9.355	9.12	26.515	25.5	517.58	487.288
11944	11944	Atp4a	0.17	0.23	0.23	0.29	0.42	0.35	0.23	0.39	0.47	0.65	0.65	0.83	1.19	0.97	0.65	1.09	11	14.99	15	19.09	27.99	23	15	26	0.23	0.3475	0.65	0.975	15.02	22.9975
270097	270097	Vat1l	16.09	14.66	14.3	14.6	18.06	15.71	14.38	17.7	45.28	41.71	40.69	41.36	50.71	43.94	40.32	49.17	1134.01	1027.98	1004.85	1008.74	1267.86	1104.01	988.97	1250.07	14.9125	16.4625	42.26	46.035	1043.89	1152.73
21956	21956	Tnnt2	0	0.1	0	0	0.15	0.05	0.05	0.05	0	0.28	0	0	0.41	0.14	0.14	0.13	0	2	0	0	3	1	1	1	0.025	0.075	0.07	0.205	0.5	1.5
269061	269061	Cpsf7	34.81	35.48	33.83	35.82	34.08	34.09	33.52	33.17	97.95	100.96	96.29	101.46	95.7	95.33	93.97	92.16	2369.22	2405.01	2294.93	2382.26	2314.78	2315.76	2233.23	2275.52	34.985	33.715	99.165	94.29	2362.86	2284.82
105428	105428	Fam149b	17.95	15.61	18.03	17.31	17.95	17.04	18.72	17.63	50.51	44.42	51.31	49.03	50.4	47.66	52.48	48.98	791.23	718.51	809.82	766.01	802.03	768.23	841.11	801.41	17.225	17.835	48.8175	49.88	771.393	803.195
118567625	118567625	LOC118567625	4.15	1.82	1.39	1.93	2.67	2.36	2.95	1.82	11.69	5.18	3.94	5.47	7.48	6.59	8.27	5.05	64.06	28.01	21.3	29.15	40.88	36.28	44.53	28.13	2.3225	2.45	6.57	6.8475	35.63	37.455
319887	319887	E030030I06Rik	4.6	4.28	3.84	5.61	3.92	3.98	4.7	3.82	12.95	12.18	10.93	15.89	11	11.14	13.19	10.62	172.96	166.61	147.44	215.67	150.94	156.15	175.66	145.19	4.5825	4.105	12.9875	11.4875	175.67	156.985
52477	52477	Angel2	18.27	19.13	20.5	18.76	18.73	19.49	19.3	18.83	51.42	54.44	58.34	53.15	52.59	54.51	54.1	52.31	1159.66	1219.84	1285.11	1179.75	1181.85	1227.1	1208.99	1202.25	19.165	19.0875	54.3375	53.3775	1211.09	1205.05
100041420	100041420	Gm3325	2.6	2.32	2.6	2.37	2.64	2.72	2.92	2.62	7.32	6.61	7.41	6.72	7.42	7.61	8.19	7.27	247.04	232.71	263.45	225	266.18	278.3	291.65	267.59	2.4725	2.725	7.015	7.6225	242.05	275.93
118568594	118568594	LOC118568594	0.07	0.22	0.08	0.19	0.14	0.2	0.31	0	0.19	0.62	0.23	0.53	0.38	0.57	0.86	0	1.3	4.12	1.51	3.48	2.58	3.89	5.68	0	0.14	0.1625	0.3925	0.4525	2.6025	3.0375
56695	56695	Pnkd	33.95	33.17	33.13	30.76	33.84	34.95	31.41	32.57	95.55	94.38	94.29	87.14	95	97.73	88.06	90.49	1235.87	1226.95	1197.86	1095.19	1219.98	1182.31	1081.98	1218.47	32.7525	33.1925	92.84	92.82	1188.97	1175.68
442835	442835	Defb22	0	0	0	0	0.09	0	0	0	0	0	0	0	0.25	0	0	0	0	0	0	0	1	0	0	0	0	0.0225	0	0.0625	0	0.25
104156	104156	Etv5	15.53	14.25	12.48	15.64	18.56	20	24.77	18.87	43.72	40.55	35.52	44.31	52.11	55.94	69.45	52.42	1132.46	1036.92	906.36	1119.97	1348.2	1455.46	1770.03	1381.81	14.475	20.55	41.025	57.48	1048.93	1488.88
231807	231807	Map11	16.14	16.14	16.68	15.49	16.48	13.39	11.4	16.17	45.41	45.93	47.48	43.89	46.28	37.43	31.96	44.92	777.84	776.49	800.97	731.06	789.99	644.08	537.78	781.99	16.1125	14.36	45.6775	40.1475	771.59	688.46
14725	14725	Lrp2	14.88	15.18	12.91	15.87	12.54	14.41	17.78	12.12	41.89	43.19	36.73	44.95	35.21	40.29	49.83	33.67	4419.51	4497.3	3817.31	4611.31	3701.81	4269.73	5165.33	3610.13	14.71	14.2125	41.69	39.75	4336.36	4186.75
52635	52635	Esyt2	11.6	11.63	12.31	11.72	12.82	12.41	13	11.74	32.65	33.08	35.04	33.19	36	34.71	36.44	32.63	1652.95	1697.77	1811.88	1656.36	1803.54	1728.89	1716.41	1673.13	11.815	12.4925	33.49	34.945	1704.74	1730.49
114868	114868	Psg25	0.02	0.03	0	0.02	0	0	0.05	0.02	0.05	0.09	0	0.07	0	0	0.14	0.05	0.99	1.79	0	1.36	0	0	2.95	0.95	0.0175	0.0175	0.0525	0.0475	1.035	0.975
22339	22339	Vegfa	21.98	21.36	21.61	20.46	23.22	21.66	20.16	23.55	61.86	60.79	61.5	57.95	65.19	60.57	56.51	65.43	1302.67	1263.65	1287.52	1201	1373.11	1290.14	1170.61	1406.92	21.3525	22.1475	60.525	61.925	1263.71	1310.19
64010	64010	Sav1	13.32	14.54	14.26	13.82	12.76	12.48	15.27	12.74	37.49	41.38	40.59	39.15	35.83	34.89	42.81	35.4	652.7	710.58	696.78	653.96	613.92	602.98	728.22	626.55	13.985	13.3125	39.6525	37.2325	678.505	642.918
16569	16569	Kif3b	30.01	29.41	31.51	31.8	30.38	27.65	23.86	30.88	84.45	83.7	89.69	90.07	85.31	77.32	66.89	85.79	3234.32	3163.75	3383.34	3354.4	3256.06	2974.91	2516.94	3338.9	30.6825	28.1925	86.9775	78.8275	3283.95	3021.7
71913	71913	Tmem79	1.16	0.75	0.82	0.83	1.02	1.08	1.16	0.73	3.25	2.13	2.33	2.36	2.88	3.02	3.24	2.04	50.99	33	36	35	44.99	47	50	30.99	0.89	0.9975	2.5175	2.795	38.7475	43.245
71984	71984	Sars2	5.13	4.24	5.11	3.94	4.54	4.52	4.21	4.44	14.44	12.07	14.54	11.16	12.76	12.63	11.81	12.34	180	147.91	178	136.98	156	158.99	144.99	154	4.605	4.4275	13.0525	12.385	160.722	153.495
54373	54373	Prss16	0	0	0	0	0.1	0.07	0.13	0	0	0	0	0	0.28	0.21	0.35	0	0	0	0	0	4	3	5	0	0	0.075	0	0.21	0	3
238455	238455	Macc1	0.04	0.06	0.03	0.07	0.07	0.04	0.04	0.04	0.11	0.16	0.08	0.2	0.19	0.11	0.12	0.11	3	4	2	4.99	5	2.98	3	3	0.05	0.0475	0.1375	0.1325	3.4975	3.495
69163	69163	Mrpl44	11.57	11.67	11.54	12.36	10.86	10.23	12.5	13.03	32.55	33.19	32.84	35.01	30.5	28.6	35.05	36.2	307	309	305.06	321.08	286.73	271	324.84	346.95	11.785	11.655	33.3975	32.5875	310.535	307.38
81018	81018	Rnf114	30.6	30.56	32.01	29.6	31.44	30.31	32.42	30.55	86.12	86.94	91.1	83.85	88.28	84.76	90.9	84.88	1264.5	1256.95	1316.69	1200.55	1288.25	1250.17	1310.59	1264.59	30.6925	31.18	87.0025	87.205	1259.67	1278.4
17152	17152	Mak	2.75	2.75	2.72	2.8	1.83	2.48	2.62	2.11	7.74	7.84	7.74	7.94	5.15	6.94	7.34	5.86	181.88	180.96	175.99	184.84	124.98	162	174	144	2.755	2.26	7.815	6.3225	180.917	151.245
108937	108937	Rnf169	9.59	9.81	9.01	9.14	9.76	9.55	9.9	9.4	26.99	27.91	25.65	25.89	27.39	26.71	27.76	26.13	1549.55	1544.03	1420.78	1502.85	1552.64	1528.34	1553.32	1484.04	9.3875	9.6525	26.61	26.9975	1504.3	1529.59
13589	13589	Mapre1	94.01	101.82	102.54	103.12	96.42	108.28	109.57	115.95	264.56	289.74	291.82	292.11	270.72	302.78	307.2	322.13	6449.26	6809.08	6915.74	6851.24	7005.56	7422.58	6954.84	7412.77	100.373	107.555	284.558	300.707	6756.33	7198.94
70779	70779	Prdm5	3.23	3.2	2.9	2.78	2.84	3.22	4.29	3.2	9.09	9.1	8.25	7.87	7.98	8.99	12.02	8.89	136.55	134.99	121.9	114.99	119	138.99	176	132.91	3.0275	3.3875	8.5775	9.47	127.108	141.725
225908	225908	Myrf	7.3	7.31	7.17	7.7	6.65	7.16	7.63	5.55	20.54	20.79	20.42	21.81	18.67	20.02	21.4	15.41	765.95	772.88	747.99	791.86	683.93	749.91	795.05	581.19	7.37	6.7475	20.89	18.875	769.67	702.52
71738	71738	Mamdc2	6.81	7.23	6.79	7.64	8.07	9.09	9.54	8.08	19.16	20.56	19.32	21.64	22.67	25.42	26.76	22.46	433.98	460	429.94	477	513.93	578.47	595.96	518.24	7.1175	8.695	20.17	24.3275	450.23	551.65
20193	20193	S100a1	23.96	20.83	20.06	24	20.44	20.54	24.58	18.08	67.43	59.28	57.1	67.98	57.4	57.44	68.91	50.23	261.81	227.15	218.38	256.64	222.13	224.04	262.87	198.18	22.2125	20.91	62.9475	58.495	240.995	226.805
26412	26412	Map4k2	5.13	5.21	5.66	6.32	6.6	6.32	5.47	5.78	14.44	14.82	16.11	17.91	18.52	17.68	15.34	16.06	453.17	459.3	496.96	545.22	573.99	556.98	477.6	510.84	5.58	6.0425	15.82	16.9	488.663	529.852
13101	13101	Cyp2d10	0	0	0	0	0	0	0.04	0	0	0	0	0	0	0	0.1	0	0	0	0	0	0	0	1	0	0	0.01	0	0.025	0	0.25
80708	80708	Pacsin3	11.29	12.82	10.1	10.88	12.22	12.97	13.09	11.97	31.78	36.47	28.75	30.82	34.31	36.28	36.7	33.25	409.99	455.79	365	388.91	433.3	461.33	468.91	434.81	11.2725	12.5625	31.955	35.135	404.923	449.587
17926	17926	Myoc	0.03	0.05	0.1	0.16	0.18	0.13	0.21	0.08	0.07	0.15	0.29	0.44	0.5	0.36	0.58	0.21	1	2	4	6	7	5	8	3	0.085	0.15	0.2375	0.4125	3.25	5.75
118567481	118567481	LOC118567481	2.9	1.82	0.48	0.86	1.72	0.51	1.78	0.94	8.16	5.17	1.38	2.44	4.83	1.41	4.98	2.6	181.37	109.12	28.64	49.91	101.32	30.75	103.12	55.73	1.515	1.2375	4.2875	3.455	92.26	72.73
276829	276829	Smtnl2	1.15	1.03	1.23	1.21	0.8	0.8	0.79	0.71	3.24	2.94	3.49	3.44	2.23	2.25	2.22	1.97	60.31	52.12	62.1	59.6	44.15	41.45	41.53	39.19	1.155	0.775	3.2775	2.1675	58.5325	41.58
18027	18027	Nfia	13.96	15.08	13.4	15.09	17.66	19.16	21.59	15.9	39.29	42.92	38.15	42.75	49.59	53.57	60.53	44.17	2546.82	2750.62	2434.58	2685.29	3193.73	3482.44	3847.08	2914.26	14.3825	18.5775	40.7775	51.965	2604.33	3359.38
75764	75764	Slx1b	4.28	4.05	4.76	4.21	4.29	3.84	3.78	3.81	12.04	11.52	13.54	11.93	12.04	10.74	10.61	10.59	300.83	284.13	333.31	289.93	299.95	269.53	260.41	268.89	4.325	3.93	12.2575	10.995	302.05	274.695
234069	234069	Pcid2	14.54	15.9	16.3	15.87	14.58	15	13.83	14.06	40.91	45.25	46.4	44.96	40.93	41.94	38.77	39.06	885.24	943.98	992.98	949.37	885.07	882.76	807.38	838.27	15.6525	14.3675	44.38	40.175	942.893	853.37
11757	11757	Prdx3	37.56	35.53	37.12	35.48	37	38.54	39.77	37.83	105.69	101.11	105.65	100.5	103.89	107.78	111.5	105.11	1012.15	955.62	996.56	935.89	991.49	1036.9	1049	1022.96	36.4225	38.285	103.237	107.07	975.055	1025.09
68572	68572	Mrpl58	27.01	27.91	23.64	26.15	23.35	25.41	22.45	27.38	76.01	79.43	67.28	74.08	65.57	71.05	62.93	76.08	449	470.96	389.99	428.07	375.96	412.53	365.64	440.84	26.1775	24.6475	74.2	68.9075	434.505	398.743
22404	22404	Wiz	26.43	25.74	27.25	23.23	23.99	22.37	22.68	24.12	74.38	73.24	77.56	65.82	67.36	62.54	63.58	67.02	2375.59	2275.87	2422.37	2056.96	2146.34	2013.2	2010.55	2186.8	25.6625	23.29	72.75	65.125	2282.7	2089.22
15139	15139	Hc	2.75	2.83	2.83	2.8	2.75	3.35	3.71	3.21	7.73	8.05	8.05	7.93	7.72	9.37	10.4	8.91	284.77	292.95	292.25	283.99	284.7	346.94	376.44	334.72	2.8025	3.255	7.94	9.1	288.49	335.7
56226	56226	Espn	0.34	0.34	0.34	0.51	0.73	0.4	0.76	0.48	0.95	0.98	0.96	1.46	2.06	1.12	2.14	1.33	17.99	14	13	24	28	21	34.22	19	0.3825	0.5925	1.0875	1.6625	17.2475	25.555
52705	52705	Krr1	9.42	9.64	10.26	9.51	9.88	9.68	9.24	9.26	26.51	27.42	29.2	26.93	27.74	27.08	25.92	25.71	898.7	917.25	974.94	887.5	937.17	921.96	863	885.72	9.7075	9.515	27.515	26.6125	919.597	901.962
114304	114304	Slc28a3	0.14	0.01	0.08	0.15	0.06	0.08	0.09	0.05	0.4	0.04	0.23	0.41	0.16	0.21	0.26	0.13	12.55	1.28	7.14	12.41	5.09	6.67	7.95	4.25	0.095	0.07	0.27	0.19	8.345	5.99
216869	216869	Arrb2	17.12	17.7	18.69	16.66	18.11	17.13	15.76	18.11	48.17	50.37	53.2	47.21	50.84	47.89	44.18	50.31	575.98	567.94	601.04	514.04	594.75	538.91	490.99	589.64	17.5425	17.2775	49.7375	48.305	564.75	553.572
68576	68576	Lamtor5	32.88	30.93	29.64	32.89	31.24	32.32	31.76	33.88	92.53	88	84.37	93.18	87.71	90.37	89.03	94.14	529.99	497.48	476	518.99	500.71	519.99	501	547.99	31.585	32.3	89.52	90.3125	505.615	517.423
246696	246696	Slc25a28	11.32	12.09	12.51	11.33	11.19	10.7	11.01	11.34	31.85	34.4	35.6	32.08	31.42	29.93	30.87	31.5	304.96	323.97	334.99	294.38	300	290	289.97	309.98	11.8125	11.06	33.4825	30.93	314.575	297.488
78372	78372	Snrnp25	12.42	12.58	13.4	12.77	12.42	11.25	11.88	11.99	34.95	35.79	38.13	36.17	34.88	31.47	33.31	33.31	187.99	189.96	202	189.16	186.98	170	176	182.04	12.7925	11.885	36.26	33.2425	192.278	178.755
64454	64454	Slc5a4b	0	0.1	0.07	0.03	0.03	0.03	0	0.03	0	0.28	0.19	0.1	0.09	0.09	0	0.09	0	3	2	1	1	1	0	1	0.05	0.0225	0.1425	0.0675	1.5	0.75
212377	212377	Mms22l	2.01	2.34	2.43	2.29	2.38	2.5	2.45	2.02	5.67	6.65	6.93	6.49	6.68	6.98	6.87	5.61	171.06	198.69	207.3	190.99	201.98	208.99	204.94	172.96	2.2675	2.3375	6.435	6.535	192.01	197.218
94222	94222	Olig3	0.03	0.05	0	0.05	0	0	0	0	0.07	0.15	0	0.15	0	0	0	0	1	2	0	1.99	0	0	0	0	0.0325	0	0.0925	0	1.2475	0
77683	77683	Ehmt1	23.82	24.02	22.75	22.52	20.01	21.46	21.07	21.69	67.03	68.34	64.76	63.79	56.19	60	59.08	60.27	2296.38	2307.22	2186.29	2139.2	1912.73	2064.21	1991.71	2095.81	23.2775	21.0575	65.98	58.885	2232.27	2016.12
232413	232413	Clec12a	0.14	0.05	0.02	0	0.12	0.07	0.02	0.05	0.4	0.14	0.07	0	0.34	0.2	0.07	0.13	6	2	1	0	5	3	1	2	0.0525	0.065	0.1525	0.185	2.25	2.75
14857	14857	Gsta1	0.25	0	0	0.07	0	0.13	0.26	0	0.71	0	0	0.19	0	0.36	0.73	0	3.95	0	0	1.01	0	2	4	0	0.08	0.0975	0.225	0.2725	1.24	1.5
71164	71164	Zdhhc11	0	0.04	0	0.04	0	0.07	0.04	0.04	0	0.11	0	0.12	0	0.21	0.11	0.1	0	1	0	1	0	2	1	1	0.02	0.0375	0.0575	0.105	0.5	1
225362	225362	Reep2	33	30.8	32.04	32.41	33.96	33.24	31.28	35.59	92.85	87.64	91.19	91.82	95.35	92.94	87.69	98.88	1194.94	1112.97	1155.77	1148.97	1223.17	1201.75	1108.93	1292.94	32.0625	33.5175	90.875	93.715	1153.16	1206.7
56373	56373	Cpb2	0.07	0.04	0.07	0.04	0.11	0.04	0.07	0.04	0.2	0.1	0.21	0.1	0.31	0.1	0.21	0.1	1.99	1	2	1	3	1.03	2	1	0.055	0.065	0.1525	0.18	1.4975	1.7575
22439	22439	Xk	2.82	2.95	3.21	3.09	2.33	2.45	1.73	2.52	7.94	8.4	9.14	8.76	6.53	6.86	4.85	7	271.96	283.91	308.35	291.9	223.08	235.96	163.09	243.56	3.0175	2.2575	8.56	6.31	289.03	216.423
77771	77771	Csrnp3	17.12	17.97	18	17.54	15.54	14.11	13.15	15.4	48.18	51.14	51.24	49.69	43.62	39.46	36.87	42.8	3555.03	3695.58	3690.95	3539.54	3201.59	2897.98	2630.91	3176.3	17.6575	14.55	50.0625	40.6875	3620.28	2976.7
66205	66205	Cd302	4.99	5.1	4.99	5.62	4.48	4.76	5.21	4.42	14.03	14.52	14.22	15.92	12.59	13.3	14.59	12.27	125	127.89	124.96	138	111.97	119.26	127.95	110.99	5.175	4.7175	14.6725	13.1875	128.963	117.543
16987	16987	Lss	13.85	14.19	16.1	14.69	15.31	14.15	11.45	16.19	38.97	40.39	45.82	41.62	42.99	39.57	32.09	44.97	1679.36	1673.63	1933.23	1697.47	1816.92	1631.28	1359	1947.76	14.7075	14.275	41.7	39.905	1745.92	1688.74
20467	20467	Sin3b	49.57	47.32	49.6	50.78	47.95	46.02	51.95	49.83	139.49	134.64	141.16	143.84	134.62	128.69	145.66	138.45	1909.84	1778.82	1893.3	1809.93	1809.77	1744.9	1810.63	1850	49.3175	48.9375	139.782	136.855	1847.97	1803.83
237831	237831	Slc13a5	1.54	1.44	1.65	1.28	1.46	1.63	1.3	1.71	4.34	4.09	4.7	3.63	4.11	4.56	3.64	4.74	94.87	83.99	85.6	70.97	80.98	92	77.99	99.97	1.4775	1.525	4.19	4.2625	83.8575	87.735
67507	67507	1700019N19Rik	0	0	0	0	0.06	0	0	0	0	0	0	0	0.17	0	0	0	0	0	0	0	1	0	0	0	0	0.015	0	0.0425	0	0.25
233186	233186	Siglecf	0	0	0	0.02	0.02	0	0	0	0	0	0	0.06	0.06	0	0	0	0	0	0	1	1	0	0	0	0.005	0.005	0.015	0.015	0.25	0.25
56738	56738	Mocs1	5.35	4.43	4.37	4.88	5.51	5.24	6.25	4.9	15.07	12.6	12.45	13.82	15.47	14.65	17.54	13.62	258.46	214.47	210.31	234.75	262.1	254.02	291.14	239.74	4.7575	5.475	13.485	15.32	229.498	261.75
23945	23945	Mgll	22.02	24.96	24.86	25.39	28.67	26.61	23.39	27.27	61.97	71.01	70.76	71.92	80.51	74.4	65.57	75.75	1573.82	1784.16	1762.84	1787.56	2045.36	1896.96	1642.13	1967.54	24.3075	26.485	68.915	74.0575	1727.1	1888
66399	66399	Tsfm	11.45	9.09	11.07	11.7	11.74	11.08	11.42	11.28	32.22	25.86	31.52	33.14	32.97	30.99	32.01	31.33	250	198	240.86	250	254.97	241.5	244	247	10.8275	11.38	30.685	31.825	234.715	246.868
108069	108069	Grm3	4.61	3.98	4.13	4.3	3.99	3.32	2.82	3.61	12.98	11.33	11.76	12.18	11.21	9.28	7.91	10.04	325.97	282.94	289.97	301.92	286.82	229.92	188.82	254.99	4.255	3.435	12.0625	9.61	300.2	240.137
100039532	100039532	Gm10029	1	0	0.21	0.55	0.94	0	0	0.47	2.82	0	0.6	1.56	2.64	0	0	1.3	7.52	0	1.59	4.04	7.03	0	0	3.53	0.44	0.3525	1.245	0.985	3.2875	2.64
69305	69305	Dcps	16.33	17.18	16.15	17.85	17	16.99	19.23	18.3	45.94	48.89	45.98	50.55	47.74	47.52	53.91	50.85	360.86	379	355.69	386.11	373.73	374.97	415.99	405.89	16.8775	17.88	47.84	50.005	370.415	392.645
230590	230590	Zyg11a	0.02	0.04	0.03	0.04	0.04	0	0	0.06	0.06	0.12	0.08	0.13	0.12	0	0	0.16	1	2	2	3	2.95	0	0	4	0.0325	0.025	0.0975	0.07	2	1.7375
14663	14663	Glycam1	1.69	1.07	1.7	1.45	6.27	5.73	8.55	5.06	4.76	3.05	4.83	4.12	17.59	16.01	23.96	14.05	19	12	19	16	70	65	94	57	1.4775	6.4025	4.19	17.9025	16.5	71.5
12649	12649	Chek1	2.65	3.22	3.15	2.95	3.92	3.52	3.74	3.22	7.45	9.17	8.96	8.36	11	9.84	10.48	8.94	177.78	218.27	208.37	191.33	256.93	239.73	243.65	218.43	2.9925	3.6	8.485	10.065	198.938	239.685
13423	13423	Dnase2a	3.36	3.78	3.66	4.53	4.18	4.72	6.04	4.54	9.46	10.76	10.43	12.84	11.72	13.2	16.94	12.62	109.04	124.09	120.13	143.84	136.66	154.29	193.85	148.2	3.8325	4.87	10.8725	13.62	124.275	158.25
226407	226407	Rab3gap1	11.98	13.57	12.3	12.95	14.23	14.28	14.35	12.53	33.71	38.61	35.01	36.7	39.94	39.92	40.22	34.81	970.96	1089.49	981.94	1021.8	1128.72	1156.95	1129.98	1020.26	12.7	13.8475	36.0075	38.7225	1016.05	1108.98
27967	27967	Cherp	24.04	25.13	25.37	22.76	23.29	22.15	21.59	21.97	67.65	71.52	72.21	64.48	65.39	61.93	60.53	61.02	1742.49	1818.82	1830.61	1616.51	1678.37	1601.24	1533.38	1597.62	24.325	22.25	68.965	62.2175	1752.11	1602.65
73940	73940	Hapln2	0.08	0.08	0.08	0.05	0.05	0.1	0.13	0.03	0.23	0.22	0.23	0.15	0.15	0.29	0.37	0.09	5	3	5	2	2	4.99	5	2	0.0725	0.0775	0.2075	0.225	3.75	3.4975
20085	20085	Rps19	397.12	387.38	391.24	381.06	370.96	383.41	396.69	387.21	1117.57	1102.28	1113.49	1079.48	1041.56	1072.15	1112.14	1075.75	3917.36	3807.43	3847.76	3676.37	3640	3776.25	3827.1	3834.19	389.2	384.567	1103.2	1075.4	3812.23	3769.39
69519	69519	Rwdd2a	5	4.59	4.67	4.71	4.75	5.89	4.9	5.8	14.06	13.06	13.3	13.33	13.34	16.48	13.73	16.11	114	103.8	106.99	105.97	108.89	136	110	135	4.7425	5.335	13.4375	14.915	107.69	122.472
22774	22774	Zic4	1.1	1.36	1.41	1.29	0.81	0.85	0.8	0.73	3.08	3.87	4.02	3.65	2.27	2.39	2.25	2.04	97.29	118.42	127	107.38	75.86	78.42	76.8	69.31	1.29	0.7975	3.655	2.2375	112.522	75.0975
11938	11938	Atp2a2	119.64	121.46	119.77	119.26	124.2	124.54	118.42	123.89	336.7	345.61	340.86	337.84	348.71	348.25	332	344.2	10164.5	10306.7	10135.4	9921.1	10493.1	10563.1	9861.2	10552.2	120.032	122.763	340.252	343.29	10131.9	10367.4
69544	69544	Wdr5b	4.83	4.58	4.46	4.63	4.2	4.18	4.18	3.99	13.6	13.05	12.7	13.13	11.79	11.7	11.71	11.08	161.94	153.33	149	152	139.94	140	136.99	134.08	4.625	4.1375	13.12	11.57	154.067	137.752
212442	212442	Lactb2	7.11	8.24	7.43	9.1	7.96	8.66	8.82	7.61	20.02	23.46	21.13	25.78	22.34	24.2	24.72	21.15	254.38	295.55	270.82	320.03	285.02	310.79	310.81	275.83	7.97	8.2625	22.5975	23.1025	285.195	295.613
67366	67366	Tmed11	0	0	0	0	0	0	0	0.07	0	0	0	0	0	0	0	0.2	0	0	0	0	0	0	0	1	0	0.0175	0	0.05	0	0.25
108812	108812	Flacc1	0.33	0.28	0.18	0.21	0.4	0.19	0.24	0.15	0.94	0.78	0.51	0.58	1.12	0.52	0.68	0.41	14.89	9.67	9	10.97	15	7.22	7.46	5.33	0.25	0.245	0.7025	0.6825	11.1325	8.7525
21391	21391	Tbxas1	0.15	0.11	0.06	0.19	0.08	0.15	0.12	0.07	0.41	0.32	0.18	0.54	0.21	0.41	0.33	0.21	46.81	30.08	26.73	42.63	21.54	22.13	28.98	14.93	0.1275	0.105	0.3625	0.29	36.5625	21.895
104721	104721	Ddx1	67.05	65.27	63.77	66.65	66.92	67.59	64.41	66.16	188.69	185.72	181.5	188.81	187.89	189.01	180.57	183.8	3132.52	3042.81	2967.67	3047.82	3108.54	3152.14	2944.95	3100.84	65.685	66.27	186.18	185.317	3047.7	3076.62
74191	74191	P2ry13	0	0	0	0.02	0	0	0	0	0	0	0	0.06	0	0	0	0	0	0	0	1	0	0	0	0	0.005	0	0.015	0	0.25	0
56772	56772	Mllt11	178.69	163.35	190.52	174.65	179.09	157.93	130.41	187.23	502.85	464.82	542.23	494.75	502.84	441.62	365.6	520.18	6041.9	5451.94	6308.52	5704.93	5893.18	5263.44	4226.99	6299.01	176.803	163.665	501.163	457.56	5876.82	5420.65
74442	74442	Sgms2	1.49	1.51	1.47	1.47	2.32	2.64	3.89	2.05	4.2	4.31	4.19	4.17	6.52	7.39	10.91	5.71	163.02	163.99	157.93	155.67	250.89	284.26	413.88	223.82	1.485	2.725	4.2175	7.6325	160.153	293.212
627214	627214	Insyn2a	3.62	2.99	3.91	3.03	3.08	2.92	2.2	3.25	10.18	8.52	11.13	8.58	8.66	8.17	6.16	9.02	326.67	271.36	349.78	274.56	280.56	266.87	198.02	297.16	3.3875	2.8625	9.6025	8.0025	305.592	260.652
240025	240025	Dact2	2.01	2.09	2.07	2.11	2.13	1.93	1.49	1.69	5.65	5.96	5.9	5.99	5.98	5.4	4.17	4.71	102	108	104.94	105	107	99.81	75	86	2.07	1.81	5.875	5.065	104.985	91.9525
232791	232791	Cnot3	21.75	21.74	21.65	22.25	22.38	21	20.37	19.54	61.21	61.87	61.61	63.02	62.84	58.71	57.1	54.28	1338.03	1344.04	1346.32	1323.53	1357.8	1282.36	1211.14	1220.3	21.8475	20.8225	61.9275	58.2325	1337.98	1267.9
245695	245695	Tceanc	1.67	1.93	1.77	1.77	1.83	2.4	2.16	1.81	4.69	5.5	5.04	5	5.15	6.72	6.07	5.04	136.68	159.05	153.03	151.32	157.22	201.17	191.79	153.79	1.785	2.05	5.0575	5.745	150.02	175.993
70784	70784	Rasl12	0.55	0.59	0.55	0.95	0.51	0.51	0.67	0.57	1.55	1.67	1.57	2.68	1.44	1.41	1.88	1.58	24.35	25.5	23.7	41.37	23.48	22.71	28.46	23.85	0.66	0.565	1.8675	1.5775	28.73	24.625
16971	16971	Lrp1	67.79	64.97	63.02	63.91	67.33	67.12	73.33	64.08	190.79	184.88	179.35	181.05	189.04	187.7	205.57	178.02	19426.2	18578.5	17987.2	17926.3	19183.4	19200.1	20565.6	18421	64.9225	67.965	184.018	190.083	18479.6	19342.5
668039	668039	Gm14434	2.09	0.55	2.05	2.06	0.62	1.09	2.18	1.48	5.89	1.55	5.85	5.83	1.73	3.04	6.11	4.12	326.29	106.33	364.97	284.99	116.65	214.89	330.25	216.34	1.6875	1.3425	4.78	3.75	270.645	219.532
68473	68473	Mob1b	10.1	10.13	9.73	9.87	11.53	10.69	11.15	9.33	28.42	28.82	27.68	27.96	32.37	29.9	31.26	25.91	608.73	609.18	583.89	582.32	690.9	643.25	657.76	563.98	9.9575	10.675	28.22	29.86	596.03	638.972
18168	18168	Npy5r	0.05	0.07	0.07	0.16	0.11	0.18	0.12	0.05	0.13	0.2	0.2	0.46	0.31	0.51	0.33	0.13	2	3	3	6.98	5	9	5	2	0.0875	0.115	0.2475	0.32	3.745	5.25
242646	242646	Tctex1d4	8.5	6.33	6.08	6.12	4.52	5.85	4.85	5.21	23.92	18.01	17.31	17.35	12.7	16.35	13.58	14.46	150.99	111.96	107.55	105.22	78.52	102.27	85.96	91.13	6.7575	5.1075	19.1475	14.2725	118.93	89.47
67118	67118	Bfar	17.47	18.23	16.65	18.11	19.38	18.91	19.9	18.95	49.17	51.86	47.39	51.3	54.42	52.87	55.78	52.64	957.97	997.57	914.6	976.01	1063.81	1040.95	1074.71	1044.91	17.615	19.285	49.93	53.9275	961.538	1056.1
66087	66087	Emc3	44.21	46.47	45.99	45.14	49.52	49.28	52.09	49.91	124.41	132.22	130.89	127.87	139.04	137.81	146.04	138.66	1629.19	1708.95	1688.23	1628.21	1814.71	1812.92	1878.84	1845.28	45.4525	50.2	128.847	140.387	1663.64	1837.94
70802	70802	Pwwp2a	11.91	11.86	12.15	11.68	10.6	10.57	10.61	9.57	33.51	33.74	34.59	33.1	29.76	29.56	29.74	26.59	922.31	915.58	922.26	877.56	818.4	832.65	830.07	771.98	11.9	10.3375	33.735	28.9125	909.428	813.275
81015	81015	Vmn1r56	0.03	0.03	0	0	0	0	0	0	0.08	0.08	0	0	0	0	0	0	1	1	0	0	0	0	0	0	0.015	0	0.04	0	0.5	0
22040	22040	Trex1	6.97	7.07	6.62	7.09	8.66	7.05	5.13	6.85	19.6	20.12	18.84	20.08	24.31	19.73	14.38	19.04	137	138.99	129.73	137.01	169.82	139	99	135.32	6.9375	6.9225	19.66	19.365	135.683	135.785
622480	622480	Spocd1	0.07	0.02	0.02	0.07	0.05	0.03	0.02	0.03	0.18	0.05	0.05	0.19	0.14	0.09	0.05	0.09	4	1	1	4	3	2	1	2	0.045	0.0325	0.1175	0.0925	2.5	2
93737	93737	Pard6g	9.74	10.06	9.95	10.28	9.24	10.02	10.74	9.43	27.42	28.62	28.32	29.13	25.93	28.03	30.12	26.21	563.98	581.96	580.92	578.98	527.03	576.93	606.88	553.04	10.0075	9.8575	28.3725	27.5725	576.46	565.97
70427	70427	Mier2	12.78	12.69	12.02	11.38	11.2	10.53	10.25	10.5	35.96	36.12	34.2	32.23	31.46	29.44	28.75	29.16	689.3	673.13	652.97	606.22	592.15	572.69	534.46	566.47	12.2175	10.62	34.6275	29.7025	655.405	566.442
74136	74136	Sec14l1	58.55	58.82	56.13	58.43	51.89	51.58	53.58	53.56	164.77	167.37	159.76	165.51	145.71	144.23	150.22	148.81	4730.24	4709.25	4574.48	4549.31	4205.83	4244.49	4214.07	4407.84	57.9825	52.6525	164.352	147.243	4640.82	4268.06
18591	18591	Pdgfb	9.71	8.29	8.82	8.21	7.79	9.73	12.39	9.03	27.33	23.58	25.11	23.27	21.88	27.2	34.73	25.09	509.02	442.2	467.93	439	443.36	521.43	646.21	468.24	8.7575	9.735	24.8225	27.225	464.538	519.81
17355	17355	Aff1	4.71	4.81	4.06	4.29	4.47	5.16	5.92	4.68	13.25	13.69	11.56	12.14	12.55	14.43	16.59	13	747.21	764.7	640.36	664.79	710.44	822.81	925.98	749.74	4.4675	5.0575	12.66	14.1425	704.265	802.242
14773	14773	Grk5	5.26	5.59	5.01	5.87	4.83	5.11	4.33	5.01	14.8	15.9	14.26	16.63	13.56	14.3	12.15	13.92	493.67	494.96	485.06	515.9	437.14	486.92	395.03	443.92	5.4325	4.82	15.3975	13.4825	497.397	440.752
19714	19714	Rev3l	25.09	26.68	25.9	27.12	24.21	22.71	20.83	23.26	70.6	75.92	73.71	76.81	67.97	63.5	58.4	64.62	5225.04	5525	5353.56	5516.35	4996.27	4704.22	4240.42	4860.86	26.1975	22.7525	74.26	63.6225	5404.99	4700.44
68693	68693	Hnrnpul2	62.86	58.92	55.95	59.02	55.85	53	51.57	57.74	176.89	167.67	159.25	167.19	156.82	148.22	144.58	160.41	6888.64	6444.28	6108.4	6331.18	6086.45	5798.45	5531.63	6348.55	59.1875	54.54	167.75	152.507	6443.12	5941.27
214616	214616	Spata5l1	3.91	3.46	3.53	3.89	3.76	3.87	3.39	4.01	11.01	9.85	10.06	11.02	10.56	10.83	9.51	11.15	172	151.88	154.77	167.31	164.4	169.98	146	176.99	3.6975	3.7575	10.485	10.5125	161.49	164.343
27413	27413	Abcb11	0.01	0.07	0.06	0.02	0.06	0.02	0.04	0.01	0.03	0.2	0.18	0.07	0.18	0.06	0.12	0.03	1	6	6	2	6	2	4	1	0.04	0.0325	0.12	0.0975	3.75	3.25
544817	544817	Arhgap27	0.44	0.38	0.21	0.28	0.42	0.4	0.43	0.35	1.25	1.08	0.6	0.79	1.17	1.12	1.22	0.96	30	29	15.98	21	30	28	28	27	0.3275	0.4	0.93	1.1175	23.995	28.25
14677	14677	Gnai1	45.83	46.87	50.66	46.43	46.57	41.18	32.86	46.55	128.96	133.36	144.18	131.54	130.75	115.16	92.12	129.34	2781.44	2838.63	3062.79	2758.55	2810.36	2494.98	1951.97	2834.76	47.4475	41.79	134.51	116.843	2860.35	2523.02
75424	75424	Zfp820	0.68	0.86	0.79	0.62	0.61	0.69	0.6	0.62	1.92	2.46	2.25	1.77	1.73	1.94	1.67	1.72	47.98	60.61	55.32	42.94	43.02	48.8	41.02	43.66	0.7375	0.63	2.1	1.765	51.7125	44.125
12914	12914	Crebbp	14.37	14.8	13.8	14.64	13.61	12.91	14.04	13.48	40.45	42.13	39.26	41.47	38.22	36.11	39.37	37.44	2447.88	2536.89	2369.81	2429.7	2300.28	2284.63	2372.71	2355.25	14.4025	13.51	40.8275	37.785	2446.07	2328.22
68616	68616	Gdpd3	0.96	0.58	0.56	0.52	0.61	0.41	0.12	0.71	2.72	1.65	1.6	1.47	1.72	1.14	0.33	1.97	18.98	11.35	11	10	12	8	2.3	13.99	0.655	0.4625	1.86	1.29	12.8325	9.0725
100503915	100503915	Smpd5	0.09	0.23	0.14	0.09	0.2	0.15	0.14	0.21	0.25	0.67	0.4	0.26	0.55	0.41	0.4	0.58	3.12	8.27	5.2	3.13	7.31	5.16	5.22	7.39	0.1375	0.175	0.395	0.485	4.93	6.27
110834	110834	Chrna3	0.43	0.43	0.46	0.56	0.43	0.43	0.32	0.31	1.21	1.23	1.31	1.6	1.21	1.19	0.89	0.85	35.61	35.8	37.97	45.89	35.65	35.42	25.8	25.57	0.47	0.3725	1.3375	1.035	38.8175	30.61
676527	676527	Gm12248	0.05	0.11	0.19	0.11	0	0.11	0	0	0.15	0.32	0.55	0.3	0	0.32	0	0	1.04	2.21	4.39	2.07	0	2.25	0	0	0.115	0.0275	0.33	0.08	2.4275	0.5625
14190	14190	Fgl2	10.04	10.77	10.58	11.41	12.85	15.78	19.87	13.86	28.25	30.64	30.11	32.33	36.09	44.12	55.72	38.52	720.98	771.75	756.89	802.33	917.88	1131.09	1396.94	998.94	10.7	15.59	30.3325	43.6125	762.987	1111.21
56012	56012	Pgam2	2.78	2.41	2.12	2.04	3.09	2.45	2.53	2.59	7.82	6.87	6.04	5.77	8.67	6.85	7.1	7.2	46	39.84	35	33	50.81	40.46	41	43.01	2.3375	2.665	6.625	7.455	38.46	43.82
[truncated: 17,079 more rows]

## Sheet: All genes
st_gene_id	gene_id	gene_symbol	diffexp_log2fc_Con-vs-KO	diffexp_deseq2_pvalue_Con-vs-KO
100503670	100503670	Rpl5	0.0197201	0.578826
104263	104263	Kdm3a	0.0631541	0.299326
474145	474145	Clec4a4	0.725069	0.837431
70153	70153	2210016F16Rik	-0.406512	0.00267587
13353	13353	Dgcr6	0.0565348	0.538934
78920	78920	Dlst	0.0368817	0.387836
101202	101202	Hepacam2	-0.287334	0.588143
170729	170729	Scrt1	-0.263093	0.000898628
16478	16478	Jund	0.135865	0.000621926
54381	54381	Cpq	-0.782902	1.79189e-11
258883	258883	Olfr876	-0.717604	0.839082
68396	68396	Nat8	-0.510137	0.353015
70827	70827	Trak2	-0.101128	0.0606217
279706	279706	Nup62cl	-0.242662	0.371903
12495	12495	Entpd1	-0.477653	7.74266e-05
68170	68170	Iftap	0.157674	0.0679483
14657	14657	Glra4	0.0722772	0.848673
70536	70536	Qpct	-0.341492	0.000282759
381493	381493	S100a7a	-0.201445	0.715989
71130	71130	Sh2d6	-0.0950481	0.824544
15375	15375	Foxa1	2.03959	0.466113
26561	26561	Mmp23	-0.340341	0.20619
100042894	100042894	Vmn2r46	-1.18615	0.71684
102902673	102902673	Gm21992	-0.483553	0.874894
93887	93887	Pcdhb16	-0.0519517	0.518728
71096	71096	Sntg1	-0.307619	0.0220987
12833	12833	Col6a1	1.22881	2.54254e-21
11444	11444	Chrnb2	-0.22535	0.0120185
100504014	100504014	Gm15056	2.02493	0.470483
75062	75062	Sf3a3	-0.00199751	0.970813
11921	11921	Atoh1	2.03344	0.381423
104771	104771	Jkamp	-0.0225417	0.684017
75758	75758	9130401M01Rik	-0.000322807	0.997444
382562	382562	Pfn4	-0.0734602	0.623106
23879	23879	Fxr2	-0.057744	0.1264
320244	320244	Ttll5	-0.175539	0.0549726
19015	19015	Ppard	0.100246	0.248913
24116	24116	Nelfa	-0.00114191	0.98856
78541	78541	Asb8	0.106691	0.14535
14582	14582	Gfi1b	-0.717604	0.839082
18071	18071	Nhlh1	1.26243	0.218349
67789	67789	Dalrd3	-0.0987858	0.0878125
73673	73673	Rec114	0.34714	0.324481
14007	14007	Celf2	-0.36013	1.17026e-11
231769	231769	Sfswap	-0.0918491	0.0405348
544998	544998	Gm16440	-4.35229	0.201009
545902	545902	Ptprh	0.746059	0.0197214
207704	207704	Gtpbp10	0.075531	0.381949
108168462	108168462	Gm14577	-0.717604	0.839082
73106	73106	Prss57	-0.255495	0.559328
19700	19700	Rem1	-1.43649	0.0824299
14616	14616	Gja8	0.268255	0.803041
21452	21452	Tcn2	0.462226	4.30766e-06
74097	74097	Pop7	0.0237478	0.857824
69215	69215	Sat2	0.196301	0.189797
71481	71481	Alpk1	-0.117001	0.600127
107272	107272	Psat1	-0.0498725	0.227844
23828	23828	Bves	0.0272991	0.895593
11975	11975	Atp6v0a1	0.0555984	0.486178
218271	218271	B4galt7	-0.109799	0.177385
58520	58520	Erg28	0.130299	0.0339711
72674	72674	Adipor1	0.248808	4.68105e-06
215789	215789	Phactr2	0.267715	0.0383467
66931	66931	1700010I14Rik	0.584451	0.0226747
12558	12558	Cdh2	0.12706	0.0383807
269610	269610	Chd5	-0.170522	0.0992633
239650	239650	Ccdc184	0.00322389	0.972188
545814	545814	Smok3a	0.3649	0.736817
74174	74174	Gtsf1	0.00373669	0.999056
56532	56532	Ripk3	0.172502	0.794151
67042	67042	Ift27	-0.0371796	0.603465
67790	67790	Rab39b	0.0377294	0.609491
16661	16661	Krt10	0.123415	0.291276
70497	70497	Arhgap17	0.124382	0.125723
226591	226591	Tiprl	0.00542501	0.905505
14528	14528	Gch1	0.662783	0.0195729
407800	407800	Ecm2	0.70001	0.000106052
207474	207474	Kctd12b	-0.0565192	0.692084
381356	381356	Cacfd1	0.00536228	0.90782
633979	633979	Ak9	-0.184764	0.0577146
74375	74375	Gcc1	0.0124027	0.871837
19697	19697	Rela	0.136196	0.0454054
104110	104110	Adcy4	1.31045	0.556533
101602	101602	AI467606	0.586538	0.761418
50878	50878	Stag3	0.67932	2.73555e-07
75704	75704	Ces1h	0.769997	0.371555
627975	627975	Gm6818	1.45669	0.680075
14651	14651	Hagh	0.0751878	0.366693
56398	56398	Chp1	0.182458	9.80051e-06
195531	195531	Zfp982	0.547669	0.000662592
231637	231637	Ssh1	-0.0978175	0.102911
504193	504193	Npcd	-0.147393	0.241755
21336	21336	Tacr1	-0.231795	0.0592759
100303732	100303732	Zfp967	2.05908	0.471478
320560	320560	Dennd5b	-0.348873	8.34186e-12
70552	70552	Lrrc56	-0.0367271	0.680112
332937	332937	Tfap2e	-0.756183	0.251669
195646	195646	Hs3st2	-0.264432	0.0764952
12627	12627	Cfc1	1.3066	0.557814
228875	228875	Slc35c2	0.0198139	0.801654
381686	381686	Kpna7	0.703408	0.458998
217882	217882	Cep170b	0.0550529	0.475132
258302	258302	Olfr420	0.383124	0.659717
56214	56214	Scamp4	-0.0142342	0.817447
71566	71566	Clmp	-0.382421	3.25914e-06
68839	68839	Ankrd46	0.0361914	0.477703
241391	241391	Galnt5	0.331239	0.822577
19730	19730	Ralgds	-0.0663511	0.169246
14235	14235	Foxm1	0.071119	0.221163
106407	106407	Slc51a	1.72594	0.352133
140483	140483	Hnmt	0.458166	0.000682491
320148	320148	B430306N03Rik	1.721	0.353976
115486480	115486480	Gm45417	-1.80005	0.230387
22421	22421	Wnt7a	-0.0739628	0.253772
225028	225028	Map4k3	-0.0293633	0.522015
14134	14134	Fcnb	0.725069	0.837431
218793	218793	Ube2e2	0.0510921	0.39714
74149	74149	Zfp946	-0.245281	0.000332757
320309	320309	1520401A03Rik	0.414091	0.682043
67282	67282	Washc3	0.110779	0.334317
69665	69665	Upk3bl	0.737541	0.611143
69540	69540	Klk10	0.725069	0.837431
22364	22364	Vpreb3	0.0576143	0.877245
18783	18783	Pla2g4a	0.250968	0.272149
11647	11647	Alpl	0.0706695	0.599077
67664	67664	Rnf125	0.709762	0.00150015
14613	14613	Gja5	1.09976	0.00358246
66868	66868	Mfsd1	0.376643	6.22438e-07
78833	78833	Gins3	0.0942413	0.51124
76524	76524	Cln6	0.0787978	0.408464
237178	237178	Ppef1	0.212189	0.530398
107503	107503	Atf5	0.187921	0.0148235
66695	66695	Aspn	-0.31747	0.797556
13684	13684	Eif4e	-0.107975	0.0507149
20972	20972	Syngr1	-0.0661917	0.520441
16500	16500	Kcnb1	0.0252951	0.608511
78394	78394	Ddx52	-0.00116645	0.987202
50754	50754	Fbxw7	-0.283237	8.03093e-07
17686	17686	Msh3	-0.00884663	0.903931
13648	13648	Klk1b9	0.725069	0.837431
240476	240476	Zfp407	-0.0960168	0.110673
75558	75558	Spata45	0.899614	0.212004
239081	239081	Tlr11	-0.717604	0.839082
56455	56455	Dynll1	-0.11504	0.00365778
259277	259277	Klk8	0.151513	0.729249
108168084	108168084	Gm46415	-0.116244	0.835938
72315	72315	Ccdc74a	0.0375502	0.775407
56690	56690	Mlycd	0.0694718	0.400769
73458	73458	Aldh3b3	1.44614	0.647675
258571	258571	Olfr1033	0.129249	0.286658
93681	93681	Zkscan8	0.0246943	0.669449
100861891	100861891	Gm21304	-2.04147	0.557812
225745	225745	Haus1	0.34715	0.000747456
230787	230787	Themis2	-1.30986	0.556158
21915	21915	Dtymk	0.0942877	0.179957
22773	22773	Zic3	0.134072	0.3355
56772	56772	Mllt11	-0.113989	0.270047
226144	226144	Erlin1	0.030795	0.686727
17869	17869	Myc	-0.169934	0.00199577
210741	210741	Kcnk12	-0.163921	0.319485
320557	320557	Fam169a	-0.177644	0.123397
78560	78560	Adgra2	-0.251017	0.127026
69456	69456	Commd10	-0.0141121	0.870509
14201	14201	Fhl3	0.890346	0.00670418
328971	328971	Spink10	-0.134178	0.451349
224656	224656	Zfp523	-0.0837759	0.097309
11775	11775	Ap3b2	-0.167805	0.0513792
279499	279499	Kctd19	-0.343715	0.414976
71062	71062	Tekt3	-0.92814	0.0264748
63993	63993	Slc5a7	0.0204374	0.945866
16874	16874	Lhx6	-0.527633	3.74896e-11
22264	22264	Prap1	-1.8028	0.239034
12569	12569	Cdk5r1	-0.272658	0.00189954
16598	16598	Klf2	0.278816	0.427354
56316	56316	Ggcx	0.0130981	0.843039
74753	74753	Trmo	-0.119308	0.541957
17986	17986	Ndp	0.261124	0.0192459
80796	80796	Calm4	-0.717604	0.839082
13481	13481	Dpm2	-0.0293759	0.758633
12521	12521	Cd82	-0.0200975	0.774654
638580	638580	Gm7244	1.44564	0.647832
229722	229722	Elapor1	0.210557	0.0221761
330401	330401	Tmcc1	-0.1549	0.000259836
23959	23959	Nt5e	-0.419298	0.0310834
12263	12263	C2	0.727184	0.0465613
73250	73250	Ceacam5	-0.717604	0.839082
68572	68572	Mrpl58	-0.121447	0.173446
208869	208869	Dock3	-0.185114	0.0158052
381373	381373	Sp9	-0.21824	0.000131181
17250	17250	Abcc1	0.00685978	0.936249
245026	245026	Col6a6	-0.142583	0.852844
242291	242291	Bpnt2	0.0978506	0.0802243
432779	432779	Lrrc14b	0.0604712	0.560823
20303	20303	Ccl4	-0.671698	0.541929
57837	57837	Eral1	0.0352219	0.66758
75475	75475	Oplah	0.356878	0.000112143
12483	12483	Cd22	-0.654983	0.227126
12590	12590	Cdx1	0.00373669	0.999056
53975	53975	Ddx20	-0.0993634	0.184149
11847	11847	Arg2	-0.036852	0.852817
22365	22365	Vps45	-0.0068971	0.90861
217431	217431	Nol10	-0.0734482	0.359479
269637	269637	Cnpy1	-0.245956	0.721793
71522	71522	Ggt6	1.80942	0.214358
20997	20997	T	1.17366	0.152757
241073	241073	Dytn	-0.467011	0.518283
19305	19305	Pex5	-0.0116687	0.813849
18613	18613	Pecam1	0.668695	0.092801
66364	66364	Pigbos1	0.181147	0.277076
102633498	102633498	Gm31309	-0.000509972	0.999756
64707	64707	Suv39h2	-0.0568653	0.634827
211550	211550	Tifa	0.180782	0.21164
233040	233040	Fbxo27	0.0949571	0.786591
64658	64658	Mrps25	-0.131165	0.0224666
67089	67089	Psmc6	-0.00802821	0.869191
212032	212032	Hk3	0.860473	0.526997
109136	109136	Mmaa	-0.0394377	0.494269
69496	69496	Dydc1	0.00234602	0.995288
76820	76820	Cyria	-0.215018	0.0513048
71336	71336	Rbks	0.0536641	0.821472
104943	104943	Fam110c	1.0007	0.586623
106861	106861	Abhd3	0.259904	0.0154175
20391	20391	Sgca	0.786886	0.178688
50780	50780	Rgs3	-0.0717962	0.235042
68671	68671	Pcyt2	-0.03495	0.734155
76832	76832	Hyls1	-0.254904	0.0172152
212427	212427	A730008H23Rik	-0.0174904	0.873103
72580	72580	Zup1	0.00218762	0.978474
97827	97827	Exd2	0.0319675	0.550233
21841	21841	Tia1	-0.0811674	0.0906174
18973	18973	Pole	0.167181	0.0231134
66369	66369	Dus2	0.071377	0.44255
108169053	108169053	Gm15682	-0.0571181	0.532317
66172	66172	Med11	0.081633	0.561989
320078	320078	Olfml2b	-0.540278	6.91956e-05
101502	101502	Hsd3b7	0.243986	0.0335697
20410	20410	Sorbs3	-0.0743305	0.45165
100039239	100039239	Gm2115	-0.00600211	0.967456
329738	329738	Aknad1	-1.50879	0.0969755
78796	78796	Zcchc4	-0.119522	0.199403
215494	215494	Pomgnt2	-0.0154355	0.828609
231201	231201	AF366264	-0.769767	0.629331
16497	16497	Kcnab1	-0.199754	0.0275929
50540	50540	Igbp1b	-0.228861	0.67571
102991	102991	Ezhip	-3.08545	0.0170028
14700	14700	Gng10	-0.162852	0.0181566
433766	433766	Trim63	0.858023	0.48861
67758	67758	Aadac	-0.717604	0.839082
71116	71116	Stx18	0.0494554	0.464502
620253	620253	Dcpp3	-0.717604	0.839082
18740	18740	Pitx1	-0.406298	0.819232
207181	207181	Rbms3	-0.0638577	0.282342
110012	110012	Tpgs1	-0.0290364	0.690903
652925	652925	Tmem243	0.509003	0.0096564
104271	104271	Tex15	-0.523184	0.000143392
72661	72661	Serp2	-0.0213682	0.839578
74131	74131	Sash3	0.4635	0.595473
237940	237940	Aoc2	-0.241403	0.00940429
14113	14113	Fbl	-0.0968386	0.173238
115490127	115490127	Gm10461	-0.111182	0.563476
622554	622554	Majin	2.043	0.313556
12457	12457	Noct	0.243453	0.00137046
241116	241116	Cfap65	-0.388341	1.23487e-05
631624	631624	Gm7072	-0.0300127	0.683672
12592	12592	Cdx4	-0.717604	0.839082
105246320	105246320	Gm26637	-0.160611	0.741403
66973	66973	Mrps18b	0.0243974	0.839555
26380	26380	Esrrb	0.606057	0.206687
243302	243302	Gm4963	0.583778	0.762423
238037	238037	Wdcp	-0.0155861	0.847358
118568452	118568452	Rpa4	-0.323204	0.822617
84094	84094	Plvap	-0.433427	0.00758657
68528	68528	Smim6	-0.455669	0.465764
13198	13198	Ddit3	-0.199557	0.051465
72587	72587	Pan3	0.0135546	0.819247
68813	68813	Dock5	0.429057	0.000771915
20617	20617	Snca	-0.00851029	0.948541
22190	22190	Ubc	0.123969	0.000302735
13666	13666	Eif2ak3	-0.0770497	0.324334
268288	268288	Samd3	1.59001	0.101473
213019	213019	Pdlim2	0.446579	0.00128196
56384	56384	Letm1	-0.0187173	0.716734
407790	407790	Ndufa4l2	-0.126124	0.835326
97487	97487	Cmtm4	0.0882097	0.149659
76829	76829	Dok5	-0.287011	0.00283439
12526	12526	Cd8b1	-1.43995	0.648627
73833	73833	Fam98c	-0.0540126	0.652599
241322	241322	Zbtb6	-0.0938992	0.11932
76206	76206	Gpr165	-0.059603	0.771593
20352	20352	Sema4b	-0.0894954	0.220149
72170	72170	Chchd4	-0.0851493	0.317079
68107	68107	Cntd1	0.274882	0.326331
73176	73176	3110040M04Rik	0.00373665	0.999058
70568	70568	Cpne3	0.239823	0.0147984
14161	14161	Fga	-0.549003	0.417773
67706	67706	Tmem179b	0.328036	0.0228416
15166	15166	Hcn2	0.0401519	0.744401
270624	270624	Spin4	-0.204043	0.27361
66940	66940	Shisa5	0.221902	0.000868673
331004	331004	Slc9a9	0.149944	0.131599
17524	17524	Mpp1	0.267724	0.012242
76572	76572	Rbmxl2	-0.992209	0.589743
102637366	102637366	Gm10037	-0.222661	0.293033
68475	68475	Ssna1	-0.0166401	0.803133
195359	195359	Trim40	-1.3043	0.506691
67983	67983	Pdzd9	0.193748	0.538974
629059	629059	Fam124a	-0.445808	1.21751e-13
74150	74150	Slc35f5	0.281308	0.00337373
67968	67968	Ooep	1.16407	0.073699
22137	22137	Ttk	0.131632	0.271389
229357	229357	Gpr149	-0.695486	5.71192e-11
208768	208768	Sde2	0.00109629	0.984027
72461	72461	Prcp	0.273637	0.00539536
75424	75424	Zfp820	-0.217077	0.291893
60611	60611	Foxj2	-0.0553382	0.306861
654462	654462	Kncn	-1.45741	0.230666
73472	73472	Spata18	-0.299497	0.00956565
80287	80287	Apobec3	0.217456	0.0686434
110599566	110599566	Eef1akmt4	0.373461	0.153281
100039968	100039968	Tmem35b	0.146631	0.38771
26358	26358	Aldh1a7	1.45064	0.0257058
58235	58235	Nectin1	-0.178386	0.0184011
15465	15465	Hrh1	0.410954	0.0269644
231876	231876	Lmtk2	-0.119699	0.0489031
69428	69428	1700016C15Rik	0.249331	0.674261
85305	85305	Kars	-0.00240774	0.954073
434778	434778	Ccdc160	-0.221772	0.323505
22402	22402	Ccn4	0.781083	7.84963e-06
208266	208266	Dot1l	-0.184897	0.000101275
433091	433091	Pnpla1	-0.385239	0.127542
57438	57438	Marchf7	0.0346311	0.496772
103765	103765	Tmem17	-0.135423	0.394783
102334	102334	Ankrd10	-0.113489	0.019897
432502	432502	Rpl6l	-0.696247	0.122316
320082	320082	Fbxw21	-0.596709	0.787977
75721	75721	4932414N04Rik	-0.373019	0.683378
14390	14390	Gabpa	0.167017	0.0200001
19769	19769	Rit1	-0.0390482	0.55966
282663	282663	Serpinb1b	0.57537	0.020353
258679	258679	Olfr1440	-0.717604	0.839082
118567505	118567505	LOC118567505	-0.0726736	0.780649
217698	217698	Acot5	-0.765542	0.00320142
17252	17252	Rdh11	0.03633	0.422225
235461	235461	Mindy2	0.203645	0.000348281
70317	70317	Arl16	0.0442684	0.656989
385024	385024	Gm5373	0.713443	0.165058
67938	67938	Myl12b	-0.0054887	0.91784
21406	21406	Tcf12	-0.0114699	0.829571
77116	77116	Mtmr2	0.0423927	0.319686
69942	69942	Rnf113a1	-0.156556	0.273949
15395	15395	Hoxa10	1.3066	0.557739
77219	77219	Ptgr2	-0.0738716	0.31083
233060	233060	Zfp382	-0.16961	0.0209269
68592	68592	Syf2	0.174479	0.037657
234135	234135	Nsd3	-0.126703	0.0011899
69721	69721	Nkiras1	0.0721548	0.364167
66671	66671	Ccnh	0.129419	0.0510802
78372	78372	Snrnp25	-0.0995671	0.332805
19249	19249	Ptpn13	0.015675	0.886921
11772	11772	Ap2a2	-0.0184513	0.777035
114716	114716	Spred2	-0.0132072	0.800423
81910	81910	Rrbp1	0.164521	0.0027355
16691	16691	Krt8	0.731234	0.0464411
20356	20356	Sema5a	-0.225613	0.00799854
277854	277854	Depdc5	-0.0535686	0.294341
118567691	118567691	LOC118567691	1.22128	0.406286
56363	56363	Tmeff2	-0.0121138	0.836894
20538	20538	Slc6a2	0.266288	0.7471
102638514	102638514	Gm35060	-0.22278	0.719227
72736	72736	Tmx1	0.0237808	0.69578
278097	278097	Armcx6	-0.0981755	0.224084
18612	18612	Etv4	1.01048	2.14896e-15
266692	266692	Cpne1	0.0543179	0.327275
74360	74360	Cep57	-0.00154845	0.981757
242574	242574	C130073F10Rik	-1.22289	0.361029
105727	105727	Slc38a1	-0.225782	4.85198e-09
217707	217707	Coq6	-0.00216592	0.980525
107770	107770	Tm6sf2	0.112475	0.733523
666040	666040	Gm7903	-0.082955	0.899178
71648	71648	Optn	0.208782	0.0090736
50769	50769	Atp8a2	-0.124184	0.269134
18600	18600	Padi2	0.649662	2.68581e-16
21942	21942	Tnfrsf9	0.829482	0.248242
17164	17164	Mapkapk2	0.188757	0.0022042
105245406	105245406	Gm5954	0.209043	0.448119
99982	99982	Kdm1a	-0.0433704	0.305837
100038909	100038909	Gm14548	2.02535	0.470359
108168301	108168301	Gm46562	0.00373666	0.999058
68045	68045	Rtraf	0.0866418	0.098811
381379	381379	Med19	-0.110111	0.0491114
319554	319554	Idi1	-0.0619591	0.529847
13405	13405	Dmd	0.169258	0.0151051
14685	14685	Gnat1	-0.126409	0.827858
67667	67667	Alkbh8	-0.076046	0.124506
244672	244672	Cwf19l2	0.0409159	0.540721
118568339	118568339	LOC118568339	0.718682	0.000531171
18220	18220	Nucb1	0.132738	0.0154951
20503	20503	Slc16a7	-0.259048	0.0409056
108168373	108168373	Gm46617	0.421037	0.268613
245423	245423	Gm364	1.44442	0.648252
64177	64177	Trpv6	-0.489595	0.157588
22643	22643	Zfp101	-0.0129884	0.884855
228859	228859	Fitm2	0.0192647	0.824756
21816	21816	Tgm1	0.195745	0.623494
243842	243842	Bicra	-0.238811	4.52275e-06
14456	14456	Gas6	0.40939	4.34239e-07
319581	319581	Xkr5	-0.295958	0.263668
75302	75302	Asxl2	-0.025999	0.666773
69785	69785	Ceacam13	0.725069	0.837431
106347	106347	Ildr1	-0.998694	0.0270009
50772	50772	Mapk6	-0.100091	0.0222823
18526	18526	Pcdh10	0.192933	3.84797e-11
23999	23999	Twf2	0.028695	0.735552
71939	71939	Apol6	1.00246	0.111521
626870	626870	Gm11992	-0.00442971	0.969084
65099	65099	Irak1bp1	-0.0673139	0.381628
320878	320878	Mical2	-0.0114757	0.869207
54683	54683	Prdx5	0.0114855	0.809463
60504	60504	Il21r	0.705459	0.454434
12462	12462	Cct3	-0.0765152	0.015935
223499	223499	Dcaf13	-0.0392066	0.526761
77034	77034	2510039O18Rik	0.0373101	0.64859
26456	26456	Sema4g	-0.367445	5.80045e-08
64652	64652	Nisch	-0.0365826	0.150662
242805	242805	Ankrd65	0.85548	0.250265
433586	433586	Maml3	0.0960229	0.348342
18617	18617	Rhox5	2.31107	0.138888
13522	13522	Adam28	0.227219	0.809391
27279	27279	Tnfrsf12a	0.970107	1.18742e-09
102774	102774	Bbs4	-0.0663832	0.349488
68196	68196	Hsbp1	0.0797151	0.106437
381196	381196	Gm960	-0.513221	0.164119
78369	78369	Icam4	0.414378	0.65895
66116	66116	Nat8f1	0.105928	0.388561
23789	23789	Coro1b	0.0548604	0.300216
[truncated: 18,492 more rows]

## Sheet: Up-regulation
st_gene_id	gene_id	gene_symbol	diffexp_log2fc_Con-vs-KO	diffexp_deseq2_pvalue_Con-vs-KO
[truncated: 1,348 more rows]

[truncated: 1 more sheets: Down-regulation]
