# Supplementary material for: Menin Deficiency Induces Autism‐Like Behaviors by Regulating Foxg1 Transcription and Participates in Foxg1‐Related Encephalopathy
Source: Adv Sci (Weinh). 2024 Apr 6;11(24):2307953. doi: 10.1002/advs.202307953 (PMC11200012; doi:10.1002/advs.202307953)
Supplement: Supplementary file 3 — Supplemental Data 2 [file ADVS-11-2307953-s006.xlsx]

## Sheet: Gene expression
gene_id	transcript_id(s)	Symbol	Con1_FPKM	Con2_FPKM	Con3_FPKM	Men1KO1_FPKM	Men1KO2_FPKM	Men1KO3_FPKM	Cellular Component	Molecular Function	Biological Process	Kegg Orthology	Nr Description
100568459	NR_038088	Bc1	28004.3	28390	40494.2	50240.9	29033.2	24023.8	NA	NA	NA	NA	NA
22139	NM_013697	Ttr	3358.21	2789.63	5983.89	10.97	13	2414.29	GO:0032991//macromolecular complex;GO:0044421//extracellular region part	GO:0005102//receptor binding;GO:0046983//protein dimerization activity	GO:0001523//retinoid metabolic process;GO:0006575//cellular modified amino acid metabolic process;GO:0051234//establishment of localization	K07127//5-hydroxyisourate hydrolase [EC:3.5.2.17]	gi|7305599|ref|NP_038725.1|//transthyretin precursor [Mus musculus]
14319	NM_010239,NR_073181	Fth1	1813.78	1388.49	2258.39	1798.02	1633.61	1385.43	GO:0043231//intracellular membrane-bounded organelle	GO:0005506//iron ion binding;GO:0003824//catalytic activity	GO:0006879//cellular iron ion homeostasis;GO:0000041//transition metal ion transport;GO:0002376//immune system process;GO:0044710//single-organism metabolic process;GO:0070265//necrotic cell death;GO:0008285//negative regulation of cell proliferation	K00522//ferritin heavy chain [EC:1.16.3.2]	gi|58477732|gb|AAH89817.1|//Fth1 protein [Rattus norvegicus]
14433	NM_001289726,NM_008084	Gapdh	1531.43	1462.62	2042.23	1600.18	1677.35	1353.37	GO:0005856//cytoskeleton;GO:0043231//intracellular membrane-bounded organelle;GO:0016020//membrane;GO:0032991//macromolecular complex;GO:0031988//null;GO:0044444//cytoplasmic part	GO:0015631//tubulin binding;GO:0016620//oxidoreductase activity, acting on the aldehyde or oxo group of donors, NAD or NADP as acceptor;GO:0016769//transferase activity, transferring nitrogenous groups;GO:0000166//nucleotide binding	GO:0032502//developmental process;GO:0006007//glucose catabolic process;GO:0070997//neuron death;GO:0044710//single-organism metabolic process;GO:0018119//peptidyl-cysteine S-nitrosylation;GO:1901698//response to nitrogen compound;GO:0031647//regulation of protein stability;GO:0012501//programmed cell death;GO:0034341//response to interferon-gamma;GO:0007010//cytoskeleton organization;GO:0006412/…	K00134//glyceraldehyde 3-phosphate dehydrogenase [EC:1.2.1.12]	gi|576080555|ref|NP_001276655.1|//glyceraldehyde-3-phosphate dehydrogenase isoform 1 [Mus musculus]
19241	NM_021278	Tmsb4x	1452.26	895.72	1451.91	1624.97	1180.59	1201.82	GO:0031091//platelet alpha granule;GO:0043232//intracellular non-membrane-bounded organelle	GO:0008092//cytoskeletal protein binding	GO:0001775//cell activation;GO:0030837//negative regulation of actin filament polymerization;GO:0014909//smooth muscle cell migration;GO:0006351//transcription, DNA-templated;GO:0007599//hemostasis;GO:0051145//smooth muscle cell differentiation;GO:0006887//exocytosis	K05764//thymosin, beta 4	gi|207318|gb|AAA42246.1|//thymosin beta-4 precursor, partial [Rattus norvegicus]
15444	NM_001130419,NM_001286081,NM_001286083,NM_010471	Hpca	1368.68	1068.04	1583.64	980.82	1012.61	836.36	NA	GO:0046872//metal ion binding;GO:0008092//cytoskeletal protein binding	GO:0043583//ear development	K19695//neurocalcin delta	gi|635109717|ref|XP_007977726.1|//PREDICTED: neuron-specific calcium-binding protein hippocalcin isoform X1 [Chlorocebus sabaeus];gi|984099178|ref|XP_015340797.1|//PREDICTED: neuron-specific calcium-binding protein hippocalcin [Marmota marmota marmota];gi|676280458|gb|KFO34316.1|//Neuron-specific calcium-binding protein hippocalcin [Fukomys damarensis];gi|655879877|ref|XP_008271955.1|//PREDICTED:…
13627	NM_010106	Eef1a1	1333.91	1249.78	1450.31	1680.49	1353.03	1307.31	GO:0043231//intracellular membrane-bounded organelle;GO:0016020//membrane;GO:0044297//cell body;GO:0043234//protein complex;GO:0044444//cytoplasmic part	GO:0008135//translation factor activity, RNA binding;GO:0019900//kinase binding;GO:0017111//nucleoside-triphosphatase activity;GO:0032550//purine ribonucleoside binding	GO:0009154//purine ribonucleotide catabolic process;GO:0006412//translation;GO:0006351//transcription, DNA-templated;GO:0006915//apoptotic process	K03231//elongation factor 1-alpha	gi|803119291|ref|XP_012040812.1|//PREDICTED: elongation factor 1-alpha 1-like isoform X1 [Ovis aries]
268373	NM_008907	Ppia	1228.48	1072.02	1432.9	1400.17	1227.14	1072.38	GO:0043231//intracellular membrane-bounded organelle;GO:0044444//cytoplasmic part	GO:0016859//cis-trans isomerase activity;GO:0005488//binding	GO:0009306//protein secretion;GO:0030154//cell differentiation;GO:0019079//viral genome replication;GO:0006996//organelle organization	K03767//peptidyl-prolyl cis-trans isomerase A (cyclophilin A) [EC:5.2.1.8]	gi|913486493|ref|XP_005343481.2|//PREDICTED: peptidyl-prolyl cis-trans isomerase A-like [Microtus ochrogaster]
13010	NM_009976	Cst3	1184.24	1090.36	1398.92	816.98	1094.04	931.79	NA	NA	NA	K13899//cystatin-C	NA
12876	NM_013494	Cpe	1173.01	1097.66	1032.7	1255.57	1133.51	1120.75	GO:0044421//extracellular region part;GO:0030141//secretory granule;GO:0030133//transport vesicle;GO:0044425//membrane part;GO:0043025//neuronal cell body;GO:0043005//neuron projection	GO:0005515//protein binding;GO:0046914//transition metal ion binding;GO:0008235//metalloexopeptidase activity	GO:0007186//G-protein coupled receptor signaling pathway;GO:0016486//peptide hormone processing;GO:0051093//negative regulation of developmental process;GO:0006518//peptide metabolic process;GO:0036211//protein modification process;GO:0003208//cardiac ventricle morphogenesis	K01294//carboxypeptidase E [EC:3.4.17.10]	gi|22203763|ref|NP_038522.2|//carboxypeptidase E preproprotein [Mus musculus]
22187	NM_001313984,NM_011664	Ubb	1159.01	1138.07	1622.03	1317.26	1237.87	1059.45	NA	NA	NA	K08770//ubiquitin C	NA
100463512	NM_001190732	Gm20594	1158.55	900.19	1288.36	1788.9	1396.41	1169.5	NA	NA	NA	NA	gi|299758462|ref|NP_001177661.1|//Mtrnr2-like [Mus musculus]
20614	NM_001291056,NM_011428	Snap25	1150.65	914.92	685.62	1066.09	941.5	1030.21	GO:0005856//cytoskeleton;GO:0031252//cell leading edge;GO:0043231//intracellular membrane-bounded organelle;GO:0044297//cell body;GO:0030426//growth cone;GO:0005887//integral component of plasma membrane;GO:0031082//BLOC complex;GO:0031201//SNARE complex	GO:0008092//cytoskeletal protein binding;GO:0005267//potassium channel activity;GO:0019905//syntaxin binding	GO:0007416//synapse assembly;GO:0007269//neurotransmitter secretion;GO:0006835//dicarboxylic acid transport;GO:0007613//memory;GO:0006904//vesicle docking involved in exocytosis;GO:0048667//cell morphogenesis involved in neuron differentiation;GO:0050796//regulation of insulin secretion;GO:0015980//energy derivation by oxidation of organic compounds	K18211//synaptosomal-associated protein 25	gi|537150989|gb|ERE71497.1|//synaptosomal-associated protein 25 [Cricetulus griseus];gi|537150988|gb|ERE71496.1|//synaptosomal-associated protein 25 [Cricetulus griseus]
12314	NM_007589	Calm2	1107.63	815.11	864.31	1023.61	844.67	897.42	NA	NA	NA	K02183//calmodulin	gi|795288784|ref|XP_011821160.1|//PREDICTED: calmodulin isoform X1 [Mandrillus leucophaeus]
17196	NM_001025245,NM_001025251,NM_001025254,NM_001025255,NM_001025256,NM_001025258,NM_001025259,NM_010777	Mbp	1081.09	994.85	1417.39	985.59	1175.06	1044.65	GO:0016020//membrane;GO:0043231//intracellular membrane-bounded organelle;GO:0044297//cell body;GO:0043209//myelin sheath;GO:0033267//axon part	GO:0005198//structural molecule activity;GO:0019899//enzyme binding	GO:0042221//response to chemical;GO:0007409//axonogenesis;GO:0008366//axon ensheathment	K17269//myelin basic protein	gi|569005281|ref|XP_006526516.1|//PREDICTED: Golli-Mbp isoform X2 [Mus musculus];gi|6754658|ref|NP_034907.1|//Golli-Mbp isoform 1 [Mus musculus];gi|69885018|ref|NP_001020416.1|//Golli-Mbp isoform 2 [Mus musculus];gi|148677435|gb|EDL09382.1|//myelin basic protein, isoform CRA_a [Mus musculus];gi|148677439|gb|EDL09386.1|//myelin basic protein, isoform CRA_e [Mus musculus];gi|569005291|ref|XP_006526…
11674	NM_001177307,NM_001177308,NM_007438	Aldoa	1048.76	962.45	1306.29	1248.22	1056.79	828	GO:0005856//cytoskeleton;GO:0043231//intracellular membrane-bounded organelle;GO:0031988//null	GO:0005515//protein binding;GO:0048029//monosaccharide binding;GO:0016832//aldehyde-lyase activity	GO:0006007//glucose catabolic process;GO:0006936//muscle contraction;GO:0006950//response to stress;GO:0051260//protein homooligomerization;GO:0009152//purine ribonucleotide biosynthetic process;GO:0002237//response to molecule of bacterial origin;GO:0048545//response to steroid hormone;GO:0019725//cellular homeostasis;GO:0022604//regulation of cell morphogenesis	K01623//fructose-bisphosphate aldolase, class I [EC:4.1.2.13]	gi|293597567|ref|NP_001170778.1|//fructose-bisphosphate aldolase A isoform 1 precursor [Mus musculus]
15481	NM_031165	Hspa8	992.04	912.84	959.67	1099.24	922.65	809.95	GO:0031981//nuclear lumen;GO:0042995//cell projection;GO:0044297//cell body;GO:0030529//intracellular ribonucleoprotein complex;GO:0043234//protein complex;GO:0030665//clathrin-coated vesicle membrane;GO:0048770//pigment granule	GO:0005515//protein binding;GO:0016887//ATPase activity;GO:0032550//purine ribonucleoside binding	GO:0006396//RNA processing;GO:0001505//regulation of neurotransmitter levels;GO:0048193//Golgi vesicle transport;GO:0035966//response to topologically incorrect protein;GO:0051084//'de novo' posttranslational protein folding;GO:0009154//purine ribonucleotide catabolic process;GO:0006351//transcription, DNA-templated;GO:0007049//cell cycle	K03283//heat shock 70kDa protein 1/8	gi|676282501|gb|KFO35963.1|//Heat shock cognate 71 kDa protein [Fukomys damarensis]
11816	NM_001305819,NM_001305843,NM_001305844,NM_009696	Apoe	981.54	868.33	1299.55	637.74	957.7	857.8	GO:0005768//endosome;GO:0044297//cell body;GO:0009897//external side of plasma membrane;GO:0015630//microtubule cytoskeleton;GO:0034385//triglyceride-rich lipoprotein particle;GO:0043005//neuron projection	GO:0070325//lipoprotein particle receptor binding;GO:0008092//cytoskeletal protein binding;GO:0042802//identical protein binding;GO:0042277//peptide binding;GO:0046983//protein dimerization activity;GO:0008289//lipid binding;GO:0015248//sterol transporter activity;GO:0046872//metal ion binding;GO:0005539//glycosaminoglycan binding;GO:0071814//protein-lipid complex binding;GO:0008047//enzyme activ…	GO:0006509//membrane protein ectodomain proteolysis;GO:0032270//positive regulation of cellular protein metabolic process;GO:0007166//cell surface receptor signaling pathway;GO:0050880//regulation of blood vessel size;GO:0043405//regulation of MAP kinase activity;GO:0010543//regulation of platelet activation;GO:0070555//response to interleukin-1;GO:0001935//endothelial cell proliferation;GO:00311…	K04524//apolipoprotein E	gi|163644329|ref|NP_033826.2|//apolipoprotein E precursor [Mus musculus]
11931	NM_009721	Atp1b1	948.58	801.88	766.45	821.33	828.07	762.96	GO:0005887//integral component of plasma membrane	GO:0008556//potassium-transporting ATPase activity;GO:0005488//binding	GO:0044763//single-organism cellular process;GO:0002376//immune system process;GO:0006950//response to stress;GO:0001701//in utero embryonic development;GO:0030001//metal ion transport;GO:0007599//hemostasis	K01540//sodium/potassium-transporting ATPase subunit beta	gi|6753138|ref|NP_033851.1|//sodium/potassium-transporting ATPase subunit beta-1 [Mus musculus]
19215	NM_008963	Ptgds	948.06	1737.31	1363.22	527.18	723.06	350.55	GO:0044421//extracellular region part;GO:0005783//endoplasmic reticulum;GO:0005635//nuclear envelope	GO:0019840//isoprenoid binding;GO:0016860//intramolecular oxidoreductase activity	GO:0031960//response to corticosteroid;GO:0006693//prostaglandin metabolic process;GO:0042749//regulation of circadian sleep/wake cycle;GO:0051234//establishment of localization	K01830//prostaglandin-H2 D-isomerase [EC:5.3.99.2]	gi|148676301|gb|EDL08248.1|//prostaglandin D2 synthase (brain), isoform CRA_a, partial [Mus musculus]
64011	NM_022029	Nrgn	922.29	724.91	1132.06	670.43	760.47	577.33	GO:0042995//cell projection	GO:0005515//protein binding	GO:0035556//intracellular signal transduction	NA	gi|148693489|gb|EDL25436.1|//neurogranin [Mus musculus]
12313	NM_001313934,NM_009790	Calm1	883.26	778.24	753.71	817.17	755.3	773.12	NA	NA	NA	K02183//calmodulin	NA
56040	NM_018853	Rplp1	867.92	778.48	1443.21	1587.13	970.6	775.14	GO:0015934//large ribosomal subunit	GO:0003676//nucleic acid binding	GO:0019080//viral gene expression;GO:0006613//cotranslational protein targeting to membrane;GO:0006412//translation;GO:0000956//nuclear-transcribed mRNA catabolic process	K02942//large subunit ribosomal protein LP1	gi|755472674|ref|XP_011250079.1|//PREDICTED: 60S acidic ribosomal protein P1-like [Mus musculus]
12322	NM_001286809,NM_009792,NM_177407	Camk2a	849.26	798.09	811.75	557.27	885.2	743.82	GO:0030425//dendrite;GO:0031981//nuclear lumen;GO:0030139//endocytic vesicle;GO:0043234//protein complex;GO:0097060//synaptic membrane	GO:0004674//protein serine/threonine kinase activity;GO:0005102//receptor binding;GO:0032550//purine ribonucleoside binding	GO:0006468//protein phosphorylation;GO:0007269//neurotransmitter secretion;GO:0051091//positive regulation of sequence-specific DNA binding transcription factor activity;GO:0019221//cytokine-mediated signaling pathway;GO:0044772//mitotic cell cycle phase transition;GO:0048167//regulation of synaptic plasticity;GO:0070838//divalent metal ion transport;GO:0007215//glutamate receptor signaling pathw…	K04515//calcium/calmodulin-dependent protein kinase (CaM kinase) II [EC:2.7.11.17]	gi|6753250|ref|NP_033922.1|//calcium/calmodulin-dependent protein kinase type II subunit alpha isoform 1 precursor [Mus musculus];gi|39104626|dbj|BAC65692.3|//mKIAA0968 protein [Mus musculus];gi|558472775|ref|NP_001273738.1|//calcium/calmodulin-dependent protein kinase type II subunit alpha isoform 3 precursor [Mus musculus]
14683	NM_001077507,NM_001077510,NM_001310083,NM_001310085,NM_010309,NM_019690,NM_022000,NM_201616,NM_201617,NM_201618,NR_003258	Gnas	819.93	764.45	1038.78	977.43	900.29	791.38	NA	NA	NA	K04632//guanine nucleotide-binding protein G(s) subunit alpha	gi|117959928|ref|NP_001070978.1|//protein GNAS isoform GNASS [Mus musculus];gi|5881156|gb|AAD55061.1|//Nesp [Mus musculus];gi|195539868|gb|AAI68156.1|//Unknown (protein for IMAGE:8363501) [Rattus norvegicus];gi|117959921|ref|NP_001070975.1|//protein GNAS isoform f [Mus musculus];gi|854284241|ref|NP_001297014.1|//protein GNAS XXLb2 [Mus musculus];gi|1335091|emb|CAA39484.1|//alpha subunit of GsGTP …
22142	NM_011653	Tuba1a	769.99	749.7	969.52	960.05	749.21	641.26	GO:0005874//microtubule;GO:0044444//cytoplasmic part	GO:0017111//nucleoside-triphosphatase activity;GO:0005198//structural molecule activity;GO:0046983//protein dimerization activity;GO:0032550//purine ribonucleoside binding	GO:0006458//'de novo' protein folding;GO:0009154//purine ribonucleotide catabolic process;GO:0007010//cytoskeleton organization;GO:0043623//cellular protein complex assembly;GO:0044765//single-organism transport;GO:0044772//mitotic cell cycle phase transition	K07374//tubulin alpha	gi|6755901|ref|NP_035783.1|//tubulin alpha-1A chain [Mus musculus]
12631	NM_007687	Cfl1	720.25	600.44	860.94	916.17	676.96	553.1	NA	NA	NA	K05765//cofilin	NA
15516	NM_008302	Hsp90ab1	712.09	725.12	824.21	729.95	759.75	656.98	GO:0044459//plasma membrane part;GO:0005903//brush border;GO:0043234//protein complex;GO:0048770//pigment granule	GO:0032551//pyrimidine ribonucleoside binding;GO:0032558//adenyl deoxyribonucleotide binding;GO:0019904//protein domain specific binding;GO:0019900//kinase binding;GO:0030234//enzyme regulator activity;GO:0005102//receptor binding;GO:0032550//purine ribonucleoside binding	GO:0043393//regulation of protein binding;GO:0014070//response to organic cyclic compound;GO:0031330//negative regulation of cellular catabolic process;GO:0035966//response to topologically incorrect protein;GO:0008361//regulation of cell size;GO:0006970//response to osmotic stress;GO:0043066//negative regulation of apoptotic process;GO:0000060//protein import into nucleus, translocation;GO:00447…	K04079//molecular chaperone HtpG	gi|586556217|ref|XP_006926551.1|//PREDICTED: heat shock protein HSP 90-beta [Pteropus alecto]
11465	NM_001313923,NM_009609	Actg1	698.81	573.55	723.67	742.87	624.81	557.79	NA	NA	NA	K05692//actin beta/gamma 1	NA
20364	NM_009156	Sepw1	688.04	550.79	1007.12	681.14	649.11	518.45	NA	NA	NA	NA	NA
11461	NM_007393	Actb	684.48	506.6	717.14	756.82	547.99	461.18	NA	NA	NA	K05692//actin beta/gamma 1	NA
12315	NM_007590	Calm3	669.62	660.56	844.41	500.28	680.33	598.67	NA	NA	NA	K02183//calmodulin	gi|744616901|ref|XP_010996006.1|//PREDICTED: calmodulin [Camelus dromedarius]
12868	NM_007750	Cox8a	664.27	582.97	962.92	720.31	673.22	573.16	GO:0031224//intrinsic component of membrane;GO:0005746//mitochondrial respiratory chain	GO:0015002//heme-copper terminal oxidase activity	GO:0044710//single-organism metabolic process	K02273//cytochrome c oxidase subunit 8	gi|148700340|gb|EDL32287.1|//mCG51330, partial [Mus musculus]
22629	NM_011738	Ywhah	658.04	630.58	794.67	619.52	651.13	522.13	GO:0044424//intracellular part;GO:0044291//cell-cell contact zone	GO:0035258//steroid hormone receptor binding;GO:0008092//cytoskeletal protein binding;GO:0016247//channel regulator activity;GO:0016491//oxidoreductase activity	GO:0030182//neuron differentiation;GO:0002028//regulation of sodium ion transport;GO:0006351//transcription, DNA-templated;GO:0050804//modulation of synaptic transmission;GO:0007067//mitotic nuclear division;GO:0006915//apoptotic process;GO:0006706//steroid catabolic process;GO:0031345//negative regulation of cell projection organization;GO:0031958//corticosteroid receptor signaling pathway;GO:00…	K16198//14-3-3 protein gamma/eta	gi|6756037|ref|NP_035868.1|//14-3-3 protein eta [Mus musculus]
56177	NM_001038612,NM_001038613,NM_001038614,NM_019498	Olfm1	657.36	589.92	708.36	669.09	617	538.76	GO:0044421//extracellular region part;GO:0008328//ionotropic glutamate receptor complex	GO:0005488//binding	GO:0032502//developmental process;GO:0048731//system development;GO:0006461//protein complex assembly	K04593//latrophilin 2	gi|84370357|ref|NP_062371.2|//noelin isoform a precursor [Mus musculus];gi|84370349|ref|NP_001033701.1|//noelin isoform b precursor [Mus musculus];gi|859811073|ref|XP_012913997.1|//PREDICTED: noelin isoform X2 [Mustela putorius furo];gi|84370353|ref|NP_001033702.1|//noelin isoform c precursor [Mus musculus]
26562	NM_011986	Ncdn	640.94	581.8	661.92	399.12	626.66	507.72	GO:0043231//intracellular membrane-bounded organelle;GO:0044297//cell body;GO:0044444//cytoplasmic part;GO:0043005//neuron projection	NA	GO:0030030//cell projection organization;GO:0048167//regulation of synaptic plasticity;GO:0001894//tissue homeostasis	K09179//transcription factor AP-2 epsilon	gi|172072590|ref|NP_036116.3|//neurochondrin [Mus musculus]
104001	NM_001007596,NM_001286448,NM_153457,NR_104446	Rtn1	623.17	554.01	792.08	664.31	780.29	653.66	GO:0031224//intrinsic component of membrane;GO:0043231//intracellular membrane-bounded organelle;GO:0031090//organelle membrane;GO:0031227//intrinsic component of endoplasmic reticulum membrane	GO:0060089//molecular transducer activity;GO:0005488//binding	GO:0030154//cell differentiation;GO:0007154//cell communication	K08288//protein kinase C substrate 80K-H;K09029//protein FosB	gi|557129040|ref|NP_001273377.1|//reticulon-1 isoform A2 [Mus musculus];gi|281046|pir||A60021//tropomyosin-related protein, neuronal - rat ;gi|148704589|gb|EDL36536.1|//reticulon 1, isoform CRA_b, partial [Mus musculus]
22070	NM_009429	Tpt1	612.68	498.38	572.31	898.65	411.59	397.78	GO:0031981//nuclear lumen;GO:0044421//extracellular region part;GO:0005770//late endosome;GO:0043234//protein complex	GO:0005515//protein binding	GO:0048232//male gamete generation;GO:0051707//response to other organism;GO:0007398//ectoderm development;GO:0006915//apoptotic process	K20301//trafficking protein particle complex subunit 2	gi|820987686|ref|XP_012362357.1|//PREDICTED: translationally-controlled tumor protein isoform X2 [Nomascus leucogenys]
11947	NM_016774	Atp5b	595.11	622.29	779.75	658.3	619.16	548.14	GO:0005759//mitochondrial matrix;GO:0000275//mitochondrial proton-transporting ATP synthase complex, catalytic core F(1)	GO:0042287//MHC protein binding;GO:0046872//metal ion binding;GO:0038024//cargo receptor activity;GO:0019829//cation-transporting ATPase activity;GO:0032550//purine ribonucleoside binding	GO:0006754//ATP biosynthetic process;GO:0015988//energy coupled proton transmembrane transport, against electrochemical gradient;GO:0030641//regulation of cellular pH;GO:0022900//electron transport chain;GO:0009154//purine ribonucleotide catabolic process;GO:0006897//endocytosis;GO:0006929//substrate-dependent cell migration;GO:0048646//anatomical structure formation involved in morphogenesis;GO:…	K02133//F-type H+-transporting ATPase subunit beta [EC:3.6.3.14]	gi|31980648|ref|NP_058054.2|//ATP synthase subunit beta, mitochondrial precursor [Mus musculus]
12709	NM_021273	Ckb	588.9	557.02	729.22	523.05	594.34	470.28	GO:0016020//membrane;GO:0043231//intracellular membrane-bounded organelle	GO:0016301//kinase activity;GO:0032550//purine ribonucleoside binding	GO:0030320//cellular monovalent inorganic anion homeostasis;GO:0006599//phosphagen metabolic process;GO:0007417//central nervous system development	K00933//creatine kinase [EC:2.7.3.2]	gi|10946574|ref|NP_067248.1|//creatine kinase B-type [Mus musculus]
232975	NM_001290469	Atp1a3	587.19	694.45	680.19	510.53	702.36	584.17	GO:0043231//intracellular membrane-bounded organelle;GO:0005887//integral component of plasma membrane;GO:0043005//neuron projection	GO:0043169//cation binding;GO:0008556//potassium-transporting ATPase activity;GO:0032550//purine ribonucleoside binding	GO:0007626//locomotory behavior;GO:0042221//response to chemical;GO:0007632//visual behavior;GO:0009152//purine ribonucleotide biosynthetic process;GO:0030001//metal ion transport;GO:0007611//learning or memory;GO:0007215//glutamate receptor signaling pathway	K01539//sodium/potassium-transporting ATPase subunit alpha [EC:3.6.3.9]	gi|148692349|gb|EDL24296.1|//ATPase, Na+/K+ transporting, alpha 3 polypeptide, isoform CRA_a, partial [Mus musculus]
19156	NM_001146120,NM_001146121,NM_001146122,NM_001146123,NM_001146124,NM_011179	Psap	570.02	600.49	730.77	526.83	600.59	532.42	GO:0044421//extracellular region part;GO:0000323//lytic vacuole	NA	GO:0000165//MAPK cascade;GO:0003006//developmental process involved in reproduction;GO:0010033//response to organic substance;GO:0040007//growth;GO:0006643//membrane lipid metabolic process	K12382//saposin	gi|225735651|ref|NP_001139593.1|//prosaposin isoform C precursor [Mus musculus];gi|225735645|ref|NP_035309.3|//prosaposin isoform B precursor [Mus musculus];gi|225735655|ref|NP_001139595.1|//prosaposin isoform E precursor [Mus musculus] ;gi|225735653|ref|NP_001139594.1|//prosaposin isoform D precursor [Mus musculus] ;gi|74214711|dbj|BAE31194.1|//unnamed protein product [Mus musculus];gi|225735657…
72961	NM_182993	Slc17a7	557.84	519.9	680.62	631.51	522.24	402.34	GO:0031224//intrinsic component of membrane;GO:0042995//cell projection;GO:0008021//synaptic vesicle	GO:0005436//sodium:phosphate symporter activity	GO:0006817//phosphate ion transport;GO:0001505//regulation of neurotransmitter levels;GO:0007613//memory;GO:0015813//L-glutamate transport;GO:0051899//membrane depolarization;GO:0007270//neuron-neuron synaptic transmission	K12302//MFS transporter, ACS family, solute carrier family 17 (sodium-dependent inorganic phosphate cotransporter), member 6/7/8	gi|218156282|ref|NP_892038.2|//vesicular glutamate transporter 1 [Mus musculus]
17751	NM_013603	Mt3	556.32	469.29	769.86	522.75	524.72	446.47	NA	NA	NA	K14740//metallothionein 3	NA
18746	NM_001253883,NM_011099	Pkm	554.49	542.15	704.27	511.34	531	468.5	GO:0016020//membrane;GO:0043231//intracellular membrane-bounded organelle;GO:0031988//null;GO:0044444//cytoplasmic part	GO:0031420//alkali metal ion binding;GO:0016301//kinase activity;GO:0032550//purine ribonucleoside binding	GO:0014854//response to inactivity;GO:0006090//pyruvate metabolic process;GO:0006007//glucose catabolic process;GO:0043434//response to peptide hormone;GO:0008219//cell death;GO:0009152//purine ribonucleotide biosynthetic process;GO:0009628//response to abiotic stimulus;GO:0042246//tissue regeneration;GO:0009887//animal organ morphogenesis;GO:0031667//response to nutrient levels	K00873//pyruvate kinase [EC:2.7.1.40]	gi|564364019|ref|XP_006243249.1|//PREDICTED: pyruvate kinase PKM isoform X1 [Rattus norvegicus];gi|564364021|ref|XP_006243250.1|//PREDICTED: pyruvate kinase PKM isoform X2 [Rattus norvegicus]
67945	NM_018860	Rpl41	551.41	489.39	771.26	819.46	479.43	464.82	NA	NA	NA	NA	gi|148692636|gb|EDL24583.1|//mCG130546, isoform CRA_b, partial [Mus musculus]
234267	NM_001253754,NM_001253756,NM_153581	Gpm6a	527.53	425.82	388.96	424.86	463.04	485.56	GO:0030425//dendrite;GO:0031224//intrinsic component of membrane;GO:0030426//growth cone;GO:0044297//cell body	GO:0005488//binding;GO:0005261//cation channel activity	GO:0016477//cell migration;GO:0031175//neuron projection development;GO:0006816//calcium ion transport;GO:0031346//positive regulation of cell projection organization	K17271//myelin proteolipid protein	gi|23957686|ref|NP_705809.1|//neuronal membrane glycoprotein M6-a isoform 1 [Mus musculus];gi|390460231|ref|XP_002745248.2|//PREDICTED: neuronal membrane glycoprotein M6-a isoform X1 [Callithrix jacchus];gi|148703702|gb|EDL35649.1|//glycoprotein m6a, isoform CRA_a, partial [Mus musculus]
11739	NM_007450	Slc25a4	524.49	440.39	509.49	577.68	449.66	443.54	GO:0031224//intrinsic component of membrane;GO:0031966//mitochondrial membrane;GO:0019866//organelle inner membrane	GO:0005515//protein binding;GO:0015297//antiporter activity	GO:0032411//positive regulation of transporter activity;GO:0051933//amino acid neurotransmitter reuptake;GO:0070265//necrotic cell death;GO:0006915//apoptotic process	K05863//solute carrier family 25 (mitochondrial adenine nucleotide translocator), member 4/5/6/31	gi|148747424|ref|NP_031476.3|//ADP/ATP translocase 1 [Mus musculus]
20977	NM_009305	Syp	521.95	515.73	764.12	576.82	592.83	476.81	GO:0032991//macromolecular complex;GO:0031224//intrinsic component of membrane;GO:0030672//synaptic vesicle membrane;GO:0097060//synaptic membrane;GO:0043005//neuron projection	GO:0046872//metal ion binding;GO:0019904//protein domain specific binding;GO:0032934//sterol binding;GO:0019905//syntaxin binding	GO:0016050//vesicle organization;GO:0008277//regulation of G-protein coupled receptor protein signaling pathway;GO:0010256//endomembrane system organization;GO:0010033//response to organic substance;GO:0048168//regulation of neuronal synaptic plasticity;GO:0016192//vesicle-mediated transport	K14168//cytoplasmic tRNA 2-thiolation protein 1 [EC:2.7.7.-]	gi|1208521|emb|CAA65084.1|//synaptophysin [Mus musculus]
12759	NM_013492	Clu	513.05	512.23	591.66	437.14	450.32	418.24	NA	NA	NA	K17252//clusterin	NA
69202	NM_026988	Ptms	507.93	451.37	676.97	633.47	462.52	364.13	NA	NA	NA	NA	gi|821033098|ref|XP_012357729.1|//PREDICTED: parathymosin [Nomascus leucogenys]
22151	NM_009450	Tubb2a	504.67	484.81	544.81	664.93	465.2	374.93	GO:0016020//membrane;GO:0032991//macromolecular complex;GO:0015630//microtubule cytoskeleton	GO:0017111//nucleoside-triphosphatase activity;GO:0005198//structural molecule activity;GO:0032550//purine ribonucleoside binding	GO:0016477//cell migration;GO:0006458//'de novo' protein folding;GO:0009154//purine ribonucleotide catabolic process;GO:0043623//cellular protein complex assembly	K07375//tubulin beta	gi|586480181|ref|XP_006870616.1|//PREDICTED: tubulin beta-2A chain-like isoform X2 [Chrysochloris asiatica]
12861	NM_007748	Cox6a1	502.83	443.41	733.56	625.21	526.49	415.84	GO:0005746//mitochondrial respiratory chain	GO:0015002//heme-copper terminal oxidase activity	GO:0022900//electron transport chain	K02266//cytochrome c oxidase subunit 6a	gi|475707|gb|AAA17836.1|//cytochrome c oxidase subunit VIaL [Mus musculus]
22318	NM_009497	Vamp2	502.1	520.3	687.84	522.39	573.86	486.76	GO:0030658//transport vesicle membrane;GO:0042995//cell projection;GO:0030667//secretory granule membrane;GO:0008021//synaptic vesicle;GO:0030139//endocytic vesicle;GO:0016021//integral component of membrane;GO:0030665//clathrin-coated vesicle membrane;GO:0031201//SNARE complex	GO:0008289//lipid binding;GO:0008092//cytoskeletal protein binding;GO:0019905//syntaxin binding	GO:0001505//regulation of neurotransmitter levels;GO:0009746//response to hexose;GO:0032868//response to insulin;GO:0030073//insulin secretion;GO:0065003//macromolecular complex assembly;GO:0032388//positive regulation of intracellular transport;GO:0015980//energy derivation by oxidation of organic compounds;GO:0006886//intracellular protein transport;GO:0006835//dicarboxylic acid transport;GO:00…	K13504//vesicle-associated membrane protein 2	gi|972956729|ref|XP_015196049.1|//PREDICTED: vesicle-associated membrane protein 2 isoform X1 [Lepisosteus oculatus]
22223	NM_011670	Uchl1	483.11	480.75	622.73	813.18	441.76	338.27	GO:0031981//nuclear lumen;GO:0044297//cell body;GO:0031090//organelle membrane;GO:0044444//cytoplasmic part;GO:0043005//neuron projection	GO:0004175//endopeptidase activity;GO:0008238//exopeptidase activity;GO:0016790//thiolester hydrolase activity;GO:0032182//ubiquitin-like protein binding;GO:0031690//adrenergic receptor binding	GO:0070646//protein modification by small protein removal;GO:0008088//axo-dendritic transport;GO:0007600//sensory perception;GO:0008344//adult locomotory behavior;GO:0055002//striated muscle cell development;GO:0019941//modification-dependent protein catabolic process;GO:0048667//cell morphogenesis involved in neuron differentiation;GO:0043405//regulation of MAP kinase activity;GO:0007631//feedin…	K05611//ubiquitin carboxyl-terminal hydrolase L1 [EC:3.4.19.12]	gi|148705826|gb|EDL37773.1|//ubiquitin carboxy-terminal hydrolase L1, isoform CRA_b, partial [Mus musculus]
18606	NM_001136077,NM_001285994,NM_001285995,NM_015744	Enpp2	482.2	490.94	483.66	24.03	42.89	495.16	NA	NA	NA	K01122//ectonucleotide pyrophosphatase/phosphodiesterase family member 2 [EC:3.1.4.39]	NA
13602	NM_010097	Sparcl1	481.48	492.03	346.31	313.53	498.31	493.57	GO:0031012//extracellular matrix;GO:0044421//extracellular region part	GO:0046872//metal ion binding	GO:0007154//cell communication	K08136//sparc/osteonectin, cwcv and kazal-like domains proteoglycan (testican);K12819//pre-mRNA-processing factor SLU7	gi|74145004|dbj|BAE22205.1|//unnamed protein product [Mus musculus]
18823	NM_001290561,NM_001290562,NM_011123	Plp1	477.98	267.6	236.56	370.86	335.51	470.33	GO:0044464//cell part;GO:0016021//integral component of membrane	GO:0005198//structural molecule activity;GO:0005488//binding	GO:0010467//gene expression;GO:0021700//developmental maturation;GO:0014003//oligodendrocyte development;GO:0007267//cell-cell signaling;GO:0007166//cell surface receptor signaling pathway;GO:0001676//long-chain fatty acid metabolic process;GO:0008366//axon ensheathment	K17271//myelin proteolipid protein	gi|41349501|ref|NP_955772.1|//myelin proteolipid protein isoform 2 [Homo sapiens];gi|521027133|gb|EPQ08921.1|//Myelin proteolipid protein [Myotis brandtii];gi|504157280|ref|XP_004590217.1|//PREDICTED: myelin proteolipid protein isoform X1 [Ochotona princeps]
11803	NM_007467	Aplp1	477.28	444.3	607.93	570.57	522.16	428.06	GO:0031224//intrinsic component of membrane;GO:0043231//intracellular membrane-bounded organelle;GO:0044444//cytoplasmic part	GO:0046872//metal ion binding;GO:0005539//glycosaminoglycan binding;GO:0031690//adrenergic receptor binding	GO:0022610//biological adhesion;GO:0031124//mRNA 3'-end processing;GO:0043062//extracellular structure organization;GO:0007420//brain development;GO:0006171//cAMP biosynthetic process;GO:0016192//vesicle-mediated transport;GO:0071870//cellular response to catecholamine stimulus;GO:0012501//programmed cell death;GO:0006412//translation	K05639//amyloid-like protein 1	gi|85861186|ref|NP_031493.2|//amyloid-like protein 1 precursor [Mus musculus]
21912	NM_019634	Tspan7	476.98	500.01	628.29	437.68	548.35	473.64	NA	NA	NA	K06571//tetraspanin-7	NA
17748	NM_013602	Mt1	473.52	324.59	413.7	868.6	520.5	413.86	NA	NA	NA	NA	gi|148679171|gb|EDL11118.1|//metallothionein 1, isoform CRA_a, partial [Mus musculus]
13199	NM_001013741	Ddn	470.15	479.78	608.57	337.6	527.46	457.72	GO:0031224//intrinsic component of membrane;GO:0043231//intracellular membrane-bounded organelle;GO:0030425//dendrite;GO:0031090//organelle membrane;GO:0032589//neuron projection membrane;GO:0043025//neuronal cell body	NA	NA	NA	gi|169234955|ref|NP_001013763.1|//dendrin [Mus musculus]
19055	NM_001293622,NM_008913	Ppp3ca	459.02	343.69	308.95	333.32	345.85	378.15	GO:0008287//protein serine/threonine phosphatase complex;GO:0031981//nuclear lumen;GO:0031674//I band	GO:0046872//metal ion binding;GO:0004723//calcium-dependent protein serine/threonine phosphatase activity;GO:0046983//protein dimerization activity	GO:0014733//regulation of skeletal muscle adaptation;GO:0017156//calcium ion regulated exocytosis;GO:0050796//regulation of insulin secretion;GO:0046649//lymphocyte activation;GO:0010038//response to metal ion;GO:0006796//phosphate-containing compound metabolic process;GO:0014075//response to amine;GO:0042493//response to drug;GO:0019722//calcium-mediated signaling;GO:0006366//transcription from …	K04348//serine/threonine-protein phosphatase 2B catalytic subunit [EC:3.1.3.16]	gi|926693529|ref|XP_013819948.1|//PREDICTED: serine/threonine-protein phosphatase 2B catalytic subunit alpha isoform [Capra hircus]
15519	NM_010480	Hsp90aa1	450.12	328.93	212.26	493.21	326.26	467.52	GO:0032991//macromolecular complex;GO:0044297//cell body;GO:0044459//plasma membrane part;GO:0005903//brush border;GO:0048770//pigment granule	GO:0003723//RNA binding;GO:0042802//identical protein binding;GO:0030234//enzyme regulator activity;GO:0005102//receptor binding;GO:0032550//purine ribonucleoside binding;GO:0032551//pyrimidine ribonucleoside binding;GO:0032558//adenyl deoxyribonucleotide binding;GO:0019904//protein domain specific binding;GO:0019902//phosphatase binding;GO:0019900//kinase binding;GO:0017111//nucleoside-triphosph…	GO:0006457//protein folding;GO:0016477//cell migration;GO:0045065//cytotoxic T cell differentiation;GO:0035966//response to topologically incorrect protein;GO:0008361//regulation of cell size;GO:0006970//response to osmotic stress;GO:0000060//protein import into nucleus, translocation;GO:0010658//striated muscle cell apoptotic process;GO:0048545//response to steroid hormone;GO:0010591//regulation…	K04079//molecular chaperone HtpG	gi|74147335|dbj|BAE27553.1|//unnamed protein product [Mus musculus]
11820	NM_001198823,NM_001198824,NM_001198825,NM_001198826,NM_007471	App	449.51	487.67	463.57	427.13	488.91	438.52	GO:0030425//dendrite;GO:0043231//intracellular membrane-bounded organelle;GO:0031982//vesicle;GO:0031224//intrinsic component of membrane;GO:0012505//endomembrane system;GO:0005819//spindle;GO:0045202//synapse;GO:0044444//cytoplasmic part	GO:0046872//metal ion binding;GO:0019904//protein domain specific binding;GO:0005539//glycosaminoglycan binding;GO:0004866//endopeptidase inhibitor activity;GO:0005102//receptor binding;GO:0008047//enzyme activator activity;GO:0003676//nucleic acid binding	GO:0016198//axon choice point recognition;GO:0006950//response to stress;GO:0070997//neuron death;GO:0031124//mRNA 3'-end processing;GO:0007632//visual behavior;GO:0007420//brain development;GO:0016192//vesicle-mediated transport;GO:0051098//regulation of binding;GO:0007416//synapse assembly;GO:0048668//collateral sprouting;GO:0016125//sterol metabolic process;GO:0051346//negative regulation of h…	K04520//amyloid beta A4 protein	gi|311893408|ref|NP_001185755.1|//amyloid beta A4 protein isoform 6 precursor [Mus musculus] ;gi|148665902|gb|EDK98318.1|//amyloid beta (A4) precursor protein, isoform CRA_a, partial [Mus musculus];gi|311893404|ref|NP_001185753.1|//amyloid beta A4 protein isoform 3 precursor [Mus musculus];gi|13529548|gb|AAH05490.1|//App protein, partial [Mus musculus]
234593	NM_001195006,NM_145602	Ndrg4	448.84	510.19	514.34	409.1	531.9	447.96	GO:0044424//intracellular part;GO:0044444//cytoplasmic part	NA	GO:0050896//response to stimulus;GO:0040007//growth;GO:0048869//cellular developmental process	K18266//protein NDRG1	gi|21704212|ref|NP_663577.1|//protein NDRG4 isoform B [Mus musculus];gi|303324545|ref|NP_001181935.1|//protein NDRG4 isoform A [Mus musculus]
12857	NM_001293559,NM_009941	Cox4i1	446.47	447.24	739.82	571.05	522.45	425.53	GO:0043231//intracellular membrane-bounded organelle;GO:0019866//organelle inner membrane	NA	GO:0031667//response to nutrient levels;GO:0044710//single-organism metabolic process	K02263//cytochrome c oxidase subunit 4	gi|651165917|ref|NP_034071.2|//cytochrome c oxidase subunit 4 isoform 1, mitochondrial isoform 1 [Mus musculus];gi|148679695|gb|EDL11642.1|//cytochrome c oxidase subunit IV isoform 1, isoform CRA_a, partial [Mus musculus]
22627	NM_009536	Ywhae	441.25	388.21	436.07	464.61	391.64	380.72	GO:0030424//axon;GO:0005875//microtubule associated complex;GO:0048770//pigment granule	GO:0030291//protein serine/threonine kinase inhibitor activity;GO:0016597//amino acid binding;GO:0019899//enzyme binding;GO:0016491//oxidoreductase activity	GO:0021543//pallium development;GO:0016477//cell migration;GO:0035556//intracellular signal transduction;GO:0044710//single-organism metabolic process;GO:0006886//intracellular protein transport;GO:0007169//transmembrane receptor protein tyrosine kinase signaling pathway;GO:0012501//programmed cell death;GO:0006470//protein dephosphorylation;GO:0044772//mitotic cell cycle phase transition	K06630//14-3-3 protein epsilon	gi|5803225|ref|NP_006752.1|//14-3-3 protein epsilon [Homo sapiens]
17263	NR_003633,NR_027651,NR_027652	Meg3	437.09	382.88	337.5	510.53	442.22	535.57	NA	NA	NA	NA	NA
16432	NM_008410	Itm2b	436.72	377.83	416.58	342.64	441.28	437.58	GO:0044421//extracellular region part;GO:0016021//integral component of membrane;GO:0000139//Golgi membrane	GO:0042277//peptide binding;GO:0032550//purine ribonucleoside binding	GO:0012502//induction of programmed cell death;GO:0010561//negative regulation of glycoprotein biosynthetic process;GO:0048731//system development	K18264//integral membrane protein 2B	gi|6680502|ref|NP_032436.1|//integral membrane protein 2B [Mus musculus]
14225	NM_001302077,NM_001302078,NM_001302079,NM_001302080,NM_008019,NR_126058	Fkbp1a	436.57	341.43	488.41	502.22	373.83	330.54	NA	NA	NA	K09568//FK506-binding protein 1 [EC:5.2.1.8]	gi|689972373|ref|NP_001289007.1|//peptidyl-prolyl cis-trans isomerase FKBP1A isoform 2 [Mus musculus] ;gi|6679803|ref|NP_032045.1|//peptidyl-prolyl cis-trans isomerase FKBP1A isoform 1 [Mus musculus];gi|913509214|ref|XP_013207703.1|//PREDICTED: peptidyl-prolyl cis-trans isomerase FKBP1A isoform X2 [Microtus ochrogaster]
20168	NM_001003933,NM_001003934,NM_001271486,NM_001271487,NM_053076	Rtn3	436.24	429.45	434.31	406.78	448.31	399.39	GO:0012505//endomembrane system;GO:0031224//intrinsic component of membrane;GO:0043231//intracellular membrane-bounded organelle;GO:0044421//extracellular region part;GO:0031090//organelle membrane	NA	GO:0006810//transport;GO:0012501//programmed cell death;GO:0050896//response to stimulus;GO:0007029//endoplasmic reticulum organization	K08288//protein kinase C substrate 80K-H;K09029//protein FosB	gi|148701361|gb|EDL33308.1|//reticulon 3, isoform CRA_c, partial [Mus musculus];gi|148701360|gb|EDL33307.1|//reticulon 3, isoform CRA_b, partial [Mus musculus];gi|54607016|ref|NP_001003934.1|//reticulon-3 isoform 1 [Mus musculus];gi|861460734|ref|XP_012931069.1|//PREDICTED: LOW QUALITY PROTEIN: reticulon-3-like [Heterocephalus glaber];gi|62089128|dbj|BAD93008.1|//reticulon 3 isoform a variant [Ho…
11842	NM_007478	Arf3	423.28	411.23	430.31	373.4	407.45	375.36	GO:0012505//endomembrane system;GO:0043231//intracellular membrane-bounded organelle;GO:0044444//cytoplasmic part	GO:0017111//nucleoside-triphosphatase activity;GO:0032550//purine ribonucleoside binding	GO:0045184//establishment of protein localization;GO:0006810//transport;GO:0009154//purine ribonucleotide catabolic process;GO:0035556//intracellular signal transduction;GO:0046474//glycerophospholipid biosynthetic process	K07938//ADP-ribosylation factor 3	gi|432114501|gb|ELK36349.1|//ADP-ribosylation factor 3 [Myotis davidii]
19122	NM_001278256,NM_011170	Prnp	422.9	402.51	454.96	413.41	468.01	391.58	GO:0043231//intracellular membrane-bounded organelle;GO:0044425//membrane part	GO:0015631//tubulin binding;GO:0046914//transition metal ion binding	GO:0050852//T cell receptor signaling pathway;GO:0006950//response to stress;GO:0006725//cellular aromatic compound metabolic process;GO:0006915//apoptotic process;GO:0030003//cellular cation homeostasis;GO:0042130//negative regulation of T cell proliferation;GO:0044092//negative regulation of molecular function;GO:0001818//negative regulation of cytokine production;GO:0033173//calcineurin-NFAT s…	K05634//prion protein	gi|74186102|dbj|BAE34221.1|//unnamed protein product [Mus musculus]
17992	NM_010886	Ndufa4	416.94	324.82	453.67	433.56	359.57	338.4	GO:0005746//mitochondrial respiratory chain	GO:0015002//heme-copper terminal oxidase activity	GO:0006091//generation of precursor metabolites and energy;GO:0051234//establishment of localization	K03948//NADH dehydrogenase (ubiquinone) 1 alpha subcomplex subunit 4	gi|33563266|ref|NP_035016.1|//cytochrome c oxidase subunit NDUFA4 [Mus musculus]
14645	NM_008131	Glul	411.05	415.93	481.46	218.77	550.11	468.36	GO:0032991//macromolecular complex;GO:0005783//endoplasmic reticulum;GO:0033267//axon part;GO:0043025//neuronal cell body	GO:0016831//carboxy-lyase activity;GO:0016211//ammonia ligase activity;GO:0016597//amino acid binding;GO:0045502//dynein binding;GO:0046914//transition metal ion binding;GO:0032550//purine ribonucleoside binding	GO:0001505//regulation of neurotransmitter levels;GO:0009746//response to hexose;GO:0050796//regulation of insulin secretion;GO:0006541//glutamine metabolic process;GO:0006536//glutamate metabolic process;GO:0035249//synaptic transmission, glutamatergic;GO:0008284//positive regulation of cell proliferation;GO:0051259//protein oligomerization	K01915//glutamine synthetase [EC:6.3.1.2]	gi|31982332|ref|NP_032157.2|//glutamine synthetase [Mus musculus]
22631	NM_001253805,NM_001253806,NM_001253807,NM_011740	Ywhaz	410.77	370	411.18	538.44	397.13	329.99	GO:0032991//macromolecular complex;GO:0031981//nuclear lumen;GO:0048770//pigment granule;GO:0044327//dendritic spine head	GO:0005515//protein binding	GO:0016070//RNA metabolic process;GO:0006605//protein targeting;GO:0001775//cell activation;GO:0002441//histamine secretion involved in inflammatory response;GO:0007599//hemostasis;GO:0006915//apoptotic process	K16197//14-3-3 protein beta/theta/zeta	gi|148676868|gb|EDL08815.1|//tyrosine 3-monooxygenase/tryptophan 5-monooxygenase activation protein, zeta polypeptide, isoform CRA_b, partial [Mus musculus]
19058	NM_024459	Ppp3r1	410.52	374.25	351.69	302.22	349.65	338.76	GO:0008287//protein serine/threonine phosphatase complex;GO:0044444//cytoplasmic part	GO:0046872//metal ion binding;GO:0005515//protein binding;GO:0004722//protein serine/threonine phosphatase activity	GO:0006464//cellular protein modification process;GO:0012501//programmed cell death;GO:0000904//cell morphogenesis involved in differentiation;GO:0030855//epithelial cell differentiation;GO:0042991//transcription factor import into nucleus	K06268//serine/threonine-protein phosphatase 2B regulatory subunit	gi|966647643|gb|KTF82553.1|//hypothetical protein cypCar_00025180, partial [Cyprinus carpio]
21838	NM_009382	Thy1	400.58	384.22	533.04	470.8	452.99	356.94	GO:0043231//intracellular membrane-bounded organelle;GO:0009986//cell surface;GO:0046658//anchored component of plasma membrane;GO:0044444//cytoplasmic part;GO:0043005//neuron projection	GO:0019900//kinase binding;GO:0005102//receptor binding;GO:0035091//phosphatidylinositol binding	GO:0042110//T cell activation;GO:0007044//cell-substrate junction assembly;GO:0016477//cell migration;GO:0050852//T cell receptor signaling pathway;GO:0006996//organelle organization;GO:0007409//axonogenesis;GO:0006915//apoptotic process;GO:0007155//cell adhesion;GO:0001933//negative regulation of protein phosphorylation;GO:0010524//positive regulation of calcium ion transport into cytosol;GO:000…	K06514//Thy-1 cell surface antigen	gi|6678347|ref|NP_033408.1|//thy-1 membrane glycoprotein preproprotein [Mus musculus]
22186	NM_019883	Uba52	397.46	358.73	584.53	602.91	433.34	352.27	GO:0031981//nuclear lumen;GO:0015934//large ribosomal subunit;GO:0030139//endocytic vesicle;GO:0031090//organelle membrane	GO:0005198//structural molecule activity;GO:0005488//binding	GO:0002753//cytoplasmic pattern recognition receptor signaling pathway;GO:0051320//S phase;GO:0006259//DNA metabolic process;GO:0007179//transforming growth factor beta receptor signaling pathway;GO:0051091//positive regulation of sequence-specific DNA binding transcription factor activity;GO:0007173//epidermal growth factor receptor signaling pathway;GO:0006613//cotranslational protein targeting…	K02927//large subunit ribosomal protein L40e	gi|946770170|ref|XP_005869533.2|//PREDICTED: ubiquitin-60S ribosomal protein L40 [Myotis brandtii]
319317	NM_175692	Snhg11	391.25	315.67	331.49	480.17	410.34	473.57	NA	NA	NA	NA	gi|26348733|dbj|BAC38006.1|//unnamed protein product [Mus musculus]
347740	NR_024329	2900097C17Rik	390.23	368.8	327.48	344.27	370.02	393.45	NA	NA	NA	NA	gi|26381879|dbj|BAC25475.1|//unnamed protein product [Mus musculus]
268449	NM_207523	Rpl23a	383.31	344.13	462.37	530.25	395.01	374.19	GO:0043231//intracellular membrane-bounded organelle;GO:0015934//large ribosomal subunit;GO:0043234//protein complex	GO:0003723//RNA binding;GO:0005198//structural molecule activity;GO:0036094//small molecule binding	GO:0019080//viral gene expression;GO:0006613//cotranslational protein targeting to membrane;GO:0006412//translation;GO:0000956//nuclear-transcribed mRNA catabolic process	K02893//large subunit ribosomal protein L23Ae	gi|351710149|gb|EHB13068.1|//60S ribosomal protein L23a [Heterocephalus glaber]
20054	NM_001310726,NM_009091	Rps15	380.96	390.99	644.4	569.89	484.3	378.82	NA	NA	NA	K02958//small subunit ribosomal protein S15e	gi|620981188|ref|XP_001513459.3|//PREDICTED: 40S ribosomal protein S15, partial [Ornithorhynchus anatinus]
23980	NM_018858	Pebp1	379.14	341.08	557.73	461.28	393.5	321.93	NA	NA	NA	K12367//dedicator of cytokinesis protein 2;K17439//large subunit ribosomal protein L35	gi|84794552|ref|NP_061346.2|//phosphatidylethanolamine-binding protein 1 [Mus musculus]
27367	NM_013762	Rpl3	374.1	342.7	509.15	517.85	449.65	386.96	GO:0031981//nuclear lumen;GO:0015934//large ribosomal subunit	GO:0005198//structural molecule activity	GO:0010467//gene expression;GO:0070670//response to interleukin-4	K02925//large subunit ribosomal protein L3e	gi|74185237|dbj|BAE30097.1|//unnamed protein product [Mus musculus]
22190	NM_019639	Ubc	371.86	305.66	326.5	368.18	269.43	231.68	GO:0043231//intracellular membrane-bounded organelle	NA	GO:0019725//cellular homeostasis;GO:0019941//modification-dependent protein catabolic process	K08770//ubiquitin C	gi|157671923|ref|NP_062613.3|//polyubiquitin-C [Mus musculus]
16898	NM_008503	Rps2	371.03	343.89	533.87	600.2	369.04	302.02	GO:0031981//nuclear lumen;GO:0015935//small ribosomal subunit	GO:0005198//structural molecule activity;GO:0019838//growth factor binding;GO:0003676//nucleic acid binding	GO:0006413//translational initiation;GO:0070670//response to interleukin-4	K02981//small subunit ribosomal protein S2e	gi|148706863|gb|EDL38810.1|//mCG122489, isoform CRA_a, partial [Mus musculus]
22628	NM_018871	Ywhag	370.85	399.82	412.04	409.17	415.1	342.98	GO:0044444//cytoplasmic part	GO:0030291//protein serine/threonine kinase inhibitor activity;GO:0005102//receptor binding;GO:0019901//protein kinase binding	GO:0006886//intracellular protein transport;GO:0030182//neuron differentiation;GO:0007165//signal transduction;GO:0001933//negative regulation of protein phosphorylation;GO:0044710//single-organism metabolic process;GO:0050804//modulation of synaptic transmission;GO:0044772//mitotic cell cycle phase transition	K16198//14-3-3 protein gamma/eta	gi|564378965|ref|XP_006249246.1|//PREDICTED: 14-3-3 protein gamma isoform X1 [Rattus norvegicus]
52696	NM_001293683,NM_001293684,NM_025635	Zwint	368.92	193.06	349.84	499.43	438.65	399.9	GO:0043231//intracellular membrane-bounded organelle;GO:0000776//kinetochore;GO:0043005//neuron projection	GO:0005515//protein binding	GO:0000075//cell cycle checkpoint;GO:0000087//mitotic M phase;GO:0051234//establishment of localization	K19943//ZW10 interactor	gi|21326440|ref|NP_079911.1|//ZW10 interactor [Mus musculus]
14580	NM_001131020,NM_010277	Gfap	367.32	371.56	146.25	574.97	127.24	110.15	GO:0044424//intracellular part;GO:0043234//protein complex;GO:0097386//glial cell projection	GO:0005198//structural molecule activity;GO:0019899//enzyme binding	GO:0010624//regulation of Schwann cell proliferation;GO:0033554//cellular response to stress;GO:0045104//intermediate filament cytoskeleton organization;GO:0043062//extracellular structure organization;GO:0021782//glial cell development;GO:0048708//astrocyte differentiation;GO:0001504//neurotransmitter uptake;GO:0010975//regulation of neuron projection development;GO:0048167//regulation of synapt…	K05640//glial fibrillary acidic protein	gi|84000448|ref|NP_034407.2|//glial fibrillary acidic protein isoform 2 [Mus musculus];gi|196115327|ref|NP_001124492.1|//glial fibrillary acidic protein isoform 1 [Mus musculus]
12323	NM_001174053,NM_001174054,NM_007595	Camk2b	366.31	335.72	386.26	289.96	314.79	283.46	GO:0031981//nuclear lumen;GO:0005783//endoplasmic reticulum;GO:0030139//endocytic vesicle;GO:0005819//spindle;GO:0005789//endoplasmic reticulum membrane	GO:0005515//protein binding;GO:0004674//protein serine/threonine kinase activity;GO:0008092//cytoskeletal protein binding;GO:0032550//purine ribonucleoside binding	GO:0007343//egg activation;GO:0031346//positive regulation of cell projection organization;GO:0048168//regulation of neuronal synaptic plasticity;GO:0010038//response to metal ion;GO:0050807//regulation of synapse organization;GO:0006468//protein phosphorylation;GO:0006816//calcium ion transport;GO:0002029//desensitization of G-protein coupled receptor protein signaling pathway;GO:0007271//synapt…	K04515//calcium/calmodulin-dependent protein kinase (CaM kinase) II [EC:2.7.11.17]	gi|674052018|ref|XP_008832293.1|//PREDICTED: calcium/calmodulin-dependent protein kinase type II subunit beta isoform X2 [Nannospalax galili];gi|291291008|ref|NP_001167524.1|//calcium/calmodulin-dependent protein kinase type II subunit beta isoform 1 [Mus musculus];gi|291291010|ref|NP_001167525.1|//calcium/calmodulin-dependent protein kinase type II subunit beta isoform 3 [Mus musculus]
20005	NM_011292	Rpl9	362.15	341.51	465.77	565.11	375.17	342.79	GO:0031981//nuclear lumen;GO:0015934//large ribosomal subunit	GO:0003723//RNA binding;GO:0005198//structural molecule activity	GO:0019080//viral gene expression;GO:0006613//cotranslational protein targeting to membrane;GO:0006412//translation;GO:0000956//nuclear-transcribed mRNA catabolic process	K02940//large subunit ribosomal protein L9e	gi|675649807|ref|XP_002745952.2|//PREDICTED: 60S ribosomal protein L9 [Callithrix jacchus]
66481	NM_025587	Rps21	357.27	322.89	536.62	519.92	411.22	342.06	NA	NA	NA	K02971//small subunit ribosomal protein S21e	gi|564345076|ref|XP_006235885.1|//PREDICTED: 40S ribosomal protein S21 isoform X1 [Rattus norvegicus]
13628	NM_007906	Eef1a2	353.83	405.31	473.78	426.76	457.02	336.58	GO:0043231//intracellular membrane-bounded organelle;GO:0044297//cell body;GO:0043234//protein complex	GO:0008135//translation factor activity, RNA binding;GO:0017111//nucleoside-triphosphatase activity;GO:0032550//purine ribonucleoside binding	GO:0042221//response to chemical;GO:0009154//purine ribonucleotide catabolic process;GO:0006412//translation;GO:0006915//apoptotic process	K03231//elongation factor 1-alpha	gi|913508551|ref|XP_013207515.1|//PREDICTED: elongation factor 1-alpha 2 [Microtus ochrogaster]
100039636	NR_037854	Atp6v0c-ps2	351.48	9.08	11.76	426.39	7.74	6.31	GO:0031224//intrinsic component of membrane;GO:0005774//vacuolar membrane;GO:0033176//proton-transporting V-type ATPase complex;GO:0000323//lytic vacuole	GO:0015077//monovalent inorganic cation transmembrane transporter activity;GO:0042626//ATPase activity, coupled to transmembrane movement of substances;GO:0044389//ubiquitin-like protein ligase binding	GO:0015988//energy coupled proton transmembrane transport, against electrochemical gradient;GO:0035751//regulation of lysosomal lumen pH;GO:0051452//intracellular pH reduction	K02155//V-type H+-transporting ATPase 16kDa proteolipid subunit	gi|148699288|gb|EDL31235.1|//mCG22073 [Mus musculus]
11984	NM_009729	Atp6v0c	350.73	603.41	894.5	433.43	685.29	548.16	GO:0031224//intrinsic component of membrane;GO:0005774//vacuolar membrane;GO:0033176//proton-transporting V-type ATPase complex;GO:0000323//lytic vacuole	GO:0015077//monovalent inorganic cation transmembrane transporter activity;GO:0042626//ATPase activity, coupled to transmembrane movement of substances;GO:0044389//ubiquitin-like protein ligase binding	GO:0015988//energy coupled proton transmembrane transport, against electrochemical gradient;GO:0035751//regulation of lysosomal lumen pH;GO:0051452//intracellular pH reduction	K02155//V-type H+-transporting ATPase 16kDa proteolipid subunit	gi|148699288|gb|EDL31235.1|//mCG22073 [Mus musculus]
56442	NM_019760	Serinc1	349.18	310.69	238.19	331.84	342.33	370.3	GO:0043231//intracellular membrane-bounded organelle;GO:0031224//intrinsic component of membrane;GO:0031090//organelle membrane	GO:0015179//L-amino acid transmembrane transporter activity;GO:0005488//binding	GO:0015807//L-amino acid transport;GO:0006644//phospholipid metabolic process;GO:0006575//cellular modified amino acid metabolic process;GO:0006643//membrane lipid metabolic process;GO:0043085//positive regulation of catalytic activity	NA	gi|9790269|ref|NP_062734.1|//serine incorporator 1 precursor [Mus musculus]
110323	NM_025628	Cox6b1	349.08	298.68	470.29	399.31	338.64	296.04	GO:0043231//intracellular membrane-bounded organelle;GO:0019866//organelle inner membrane	GO:0015002//heme-copper terminal oxidase activity	GO:0044710//single-organism metabolic process	K02267//cytochrome c oxidase subunit 6b	gi|13385090|ref|NP_079904.1|//cytochrome c oxidase subunit 6B1 [Mus musculus]
12890	NM_009946	Cplx2	348.77	343.36	333.78	275.79	356.55	315.75	GO:0044297//cell body;GO:0031201//SNARE complex;GO:0043005//neuron projection	GO:0019905//syntaxin binding	GO:0048167//regulation of synaptic plasticity;GO:0006887//exocytosis	K15294//complexin-1/2	gi|927191125|ref|XP_013929381.1|//PREDICTED: complexin-2 [Thamnophis sirtalis]
20262	NM_009133	Stmn3	344.9	341.51	497.56	412.39	412.85	302.59	GO:0043231//intracellular membrane-bounded organelle;GO:0044444//cytoplasmic part;GO:0043005//neuron projection	GO:0008092//cytoskeletal protein binding	GO:0016601//Rac protein signal transduction;GO:0030030//cell projection organization;GO:0031109//microtubule polymerization or depolymerization	K04381//stathmin	gi|149033946|gb|EDL88729.1|//stathmin-like 3, isoform CRA_b [Rattus norvegicus]
20646	NM_001082961,NM_001082962,NM_013670	Snrpn	342.39	313.2	425.83	322.93	350.29	288.45	GO:0030532//small nuclear ribonucleoprotein complex	GO:0003676//nucleic acid binding	GO:0006396//RNA processing;GO:0009719//response to endogenous stimulus	K11100//small nuclear ribonucleoprotein N	gi|675690021|ref|XP_009004277.1|//PREDICTED: small nuclear ribonucleoprotein-associated protein N isoform X2 [Callithrix jacchus]
12864	NM_053071	Cox6c	336.28	274.24	425.11	399.37	284.39	265.6	GO:0031224//intrinsic component of membrane;GO:0005746//mitochondrial respiratory chain	GO:0015002//heme-copper terminal oxidase activity	GO:0044710//single-organism metabolic process;GO:0006811//ion transport;GO:0006818//hydrogen transport	K02268//cytochrome c oxidase subunit 6c	gi|16716343|ref|NP_444301.1|//cytochrome c oxidase subunit 6C [Mus musculus]
19921	NM_001159483,NM_009078	Rpl19	333.43	306.05	477.17	532.23	356.84	294.89	GO:0015934//large ribosomal subunit	GO:0005198//structural molecule activity;GO:0003676//nucleic acid binding	GO:0019080//viral gene expression;GO:0006613//cotranslational protein targeting to membrane;GO:0006412//translation;GO:0000956//nuclear-transcribed mRNA catabolic process	K02885//large subunit ribosomal protein L19e	gi|795356643|ref|XP_011785310.1|//PREDICTED: 60S ribosomal protein L19 isoform X7 [Colobus angolensis palliatus]
17904	NM_001317217,NM_001317218,NM_001317219,NM_001317220,NM_010860	Myl6	329.23	247.47	419.27	405.08	281.55	257.77	NA	NA	NA	K12751//myosin light chain 6	NA
19231	NM_008972	Ptma	327.86	279.72	340.72	396.59	279.16	286.62	NA	NA	GO:0006915//apoptotic process	K13784//prothymosin alpha	gi|74195796|dbj|BAE30461.1|//unnamed protein product [Mus musculus]
66475	NM_024175	Rps23	325.88	258.46	420	457.9	340.43	288.72	GO:0015935//small ribosomal subunit	GO:0005198//structural molecule activity;GO:0005488//binding	GO:0019080//viral gene expression;GO:0006613//cotranslational protein targeting to membrane;GO:0006412//translation;GO:0000956//nuclear-transcribed mRNA catabolic process	K02973//small subunit ribosomal protein S23e	gi|556727449|ref|XP_005959475.1|//PREDICTED: uncharacterized protein LOC102325901 [Pantholops hodgsonii]
21991	NM_009415	Tpi1	325.7	315.5	441.18	384.15	383.34	313.59	GO:0043231//intracellular membrane-bounded organelle;GO:0044444//cytoplasmic part	GO:0016861//intramolecular oxidoreductase activity, interconverting aldoses and ketoses	GO:0006081//cellular aldehyde metabolic process;GO:0006007//glucose catabolic process;GO:0007275//multicellular organism development	K01803//triosephosphate isomerase (TIM) [EC:5.3.1.1]	gi|226958349|ref|NP_033441.2|//triosephosphate isomerase [Mus musculus]
13807	NM_001302642,NM_013509	Eno2	324.96	325.66	395.09	354.58	367.98	311.61	GO:0016020//membrane;GO:0044424//intracellular part;GO:0042995//cell projection;GO:0043234//protein complex;GO:0044444//cytoplasmic part;GO:0043025//neuronal cell body	GO:0046872//metal ion binding;GO:0016836//hydro-lyase activity;GO:0042802//identical protein binding;GO:0046983//protein dimerization activity	GO:0040009//regulation of growth rate;GO:0010259//multicellular organism aging;GO:0006007//glucose catabolic process;GO:0044710//single-organism metabolic process;GO:0035264//multicellular organism growth;GO:0009790//embryo development;GO:0006897//endocytosis;GO:0048806//genitalia development;GO:0002164//larval development	K01689//enolase [EC:4.2.1.11]	gi|7305027|ref|NP_038537.1|//gamma-enolase isoform 1 [Mus musculus];gi|14290500|gb|AAH09018.1|//Eno2 protein, partial [Mus musculus]
12215	NM_001077184,NM_009768	Bsg	324.76	310.65	476.29	304.1	261.66	262.21	GO:0012505//endomembrane system;GO:0031224//intrinsic component of membrane;GO:0001669//acrosomal vesicle;GO:0005886//plasma membrane;GO:0048770//pigment granule	GO:0048029//monosaccharide binding	GO:0007165//signal transduction;GO:0046683//response to organophosphorus;GO:0032787//monocarboxylic acid metabolic process;GO:0002376//immune system process;GO:0009725//response to hormone;GO:0010038//response to metal ion;GO:0007599//hemostasis;GO:0042476//odontogenesis;GO:0001893//maternal placenta development	K06535//basigin	gi|116014342|ref|NP_001070652.1|//basigin isoform 2 precursor [Mus musculus];gi|34915988|ref|NP_033898.1|//basigin isoform 1 precursor [Mus musculus]
13629	NM_007907	Eef2	321.82	335.88	408.49	352.88	350.09	315.91	GO:0030529//intracellular ribonucleoprotein complex	GO:0008135//translation factor activity, RNA binding;GO:0017111//nucleoside-triphosphatase activity;GO:0032550//purine ribonucleoside binding	GO:0009154//purine ribonucleotide catabolic process;GO:0006412//translation	K03234//elongation factor 2	gi|33859482|ref|NP_031933.1|//elongation factor 2 [Mus musculus]
65113	NM_022996	Ndfip1	321.81	312.49	288.88	337.53	302.52	305.47	GO:0031228//intrinsic component of Golgi membrane	GO:0019904//protein domain specific binding;GO:0060089//molecular transducer activity	GO:0030098//lymphocyte differentiation;GO:0016567//protein ubiquitination;GO:0002573//myeloid leukocyte differentiation;GO:0009896//positive regulation of catabolic process;GO:0006954//inflammatory response;GO:0002828//regulation of type 2 immune response;GO:0006511//ubiquitin-dependent protein catabolic process;GO:0006875//cellular metal ion homeostasis;GO:0042098//T cell proliferation;GO:000724…	NA	gi|12004976|gb|AAG44248.1|//Nedd4 WW domain-binding protein 5 [Mus musculus]
22143	NM_011654	Tuba1b	321.45	358.45	463.05	410.33	360.34	313.61	GO:0005874//microtubule	GO:0017111//nucleoside-triphosphatase activity;GO:0005198//structural molecule activity;GO:0032550//purine ribonucleoside binding	GO:0006458//'de novo' protein folding;GO:0009154//purine ribonucleotide catabolic process;GO:0007010//cytoskeleton organization;GO:0070670//response to interleukin-4;GO:0043623//cellular protein complex assembly;GO:0044765//single-organism transport	K07374//tubulin alpha	gi|34740335|ref|NP_035784.1|//tubulin alpha-1B chain [Mus musculus]
22121	NM_009438	Rpl13a	321.19	265.44	465.36	433.5	350.03	311.33	GO:0015934//large ribosomal subunit	GO:0005198//structural molecule activity	GO:0034341//response to interferon-gamma;GO:0006412//translation;GO:0051129//negative regulation of cellular component organization	K02872//large subunit ribosomal protein L13Ae	gi|625263830|ref|XP_007623352.1|//PREDICTED: 60S ribosomal protein L13a isoform X2 [Cricetulus griseus]
110954	NM_052835	Rpl10	319.68	291.97	420.43	430.86	327.88	292.79	GO:0043231//intracellular membrane-bounded organelle;GO:0015934//large ribosomal subunit	GO:0005198//structural molecule activity	GO:0019080//viral gene expression;GO:0006613//cotranslational protein targeting to membrane;GO:0006412//translation;GO:0000956//nuclear-transcribed mRNA catabolic process	K02866//large subunit ribosomal protein L10e	gi|556739248|ref|XP_005965182.1|//PREDICTED: 60S ribosomal protein L10 isoform X1 [Pantholops hodgsonii]
12859	NM_009942	Cox5b	319.37	258.89	435.09	439.69	313.46	265.96	GO:0043231//intracellular membrane-bounded organelle;GO:0019866//organelle inner membrane	GO:0043169//cation binding	GO:0009725//response to hormone	K02265//cytochrome c oxidase subunit 5b	gi|148705042|gb|EDL36989.1|//mCG18900, partial [Mus musculus]
11946	NM_007505	Atp5a1	316.81	331.32	374.61	301.75	341.09	309.52	GO:0033178//proton-transporting two-sector ATPase complex, catalytic domain;GO:0005753//mitochondrial proton-transporting ATP synthase complex	GO:0042287//MHC protein binding;GO:0019829//cation-transporting ATPase activity;GO:0032550//purine ribonucleoside binding	GO:0006754//ATP biosynthetic process;GO:0015988//energy coupled proton transmembrane transport, against electrochemical gradient;GO:0007275//multicellular organism development;GO:0009154//purine ribonucleotide catabolic process;GO:0001935//endothelial cell proliferation	K02132//F-type H+-transporting ATPase subunit alpha	gi|589921997|ref|XP_006973917.1|//PREDICTED: ATP synthase subunit alpha, mitochondrial [Peromyscus maniculatus bairdii]
18195	NM_008740	Nsf	316.24	343.81	306.77	239.86	363.2	317.64	GO:0016020//membrane;GO:0044431//Golgi apparatus part;GO:0044327//dendritic spine head	GO:0000149//SNARE binding;GO:0043169//cation binding;GO:0019904//protein domain specific binding;GO:0017016//Ras GTPase binding;GO:0016887//ATPase activity;GO:0032550//purine ribonucleoside binding	GO:0045184//establishment of protein localization;GO:0001881//receptor recycling;GO:0001505//regulation of neurotransmitter levels;GO:0009154//purine ribonucleotide catabolic process;GO:0030001//metal ion transport;GO:0006887//exocytosis	K06027//vesicle-fusing ATPase [EC:3.6.4.6]	gi|49518|emb|CAA33678.1|//N-ethylmaleimide sensitive fusion protein, partial [Cricetulus griseus]
13429	NM_001301737,NM_010065,NR_125959	Dnm1	315.7	368.64	399.62	264.44	422.06	321.92	GO:0016020//membrane;GO:0043231//intracellular membrane-bounded organelle;GO:0015630//microtubule cytoskeleton;GO:0043234//protein complex	GO:0008289//lipid binding;GO:0005515//protein binding;GO:0017111//nucleoside-triphosphatase activity;GO:0032550//purine ribonucleoside binding	GO:0006898//receptor-mediated endocytosis;GO:0009154//purine ribonucleotide catabolic process;GO:0006996//organelle organization	K01528//dynamin GTPase [EC:3.6.5.5]	gi|116063570|ref|NP_034195.2|//dynamin-1 isoform 1 [Mus musculus];gi|32172431|sp|P39053.2|DYN1_MOUSE//RecName: Full=Dynamin-1;gi|60360130|dbj|BAD90284.1|//mKIAA4093 protein [Mus musculus]
13207	NM_007840	Ddx5	314.46	234.16	223	271.46	236.06	286.68	GO:0031981//nuclear lumen;GO:0005681//spliceosomal complex	GO:0035258//steroid hormone receptor binding;GO:0003723//RNA binding;GO:0003724//RNA helicase activity;GO:0003712//transcription cofactor activity;GO:0032550//purine ribonucleoside binding;GO:0042623//ATPase activity, coupled	GO:0030330//DNA damage response, signal transduction by p53 class mediator;GO:0030520//intracellular estrogen receptor signaling pathway;GO:0001649//osteoblast differentiation;GO:0019079//viral genome replication;GO:0048511//rhythmic process;GO:0000380//alternative mRNA splicing, via spliceosome;GO:0043009//chordate embryonic development;GO:0030521//androgen receptor signaling pathway;GO:0006366/…	K12823//ATP-dependent RNA helicase DDX5/DBP2 [EC:3.6.4.13]	gi|74210167|dbj|BAE21355.1|//unnamed protein product [Mus musculus]
19339	NM_001166399,NM_001328047,NM_009001	Rab3a	308.95	300.22	481.45	334.1	411.88	304.69	GO:0030658//transport vesicle membrane;GO:0032991//macromolecular complex;GO:0030141//secretory granule;GO:0030665//clathrin-coated vesicle membrane	GO:0017111//nucleoside-triphosphatase activity;GO:0019899//enzyme binding;GO:0008047//enzyme activator activity;GO:0032550//purine ribonucleoside binding	GO:0045184//establishment of protein localization;GO:0001505//regulation of neurotransmitter levels;GO:0043954//cellular component maintenance;GO:0048667//cell morphogenesis involved in neuron differentiation;GO:0043462//regulation of ATPase activity;GO:0030323//respiratory tube development;GO:0009628//response to abiotic stimulus;GO:0006835//dicarboxylic acid transport;GO:0031338//regulation of …	K07882//Ras-related protein Rab-3A	gi|635037060|ref|XP_007993972.1|//PREDICTED: ras-related protein Rab-3A [Chlorocebus sabaeus]
18645	NM_019410	Pfn2	308.5	251.37	295.72	295.03	275.17	267.02	GO:0005856//cytoskeleton;GO:0033267//axon part	GO:0043168//anion binding;GO:0008092//cytoskeletal protein binding	GO:0008064//regulation of actin polymerization or depolymerization;GO:0016079//synaptic vesicle exocytosis;GO:0030041//actin filament polymerization	K05759//profilin	gi|918612024|ref|XP_005393063.2|//PREDICTED: profilin-2 [Chinchilla lanigera]
18648	NM_023418	Pgam1	308.13	276.02	385.23	373.99	315.35	258.95	GO:0043231//intracellular membrane-bounded organelle;GO:0044444//cytoplasmic part	GO:0034416//bisphosphoglycerate phosphatase activity;GO:0019900//kinase binding;GO:0016868//intramolecular transferase activity, phosphotransferases	GO:0006098//pentose-phosphate shunt;GO:0006096//glycolytic process	K01834//2,3-bisphosphoglycerate-dependent phosphoglycerate mutase [EC:5.4.2.11]	gi|403259801|ref|XP_003922386.1|//PREDICTED: phosphoglycerate mutase 1 [Saimiri boliviensis boliviensis]
18197	NM_001290680,NM_001290681,NM_008741	Nsg2	303.8	283.8	387.52	263.72	358.51	313.12	GO:0012506//vesicle membrane;GO:0031224//intrinsic component of membrane;GO:0005771//multivesicular body;GO:0000139//Golgi membrane	GO:0001664//G-protein coupled receptor binding;GO:0030276//clathrin binding	GO:0007186//G-protein coupled receptor signaling pathway;GO:0006901//vesicle coating	K15493//neuron-specific vesicular protein calcyon	gi|6679142|ref|NP_032767.1|//neuron-specific protein family member 2 [Mus musculus]
12794	NM_001302333,NM_009920	Cnih2	303.06	235.9	371.2	233.51	260.62	225.31	NA	NA	NA	K20368//protein cornichon	NA
66477	NM_023211	Usmg5	298.16	245	355.28	374.13	294.56	242.72	GO:0031224//intrinsic component of membrane;GO:0005743//mitochondrial inner membrane	NA	NA	K18194//up-regulated during skeletal muscle growth protein 5	gi|9843791|emb|CAC03620.1|//stretch regulated skeletal muscle protein [Mus musculus]
67891	NM_024212	Rpl4	297.91	255.41	295.76	375.53	282.19	281.45	GO:0031981//nuclear lumen;GO:0015934//large ribosomal subunit	GO:0005198//structural molecule activity;GO:0005488//binding	GO:0010467//gene expression	K02930//large subunit ribosomal protein L4e	gi|586988825|ref|XP_003987064.2|//PREDICTED: 60S ribosomal protein L4 [Felis catus]
17449	NM_001316675,NM_008618	Mdh1	297.5	279.88	329.65	268	294.93	266.48	GO:0043231//intracellular membrane-bounded organelle;GO:0005815//microtubule organizing center;GO:0044444//cytoplasmic part	GO:0000166//nucleotide binding;GO:0016615//malate dehydrogenase activity	GO:0043648//dicarboxylic acid metabolic process;GO:0005975//carbohydrate metabolic process;GO:0019674//NAD metabolic process;GO:0009060//aerobic respiration	K00025//malate dehydrogenase [EC:1.1.1.37]	gi|148675904|gb|EDL07851.1|//malate dehydrogenase 1, NAD (soluble), isoform CRA_c, partial [Mus musculus]
64294	NM_022417	Itm2c	297	315.36	451	214.81	373.5	340.2	GO:0031224//intrinsic component of membrane;GO:0005764//lysosome	GO:0042277//peptide binding;GO:0032550//purine ribonucleoside binding	GO:0010975//regulation of neuron projection development;GO:0043068//positive regulation of programmed cell death	K18265//integral membrane protein 2C	gi|297265084|ref|XP_001112946.2|//PREDICTED: integral membrane protein 2C [Macaca mulatta]
228033	NM_001301721,NM_001301722,NM_175015	Atp5g3	296.55	265.51	395.61	347.25	272.67	232.44	GO:0005740//mitochondrial envelope;GO:0031224//intrinsic component of membrane;GO:0033177//proton-transporting two-sector ATPase complex, proton-transporting domain	GO:0015077//monovalent inorganic cation transmembrane transporter activity;GO:0005488//binding	GO:0015988//energy coupled proton transmembrane transport, against electrochemical gradient;GO:0006754//ATP biosynthetic process;GO:0097305//response to alcohol;GO:0044767//single-organism developmental process	K02128//F-type H+-transporting ATPase subunit c	gi|537152032|gb|ERE71959.1|//ATP synthase lipid-binding protein [Cricetulus griseus]
20511	NM_001077514,NM_001077515,NM_011393	Slc1a2	295.76	327.06	162.25	131.8	263.16	269.36	NA	NA	NA	K05613//solute carrier family 1 (glial high affinity glutamate transporter), member 2	NA
18655	NM_008828	Pgk1	294.43	267.32	303.31	304.44	265.6	254.99	NA	NA	NA	K00927//phosphoglycerate kinase [EC:2.7.2.3]	NA
54401	NM_018753	Ywhab	293.75	264.81	237.66	337.46	252.18	241	GO:0043234//protein complex;GO:0048770//pigment granule	GO:0016597//amino acid binding;GO:0003712//transcription cofactor activity;GO:0019899//enzyme binding;GO:0016491//oxidoreductase activity	GO:0032507//maintenance of protein location in cell;GO:0006468//protein phosphorylation;GO:0006351//transcription, DNA-templated;GO:0044710//single-organism metabolic process;GO:0044093//positive regulation of molecular function;GO:0006886//intracellular protein transport;GO:0038127//ERBB signaling pathway;GO:0012501//programmed cell death;GO:0007264//small GTPase mediated signal transduction;GO:…	K16197//14-3-3 protein beta/theta/zeta	gi|676275909|gb|KFO30241.1|//14-3-3 protein beta/alpha [Fukomys damarensis]
20091	NM_016959	Rps3a1	292.22	238.05	307.78	398.05	285.37	282.8	GO:0031981//nuclear lumen;GO:0015935//small ribosomal subunit	GO:0005515//protein binding;GO:0005198//structural molecule activity;GO:0003676//nucleic acid binding	GO:0012502//induction of programmed cell death;GO:0019080//viral gene expression;GO:0006613//cotranslational protein targeting to membrane;GO:0006412//translation;GO:0048869//cellular developmental process;GO:0000956//nuclear-transcribed mRNA catabolic process	K02984//small subunit ribosomal protein S3Ae	gi|254553321|ref|NP_058655.3|//40S ribosomal protein S3a [Mus musculus]
22153	NM_009451	Tubb4a	291.79	285.96	402.52	368.91	317.64	265.59	GO:0043231//intracellular membrane-bounded organelle;GO:0016020//membrane;GO:0032991//macromolecular complex;GO:0044297//cell body;GO:0015630//microtubule cytoskeleton;GO:0033267//axon part;GO:0044444//cytoplasmic part	GO:0017111//nucleoside-triphosphatase activity;GO:0005198//structural molecule activity;GO:0032550//purine ribonucleoside binding	GO:0006458//'de novo' protein folding;GO:0009154//purine ribonucleotide catabolic process;GO:0043623//cellular protein complex assembly;GO:0044772//mitotic cell cycle phase transition	K07375//tubulin beta	gi|574584811|ref|NP_001276056.1|//tubulin beta-4A chain isoform 2 [Homo sapiens]
20250	NM_009128	Scd2	291.65	335.76	260.96	187.26	298.26	302.71	GO:0043231//intracellular membrane-bounded organelle;GO:0031224//intrinsic component of membrane;GO:0031090//organelle membrane	GO:0046914//transition metal ion binding;GO:0016215//acyl-CoA desaturase activity	GO:0006631//fatty acid metabolic process;GO:0008366//axon ensheathment	K00507//stearoyl-CoA desaturase (Delta-9 desaturase) [EC:1.14.19.1]	gi|188219606|ref|NP_033154.2|//acyl-CoA desaturase 2 [Mus musculus]
20116	NM_009098	Rps8	291.36	271.26	409.86	439.84	327.35	271.99	GO:0015935//small ribosomal subunit	GO:0005198//structural molecule activity	GO:0019080//viral gene expression;GO:0006613//cotranslational protein targeting to membrane;GO:0006412//translation;GO:0030490//maturation of SSU-rRNA;GO:0000956//nuclear-transcribed mRNA catabolic process	K02995//small subunit ribosomal protein S8e	gi|795270501|ref|XP_011857247.1|//PREDICTED: 40S ribosomal protein S8 isoform X1 [Mandrillus leucophaeus]
56876	NM_001039386,NM_001039387,NM_001177654,NM_001177655,NM_020276	Nsmf	291.28	282.39	356.07	279.72	289.06	232.41	NA	NA	NA	NA	NA
270106	NM_016738	Rpl13	290.92	281.16	435.1	448.12	323.88	271.68	GO:0015934//large ribosomal subunit	GO:0005198//structural molecule activity;GO:0003676//nucleic acid binding	GO:0019080//viral gene expression;GO:0006613//cotranslational protein targeting to membrane;GO:0006412//translation;GO:0000956//nuclear-transcribed mRNA catabolic process	K02873//large subunit ribosomal protein L13e	gi|148679762|gb|EDL11709.1|//mCG19578, isoform CRA_b [Mus musculus]
20979	NM_001252341,NM_001252342,NM_009306	Syt1	290.02	323.23	263.08	216.54	356.28	337.38	GO:0031224//intrinsic component of membrane;GO:0030141//secretory granule;GO:0042995//cell projection;GO:0030667//secretory granule membrane;GO:0008021//synaptic vesicle;GO:0030659//cytoplasmic vesicle membrane;GO:0097060//synaptic membrane	GO:0046872//metal ion binding;GO:0043168//anion binding;GO:0070325//lipoprotein particle receptor binding;GO:0019905//syntaxin binding;GO:0005543//phospholipid binding	GO:0009593//detection of chemical stimulus;GO:0001505//regulation of neurotransmitter levels;GO:0006906//vesicle fusion;GO:0010038//response to metal ion;GO:0017156//calcium ion regulated exocytosis	K15290//synaptotagmin-1	gi|672058642|ref|XP_008763575.1|//PREDICTED: synaptotagmin-1 isoform X2 [Rattus norvegicus];gi|672058640|ref|XP_008763574.1|//PREDICTED: synaptotagmin-1 isoform X1 [Rattus norvegicus]
29811	NM_001145959,NM_013864	Ndrg2	289.61	308.44	298.98	135.44	297.14	296.43	GO:0031981//nuclear lumen;GO:0005815//microtubule organizing center;GO:0044444//cytoplasmic part;GO:0043005//neuron projection	NA	GO:0043409//negative regulation of MAPK cascade;GO:0001817//regulation of cytokine production;GO:0007166//cell surface receptor signaling pathway;GO:0048731//system development;GO:0008285//negative regulation of cell proliferation;GO:0048869//cellular developmental process	K18266//protein NDRG1	gi|7305305|ref|NP_038892.1|//protein NDRG2 isoform 1 [Mus musculus];gi|225543196|ref|NP_001139431.1|//protein NDRG2 isoform 2 [Mus musculus]
66237	NM_023179	Atp6v1g2	289.21	279.56	425.17	344.99	346.97	269.92	GO:0005774//vacuolar membrane;GO:0030672//synaptic vesicle membrane	GO:0019829//cation-transporting ATPase activity	GO:0006811//ion transport;GO:0006996//organelle organization;GO:0007169//transmembrane receptor protein tyrosine kinase signaling pathway;GO:0044403//symbiosis, encompassing mutualism through parasitism;GO:0006875//cellular metal ion homeostasis;GO:0009154//purine ribonucleotide catabolic process;GO:0006818//hydrogen transport;GO:0015031//protein transport	K02152//V-type H+-transporting ATPase subunit G	gi|511923809|ref|XP_004781065.1|//PREDICTED: V-type proton ATPase subunit G 2 isoform X2 [Mustela putorius furo]
68404	NM_153529	Nrn1	288.68	162.18	175.35	412.28	164.19	144.43	GO:0008328//ionotropic glutamate receptor complex	NA	GO:0048667//cell morphogenesis involved in neuron differentiation	K05726//breast cancer anti-estrogen resistance 1	gi|23956286|ref|NP_705757.1|//neuritin precursor [Mus musculus]
20090	NM_009093	Rps29	287.88	249.21	439.4	452.58	308.92	261.06	GO:0015935//small ribosomal subunit	GO:0046914//transition metal ion binding;GO:0003824//catalytic activity;GO:0005198//structural molecule activity;GO:0003676//nucleic acid binding	GO:0019080//viral gene expression;GO:0006613//cotranslational protein targeting to membrane;GO:0006412//translation;GO:0048646//anatomical structure formation involved in morphogenesis;GO:0007049//cell cycle;GO:0030218//erythrocyte differentiation;GO:0000956//nuclear-transcribed mRNA catabolic process;GO:0072331//signal transduction by p53 class mediator	K02980//small subunit ribosomal protein S29e	gi|759100021|ref|XP_011375277.1|//PREDICTED: LOW QUALITY PROTEIN: 40S ribosomal protein S29 [Pteropus vampyrus]
108699	NM_001113246,NM_001166603,NM_001166604,NM_029716,NM_175752	Chn1	287.1	239.08	268.84	175.9	263.9	243.52	GO:0044464//cell part;GO:0044444//cytoplasmic part	GO:0043169//cation binding;GO:0030674//protein binding, bridging;GO:0005102//receptor binding;GO:0008047//enzyme activator activity	GO:0007169//transmembrane receptor protein tyrosine kinase signaling pathway;GO:0007411//axon guidance	K20315//Rho GTPase-activating protein 21/23;K10360//myosin IX;K13736//Rho GTPase-activating protein 10;K02649//phosphoinositide-3-kinase regulatory subunit alpha/beta/delta	gi|262205438|ref|NP_001160076.1|//N-chimaerin isoform 5 [Mus musculus];gi|262205420|ref|NP_001106717.2|//N-chimaerin isoform 3 [Mus musculus];gi|262205432|ref|NP_001160075.1|//N-chimaerin isoform 4 [Mus musculus];gi|262205426|ref|NP_786928.2|//N-chimaerin isoform 1 [Mus musculus]
18674	NM_133668	Slc25a3	286.76	248.44	312.74	309.88	243.43	225.97	GO:0031224//intrinsic component of membrane;GO:0043231//intracellular membrane-bounded organelle;GO:0019866//organelle inner membrane	GO:0015291//secondary active transmembrane transporter activity;GO:0015078//hydrogen ion transmembrane transporter activity	GO:0044763//single-organism cellular process;GO:0051234//establishment of localization	K15102//solute carrier family 25 (mitochondrial phosphate transporter), member 3	gi|148689581|gb|EDL21528.1|//mCG10343, isoform CRA_c, partial [Mus musculus]
21833	NM_001313983,NM_178060	Thra	285.44	294.22	419.02	287.75	394.87	295.2	NA	NA	NA	K05547//thyroid hormone receptor alpha	NA
18111	NM_001291128,NM_001291129,NM_001291130,NM_010923,NM_180960	Nnat	283.52	258.39	315.97	458.06	220.94	211.63	NA	NA	GO:0009746//response to hexose;GO:0008104//protein localization;GO:0007417//central nervous system development;GO:0050796//regulation of insulin secretion	NA	gi|597955293|ref|NP_001278057.1|//neuronatin isoform c [Mus musculus];gi|148674292|gb|EDL06239.1|//neuronatin, isoform CRA_c, partial [Mus musculus];gi|148674291|gb|EDL06238.1|//neuronatin, isoform CRA_b, partial [Mus musculus];gi|426242021|ref|XP_004014877.1|//PREDICTED: neuronatin isoform X1 [Ovis aries]
30853	NM_001170341,NM_145385	Mlf2	283.51	257.64	355.98	366.75	285.71	225.65	GO:0043231//intracellular membrane-bounded organelle	NA	GO:0006950//response to stress	K15622//myeloid leukemia factor 1	gi|625280369|ref|XP_007631839.1|//PREDICTED: myeloid leukemia factor 2 isoform X2 [Cricetulus griseus]
16572	NM_001039000,NM_008447	Kif5a	279.05	381.16	335.3	253.71	395.28	353.11	GO:0030424//axon;GO:0044297//cell body;GO:0005875//microtubule associated complex;GO:0044444//cytoplasmic part	GO:0015631//tubulin binding;GO:0003774//motor activity;GO:0032550//purine ribonucleoside binding	GO:0006928//movement of cell or subcellular component;GO:0007267//cell-cell signaling;GO:0002478//antigen processing and presentation of exogenous peptide antigen;GO:0007599//hemostasis	K10396//kinesin family member 5	gi|60360518|dbj|BAD90503.1|//mKIAA4086 protein [Mus musculus]
67568	NM_026242	Mrfap1	278.21	214.27	271.5	330.04	237.36	227.62	GO:0043231//intracellular membrane-bounded organelle;GO:0044444//cytoplasmic part	GO:0046914//transition metal ion binding	GO:0019318//hexose metabolic process	K07190//phosphorylase kinase alpha/beta subunit	gi|33086610|gb|AAP92617.1|//Ab2-450 [Rattus norvegicus]
11840	NM_001130408,NM_007476	Arf1	278.18	270.48	342.65	304.45	282.03	239.7	GO:0012505//endomembrane system;GO:0043231//intracellular membrane-bounded organelle;GO:0016020//membrane;GO:0030016//myofibril	GO:0017111//nucleoside-triphosphatase activity;GO:0004871//signal transducer activity;GO:0032550//purine ribonucleoside binding	GO:0045184//establishment of protein localization;GO:0050688//regulation of defense response to virus;GO:0035556//intracellular signal transduction;GO:0046474//glycerophospholipid biosynthetic process;GO:0030003//cellular cation homeostasis;GO:0035964//COPI-coated vesicle budding;GO:0044764//multi-organism cellular process;GO:0009154//purine ribonucleotide catabolic process;GO:0002478//antigen pr…	K07937//ADP-ribosylation factor 1	gi|672068062|ref|XP_008766092.1|//PREDICTED: ADP-ribosylation factor 1 isoform X2 [Rattus norvegicus]
319195	NM_001002239	Rpl17	278.03	251.49	355.62	402.91	307.56	264.8	GO:0015934//large ribosomal subunit	GO:0005198//structural molecule activity	GO:0019080//viral gene expression;GO:0006613//cotranslational protein targeting to membrane;GO:0006412//translation;GO:0000956//nuclear-transcribed mRNA catabolic process	K02880//large subunit ribosomal protein L17e	gi|28174920|gb|AAH03896.2|//Rpl17 protein, partial [Mus musculus]
20320	NM_001293673,NM_009145	Nptn	276.48	265.3	243.23	244.34	260.3	241.34	GO:0031224//intrinsic component of membrane;GO:0097060//synaptic membrane	GO:0005104//fibroblast growth factor receptor binding	GO:0016337//single organismal cell-cell adhesion;GO:0008543//fibroblast growth factor receptor signaling pathway;GO:0048169//regulation of long-term neuronal synaptic plasticity;GO:0010975//regulation of neuron projection development;GO:0051480//regulation of cytosolic calcium ion concentration	K06535//basigin	gi|654822535|ref|NP_001280602.1|//neuroplastin isoform 2 precursor [Mus musculus];gi|153945724|ref|NP_033171.2|//neuroplastin isoform 1 precursor [Mus musculus]
59049	NM_021551	Slc22a17	274.62	271.12	371.46	262.88	301.46	277.98	GO:0031090//organelle membrane;GO:0016021//integral component of membrane	GO:0038023//signaling receptor activity;GO:0005215//transporter activity	GO:0044763//single-organism cellular process;GO:0015688//iron chelate transport	K08213//MFS transporter, OCT family, solute carrier family 22 (organic cation transporter), member 17	gi|743718738|ref|XP_010953114.1|//PREDICTED: solute carrier family 22 member 17, partial [Camelus bactrianus]
11676	NM_001303423,NM_009657	Aldoc	274.38	254.08	297.93	135.11	278.04	241.44	GO:0043231//intracellular membrane-bounded organelle;GO:0043005//neuron projection	GO:0005515//protein binding;GO:0016832//aldehyde-lyase activity	GO:0006007//glucose catabolic process;GO:0051262//protein tetramerization;GO:0051260//protein homooligomerization;GO:0044767//single-organism developmental process;GO:0009719//response to endogenous stimulus;GO:0009887//animal organ morphogenesis;GO:0012501//programmed cell death;GO:0010033//response to organic substance;GO:0006796//phosphate-containing compound metabolic process	K01623//fructose-bisphosphate aldolase, class I [EC:4.1.2.13]	gi|60687506|ref|NP_033787.2|//fructose-bisphosphate aldolase C [Mus musculus]
13682	NM_001123037,NM_001123038,NM_013506,NR_110335	Eif4a2	273.31	212.27	218.08	250.71	259.7	288.97	GO:0043234//protein complex;GO:0044444//cytoplasmic part	GO:0008135//translation factor activity, RNA binding;GO:0042623//ATPase activity, coupled;GO:0032550//purine ribonucleoside binding	GO:0006413//translational initiation;GO:0000288//nuclear-transcribed mRNA catabolic process, deadenylation-dependent decay;GO:0007166//cell surface receptor signaling pathway	K03257//translation initiation factor 4A	gi|795172109|ref|XP_011842797.1|//PREDICTED: eukaryotic initiation factor 4A-II-like isoform X3 [Mandrillus leucophaeus];gi|148665241|gb|EDK97657.1|//eukaryotic translation initiation factor 4A2, isoform CRA_c, partial [Mus musculus];gi|56605748|ref|NP_001008336.1|//eukaryotic initiation factor 4A-II [Rattus norvegicus]
76846	NM_029767	Rps9	273.01	268.94	396.76	440.62	277.96	240.91	GO:0031981//nuclear lumen;GO:0015935//small ribosomal subunit	GO:0003723//RNA binding;GO:0005198//structural molecule activity	GO:0019080//viral gene expression;GO:0008283//cell proliferation;GO:0006613//cotranslational protein targeting to membrane;GO:0006412//translation;GO:0000956//nuclear-transcribed mRNA catabolic process	K02997//small subunit ribosomal protein S9e	gi|545487328|ref|XP_533590.3|//PREDICTED: 40S ribosomal protein S9 [Canis lupus familiaris]
67671	NM_001048057,NM_001048058,NM_023372	Rpl38	272.86	261.09	440.83	454.61	322.84	250.97	GO:0015934//large ribosomal subunit;GO:0070992//translation initiation complex	GO:0005198//structural molecule activity;GO:0003676//nucleic acid binding	GO:0042471//ear morphogenesis;GO:0019080//viral gene expression;GO:0007498//mesoderm development;GO:0006613//cotranslational protein targeting to membrane;GO:0000027//ribosomal large subunit assembly;GO:0006412//translation;GO:0050954//sensory perception of mechanical stimulus;GO:0000956//nuclear-transcribed mRNA catabolic process	K02923//large subunit ribosomal protein L38e	gi|327358533|gb|AEA51113.1|//60S ribosomal protein L38, partial [Oryzias melastigma]
12424	NM_001284508,NM_031161	Cck	272.79	296.39	528.95	343.97	394.84	276.52	NA	NA	NA	K05226//cholecystokinin	NA
57436	NM_020590	Gabarapl1	272.54	285.65	368.47	316.25	313.24	265.88	GO:0012506//vesicle membrane;GO:0030425//dendrite;GO:0015630//microtubule cytoskeleton;GO:0032589//neuron projection membrane;GO:0005773//vacuole	GO:0015631//tubulin binding;GO:0005102//receptor binding	GO:0044248//cellular catabolic process	K08341//GABA(A) receptor-associated protein	gi|744582851|ref|XP_010984496.1|//PREDICTED: gamma-aminobutyric acid receptor-associated protein-like 1 [Camelus dromedarius]
70350	NM_027395	Basp1	271.15	259.01	319.39	323.07	258.54	209.87	NA	NA	NA	NA	gi|344246100|gb|EGW02204.1|//hypothetical protein I79_011772 [Cricetulus griseus]
66489	NM_025592	Rpl35	269.64	234.75	393.94	440.7	284.85	240.12	GO:0031981//nuclear lumen;GO:0015934//large ribosomal subunit	GO:0003723//RNA binding;GO:0005198//structural molecule activity	GO:0019080//viral gene expression;GO:0006613//cotranslational protein targeting to membrane;GO:0006412//translation;GO:0000956//nuclear-transcribed mRNA catabolic process	K02918//large subunit ribosomal protein L35e	gi|119608008|gb|EAW87602.1|//ribosomal protein L35, isoform CRA_b [Homo sapiens]
12653	NM_007694	Chgb	269.14	185.51	191.23	215.3	199.48	189.48	GO:0016023//null	NA	NA	K19991//chromogranin-B	gi|6680934|ref|NP_031720.1|//secretogranin-1 precursor [Mus musculus]
67186	NM_026020	Rplp2	268.93	250.35	396.36	413.13	257.11	212.75	NA	NA	NA	K02943//large subunit ribosomal protein LP2	NA
12867	NM_007749	Cox7c	268.34	243.52	335.2	345.24	264.09	236.66	GO:0031224//intrinsic component of membrane;GO:0043231//intracellular membrane-bounded organelle;GO:0019866//organelle inner membrane	GO:0015002//heme-copper terminal oxidase activity	GO:0044710//single-organism metabolic process;GO:0006811//ion transport;GO:0006818//hydrogen transport	K02272//cytochrome c oxidase subunit 7c	gi|148692956|gb|EDL24903.1|//mCG14133, partial [Mus musculus]
71679	NM_027862	Atp5h	268.33	245.52	374.24	324.89	279.76	247.32	GO:0005753//mitochondrial proton-transporting ATP synthase complex;GO:0033177//proton-transporting two-sector ATPase complex, proton-transporting domain	GO:0015077//monovalent inorganic cation transmembrane transporter activity;GO:0017111//nucleoside-triphosphatase activity	GO:0006754//ATP biosynthetic process;GO:0009154//purine ribonucleotide catabolic process;GO:0006818//hydrogen transport	K02138//F-type H+-transporting ATPase subunit d	gi|21313679|ref|NP_082138.1|//ATP synthase subunit d, mitochondrial [Mus musculus]
20617	NM_001042451,NM_009221	Snca	268.22	171.66	228.56	351.14	214.01	206	GO:0005856//cytoskeleton;GO:0031965//nuclear membrane;GO:0005783//endoplasmic reticulum;GO:0030667//secretory granule membrane;GO:0030136//clathrin-coated vesicle;GO:0030529//intracellular ribonucleoprotein complex;GO:0033267//axon part;GO:0005578//proteinaceous extracellular matrix	GO:0005506//iron ion binding;GO:0031072//heat shock protein binding;GO:0003824//catalytic activity;GO:0004859//phospholipase inhibitor activity;GO:0008289//lipid binding;GO:0015631//tubulin binding;GO:0050542//icosanoid binding;GO:0004869//cysteine-type endopeptidase inhibitor activity;GO:0019899//enzyme binding	GO:0002694//regulation of leukocyte activation;GO:0031111//negative regulation of microtubule polymerization or depolymerization;GO:0042773//ATP synthesis coupled electron transport;GO:0042053//regulation of dopamine metabolic process;GO:0007269//neurotransmitter secretion;GO:0071363//cellular response to growth factor stimulus;GO:0042116//macrophage activation;GO:0051620//norepinephrine uptake;G…	K04528//alpha-synuclein	gi|148666340|gb|EDK98756.1|//synuclein, alpha, isoform CRA_b, partial [Mus musculus]
14758	NM_001177955,NM_001177956,NM_001177957,NM_001177958,NM_001177959,NM_001177960,NM_001177961,NM_001177962,NM_023122	Gpm6b	267.94	216.7	165.06	203.35	233.98	268.49	GO:0031224//intrinsic component of membrane	NA	GO:0045184//establishment of protein localization;GO:0001952//regulation of cell-matrix adhesion;GO:0030282//bone mineralization;GO:0030036//actin cytoskeleton organization;GO:0043271//negative regulation of ion transport;GO:0048523//negative regulation of cellular process;GO:0022607//cellular component assembly;GO:0048869//cellular developmental process	K17271//myelin proteolipid protein	gi|295789068|ref|NP_001171426.1|//neuronal membrane glycoprotein M6-b isoform 1 [Mus musculus];gi|148708789|gb|EDL40736.1|//glycoprotein m6b, isoform CRA_d, partial [Mus musculus];gi|295789076|ref|NP_001171430.1|//neuronal membrane glycoprotein M6-b isoform 5 [Mus musculus];gi|295789070|ref|NP_001171427.1|//neuronal membrane glycoprotein M6-b isoform 2 [Mus musculus];gi|295789074|ref|NP_001171429…
76709	NM_029711	Arpc2	262.13	180.88	197.19	216.4	183.11	173.92	GO:0016020//membrane;GO:0043231//intracellular membrane-bounded organelle;GO:0015629//actin cytoskeleton;GO:0005924//cell-substrate adherens junction	GO:0008092//cytoskeletal protein binding;GO:0005198//structural molecule activity;GO:0032403//protein complex binding	GO:0008064//regulation of actin polymerization or depolymerization;GO:0010770//positive regulation of cell morphogenesis involved in differentiation;GO:0030041//actin filament polymerization	K05758//actin related protein 2/3 complex, subunit 2	gi|74195800|dbj|BAE30463.1|//unnamed protein product [Mus musculus]
57294	NM_027015,NR_033727	Rps27	260.32	278.17	427.78	392.64	365.47	279.38	GO:0043231//intracellular membrane-bounded organelle;GO:0015935//small ribosomal subunit	GO:0046914//transition metal ion binding;GO:0005198//structural molecule activity;GO:0003676//nucleic acid binding	GO:0019080//viral gene expression;GO:0006613//cotranslational protein targeting to membrane;GO:0006412//translation;GO:0007067//mitotic nuclear division;GO:0000956//nuclear-transcribed mRNA catabolic process	K02978//small subunit ribosomal protein S27e	gi|505851583|ref|XP_004619237.1|//PREDICTED: 40S ribosomal protein S27 [Sorex araneus];gi|395824794|ref|XP_003785639.1|//PREDICTED: 40S ribosomal protein S27-like [Otolemur garnettii]
20655	NM_011434	Sod1	260	234.71	386.51	320.29	287.8	242.66	NA	NA	NA	K04565//superoxide dismutase, Cu-Zn family [EC:1.15.1.1]	gi|45597447|ref|NP_035564.1|//superoxide dismutase [Cu-Zn] [Mus musculus]
26950	NM_012038	Vsnl1	259.98	267.06	242.75	259.63	261.21	260.84	NA	GO:0046872//metal ion binding	GO:0007399//nervous system development;GO:0019932//second-messenger-mediated signaling	K19936//visinin-like protein 1	gi|880932026|ref|XP_012975277.1|//PREDICTED: visinin-like protein 1 isoform X1 [Mesocricetus auratus]
20044	NM_020600	Rps14	258.86	241.98	409.46	360.32	278.78	228.47	GO:0031981//nuclear lumen;GO:0015935//small ribosomal subunit	GO:0003729//mRNA binding;GO:0003824//catalytic activity;GO:0005198//structural molecule activity	GO:0019080//viral gene expression;GO:0006613//cotranslational protein targeting to membrane;GO:0030099//myeloid cell differentiation;GO:0022618//ribonucleoprotein complex assembly;GO:0006412//translation;GO:0006364//rRNA processing;GO:0000956//nuclear-transcribed mRNA catabolic process;GO:0006366//transcription from RNA polymerase II promoter	K02955//small subunit ribosomal protein S14e	gi|859746458|ref|XP_004737878.2|//PREDICTED: 40S ribosomal protein S14 [Mustela putorius furo]
27176	NM_013721	Rpl7a	258.7	242.13	336.28	393.99	264.03	223.51	GO:0015934//large ribosomal subunit	GO:0005198//structural molecule activity;GO:0003676//nucleic acid binding	GO:0019080//viral gene expression;GO:0022613//ribonucleoprotein complex biogenesis;GO:0006613//cotranslational protein targeting to membrane;GO:0006412//translation;GO:0000956//nuclear-transcribed mRNA catabolic process	K02936//large subunit ribosomal protein L7Ae	gi|148708155|gb|EDL40102.1|//mCG12602 [Mus musculus]
14797	NM_001276288,NM_010347,NR_074087	Aes	253.95	248.21	378.16	251.43	285.16	229.8	GO:0043231//intracellular membrane-bounded organelle	GO:0003712//transcription cofactor activity;GO:0005488//binding	GO:0043393//regulation of protein binding;GO:0009653//anatomical structure morphogenesis;GO:0030178//negative regulation of Wnt signaling pathway;GO:0034097//response to cytokine;GO:0048731//system development;GO:0006366//transcription from RNA polymerase II promoter;GO:0043065//positive regulation of apoptotic process;GO:0040007//growth	K04497//groucho	gi|443609482|ref|NP_001263217.1|//amino-terminal enhancer of split isoform 2 [Mus musculus];gi|926695816|ref|XP_013820761.1|//PREDICTED: amino-terminal enhancer of split [Capra hircus]
66168	NM_023168	Grina	253.9	225.91	300.13	273.86	256.64	207.8	NA	NA	NA	K06890//uncharacterized protein	NA
13806	NM_023119	Eno1	253.78	353.85	476.39	170.9	390.42	224.94	NA	NA	NA	K01689//enolase [EC:4.2.1.11]	NA
330695	NM_183315	Ctxn1	252.61	227.09	377.32	272.17	283.56	211.5	GO:0016020//membrane	NA	NA	NA	gi|148690044|gb|EDL21991.1|//cortexin 1 [Mus musculus]
20604	NM_009215	Sst	252.32	225.82	353	345.9	235.76	183.67	GO:0044421//extracellular region part;GO:0044297//cell body	GO:0005102//receptor binding	GO:0044707//single-multicellular organism process;GO:0016477//cell migration;GO:0001101//response to acid chemical;GO:0006970//response to osmotic stress;GO:0007267//cell-cell signaling;GO:0007166//cell surface receptor signaling pathway;GO:0008283//cell proliferation;GO:0031667//response to nutrient levels;GO:0009755//hormone-mediated signaling pathway	K05237//somatostatin	gi|6678035|ref|NP_033241.1|//somatostatin precursor [Mus musculus]
21402	NM_011543	Skp1a	252.16	185.67	183.55	274.56	209.62	240.18	NA	NA	NA	K03094//S-phase kinase-associated protein 1	NA
20918	NM_011508	Eif1	251.89	219.39	309.98	370.03	242.63	223.29	GO:0044424//intracellular part	GO:0008135//translation factor activity, RNA binding	GO:0006413//translational initiation;GO:0050896//response to stimulus;GO:0007549//dosage compensation	K03113//translation initiation factor 1	gi|611991798|ref|XP_001364419.2|//PREDICTED: uncharacterized protein LOC100012315 [Monodelphis domestica]
14567	NM_010273	Gdi1	251.7	255.83	294.79	274.33	296.21	262.81	GO:0032991//macromolecular complex;GO:0044424//intracellular part;GO:0042995//cell projection	GO:0017016//Ras GTPase binding;GO:0005092//GDP-dissociation inhibitor activity;GO:0008047//enzyme activator activity;GO:0036094//small molecule binding	GO:0045184//establishment of protein localization;GO:0007154//cell communication;GO:0010038//response to metal ion;GO:0007409//axonogenesis	K17255//Rab GDP dissociation inhibitor	gi|148697875|gb|EDL29822.1|//guanosine diphosphate (GDP) dissociation inhibitor 1, isoform CRA_a, partial [Mus musculus]
11966	NM_007509	Atp6v1b2	250.98	264.62	245.37	276.14	269.73	231.86	GO:0031224//intrinsic component of membrane;GO:0042995//cell projection;GO:0033176//proton-transporting V-type ATPase complex;GO:0048770//pigment granule	GO:0003824//catalytic activity;GO:0022857//transmembrane transporter activity	GO:0015988//energy coupled proton transmembrane transport, against electrochemical gradient;GO:0009150//purine ribonucleotide metabolic process;GO:0051452//intracellular pH reduction	K02147//V-type H+-transporting ATPase subunit B	gi|532056467|ref|XP_005370941.1|//PREDICTED: V-type proton ATPase subunit B, brain isoform [Microtus ochrogaster]
19989	NM_011291	Rpl7	249.51	184.19	216.36	309.91	198.84	217.84	GO:0015934//large ribosomal subunit	GO:0003723//RNA binding;GO:0042802//identical protein binding;GO:0005198//structural molecule activity	GO:0019080//viral gene expression;GO:0042254//ribosome biogenesis;GO:0006613//cotranslational protein targeting to membrane;GO:0006412//translation;GO:0000956//nuclear-transcribed mRNA catabolic process	K02937//large subunit ribosomal protein L7e	gi|31981515|ref|NP_035421.2|//60S ribosomal protein L7 [Mus musculus]
19941	NM_009080	Rpl26	247.54	206.56	322.36	381.59	265.34	237.37	NA	NA	NA	K02898//large subunit ribosomal protein L26e	gi|537145497|gb|ERE69430.1|//60S ribosomal protein L26-like protein [Cricetulus griseus]
16593	NM_001025358,NM_001025359,NM_001025360,NM_001025361,NM_001025362,NM_001025363,NM_001081959,NM_008450	Klc1	245.02	256.1	311.22	311.39	269.22	219.75	GO:0044297//cell body;GO:0005875//microtubule associated complex;GO:0044444//cytoplasmic part;GO:0031982//vesicle;GO:0043005//neuron projection	GO:0003774//motor activity;GO:0008092//cytoskeletal protein binding;GO:0005488//binding	GO:0006928//movement of cell or subcellular component;GO:0010970//transport along microtubule;GO:0002478//antigen processing and presentation of exogenous peptide antigen;GO:0007599//hemostasis;GO:0015031//protein transport;GO:0032988//ribonucleoprotein complex disassembly	K10407//kinesin light chain	gi|575403060|ref|NP_001020529.2|//kinesin light chain 1 isoform 1B [Mus musculus];gi|575403066|ref|NP_001020532.2|//kinesin light chain 1 isoform 1E [Mus musculus];gi|131412207|ref|NP_001075428.1|//kinesin light chain 1 isoform 1H [Mus musculus];gi|131412178|ref|NP_001020531.2|//kinesin light chain 1 isoform 1D [Mus musculus] ;gi|575403064|ref|NP_001020534.2|//kinesin light chain 1 isoform 1F [Mu…
12889	NM_007756	Cplx1	245.01	285.25	286.4	204.03	304.25	244.3	GO:0044297//cell body;GO:0031201//SNARE complex;GO:0043005//neuron projection	GO:0019905//syntaxin binding;GO:0005215//transporter activity	GO:0030072//peptide hormone secretion;GO:0006887//exocytosis	K15294//complexin-1/2	gi|752420454|ref|XP_002924450.2|//PREDICTED: complexin-1 [Ailuropoda melanoleuca]
14109	NM_001160239,NM_001190436,NM_007990	Fau	244.97	222.4	367.05	351.74	252.92	211.29	GO:0015935//small ribosomal subunit	GO:0005198//structural molecule activity;GO:0005488//binding;GO:0003676//nucleic acid binding	GO:0019080//viral gene expression;GO:0010467//gene expression;GO:0006613//cotranslational protein targeting to membrane;GO:0006412//translation;GO:0000956//nuclear-transcribed mRNA catabolic process	K02983//small subunit ribosomal protein S30e	gi|15822914|dbj|BAB68608.1|//fau [Mus musculus domesticus];gi|149062132|gb|EDM12555.1|//rCG47344, isoform CRA_b [Rattus norvegicus]
20068	NM_009092	Rps17	243.4	205.34	299.32	354.44	238.24	214.13	NA	NA	NA	K02962//small subunit ribosomal protein S17e	gi|26377673|dbj|BAC25377.1|//unnamed protein product [Mus musculus]
18039	NM_010910	Nefl	243.15	159.47	167.82	188.4	193.98	186.27	GO:0005882//intermediate filament;GO:0043005//neuron projection	GO:0005198//structural molecule activity;GO:0019899//enzyme binding	GO:0045110//intermediate filament bundle assembly;GO:0031103//axon regeneration;GO:0008088//axo-dendritic transport;GO:0043066//negative regulation of apoptotic process;GO:0032536//regulation of cell projection size;GO:0050905//neuromuscular process;GO:0051384//response to glucocorticoid;GO:0043623//cellular protein complex assembly	K04572//neurofilament light polypeptide	gi|984126115|ref|XP_015354881.1|//PREDICTED: neurofilament light polypeptide [Marmota marmota marmota]
217124	NM_172261	Ppp1r9b	242.88	266.51	314.32	231.1	287.24	236.98	GO:0001726//ruffle;GO:0030425//dendrite;GO:0008287//protein serine/threonine phosphatase complex;GO:0016020//membrane;GO:0031981//nuclear lumen;GO:0015629//actin cytoskeleton;GO:0070161//anchoring junction	GO:0008092//cytoskeletal protein binding;GO:0019903//protein phosphatase binding;GO:0019212//phosphatase inhibitor activity	GO:0006396//RNA processing;GO:0001558//regulation of cell growth;GO:0007346//regulation of mitotic cell cycle;GO:0030036//actin cytoskeleton organization;GO:0006468//protein phosphorylation;GO:0043278//response to morphine;GO:0008277//regulation of G-protein coupled receptor protein signaling pathway;GO:0019932//second-messenger-mediated signaling;GO:0008283//cell proliferation;GO:0022402//cell c…	K17551//neurabin	gi|50053703|ref|NP_758465.2|//neurabin-2 [Mus musculus]
13033	NM_009983	Ctsd	242.23	271.96	272.69	206.82	172.64	185.47	GO:0044421//extracellular region part;GO:0048770//pigment granule;GO:0000323//lytic vacuole	GO:0004175//endopeptidase activity;GO:0033218//amide binding	GO:0044248//cellular catabolic process;GO:0007033//vacuole organization;GO:0019538//protein metabolic process;GO:0048754//branching morphogenesis of an epithelial tube	K01379//cathepsin D [EC:3.4.23.5]	gi|74198040|dbj|BAE35200.1|//unnamed protein product [Mus musculus]
14004	NM_024166	Chchd2	241.25	239.39	340.92	316.63	246.54	198.54	GO:0043231//intracellular membrane-bounded organelle	NA	NA	K11837//ubiquitin carboxyl-terminal hydrolase 6/32 [EC:3.4.19.12]	gi|148687546|gb|EDL19493.1|//mCG145321, isoform CRA_a, partial [Mus musculus]
269261	NM_009076	Rpl12	239.83	222.4	340.3	454.23	268.28	220.74	NA	NA	NA	K02870//large subunit ribosomal protein L12e	gi|803286756|ref|XP_012003022.1|//PREDICTED: 60S ribosomal protein L12 isoform X2 [Ovis aries musimon]
54003	NM_001289653	Nell2	239.67	256.9	247.96	143.76	253.45	208.58	GO:0044424//intracellular part;GO:0044421//extracellular region part;GO:0043025//neuronal cell body;GO:0043005//neuron projection	GO:0046872//metal ion binding;GO:0005515//protein binding;GO:0005539//glycosaminoglycan binding	GO:0040007//growth;GO:0051260//protein homooligomerization	K01482//dimethylargininase [EC:3.5.3.18];K17307//fibulin 1/2	gi|576067787|ref|NP_001276582.1|//protein kinase C-binding protein NELL2 precursor [Mus musculus]
276770	NM_001166589,NM_001166590,NM_001166591,NM_001166592,NM_001166593,NM_001166594,NM_001166595,NM_001166596,NM_181582	Eif5a	237.32	221.77	315.67	318.27	232.53	200.87	GO:0042175//nuclear outer membrane-endoplasmic reticulum membrane network;GO:0031090//organelle membrane;GO:0005635//nuclear envelope;GO:0044444//cytoplasmic part	GO:0008135//translation factor activity, RNA binding;GO:0005515//protein binding;GO:0017069//snRNA binding;GO:0043021//ribonucleoprotein complex binding	GO:0018205//peptidyl-lysine modification;GO:0012502//induction of programmed cell death;GO:0006886//intracellular protein transport;GO:0008283//cell proliferation;GO:0006415//translational termination;GO:0006414//translational elongation;GO:0006405//RNA export from nucleus	K03263//translation initiation factor 5A	gi|148680542|gb|EDL12489.1|//eukaryotic translation initiation factor 5A, isoform CRA_j, partial [Mus musculus];gi|675706105|ref|XP_008960710.1|//PREDICTED: eukaryotic translation initiation factor 5A-1 isoform X2 [Pan paniscus];gi|823403345|ref|XP_012417162.1|//PREDICTED: eukaryotic translation initiation factor 5A-1 isoform X1 [Odobenus rosmarus divergens];gi|635087436|ref|XP_008008308.1|//PRED…
67025	NM_025919	Rpl11	236.61	211.36	336.64	347.62	230.9	211.34	GO:0031981//nuclear lumen;GO:0015934//large ribosomal subunit	GO:0003723//RNA binding;GO:0005198//structural molecule activity	GO:0019080//viral gene expression;GO:0042254//ribosome biogenesis;GO:0033365//protein localization to organelle;GO:0006613//cotranslational protein targeting to membrane;GO:0006412//translation;GO:0000956//nuclear-transcribed mRNA catabolic process	K02868//large subunit ribosomal protein L11e	gi|725552974|ref|XP_010347552.1|//PREDICTED: 60S ribosomal protein L11 isoform X1 [Saimiri boliviensis boliviensis]
11973	NM_007510	Atp6v1e1	236.41	214.79	279.25	293.86	233.78	211.68	GO:0043231//intracellular membrane-bounded organelle;GO:0042995//cell projection;GO:0044459//plasma membrane part;GO:0044444//cytoplasmic part	GO:0019829//cation-transporting ATPase activity	GO:0015988//energy coupled proton transmembrane transport, against electrochemical gradient	K02150//V-type H+-transporting ATPase subunit E	gi|148667229|gb|EDK99645.1|//VATPase, H+ transporting, lysosomal V1 subunit E1, isoform CRA_a, partial [Mus musculus]
170638	NM_174998	Hpcal4	236.29	224.99	237.8	289.92	252.62	207.54	NA	NA	NA	K19936//visinin-like protein 1	gi|953846243|ref|XP_001503492.2|//PREDICTED: hippocalcin-like protein 4 [Equus caballus]
13385	NM_001109752,NM_007864	Dlg4	235.54	221.99	276.92	209.05	227.98	194.9	GO:0005856//cytoskeleton;GO:0030139//endocytic vesicle;GO:0030136//clathrin-coated vesicle;GO:0009898//cytoplasmic side of plasma membrane;GO:0008328//ionotropic glutamate receptor complex;GO:0033267//axon part;GO:0097060//synaptic membrane;GO:0044327//dendritic spine head	GO:0035254//glutamate receptor binding;GO:0001609//G-protein coupled adenosine receptor activity;GO:0019904//protein domain specific binding;GO:0031811//G-protein coupled nucleotide receptor binding;GO:0019902//phosphatase binding;GO:0031690//adrenergic receptor binding	GO:0014070//response to organic cyclic compound;GO:0035418//protein localization to synapse;GO:0035588//G-protein coupled purinergic receptor signaling pathway;GO:0016050//vesicle organization;GO:0048812//neuron projection morphogenesis;GO:0048168//regulation of neuronal synaptic plasticity;GO:0006935//chemotaxis;GO:0007625//grooming behavior;GO:0007611//learning or memory;GO:0010469//regulation …	K11828//discs large protein 4	gi|6681195|ref|NP_031890.1|//disks large homolog 4 isoform 1 [Mus musculus];gi|157909820|ref|NP_001103222.1|//disks large homolog 4 isoform 2 [Mus musculus]
20266	NM_011322	Scn1b	233.09	245.35	327.7	257.43	258.08	178.84	GO:0005887//integral component of plasma membrane;GO:0042383//sarcolemma;GO:0044291//cell-cell contact zone;GO:0033267//axon part;GO:0034703//cation channel complex	GO:0086006//voltage-gated sodium channel activity involved in cardiac muscle cell action potential;GO:0008200//ion channel inhibitor activity;GO:0005488//binding	GO:0022610//biological adhesion;GO:0002028//regulation of sodium ion transport;GO:0086012//membrane depolarization during cardiac muscle cell action potential;GO:0007267//cell-cell signaling;GO:0017085//response to insecticide;GO:0002027//regulation of heart rate;GO:0006941//striated muscle contraction;GO:0003254//regulation of membrane depolarization;GO:0060306//regulation of membrane repolariza…	K04845//voltage-gated sodium channel type I beta	gi|148692003|gb|EDL23950.1|//sodium channel, voltage-gated, type I, beta, isoform CRA_a, partial [Mus musculus]
19943	NM_009081	Rpl28	232.97	236.44	355.88	373.44	271.07	220.14	GO:0015934//large ribosomal subunit	GO:0005198//structural molecule activity;GO:0003676//nucleic acid binding	GO:0019080//viral gene expression;GO:0006613//cotranslational protein targeting to membrane;GO:0006412//translation;GO:0000956//nuclear-transcribed mRNA catabolic process	K02903//large subunit ribosomal protein L28e	gi|674075120|ref|XP_008844880.1|//PREDICTED: 60S ribosomal protein L28 [Nannospalax galili]
19951	NM_172086	Rpl32	232.58	212.73	358.42	388.59	255.94	214.02	GO:0015934//large ribosomal subunit	GO:0005198//structural molecule activity	GO:0019080//viral gene expression;GO:0006613//cotranslational protein targeting to membrane;GO:0006412//translation;GO:0000956//nuclear-transcribed mRNA catabolic process	K02912//large subunit ribosomal protein L32e	gi|655832893|ref|XP_008258430.1|//PREDICTED: 60S ribosomal protein L32 isoform X2 [Oryctolagus cuniculus]
22333	NM_011694	Vdac1	230.7	223.24	264.06	260.66	226.63	205.35	NA	NA	NA	K05862//voltage-dependent anion channel protein 1	NA
20042	NM_011295	Rps12	230.13	202.81	282.49	372.42	226.48	206.92	GO:0015935//small ribosomal subunit	GO:0005198//structural molecule activity	GO:0019080//viral gene expression;GO:0006613//cotranslational protein targeting to membrane;GO:0006412//translation;GO:0000956//nuclear-transcribed mRNA catabolic process	K02951//small subunit ribosomal protein S12e	gi|14277700|ref|NP_001007.2|//40S ribosomal protein S12 [Homo sapiens]
19084	NM_001313973,NM_001313974,NM_001313975,NM_001313976,NM_021880	Prkar1a	229.2	230.36	222.19	248.14	251.8	240.27	NA	NA	NA	K04739//cAMP-dependent protein kinase regulator	NA
27425	NM_013795	Atp5l	228.73	204.52	301.41	273.37	215.37	190.55	GO:0005743//mitochondrial inner membrane	GO:0015077//monovalent inorganic cation transmembrane transporter activity;GO:0017111//nucleoside-triphosphatase activity	GO:0006754//ATP biosynthetic process;GO:0009154//purine ribonucleotide catabolic process;GO:0006811//ion transport	K02140//F-type H+-transporting ATPase subunit g	gi|12841973|dbj|BAB25423.1|//unnamed protein product [Mus musculus]
214931	NM_001164225	Fbxl16	228.55	234.69	280.26	182.05	265.96	224.69	NA	NA	NA	K10282//F-box and leucine-rich repeat protein 16	gi|625196105|ref|XP_003501609.2|//PREDICTED: F-box/LRR-repeat protein 16 isoform X3 [Cricetulus griseus]
17750	NM_008630	Mt2	228.37	184.38	174.9	762.42	285.65	223.17	NA	NA	NA	NA	gi|148679170|gb|EDL11117.1|//metallothionein 2, partial [Mus musculus]
18951	NM_213614	Sept5	228.26	239.7	320.42	252.31	279.32	216.94	GO:0016020//membrane;GO:0030136//clathrin-coated vesicle;GO:0033267//axon part;GO:0032155//cell division site part;GO:0032432//actin filament bundle;GO:0032156//septin cytoskeleton	GO:0000149//SNARE binding;GO:0042802//identical protein binding;GO:0017111//nucleoside-triphosphatase activity;GO:0005543//phospholipid binding;GO:0032550//purine ribonucleoside binding	GO:0006903//vesicle targeting;GO:0009154//purine ribonucleotide catabolic process;GO:0006887//exocytosis	K04557//septin 5	gi|158508501|ref|NP_998779.2|//septin-5 [Mus musculus]
240332	NM_201353	Slc6a7	225.91	198.69	142.89	110.72	116.65	100.24	GO:0031224//intrinsic component of membrane	GO:0005326//neurotransmitter transporter activity;GO:0015291//secondary active transmembrane transporter activity;GO:0008324//cation transmembrane transporter activity	GO:0003333//amino acid transmembrane transport;GO:0006812//cation transport	K05038//solute carrier family 6 (neurotransmitter transporter, amino acid) member 5/7/9/14	gi|148677845|gb|EDL09792.1|//solute carrier family 6 (neurotransmitter transporter, L-proline), member 7, isoform CRA_b, partial [Mus musculus]
54683	NM_012021	Prdx5	225.07	193.99	327.93	251.97	226.13	202.77	GO:0044439//peroxisomal part;GO:0005829//cytosol;GO:0031982//vesicle	GO:0016209//antioxidant activity;GO:0005515//protein binding;GO:0004869//cysteine-type endopeptidase inhibitor activity;GO:0044212//transcription regulatory region DNA binding;GO:0051920//peroxiredoxin activity	GO:0010557//positive regulation of macromolecule biosynthetic process;GO:0042743//hydrogen peroxide metabolic process;GO:0043086//negative regulation of catalytic activity;GO:0055114//oxidation-reduction process;GO:0042981//regulation of apoptotic process;GO:0000302//response to reactive oxygen species;GO:0006383//transcription from RNA polymerase III promoter	K11187//peroxiredoxin 5, atypical 2-Cys peroxiredoxin [EC:1.11.1.15]	gi|6755114|ref|NP_036151.1|//peroxiredoxin-5, mitochondrial precursor [Mus musculus]
66218	NM_023172	Ndufb9	224.68	218.9	340.93	323.71	262.95	202.64	GO:0005746//mitochondrial respiratory chain	NA	GO:0006091//generation of precursor metabolites and energy;GO:0051234//establishment of localization	K03965//NADH dehydrogenase (ubiquinone) 1 beta subcomplex subunit 9	gi|29789148|ref|NP_075661.1|//NADH dehydrogenase [ubiquinone] 1 beta subcomplex subunit 9 [Mus musculus]
14799	NM_001113325,NM_001252403,NM_008165	Gria1	223.74	211.74	197.24	143.78	188.11	206.14	GO:0030313//cell envelope;GO:0030136//clathrin-coated vesicle;GO:0031090//organelle membrane;GO:0008328//ionotropic glutamate receptor complex;GO:0097060//synaptic membrane;GO:0044327//dendritic spine head;GO:0005768//endosome;GO:0044297//cell body;GO:0032589//neuron projection membrane	GO:0005231//excitatory extracellular ligand-gated ion channel activity;GO:0042802//identical protein binding;GO:0031690//adrenergic receptor binding;GO:0019904//protein domain specific binding;GO:0051020//GTPase binding;GO:0004970//ionotropic glutamate receptor activity;GO:0017022//myosin binding;GO:0019900//kinase binding	GO:0043200//response to amino acid;GO:0009628//response to abiotic stimulus;GO:0043627//response to estrogen;GO:0050804//modulation of synaptic transmission;GO:0009636//response to toxic substance;GO:0043331//response to dsRNA;GO:0010038//response to metal ion;GO:0007270//neuron-neuron synaptic transmission;GO:0007215//glutamate receptor signaling pathway;GO:0014075//response to amine;GO:0032870/…	K05197//glutamate receptor 1	gi|34328128|ref|NP_032191.2|//glutamate receptor 1 isoform 2 precursor [Mus musculus];gi|227246|prf||1617121A//Glu receptor 1
26961	NM_012053	Rpl8	223.28	220.81	330.32	365.83	253.71	202.96	GO:0015934//large ribosomal subunit	GO:0003723//RNA binding;GO:0005198//structural molecule activity	GO:0019080//viral gene expression;GO:0006613//cotranslational protein targeting to membrane;GO:0006412//translation;GO:0000956//nuclear-transcribed mRNA catabolic process	K02938//large subunit ribosomal protein L8e	gi|533164489|ref|XP_005395995.1|//PREDICTED: 60S ribosomal protein L8 [Chinchilla lanigera]
21807	NM_001177751,NM_001310646,NM_001310647,NM_009366,NM_207652	Tsc22d1	222.74	194.33	209.53	232.83	209.32	168.42	GO:0043231//intracellular membrane-bounded organelle	GO:0001071//nucleic acid binding transcription factor activity	GO:0008283//cell proliferation;GO:0006351//transcription, DNA-templated;GO:0006915//apoptotic process	K10955//intestinal mucin-2	gi|74200101|dbj|BAE22878.1|//unnamed protein product [Mus musculus];gi|6678315|ref|NP_033392.1|//TSC22 domain family protein 1 isoform 2 [Mus musculus];gi|50511229|dbj|BAD32600.1|//mKIAA1994 protein [Mus musculus];gi|295293202|ref|NP_997535.2|//TSC22 domain family protein 1 isoform 1 [Mus musculus]
21761	NM_001039147,NM_024431	Morf4l1	222.08	175.05	150.25	185.15	181.64	182.28	GO:0070822//Sin3-type complex;GO:0043189//H4/H2A histone acetyltransferase complex	GO:0005515//protein binding	GO:0000725//recombinational repair;GO:0016573//histone acetylation;GO:0006351//transcription, DNA-templated;GO:0040007//growth;GO:0006476//protein deacetylation	K11339//mortality factor 4-like protein 1	gi|85540473|ref|NP_001034236.1|//mortality factor 4-like protein 1 isoform a [Mus musculus];gi|5803102|ref|NP_006782.1|//mortality factor 4-like protein 1 isoform 1 [Homo sapiens]
330319	NM_001167860,NM_001167861	Wipf3	221.8	167.21	153.03	168.68	149.67	150.39	NA	GO:0019904//protein domain specific binding	NA	K19475//WAS/WASL-interacting protein	gi|268607522|ref|NP_001161333.1|//WAS/WASL-interacting protein family member 3 isoform b [Mus musculus] ;gi|268607520|ref|NP_001161332.1|//WAS/WASL-interacting protein family member 3 isoform a [Mus musculus]
235604	NM_145621	Camkv	221.43	198.49	274.95	154.33	224.54	187.35	GO:0012506//vesicle membrane	GO:0005515//protein binding;GO:0016301//kinase activity;GO:0032550//purine ribonucleoside binding	GO:0006464//cellular protein modification process	K08812//CaM kinase-like vesicle-associated [EC:2.7.11.-]	gi|148689290|gb|EDL21237.1|//CaM kinase-like vesicle-associated, partial [Mus musculus]
19346	NM_001163663,NM_024287	Rab6a	220.92	200.24	186.24	211.86	209.37	192.4	GO:0012505//endomembrane system;GO:0043231//intracellular membrane-bounded organelle;GO:0005815//microtubule organizing center;GO:0044444//cytoplasmic part;GO:0031982//vesicle	GO:0017111//nucleoside-triphosphatase activity;GO:0019899//enzyme binding;GO:0008047//enzyme activator activity;GO:0032550//purine ribonucleoside binding	GO:0042221//response to chemical;GO:0006479//protein methylation;GO:0035556//intracellular signal transduction;GO:0043462//regulation of ATPase activity;GO:0000301//retrograde transport, vesicle recycling within Golgi;GO:0033365//protein localization to organelle;GO:0009154//purine ribonucleotide catabolic process;GO:0007265//Ras protein signal transduction;GO:0015031//protein transport;GO:004660…	K07895//Ras-related protein Rab-6C;K07893//Ras-related protein Rab-6A	gi|625251293|ref|XP_007616961.1|//PREDICTED: LOW QUALITY PROTEIN: ras-related protein Rab-6A isoform X2 [Cricetulus griseus]
14751	NM_008155	Gpi1	219.96	207.79	275.16	228.24	238.29	202.35	GO:0031981//nuclear lumen;GO:0044421//extracellular region part;GO:0042995//cell projection;GO:0031090//organelle membrane;GO:0044444//cytoplasmic part	GO:0030246//carbohydrate binding;GO:0005102//receptor binding;GO:0016861//intramolecular oxidoreductase activity, interconverting aldoses and ketoses	GO:0006007//glucose catabolic process;GO:0043066//negative regulation of apoptotic process;GO:0009438//methylglyoxal metabolic process;GO:0044708//single-organism behavior;GO:0006796//phosphate-containing compound metabolic process	K01810//glucose-6-phosphate isomerase [EC:5.3.1.9]	gi|254553458|ref|NP_032181.2|//glucose-6-phosphate isomerase [Mus musculus]
20965	NM_001111015,NM_001326560,NM_013681	Syn2	218.76	234.59	247.88	224.16	229.03	182.9	GO:0008021//synaptic vesicle	GO:0005515//protein binding;GO:0032550//purine ribonucleoside binding	GO:0007269//neurotransmitter secretion	K19941//synapsin	gi|149049703|gb|EDM02157.1|//synapsin II, isoform CRA_a [Rattus norvegicus];gi|8567410|ref|NP_038709.1|//synapsin-2 isoform IIb [Mus musculus]
67468	NM_026178	Mmd	218.69	170.68	181.59	159.45	170.76	146.52	GO:0005770//late endosome;GO:0016021//integral component of membrane;GO:0005764//lysosome	NA	GO:0008219//cell death	K11064//monocyte to macrophage differentiation protein	gi|821012182|ref|XP_012358808.1|//PREDICTED: monocyte to macrophage differentiation factor isoform X1 [Nomascus leucogenys]
16832	NM_001302765,NM_001316322,NM_008492	Ldhb	217.7	239.46	302.79	150.3	259.3	229.45	GO:0043231//intracellular membrane-bounded organelle;GO:0044444//cytoplasmic part	GO:0004457//lactate dehydrogenase activity;GO:0000166//nucleotide binding;GO:0019899//enzyme binding	GO:0032787//monocarboxylic acid metabolic process;GO:0006007//glucose catabolic process;GO:0046496//nicotinamide nucleotide metabolic process	K00016//L-lactate dehydrogenase [EC:1.1.1.27]	gi|938085832|ref|NP_001303251.1|//L-lactate dehydrogenase B chain isoform Ldhbx [Mus musculus]
22145	NM_001313723,NM_001313724,NM_009447	Tuba4a	217.3	203.73	281.5	203.28	215.92	175.22	NA	NA	NA	K07374//tubulin alpha	NA
20084	NM_011296	Rps18	216.61	191.47	291.95	375.27	215.04	181.26	NA	NA	NA	K02964//small subunit ribosomal protein S18e	gi|332245592|ref|XP_003271942.1|//PREDICTED: 40S ribosomal protein S18 [Nomascus leucogenys]
68097	NM_001168471,NM_001168472,NM_026556	Dynll2	216.23	234.51	304.29	239.81	245.15	223.06	NA	NA	NA	K10418//dynein light chain LC8-type	gi|676281237|gb|KFO35006.1|//Dynein light chain 2, cytoplasmic [Fukomys damarensis];gi|472371517|ref|XP_004405257.1|//PREDICTED: dynein light chain 2, cytoplasmic isoform X1 [Odobenus rosmarus divergens];gi|119614889|gb|EAW94483.1|//dynein, light chain, LC8-type 2, isoform CRA_a, partial [Homo sapiens]
57808	NM_001130484,NM_001130485,NM_021338	Rpl35a	215.51	207.49	314.7	326.72	235.91	204.41	GO:0043231//intracellular membrane-bounded organelle;GO:0015934//large ribosomal subunit	GO:0003723//RNA binding;GO:0005198//structural molecule activity	GO:0019080//viral gene expression;GO:0042254//ribosome biogenesis;GO:0010467//gene expression;GO:0006613//cotranslational protein targeting to membrane;GO:0006412//translation;GO:0000956//nuclear-transcribed mRNA catabolic process	K02917//large subunit ribosomal protein L35Ae	gi|148700328|gb|EDL32275.1|//mCG1723, partial [Mus musculus];gi|148665412|gb|EDK97828.1|//mCG130125, isoform CRA_b, partial [Mus musculus];gi|148666118|gb|EDK98534.1|//mCG128032, partial [Mus musculus]
20055	NM_013647	Rps16	215.41	203.15	320.11	350.56	230.17	191.21	NA	NA	NA	K02960//small subunit ribosomal protein S16e	NA
28080	NM_138597	Atp5o	215.28	190.91	289.49	276.3	232.19	194.14	GO:0033177//proton-transporting two-sector ATPase complex, proton-transporting domain;GO:0005743//mitochondrial inner membrane	GO:0008289//lipid binding;GO:0005515//protein binding;GO:0019829//cation-transporting ATPase activity	GO:0006754//ATP biosynthetic process;GO:0009154//purine ribonucleotide catabolic process;GO:0006818//hydrogen transport;GO:0006839//mitochondrial transport	K02137//F-type H+-transporting ATPase subunit O	gi|20070412|ref|NP_613063.1|//ATP synthase subunit O, mitochondrial precursor [Mus musculus]
19988	NM_011290	Rpl6	215.28	208.02	269.58	327.07	231.28	200	GO:0015934//large ribosomal subunit	GO:0005198//structural molecule activity	GO:0010467//gene expression	K02934//large subunit ribosomal protein L6e	gi|84662736|ref|NP_035420.2|//60S ribosomal protein L6 [Mus musculus]
18752	NM_001291434,NM_011102	Prkcg	215.04	196.02	268.43	170.39	246.39	189.79	GO:0043231//intracellular membrane-bounded organelle;GO:0016020//membrane;GO:0044444//cytoplasmic part;GO:0043005//neuron projection	GO:0046914//transition metal ion binding;GO:0004697//protein kinase C activity;GO:0032550//purine ribonucleoside binding	GO:0007165//signal transduction;GO:0006298//mismatch repair;GO:0016567//protein ubiquitination;GO:0006468//protein phosphorylation;GO:0007267//cell-cell signaling;GO:0043066//negative regulation of apoptotic process;GO:0010863//positive regulation of phospholipase C activity;GO:0014072//response to isoquinoline alkaloid;GO:0001775//cell activation;GO:0021675//nerve development;GO:0038127//ERBB si…	K19663//classical protein kinase C gamma type [EC:2.7.11.13]	gi|6755080|ref|NP_035232.1|//protein kinase C gamma type isoform 1 [Mus musculus];gi|612149781|ref|NP_001278363.1|//protein kinase C gamma type isoform 2 [Mus musculus]
14325	NM_010240	Ftl1	213.87	215.08	292.15	263.62	207.05	182.63	GO:0044424//intracellular part	GO:0005515//protein binding;GO:0005506//iron ion binding;GO:0003824//catalytic activity	GO:0000041//transition metal ion transport;GO:0006875//cellular metal ion homeostasis;GO:0010038//response to metal ion	K13625//ferritin light chain	gi|114326466|ref|NP_034370.2|//ferritin light chain 1 [Mus musculus]
19085	NM_001253890,NM_008923	Prkar1b	213.58	234.26	253.15	280.01	239.56	187.63	GO:0016020//membrane;GO:0043234//protein complex;GO:0044444//cytoplasmic part	GO:0030551//cyclic nucleotide binding;GO:0019887//protein kinase regulator activity;GO:0016772//transferase activity, transferring phosphorus-containing groups	GO:0009653//anatomical structure morphogenesis;GO:0032147//activation of protein kinase activity;GO:0030073//insulin secretion;GO:0010863//positive regulation of phospholipase C activity;GO:0015980//energy derivation by oxidation of organic compounds;GO:0038127//ERBB signaling pathway;GO:0033762//response to glucagon;GO:0044708//single-organism behavior;GO:0007599//hemostasis;GO:0042044//fluid tr…	K04739//cAMP-dependent protein kinase regulator	gi|254675178|ref|NP_032949.3|//cAMP-dependent protein kinase type I-beta regulatory subunit [Mus musculus]
78408	NM_133778	Fam131a	213.53	174.02	292.28	156.37	253.07	189.07	NA	NA	NA	K03260//translation initiation factor 4G	gi|29789331|ref|NP_598539.1|//protein FAM131A precursor [Mus musculus]
15254	NM_008248	Hint1	213.06	202.46	298.49	299.48	223.35	190.06	GO:0043231//intracellular membrane-bounded organelle;GO:0016020//membrane;GO:0043232//intracellular non-membrane-bounded organelle;GO:0043234//protein complex	GO:0003824//catalytic activity;GO:0036094//small molecule binding;GO:0019901//protein kinase binding	GO:0006195//purine nucleotide catabolic process;GO:0006351//transcription, DNA-templated;GO:0072331//signal transduction by p53 class mediator	K02503//histidine triad (HIT) family protein	gi|625191146|ref|XP_007638330.1|//PREDICTED: histidine triad nucleotide-binding protein 1 isoform X1, partial [Cricetulus griseus]
19229	NM_001162365,NM_001162366,NM_172498	Ptk2b	212.91	222.5	249.49	143.16	252.76	214.34	GO:0031252//cell leading edge;GO:0031981//nuclear lumen;GO:0043232//intracellular non-membrane-bounded organelle;GO:0044425//membrane part;GO:0005924//cell-substrate adherens junction;GO:0044444//cytoplasmic part;GO:0044327//dendritic spine head	GO:0004713//protein tyrosine kinase activity;GO:0060089//molecular transducer activity;GO:0032550//purine ribonucleoside binding;GO:0019901//protein kinase binding	GO:0001952//regulation of cell-matrix adhesion;GO:0009746//response to hexose;GO:0043551//regulation of phosphatidylinositol 3-kinase activity;GO:0046683//response to organophosphorus;GO:0051017//actin filament bundle assembly;GO:0030041//actin filament polymerization;GO:0010594//regulation of endothelial cell migration;GO:0006813//potassium ion transport;GO:0001525//angiogenesis;GO:0002690//posi…	K05871//focal adhesion kinase 2 [EC:2.7.10.2]	gi|148704055|gb|EDL36002.1|//PTK2 protein tyrosine kinase 2 beta, isoform CRA_b, partial [Mus musculus];gi|241982789|ref|NP_001155838.1|//protein-tyrosine kinase 2-beta isoform 1 [Mus musculus]
51792	NM_016891	Ppp2r1a	212.55	216.36	267.2	219.83	242.2	206.13	GO:0005856//cytoskeleton;GO:0008287//protein serine/threonine phosphatase complex;GO:0043231//intracellular membrane-bounded organelle;GO:0044444//cytoplasmic part;GO:0044427//chromosomal part	GO:0004721//phosphoprotein phosphatase activity;GO:0019888//protein phosphatase regulator activity;GO:0046983//protein dimerization activity	GO:0006396//RNA processing;GO:0006260//DNA replication;GO:0043407//negative regulation of MAP kinase activity;GO:0042503//tyrosine phosphorylation of Stat3 protein;GO:0016049//cell growth;GO:0007169//transmembrane receptor protein tyrosine kinase signaling pathway;GO:0006470//protein dephosphorylation;GO:0012502//induction of programmed cell death;GO:0030154//cell differentiation;GO:0042221//resp…	K03456//serine/threonine-protein phosphatase 2A regulatory subunit A	gi|958797809|ref|XP_014683432.1|//PREDICTED: serine/threonine-protein phosphatase 2A 65 kDa regulatory subunit A alpha isoform [Equus asinus]
29812	NM_013865,NM_180956	Ndrg3	212.34	202	218.8	162.1	224.76	190.84	GO:0044424//intracellular part	NA	GO:0048232//male gamete generation;GO:0016049//cell growth;GO:0048869//cellular developmental process	K18266//protein NDRG1	gi|7305307|ref|NP_038893.1|//protein NDRG3 isoform 2 [Mus musculus];gi|255918147|ref|NP_851287.1|//protein NDRG3 isoform 1 [Mus musculus]
66091	NM_025348	Ndufa3	212.13	210.97	295.56	269.88	210.65	191.7	GO:0031224//intrinsic component of membrane;GO:0005746//mitochondrial respiratory chain	NA	GO:0006091//generation of precursor metabolites and energy;GO:0051234//establishment of localization	K03947//NADH dehydrogenase (ubiquinone) 1 alpha subcomplex subunit 3	gi|21539587|ref|NP_079624.1|//NADH dehydrogenase [ubiquinone] 1 alpha subcomplex subunit 3 [Mus musculus]
20088	NM_011297,NM_207634,NM_207635	Rps24	211.15	184.88	253.91	344.3	223.01	223.36	GO:0043231//intracellular membrane-bounded organelle;GO:0031981//nuclear lumen;GO:0015935//small ribosomal subunit	GO:0008135//translation factor activity, RNA binding;GO:0005515//protein binding;GO:0005198//structural molecule activity;GO:0036094//small molecule binding	GO:0048872//homeostasis of number of cells;GO:0019080//viral gene expression;GO:0042254//ribosome biogenesis;GO:0006613//cotranslational protein targeting to membrane;GO:0006412//translation;GO:0030490//maturation of SSU-rRNA;GO:0000956//nuclear-transcribed mRNA catabolic process	K02974//small subunit ribosomal protein S24e	gi|148669490|gb|EDL01437.1|//mCG7861, isoform CRA_b, partial [Mus musculus]
75745	NR_028261	Rian	210.9	176.98	178.1	217.91	201.39	202.11	NA	NA	NA	NA	NA
20115	NM_011300	Rps7	209.24	193.02	256.88	302.94	218.68	187.99	GO:0031981//nuclear lumen;GO:0015630//microtubule cytoskeleton;GO:0015935//small ribosomal subunit;GO:0030684//preribosome	GO:0005198//structural molecule activity;GO:0003676//nucleic acid binding	GO:0019080//viral gene expression;GO:0042254//ribosome biogenesis;GO:0006613//cotranslational protein targeting to membrane;GO:0006412//translation;GO:0000956//nuclear-transcribed mRNA catabolic process	K02993//small subunit ribosomal protein S7e	gi|148705008|gb|EDL36955.1|//mCG19129, partial [Mus musculus]
27370	NM_013765	Rps26	208.08	191.65	266.23	332.06	211.63	188.62	NA	NA	NA	K02976//small subunit ribosomal protein S26e	gi|564315719|ref|XP_003752685.2|//PREDICTED: 40S ribosomal protein S26-like [Rattus norvegicus]
18611	NM_011063	Pea15a	207.48	208.22	268.4	218.39	236.07	214.39	GO:0015630//microtubule cytoskeleton	GO:0005488//binding	GO:0014072//response to isoquinoline alkaloid;GO:0007165//signal transduction;GO:0010829//negative regulation of glucose transport;GO:0006915//apoptotic process	K15604//protein lyl-1	gi|744603535|ref|XP_010991404.1|//PREDICTED: astrocytic phosphoprotein PEA-15 [Camelus dromedarius]
17448	NM_008617	Mdh2	207.39	193.16	259.09	251.25	217.75	178.86	GO:0031981//nuclear lumen;GO:0044429//mitochondrial part;GO:0019866//organelle inner membrane	GO:0005515//protein binding;GO:0016615//malate dehydrogenase activity	GO:0043648//dicarboxylic acid metabolic process;GO:0005975//carbohydrate metabolic process;GO:0019674//NAD metabolic process;GO:0009060//aerobic respiration;GO:0006473//protein acetylation	K00026//malate dehydrogenase [EC:1.1.1.37]	gi|31982186|ref|NP_032643.2|//malate dehydrogenase, mitochondrial precursor [Mus musculus]
12520	NM_133655	Cd81	207.06	211.97	234.87	197.73	193.11	169.37	GO:0044459//plasma membrane part;GO:0016021//integral component of membrane	GO:0005488//binding	GO:0030888//regulation of B cell proliferation;GO:0043126//regulation of 1-phosphatidylinositol 4-kinase activity;GO:0006950//response to stress;GO:0001934//positive regulation of protein phosphorylation;GO:0033036//macromolecule localization;GO:0019062//virion attachment to host cell;GO:0016049//cell growth;GO:0046474//glycerophospholipid biosynthetic process	K06508//CD81 antigen	gi|19526794|ref|NP_598416.1|//CD81 antigen [Mus musculus]
170930	NM_133354	Sumo2	205.48	168.71	224.24	258.59	190.5	201.34	GO:0016604//nuclear body	GO:0019787//ubiquitin-like protein transferase activity;GO:0044389//ubiquitin-like protein ligase binding	GO:0032446//protein modification by small protein conjugation;GO:0008104//protein localization;GO:0031331//positive regulation of cellular catabolic process;GO:0006366//transcription from RNA polymerase II promoter	K12160//small ubiquitin-related modifier	gi|829944637|ref|XP_012598516.1|//PREDICTED: uncharacterized protein LOC105859346 [Microcebus murinus]
67097	NM_025963	Rps10	205.17	205.67	296.59	304.44	227.75	190.82	GO:0031981//nuclear lumen;GO:0015935//small ribosomal subunit	GO:0005198//structural molecule activity;GO:0005488//binding	GO:0019080//viral gene expression;GO:0006613//cotranslational protein targeting to membrane;GO:0006412//translation;GO:0000956//nuclear-transcribed mRNA catabolic process	K02947//small subunit ribosomal protein S10e	gi|671001540|ref|XP_008691634.1|//PREDICTED: 40S ribosomal protein S10 isoform X1 [Ursus maritimus]
67938	NM_023402	Myl12b	205.05	177.21	251.05	227.19	207.13	170.28	GO:0016459//myosin complex;GO:0031674//I band;GO:0032432//actin filament bundle	GO:0046872//metal ion binding;GO:0005102//receptor binding	GO:0006612//protein targeting to membrane;GO:0003012//muscle system process;GO:0006935//chemotaxis;GO:0022604//regulation of cell morphogenesis	K12757//myosin regulatory light chain 12	gi|884882468|ref|XP_013002153.1|//PREDICTED: myosin regulatory light chain 12B-like isoform X1 [Cavia porcellus]
11773	NM_001302970,NM_009679	Ap2m1	204.44	205.25	256.93	269.4	221.16	187.02	GO:0030139//endocytic vesicle;GO:0030119//AP-type membrane coat adaptor complex;GO:0005905//clathrin-coated pit;GO:0030665//clathrin-coated vesicle membrane;GO:0005764//lysosome;GO:0030118//clathrin coat	GO:0005488//binding	GO:0050688//regulation of defense response to virus;GO:0007173//epidermal growth factor receptor signaling pathway;GO:0044764//multi-organism cellular process;GO:0007267//cell-cell signaling;GO:0002478//antigen processing and presentation of exogenous peptide antigen;GO:0006935//chemotaxis;GO:0015031//protein transport	K11826//AP-2 complex subunit mu-1	gi|50510363|dbj|BAD32167.1|//mKIAA0109 protein [Mus musculus];gi|6753074|ref|NP_033809.1|//AP-2 complex subunit mu isoform 1 [Mus musculus]
54127	NM_016844	Rps28	203.79	168.22	282.53	334.49	204.17	171.32	GO:0015935//small ribosomal subunit	GO:0005198//structural molecule activity	GO:0019080//viral gene expression;GO:0042254//ribosome biogenesis;GO:0006613//cotranslational protein targeting to membrane;GO:0006412//translation;GO:0000956//nuclear-transcribed mRNA catabolic process	K02979//small subunit ribosomal protein S28e	gi|470602254|ref|XP_004312818.1|//PREDICTED: 40S ribosomal protein S28 [Tursiops truncatus]
78294	NM_001033865,NM_024277	Rps27a	203.66	182.31	271.72	305.27	205.9	196.13	GO:0031981//nuclear lumen;GO:0030139//endocytic vesicle;GO:0031090//organelle membrane;GO:0015935//small ribosomal subunit	GO:0043169//cation binding;GO:0005198//structural molecule activity	GO:0002753//cytoplasmic pattern recognition receptor signaling pathway;GO:0051320//S phase;GO:0007179//transforming growth factor beta receptor signaling pathway;GO:0051091//positive regulation of sequence-specific DNA binding transcription factor activity;GO:0007173//epidermal growth factor receptor signaling pathway;GO:0006613//cotranslational protein targeting to membrane;GO:0001818//negative …	K02977//small subunit ribosomal protein S27Ae	gi|803037831|ref|XP_004005993.2|//PREDICTED: ubiquitin-40S ribosomal protein S27a [Ovis aries]
625249	NM_001037741,NM_008162,NR_110342	Gpx4	203.55	196.23	319.52	246.56	223.67	182.92	GO:0012505//endomembrane system;GO:0043231//intracellular membrane-bounded organelle;GO:0044444//cytoplasmic part;GO:0019866//organelle inner membrane	GO:0016705//oxidoreductase activity, acting on paired donors, with incorporation or reduction of molecular oxygen;GO:0072341//modified amino acid binding;GO:0004601//peroxidase activity	GO:0006790//sulfur compound metabolic process;GO:0042743//hydrogen peroxide metabolic process;GO:0048232//male gamete generation;GO:0051276//chromosome organization;GO:0044767//single-organism developmental process;GO:0043627//response to estrogen;GO:0044710//single-organism metabolic process;GO:0006954//inflammatory response	K05361//phospholipid-hydroperoxide glutathione peroxidase [EC:1.11.1.12]	gi|90903233|ref|NP_001032830.2|//phospholipid hydroperoxide glutathione peroxidase, nuclear isoform 1 [Mus musculus];gi|149034605|gb|EDL89342.1|//glutathione peroxidase 4, isoform CRA_c, partial [Rattus norvegicus];gi|90903235|ref|NP_032188.3|//phospholipid hydroperoxide glutathione peroxidase, nuclear isoform 2 precursor [Mus musculus]
27207	NM_013725	Rps11	203.36	172.2	298.79	303.35	225.94	195.23	GO:0015935//small ribosomal subunit	GO:0003723//RNA binding;GO:0005198//structural molecule activity	GO:0019080//viral gene expression;GO:0006613//cotranslational protein targeting to membrane;GO:0006412//translation;GO:0000956//nuclear-transcribed mRNA catabolic process	K02949//small subunit ribosomal protein S11e	gi|744603787|ref|XP_010991488.1|//PREDICTED: 40S ribosomal protein S11 [Camelus dromedarius]
56434	NM_019793	Tspan3	202.68	194.99	215.84	188.34	192.39	181.2	NA	NA	NA	K17293//tetraspanin-3	NA
19736	NM_009062	Rgs4	201.03	74.86	53.12	243.67	66.54	59.04	NA	NA	NA	K16449//regulator of G-protein signaling	gi|829785807|ref|XP_012624111.1|//PREDICTED: regulator of G-protein signaling 4 isoform X1 [Microcebus murinus]
504193	NM_001013360,NM_001013362	Npcd	200.65	131.27	224.11	253.01	173.08	128.91	GO:0016020//membrane	GO:0005515//protein binding;GO:0001847//opsonin receptor activity	NA	K11453//chromobox protein 6	gi|113374171|ref|NP_001013380.2|//neuronal pentraxin with chromo domain isoform 2 [Mus musculus] ;gi|113374168|ref|NP_001013378.2|//neuronal pentraxin with chromo domain isoform 1 [Mus musculus]
19052	NM_019411	Ppp2ca	200.39	191.69	182.96	201.9	192.46	178.34	GO:0016020//membrane;GO:0008287//protein serine/threonine phosphatase complex;GO:0043231//intracellular membrane-bounded organelle;GO:0005819//spindle;GO:0044444//cytoplasmic part;GO:0044427//chromosomal part	GO:0043169//cation binding;GO:0004721//phosphoprotein phosphatase activity;GO:0004672//protein kinase activity;GO:0046983//protein dimerization activity	GO:0006396//RNA processing;GO:0022403//cell cycle phase;GO:0006260//DNA replication;GO:0043407//negative regulation of MAP kinase activity;GO:0042503//tyrosine phosphorylation of Stat3 protein;GO:0016049//cell growth;GO:0009894//regulation of catabolic process;GO:0007169//transmembrane receptor protein tyrosine kinase signaling pathway;GO:0045860//positive regulation of protein kinase activity;GO…	K04382//serine/threonine-protein phosphatase 2A catalytic subunit [EC:3.1.3.16]	gi|491668487|pdb|4I5L|C//Chain C, Structural Mechanism Of Trimeric Pp2a Holoenzyme Involving Pr70: Insight For Cdc6 Dephosphorylation
19944	NM_001324533,NM_001324534,NM_009082	Rpl29	200.35	170.93	245.69	302.08	191.93	164.03	NA	NA	NA	K02905//large subunit ribosomal protein L29e	NA
12858	NM_007747	Cox5a	199.82	195.63	251	269.73	194.09	165.07	GO:0043231//intracellular membrane-bounded organelle;GO:0019866//organelle inner membrane	GO:0043169//cation binding;GO:0015002//heme-copper terminal oxidase activity	GO:0044710//single-organism metabolic process	K02264//cytochrome c oxidase subunit 5a	gi|686745375|ref|XP_002824834.2|//PREDICTED: cytochrome c oxidase subunit 5A, mitochondrial-like [Pongo abelii]
11928	NM_144900	Atp1a1	199.27	193.12	184.06	184.46	186.61	170.74	GO:0005887//integral component of plasma membrane;GO:0042383//sarcolemma;GO:0048770//pigment granule	GO:0008092//cytoskeletal protein binding;GO:0031420//alkali metal ion binding;GO:0008556//potassium-transporting ATPase activity;GO:0019900//kinase binding;GO:0016791//phosphatase activity;GO:0032550//purine ribonucleoside binding	GO:0006704//glucocorticoid biosynthetic process;GO:0009612//response to mechanical stimulus;GO:0042221//response to chemical;GO:0009152//purine ribonucleotide biosynthetic process;GO:0006941//striated muscle contraction;GO:0032970//regulation of actin filament-based process;GO:0008016//regulation of heart contraction;GO:0009154//purine ribonucleotide catabolic process;GO:0071805//potassium ion tr…	K01539//sodium/potassium-transporting ATPase subunit alpha [EC:3.6.3.9]	gi|21450277|ref|NP_659149.1|//sodium/potassium-transporting ATPase subunit alpha-1 precursor [Mus musculus]
104069	NM_033610	Sncb	198.72	235.5	363.63	181.25	327.26	228.64	GO:0031981//nuclear lumen;GO:0044297//cell body;GO:0033267//axon part	GO:0015631//tubulin binding;GO:0046872//metal ion binding	GO:0016043//cellular component organization;GO:0007267//cell-cell signaling;GO:0043066//negative regulation of apoptotic process;GO:0006584//catecholamine metabolic process	K04528//alpha-synuclein	gi|970705124|ref|XP_015090439.1|//PREDICTED: beta-synuclein [Vicugna pacos]
56205	NM_001026212,NM_019561	Ensa	198.51	182.18	213.46	294.35	176.19	151.78	GO:0044424//intracellular part	GO:0008200//ion channel inhibitor activity;GO:0019903//protein phosphatase binding;GO:0019212//phosphatase inhibitor activity;GO:0019888//protein phosphatase regulator activity	GO:0000087//mitotic M phase;GO:0044092//negative regulation of molecular function;GO:0031667//response to nutrient levels;GO:0009746//response to hexose;GO:0030073//insulin secretion;GO:0044772//mitotic cell cycle phase transition	NA	gi|9624979|ref|NP_062507.1|//alpha-endosulfine isoform a [Mus musculus];gi|532028131|ref|XP_005357025.1|//PREDICTED: alpha-endosulfine isoform X1 [Microtus ochrogaster]
66576	NM_025641	Uqcrh	198.17	150.23	233.46	221.5	177.07	154.99	GO:0005746//mitochondrial respiratory chain	GO:0005515//protein binding;GO:0015078//hydrogen ion transmembrane transporter activity	GO:0022904//respiratory electron transport chain;GO:0051234//establishment of localization;GO:0051259//protein oligomerization	K00416//ubiquinol-cytochrome c reductase subunit 6	gi|21539599|ref|NP_079917.1|//cytochrome b-c1 complex subunit 6, mitochondrial [Mus musculus]
18807	NM_001317355,NM_011116	Pld3	197.04	213.18	238.96	216.4	251.65	197.56	NA	NA	NA	K16860//phospholipase D3/4 [EC:3.1.4.4]	NA
94275	NM_019791	Maged1	196.92	202.57	245.25	210.81	241.49	211.78	GO:0032991//macromolecular complex;GO:0044444//cytoplasmic part	GO:0016909//SAP kinase activity;GO:0005488//binding	GO:0051094//positive regulation of developmental process;GO:0043405//regulation of MAP kinase activity;GO:0008285//negative regulation of cell proliferation;GO:0006915//apoptotic process;GO:0006366//transcription from RNA polymerase II promoter	K12464//melanoma-associated antigen D1	gi|60360182|dbj|BAD90336.1|//mFLJ00163 protein [Mus musculus]
70257	NM_027360	2010107E04Rik	196.69	150.73	228.94	253.55	145.32	154.72	GO:0031224//intrinsic component of membrane;GO:0005743//mitochondrial inner membrane	NA	NA	K18193//6.8 kDa mitochondrial proteolipid	gi|21312554|ref|NP_081636.1|//6.8 kDa mitochondrial proteolipid [Mus musculus]
216439	NM_001033263,NM_001301014	Agap2	196.24	190.91	214.32	158.35	212.47	192.94	GO:0031981//nuclear lumen;GO:0044444//cytoplasmic part	GO:0008289//lipid binding;GO:0046872//metal ion binding;GO:0019887//protein kinase regulator activity;GO:0046914//transition metal ion binding;GO:0017111//nucleoside-triphosphatase activity;GO:0019900//kinase binding;GO:0008047//enzyme activator activity;GO:0032550//purine ribonucleoside binding	GO:0097192//extrinsic apoptotic signaling pathway in absence of ligand;GO:0007259//JAK-STAT cascade;GO:0033598//mammary gland epithelial cell proliferation;GO:0043066//negative regulation of apoptotic process;GO:0006366//transcription from RNA polymerase II promoter;GO:0009895//negative regulation of catabolic process;GO:0032012//regulation of ARF protein signal transduction;GO:0007010//cytoskele…	K17848//Arf-GAP with GTPase, ANK repeat and PH domain-containing protein 2	gi|84370300|ref|NP_001028435.1|//arf-GAP with GTPase, ANK repeat and PH domain-containing protein 2 isoform 1 [Mus musculus];gi|666638002|ref|NP_001287943.1|//arf-GAP with GTPase, ANK repeat and PH domain-containing protein 2 isoform 2 [Mus musculus]
12891	NM_001136057,NM_001146183,NM_009947	Cpne6	195.89	172.46	264.8	157.38	255.83	214.34	NA	NA	NA	K11348//bromodomain and PHD finger-containing protein 1	NA
68052	NM_026533	Rps13	195.88	174.73	274.32	342.27	200.78	177.86	NA	NA	NA	K02953//small subunit ribosomal protein S13e	NA
17756	NM_001039934,NM_001310634,NM_008632	Map2	195.67	164.08	125.89	229.05	147.95	176.91	GO:0031981//nuclear lumen;GO:0030425//dendrite;GO:0032991//macromolecular complex;GO:0005783//endoplasmic reticulum;GO:0044297//cell body;GO:0015630//microtubule cytoskeleton	GO:0015631//tubulin binding;GO:0001948//glycoprotein binding	GO:0016358//dendrite development;GO:0006468//protein phosphorylation;GO:0048667//cell morphogenesis involved in neuron differentiation;GO:0021953//central nervous system neuron differentiation;GO:0043627//response to estrogen	K10430//microtubule-associated protein 2	gi|890810631|ref|NP_001297563.1|//microtubule-associated protein 2 isoform 3 [Mus musculus]
58810	NM_021473	Akr1a1	195.65	182.3	263.88	231.06	208.48	184.13	NA	NA	NA	K00002//alcohol dehydrogenase (NADP+) [EC:1.1.1.2]	NA
76252	NM_133764	Atp6v0e2	195.6	183.6	259.14	203.85	219.1	177.57	NA	NA	NA	K02153//V-type H+-transporting ATPase subunit e	gi|537137011|gb|ERE66864.1|//V-type proton ATPase subunit e 2-like protein [Cricetulus griseus]
11964	NM_007508	Atp6v1a	195.47	181.51	124.67	151.19	162.01	179.01	GO:0043231//intracellular membrane-bounded organelle;GO:0042995//cell projection;GO:0033176//proton-transporting V-type ATPase complex;GO:0044459//plasma membrane part;GO:0044444//cytoplasmic part	GO:0019829//cation-transporting ATPase activity;GO:0032550//purine ribonucleoside binding	GO:0015988//energy coupled proton transmembrane transport, against electrochemical gradient;GO:0009150//purine ribonucleotide metabolic process	K02145//V-type H+-transporting ATPase subunit A [EC:3.6.3.14]	gi|31560731|ref|NP_031534.2|//V-type proton ATPase catalytic subunit A [Mus musculus]
12069	NM_009749	Bex2	195	147.58	200.78	281.69	185.97	172.89	GO:0043231//intracellular membrane-bounded organelle;GO:0043234//protein complex	GO:0005488//binding	GO:0007405//neuroblast proliferation;GO:0030182//neuron differentiation;GO:0007169//transmembrane receptor protein tyrosine kinase signaling pathway;GO:0007049//cell cycle;GO:0044093//positive regulation of molecular function;GO:0006915//apoptotic process;GO:0006366//transcription from RNA polymerase II promoter	K12465//nerve growth factor receptor-associated protein 1	gi|6753184|ref|NP_033879.1|//protein BEX2 [Mus musculus]
16765	NM_019641	Stmn1	194.11	264.52	356.87	243.81	316.46	215.07	GO:0015630//microtubule cytoskeleton;GO:0044444//cytoplasmic part	GO:0060089//molecular transducer activity;GO:0008092//cytoskeletal protein binding	GO:0006928//movement of cell or subcellular component;GO:0000278//mitotic cell cycle;GO:0007165//signal transduction;GO:0031111//negative regulation of microtubule polymerization or depolymerization;GO:0048667//cell morphogenesis involved in neuron differentiation;GO:0051707//response to other organism;GO:0007417//central nervous system development	K04381//stathmin	gi|537229315|gb|ERE83778.1|//platelet-activating factor acetylhydrolase 2, cytoplasmic-like protein [Cricetulus griseus]
20102	NM_009094	Rps4x	193.78	180.64	223.65	315.02	205.45	190.76	NA	NA	NA	K02987//small subunit ribosomal protein S4e	NA
20103	NM_009095	Rps5	193.42	185.2	268.04	281.12	221.74	168.41	GO:0015935//small ribosomal subunit	GO:0003723//RNA binding;GO:0005198//structural molecule activity	GO:0019080//viral gene expression;GO:0006613//cotranslational protein targeting to membrane;GO:0006448//regulation of translational elongation;GO:0000956//nuclear-transcribed mRNA catabolic process	K02989//small subunit ribosomal protein S5e	gi|431921423|gb|ELK18822.1|//40S ribosomal protein S5 [Pteropus alecto]
66043	NM_025313	Atp5d	192.78	171.4	281.32	223.55	196.4	147.93	GO:0033178//proton-transporting two-sector ATPase complex, catalytic domain;GO:0005743//mitochondrial inner membrane	GO:0015077//monovalent inorganic cation transmembrane transporter activity;GO:0005515//protein binding;GO:0019829//cation-transporting ATPase activity	GO:0006754//ATP biosynthetic process;GO:0009154//purine ribonucleotide catabolic process;GO:0006811//ion transport;GO:0006818//hydrogen transport	K02134//F-type H+-transporting ATPase subunit delta	gi|148699644|gb|EDL31591.1|//ATP synthase, H+ transporting, mitochondrial F1 complex, delta subunit, isoform CRA_b, partial [Mus musculus]
56462	NM_019880	Mtch1	192.59	193.92	299.41	263.92	210.52	189.39	GO:0043231//intracellular membrane-bounded organelle;GO:0031224//intrinsic component of membrane;GO:0019866//organelle inner membrane	GO:0005488//binding	GO:0007165//signal transduction;GO:0051234//establishment of localization;GO:0006915//apoptotic process	K17885//mitochondrial carrier	gi|9845273|ref|NP_063933.1|//mitochondrial carrier homolog 1 [Mus musculus]
16785	NM_011029	Rpsa	191.83	208.66	308.48	337.17	228.59	186.93	NA	NA	NA	K02998//small subunit ribosomal protein SAe	gi|820983550|ref|XP_012351476.1|//PREDICTED: 40S ribosomal protein SA isoform X1 [Nomascus leucogenys]
19946	NM_001163485,NM_009083	Rpl30	191.66	152.23	220.12	272.51	78.8	175.56	GO:0015934//large ribosomal subunit	GO:0005198//structural molecule activity;GO:0003676//nucleic acid binding	GO:0019080//viral gene expression;GO:0006613//cotranslational protein targeting to membrane;GO:0006412//translation;GO:0000956//nuclear-transcribed mRNA catabolic process	K02908//large subunit ribosomal protein L30e	gi|4506631|ref|NP_000980.1|//60S ribosomal protein L30 [Homo sapiens];gi|664777237|ref|XP_008507911.1|//PREDICTED: 60S ribosomal protein L30-like [Equus przewalskii]
11932	NM_013415	Atp1b2	191.23	211.74	185.06	133.85	177.4	152.45	GO:0044424//intracellular part;GO:0005887//integral component of plasma membrane	NA	GO:0022610//biological adhesion;GO:0030001//metal ion transport	K01540//sodium/potassium-transporting ATPase subunit beta	gi|7242138|ref|NP_038201.1|//sodium/potassium-transporting ATPase subunit beta-2 [Mus musculus]
15078	NM_008210	H3f3a	191.09	149.16	176.44	182.14	170.24	182.18	NA	NA	NA	K11253//histone H3	NA
14870	NM_013541	Gstp1	190.82	177.08	287.23	244.99	221.43	194.91	GO:0016020//membrane;GO:0043231//intracellular membrane-bounded organelle;GO:0043234//protein complex;GO:0044444//cytoplasmic part	GO:0016765//transferase activity, transferring alkyl or aryl (other than methyl) groups;GO:0072341//modified amino acid binding;GO:0030234//enzyme regulator activity;GO:0019901//protein kinase binding	GO:0006790//sulfur compound metabolic process;GO:0001101//response to acid chemical;GO:0032872//regulation of stress-activated MAPK cascade;GO:0043407//negative regulation of MAP kinase activity;GO:0032496//response to lipopolysaccharide;GO:0070849//response to epidermal growth factor;GO:0043627//response to estrogen;GO:0070265//necrotic cell death;GO:0032611//interleukin-1 beta production;GO:009…	K00799//glutathione S-transferase [EC:2.5.1.18]	gi|10092608|ref|NP_038569.1|//glutathione S-transferase P 1 [Mus musculus]
11769	NM_007457	Ap1s1	190.24	143.94	204.19	315.34	172.33	133.32	GO:0030130//clathrin coat of trans-Golgi network vesicle;GO:0005764//lysosome;GO:0005802//trans-Golgi network	GO:0022892//substrate-specific transporter activity	GO:0048193//Golgi vesicle transport;GO:0050688//regulation of defense response to virus;GO:0044764//multi-organism cellular process;GO:0006897//endocytosis;GO:0002478//antigen processing and presentation of exogenous peptide antigen;GO:0015031//protein transport	K12394//AP-1 complex subunit sigma 1/2	gi|953870558|ref|XP_005598720.2|//PREDICTED: AP-1 complex subunit sigma-1A [Equus caballus]
54208	NM_019419	Arl6ip1	190.19	151.99	174.96	140.46	167.05	133.87	GO:0031224//intrinsic component of membrane;GO:0071256//translocon complex	NA	GO:0006612//protein targeting to membrane	NA	gi|6739575|gb|AAF27313.1|AF172088_1//TBX2 protein [Mus musculus]
65945	NM_001290989,NM_023051	Clstn1	190.1	230.47	251.34	166.85	245.55	191.47	GO:0043231//intracellular membrane-bounded organelle;GO:0031224//intrinsic component of membrane;GO:0031090//organelle membrane;GO:0097060//synaptic membrane	GO:0046872//metal ion binding	GO:0006875//cellular metal ion homeostasis;GO:0016337//single organismal cell-cell adhesion;GO:0007267//cell-cell signaling	K04601//cadherin EGF LAG seven-pass G-type receptor 2;K16507//protocadherin-16/23	gi|12746426|ref|NP_075538.1|//calsyntenin-1 isoform 1 precursor [Mus musculus];gi|50510703|dbj|BAD32337.1|//mKIAA0911 protein [Mus musculus]
22630	NM_011739	Ywhaq	189.96	173.61	187.42	253.88	192.8	211.72	GO:0032991//macromolecular complex;GO:0044424//intracellular part	GO:0005515//protein binding	GO:0006886//intracellular protein transport;GO:0006351//transcription, DNA-templated;GO:0035556//intracellular signal transduction;GO:0044710//single-organism metabolic process	K16197//14-3-3 protein beta/theta/zeta	gi|148702066|gb|EDL34013.1|//mCG7879, isoform CRA_a, partial [Mus musculus]
12317	NM_007591	Calr	189.6	173.24	203.11	208.99	152.25	143.72	GO:0005788//endoplasmic reticulum lumen;GO:0044421//extracellular region part;GO:0030141//secretory granule;GO:0009986//cell surface;GO:0030176//integral component of endoplasmic reticulum membrane;GO:0030529//intracellular ribonucleoprotein complex	GO:0035258//steroid hormone receptor binding;GO:0003723//RNA binding;GO:0033218//amide binding;GO:0044389//ubiquitin-like protein ligase binding;GO:0046914//transition metal ion binding	GO:0006260//DNA replication;GO:0010226//response to lithium ion;GO:0035051//cardiocyte differentiation;GO:0009968//negative regulation of signal transduction;GO:0002397//MHC class I protein complex assembly;GO:0048232//male gamete generation;GO:0002407//dendritic cell chemotaxis;GO:0043627//response to estrogen;GO:0010770//positive regulation of cell morphogenesis involved in differentiation;GO:0…	K08057//calreticulin	gi|74200069|dbj|BAE22866.1|//unnamed protein product [Mus musculus]
26451	NM_011975	Rpl27a	189.44	157.43	236.67	262.5	191.75	172.25	GO:0015934//large ribosomal subunit	GO:0005198//structural molecule activity	GO:0010467//gene expression	K02900//large subunit ribosomal protein L27Ae	gi|820997375|ref|XP_004647393.2|//PREDICTED: 60S ribosomal protein L27a-like [Octodon degus]
50884	NM_001290745,NM_016965	Nckap1	189.33	166.43	103.23	130.57	161.02	194.34	GO:0031224//intrinsic component of membrane;GO:0044424//intracellular part;GO:0030027//lamellipodium	GO:0005488//binding	GO:0014020//primary neural tube formation;GO:0008105//asymmetric protein localization;GO:0030036//actin cytoskeleton organization;GO:0030903//notochord development;GO:0001667//ameboidal-type cell migration;GO:0007440//foregut morphogenesis;GO:0031647//regulation of protein stability;GO:0012501//programmed cell death;GO:0010171//body morphogenesis;GO:0007509//mesoderm migration involved in gastrul…	K05750//NCK-associated protein 1	gi|28395023|ref|NP_058661.1|//nck-associated protein 1 isoform b [Mus musculus];gi|595582321|ref|NP_001277674.1|//nck-associated protein 1 isoform a [Mus musculus]
68193	NM_024218	Rpl24	188.61	173.57	247.46	289.05	179.71	163.84	GO:0015934//large ribosomal subunit	GO:0005198//structural molecule activity;GO:0003676//nucleic acid binding	GO:0000087//mitotic M phase;GO:0043010//camera-type eye development;GO:0000075//cell cycle checkpoint;GO:0019080//viral gene expression;GO:0006613//cotranslational protein targeting to membrane;GO:0021545//cranial nerve development;GO:0006412//translation;GO:0007411//axon guidance;GO:0000956//nuclear-transcribed mRNA catabolic process	K02896//large subunit ribosomal protein L24e	gi|28174943|gb|AAH02110.2|//Rpl24 protein, partial [Mus musculus]
106529	NM_027179,NM_134118	Tecr	188.04	195.65	272.1	200.7	226.77	173.41	GO:0031227//intrinsic component of endoplasmic reticulum membrane	GO:0016491//oxidoreductase activity	GO:0008202//steroid metabolic process;GO:0000038//very long-chain fatty acid metabolic process;GO:0035336//long-chain fatty-acyl-CoA metabolic process;GO:0006641//triglyceride metabolic process;GO:0006633//fatty acid biosynthetic process	K10258//very-long-chain enoyl-CoA reductase [EC:1.3.1.93]	gi|148678962|gb|EDL10909.1|//mCG11048, isoform CRA_b, partial [Mus musculus]
19240	NM_001039392,NM_001190327,NM_025284	Tmsb10	187.75	188.33	267.65	281.69	201.01	158.82	GO:0043232//intracellular non-membrane-bounded organelle	GO:0008092//cytoskeletal protein binding	GO:0007281//germ cell development;GO:0030837//negative regulation of actin filament polymerization	K13785//thymosin beta 10	gi|148692367|gb|EDL24314.1|//mCG7243 [Mus musculus];gi|119619953|gb|EAW99547.1|//thymosin, beta 10, isoform CRA_a, partial [Homo sapiens]
11429	NM_080633	Aco2	186.44	198.77	214.66	138.76	204.02	176.04	GO:0043231//intracellular membrane-bounded organelle	GO:0003994//aconitate hydratase activity;GO:0046914//transition metal ion binding;GO:0051536//iron-sulfur cluster binding	GO:0072350//tricarboxylic acid metabolic process;GO:0009060//aerobic respiration	K01681//aconitate hydratase [EC:4.2.1.3]	gi|958777144|ref|XP_014719872.1|//PREDICTED: aconitate hydratase, mitochondrial [Equus asinus]
20312	NM_009142	Cx3cl1	185.69	184.55	218.91	166.16	182.84	149.5	GO:0031224//intrinsic component of membrane;GO:0044421//extracellular region part;GO:0044444//cytoplasmic part	GO:0005125//cytokine activity	GO:0050663//cytokine secretion;GO:0019229//regulation of vasoconstriction;GO:0001525//angiogenesis;GO:0002690//positive regulation of leukocyte chemotaxis;GO:0007166//cell surface receptor signaling pathway;GO:0006954//inflammatory response;GO:0045123//cellular extravasation;GO:0006915//apoptotic process;GO:0060078//regulation of postsynaptic membrane potential;GO:0032905//transforming growth fac…	K05508//C-X3-C motif chemokine 1	gi|31982017|ref|NP_033168.2|//fractalkine precursor [Mus musculus]
20716	NM_009252	Serpina3n	185.39	172.83	151.97	281.92	88.43	116.6	NA	NA	NA	K04525//serpin peptidase inhibitor, clade A	gi|130503301|ref|NP_033278.2|//serine protease inhibitor A3N precursor [Mus musculus]
108660	NM_022423	Rnf187	185.2	191.71	240.68	196.2	194.3	162.28	GO:0043231//intracellular membrane-bounded organelle	GO:0019787//ubiquitin-like protein transferase activity;GO:0005488//binding	GO:0008283//cell proliferation;GO:0006511//ubiquitin-dependent protein catabolic process;GO:0006351//transcription, DNA-templated;GO:0000209//protein polyubiquitination	K15709//E3 ubiquitin-protein ligase RNF187 [EC:2.3.2.27]	gi|7259250|dbj|BAA92754.1|//unnamed protein product [Mus musculus]
229521	NM_018804	Syt11	184.77	226.74	193.45	179.59	226	203.16	GO:0008021//synaptic vesicle;GO:0016021//integral component of membrane	GO:0046872//metal ion binding;GO:0005543//phospholipid binding	GO:0051234//establishment of localization	K19911//synaptotagmin-11	gi|34328242|ref|NP_061274.2|//synaptotagmin-11 [Mus musculus]
56471	NM_001310522,NM_001310523,NM_019675	Stmn4	183.89	125.93	145.43	171.73	149.91	114.28	GO:0043231//intracellular membrane-bounded organelle;GO:0043005//neuron projection	NA	GO:0031109//microtubule polymerization or depolymerization	K04381//stathmin	gi|148704048|gb|EDL35995.1|//stathmin-like 4, isoform CRA_c, partial [Mus musculus];gi|12025538|ref|NP_062049.1|//stathmin-4 isoform a [Rattus norvegicus]
98660	NM_178405	Atp1a2	182.87	226.9	181.68	95.84	172.71	159.4	GO:0030425//dendrite;GO:0043231//intracellular membrane-bounded organelle;GO:0005887//integral component of plasma membrane;GO:0042383//sarcolemma	GO:0043169//cation binding;GO:0008556//potassium-transporting ATPase activity;GO:0032550//purine ribonucleoside binding	GO:0001505//regulation of neurotransmitter levels;GO:0014070//response to organic cyclic compound;GO:0009612//response to mechanical stimulus;GO:0042310//vasoconstriction;GO:0007632//visual behavior;GO:0009152//purine ribonucleotide biosynthetic process;GO:0030001//metal ion transport;GO:0051480//regulation of cytosolic calcium ion concentration;GO:0015988//energy coupled proton transmembrane tra…	K01539//sodium/potassium-transporting ATPase subunit alpha [EC:3.6.3.9]	gi|6978545|ref|NP_036637.1|//sodium/potassium-transporting ATPase subunit alpha-2 precursor [Rattus norvegicus]
11957	NM_001302213,NM_001302214,NM_001302215,NM_001302216,NM_016755	Atp5j	182.5	156.98	206.41	231.03	162.33	167.76	GO:0033177//proton-transporting two-sector ATPase complex, proton-transporting domain;GO:0005743//mitochondrial inner membrane	GO:0015077//monovalent inorganic cation transmembrane transporter activity	GO:0006754//ATP biosynthetic process;GO:0009154//purine ribonucleotide catabolic process;GO:0006818//hydrogen transport	K02131//F-type H+-transporting ATPase subunit 6	gi|148665899|gb|EDK98315.1|//ATP synthase, H+ transporting, mitochondrial F0 complex, subunit F, isoform CRA_b, partial [Mus musculus];gi|532099628|ref|XP_005335451.1|//PREDICTED: ATP synthase-coupling factor 6, mitochondrial isoform X2 [Ictidomys tridecemlineatus]
68095	NM_001159887,NM_001159888,NM_001159889,NM_023429	Ociad1	181.97	166.99	192.48	179.83	172.27	172.28	GO:0043231//intracellular membrane-bounded organelle	NA	NA	K11170//dehydrogenase/reductase SDR family member X [EC:1.1.-.-]	gi|229577356|ref|NP_001153359.1|//OCIA domain-containing protein 1 isoform 2 [Mus musculus];gi|229577358|ref|NP_001153360.1|//OCIA domain-containing protein 1 isoform 3 [Mus musculus];gi|12963675|ref|NP_075918.1|//OCIA domain-containing protein 1 isoform 1 [Mus musculus]
52898	NM_173742	Rnasek	181.78	166.32	270.53	165.87	185.88	146.76	GO:0031224//intrinsic component of membrane	GO:0004519//endonuclease activity;GO:0003676//nucleic acid binding	GO:0006351//transcription, DNA-templated	K19770//ribonuclease kappa [EC:3.1.-.-]	gi|33239393|ref|NP_776103.1|//ribonuclease kappa [Mus musculus]
11740	NM_007451	Slc25a5	181.11	164.92	196.31	213.16	167.78	160.93	GO:0005759//mitochondrial matrix;GO:0005819//spindle;GO:0016021//integral component of membrane;GO:0019866//organelle inner membrane	GO:0005345//purine nucleobase transmembrane transporter activity;GO:0005488//binding	GO:0006863//purine nucleobase transport;GO:0008283//cell proliferation;GO:0010823//negative regulation of mitochondrion organization;GO:0030073//insulin secretion;GO:0015980//energy derivation by oxidation of organic compounds	K05863//solute carrier family 25 (mitochondrial adenine nucleotide translocator), member 4/5/6/31	gi|45829841|gb|AAH68199.1|//SLC25A5 protein, partial [Homo sapiens]
270192	NM_173781	Rab6b	180.61	219.95	211.64	176.91	224.4	181.81	GO:0012505//endomembrane system;GO:0043231//intracellular membrane-bounded organelle;GO:0031982//vesicle	GO:0017111//nucleoside-triphosphatase activity;GO:0032550//purine ribonucleoside binding	GO:0045184//establishment of protein localization;GO:0048193//Golgi vesicle transport;GO:0009154//purine ribonucleotide catabolic process;GO:0035556//intracellular signal transduction	K07894//Ras-related protein Rab-6B	gi|926684126|ref|XP_013821666.1|//PREDICTED: ras-related protein Rab-6B [Capra hircus]
14681	NM_001113384,NM_010308	Gnao1	180.44	181.98	176.2	167.06	193.38	182.97	NA	NA	NA	K04534//guanine nucleotide-binding protein G(o) subunit alpha	gi|148679159|gb|EDL11106.1|//guanine nucleotide binding protein, alpha o, isoform CRA_a, partial [Mus musculus]
57423	NM_020582	Atp5j2	180.33	169.73	239.47	219.39	167.68	138.33	GO:0031224//intrinsic component of membrane;GO:0033177//proton-transporting two-sector ATPase complex, proton-transporting domain;GO:0005743//mitochondrial inner membrane	GO:0017111//nucleoside-triphosphatase activity	GO:0009154//purine ribonucleotide catabolic process;GO:0009152//purine ribonucleotide biosynthetic process;GO:0006818//hydrogen transport	K02130//F-type H+-transporting ATPase subunit f	gi|149034885|gb|EDL89605.1|//rCG42655, isoform CRA_b [Rattus norvegicus]
59021	NM_021518	Rab2a	179.18	147.87	148.48	186.54	154.93	167.29	GO:0012505//endomembrane system;GO:0044297//cell body;GO:0031090//organelle membrane;GO:0005793//endoplasmic reticulum-Golgi intermediate compartment;GO:0048770//pigment granule	GO:0017111//nucleoside-triphosphatase activity;GO:0032550//purine ribonucleoside binding	GO:0009154//purine ribonucleotide catabolic process;GO:0016482//cytosolic transport;GO:0015031//protein transport;GO:0007265//Ras protein signal transduction	K07877//Ras-related protein Rab-2A	gi|1588651|prf||2209256A//rab2 gene [Gallus gallus]
13681	NM_001159375,NM_144958	Eif4a1	178.89	135.83	149.68	227.26	146.59	141.01	GO:0043234//protein complex;GO:0044444//cytoplasmic part	GO:0008135//translation factor activity, RNA binding;GO:0042623//ATPase activity, coupled;GO:0032550//purine ribonucleoside binding	GO:0009887//animal organ morphogenesis;GO:0000288//nuclear-transcribed mRNA catabolic process, deadenylation-dependent decay;GO:0006412//translation;GO:0007166//cell surface receptor signaling pathway	K03257//translation initiation factor 4A	gi|4503529|ref|NP_001407.1|//eukaryotic initiation factor 4A-I isoform 1 [Homo sapiens];gi|224036359|pdb|3EIQ|A//Chain A, Crystal Structure Of Pdcd4-eif4a
19981	NM_009084	Rpl37a	178.83	148.79	246.19	262.54	197.09	158.4	GO:0015934//large ribosomal subunit	GO:0043169//cation binding;GO:0005198//structural molecule activity	GO:0019080//viral gene expression;GO:0006613//cotranslational protein targeting to membrane;GO:0006412//translation;GO:0000956//nuclear-transcribed mRNA catabolic process	K02921//large subunit ribosomal protein L37Ae	gi|148692286|gb|EDL24233.1|//mCG7661 [Mus musculus]
18412	NM_001290769,NM_011018	Sqstm1	178.46	181.46	231.58	235.7	203	169.28	GO:0005768//endosome;GO:0031981//nuclear lumen;GO:0035770//ribonucleoprotein granule;GO:0031982//vesicle;GO:0016234//inclusion body;GO:0000323//lytic vacuole	GO:0031593//polyubiquitin binding;GO:0042802//identical protein binding;GO:0046914//transition metal ion binding;GO:0005102//receptor binding;GO:0019901//protein kinase binding;GO:0000989//transcription factor activity, transcription factor binding;GO:0019904//protein domain specific binding;GO:0004672//protein kinase activity	GO:0019941//modification-dependent protein catabolic process;GO:0048869//cellular developmental process;GO:0006366//transcription from RNA polymerase II promoter;GO:0001932//regulation of protein phosphorylation;GO:0007169//transmembrane receptor protein tyrosine kinase signaling pathway;GO:0007249//I-kappaB kinase/NF-kappaB signaling;GO:0012501//programmed cell death;GO:0006914//autophagy;GO:003…	K14381//sequestosome 1	gi|595582170|ref|NP_001277698.1|//sequestosome-1 isoform 2 [Mus musculus];gi|6754954|ref|NP_035148.1|//sequestosome-1 isoform 1 [Mus musculus]
12540	NM_001243769,NM_009861	Cdc42	178.37	148.1	149.89	193	155.3	165.81	GO:0012505//endomembrane system;GO:0016020//membrane;GO:0044297//cell body;GO:0042995//cell projection;GO:0005819//spindle;GO:0016023//null;GO:0070161//anchoring junction	GO:0017111//nucleoside-triphosphatase activity;GO:0034190//apolipoprotein receptor binding;GO:0032550//purine ribonucleoside binding;GO:0019901//protein kinase binding	GO:0046847//filopodium assembly;GO:0009746//response to hexose;GO:0006260//DNA replication;GO:0043551//regulation of phosphatidylinositol 3-kinase activity;GO:0010608//posttranscriptional regulation of gene expression;GO:0007067//mitotic nuclear division;GO:0045216//cell-cell junction organization;GO:0043065//positive regulation of apoptotic process;GO:0007015//actin filament organization;GO:0031…	K04393//cell division control protein 42	gi|99032068|pdb|2DFK|B//Chain B, Crystal Structure Of The Cdc42-Collybistin Ii Complex;gi|704584573|ref|XP_010189524.1|//PREDICTED: cell division control protein 42 homolog isoform X1 [Mesitornis unicolor]
67673	NM_026305	Tceb2	178.24	159.21	247.12	252.71	172.25	146.43	GO:0000153//cytoplasmic ubiquitin ligase complex;GO:0031981//nuclear lumen;GO:0031461//cullin-RING ubiquitin ligase complex	GO:0008135//translation factor activity, RNA binding;GO:0019787//ubiquitin-like protein transferase activity;GO:0044389//ubiquitin-like protein ligase binding	GO:0010557//positive regulation of macromolecule biosynthetic process;GO:0044764//multi-organism cellular process;GO:0032446//protein modification by small protein conjugation;GO:0006412//translation;GO:0043618//regulation of transcription from RNA polymerase II promoter in response to stress;GO:0065003//macromolecular complex assembly;GO:0001666//response to hypoxia	K03873//transcription elongation factor B, polypeptide 2	gi|861487244|ref|XP_004864733.2|//PREDICTED: transcription elongation factor B polypeptide 2 [Heterocephalus glaber]
18643	NM_011072	Pfn1	178.12	142.21	207.14	236.49	152.67	129.96	GO:0043231//intracellular membrane-bounded organelle;GO:0042995//cell projection;GO:0043232//intracellular non-membrane-bounded organelle	GO:0043168//anion binding;GO:0008092//cytoskeletal protein binding;GO:0017016//Ras GTPase binding	GO:0010557//positive regulation of macromolecule biosynthetic process;GO:0014020//primary neural tube formation;GO:0030837//negative regulation of actin filament polymerization;GO:0070848//response to growth factor;GO:0032233//positive regulation of actin filament bundle assembly;GO:0006259//DNA metabolic process;GO:0006366//transcription from RNA polymerase II promoter	K05759//profilin	gi|926716336|ref|XP_005693514.2|//PREDICTED: profilin-1 [Capra hircus]
20257	NM_025285	Stmn2	178	153.62	186.09	182.21	168.16	165.2	GO:0043231//intracellular membrane-bounded organelle;GO:0044444//cytoplasmic part;GO:0043005//neuron projection	GO:0005488//binding	GO:0031111//negative regulation of microtubule polymerization or depolymerization;GO:0007019//microtubule depolymerization;GO:0010975//regulation of neuron projection development	K04381//stathmin	gi|12850126|dbj|BAB28602.1|//unnamed protein product [Mus musculus]
16828	NM_001136069,NM_010699,NR_102727	Ldha	177.68	167.33	204.9	273.29	158.34	136	GO:0043231//intracellular membrane-bounded organelle;GO:0044444//cytoplasmic part	GO:0004457//lactate dehydrogenase activity;GO:0000166//nucleotide binding;GO:0019899//enzyme binding	GO:0006007//glucose catabolic process;GO:0009746//response to hexose;GO:0007154//cell communication;GO:0046496//nicotinamide nucleotide metabolic process;GO:0044767//single-organism developmental process;GO:0000302//response to reactive oxygen species;GO:0006915//apoptotic process;GO:0048545//response to steroid hormone;GO:0046683//response to organophosphorus;GO:0032787//monocarboxylic acid meta…	K00016//L-lactate dehydrogenase [EC:1.1.1.27]	gi|257743039|ref|NP_001129541.2|//L-lactate dehydrogenase A chain isoform 2 [Mus musculus];gi|823425199|ref|XP_004409902.2|//PREDICTED: L-lactate dehydrogenase A chain-like isoform X1 [Odobenus rosmarus divergens]
20384	NM_001079694,NM_001079695,NM_009159	Srsf5	177.53	123.38	118.2	167.84	132.15	168.85	GO:0016604//nuclear body	GO:0036094//small molecule binding;GO:0003676//nucleic acid binding	GO:0000245//spliceosomal complex assembly;GO:0007049//cell cycle;GO:0006366//transcription from RNA polymerase II promoter;GO:0006405//RNA export from nucleus	K12893//splicing factor, arginine/serine-rich 4/5/6	gi|987939967|ref|XP_015417521.1|//PREDICTED: serine/arginine-rich splicing factor 5 isoform X2 [Myotis davidii]
56772	NM_019914	Mllt11	176.78	158.26	188.95	239.85	161.47	139.29	GO:0044464//cell part	NA	GO:0006351//transcription, DNA-templated;GO:0007166//cell surface receptor signaling pathway;GO:0035556//intracellular signal transduction;GO:0032846//positive regulation of homeostatic process;GO:0010822//positive regulation of mitochondrion organization;GO:0006915//apoptotic process	K11421//histone-lysine N-methyltransferase SETDB1 [EC:2.1.1.43]	gi|9910124|ref|NP_064298.1|//protein AF1q [Mus musculus]
11837	NM_007475	Rplp0	176.77	174.51	225.88	291.73	161.57	137.4	GO:0043231//intracellular membrane-bounded organelle;GO:0015934//large ribosomal subunit	NA	GO:0022613//ribonucleoprotein complex biogenesis;GO:0006412//translation;GO:0070670//response to interleukin-4	K02941//large subunit ribosomal protein LP0	gi|6671569|ref|NP_031501.1|//60S acidic ribosomal protein P0 [Mus musculus]
17758	NM_001205330,NM_001205331,NM_001205332,NM_001311163,NM_001311164,NM_008633	Map4	176.16	164.55	167.28	122.25	146.93	146.3	GO:0016020//membrane;GO:0005819//spindle	GO:0015631//tubulin binding	GO:0030010//establishment of cell polarity;GO:0007018//microtubule-based movement;GO:0000278//mitotic cell cycle	K10431//microtubule-associated protein 4	gi|148677082|gb|EDL09029.1|//microtubule-associated protein 4, isoform CRA_b, partial [Mus musculus];gi|148677083|gb|EDL09030.1|//microtubule-associated protein 4, isoform CRA_c, partial [Mus musculus]
20620	NM_152804	Plk2	175.1	88.39	77.59	161.85	79.46	68.55	GO:0005813//centrosome;GO:0043005//neuron projection	GO:0060089//molecular transducer activity;GO:0004672//protein kinase activity;GO:0032550//purine ribonucleoside binding	GO:0007099//centriole replication;GO:0031331//positive regulation of cellular catabolic process;GO:0006915//apoptotic process;GO:0000075//cell cycle checkpoint;GO:0006464//cellular protein modification process;GO:0007249//I-kappaB kinase/NF-kappaB signaling;GO:0007265//Ras protein signal transduction;GO:0007611//learning or memory;GO:0006796//phosphate-containing compound metabolic process;GO:004…	K08861//polo-like kinase 2 [EC:2.7.11.21]	gi|625183267|ref|XP_003496249.2|//PREDICTED: serine/threonine-protein kinase PLK2 [Cricetulus griseus]
20104	NM_009096	Rps6	175.08	161.63	222.25	261.42	178.11	175.18	GO:0031981//nuclear lumen;GO:0015935//small ribosomal subunit	GO:0019900//kinase binding;GO:0005198//structural molecule activity	GO:0000087//mitotic M phase;GO:0022618//ribonucleoprotein complex assembly;GO:0035556//intracellular signal transduction;GO:0042254//ribosome biogenesis;GO:0007169//transmembrane receptor protein tyrosine kinase signaling pathway;GO:0006613//cotranslational protein targeting to membrane;GO:0002286//T cell activation involved in immune response;GO:0006915//apoptotic process;GO:0044702//single orga…	K02991//small subunit ribosomal protein S6e	gi|755785705|ref|XP_003995546.2|//PREDICTED: 40S ribosomal protein S6 [Felis catus]
11949	NM_001112738,NM_020615	Atp5c1	174.72	176.76	218.87	189.79	191.76	162.48	NA	NA	NA	K02136//F-type H+-transporting ATPase subunit gamma	NA
17319	NM_010798	Mif	174.62	159.43	242.98	280.28	196.91	156.74	GO:0043231//intracellular membrane-bounded organelle;GO:0044421//extracellular region part	GO:0016862//intramolecular oxidoreductase activity, interconverting keto- and enol-groups;GO:0005102//receptor binding;GO:0016863//intramolecular oxidoreductase activity, transposing C=C bonds	GO:0006096//glycolytic process;GO:0014909//smooth muscle cell migration;GO:0051260//protein homooligomerization;GO:0043405//regulation of MAP kinase activity;GO:0043627//response to estrogen;GO:0031324//negative regulation of cellular metabolic process;GO:0030330//DNA damage response, signal transduction by p53 class mediator;GO:0030888//regulation of B cell proliferation;GO:0031103//axon regener…	K07253//phenylpyruvate tautomerase [EC:5.3.2.1]	gi|6754696|ref|NP_034928.1|//macrophage migration inhibitory factor [Mus musculus]
15387	NM_001301340,NM_001301341,NM_001301343,NM_001301344,NM_001301345,NM_025279	Hnrnpk	173.56	163.02	147.09	185.86	167.4	173.49	GO:0031981//nuclear lumen;GO:0005681//spliceosomal complex;GO:0000785//chromatin	GO:0000982//transcription factor activity, RNA polymerase II core promoter proximal region sequence-specific binding;GO:0043566//structure-specific DNA binding;GO:0000977//RNA polymerase II regulatory region sequence-specific DNA binding	GO:0010984//regulation of lipoprotein particle clearance;GO:0045944//positive regulation of transcription from RNA polymerase II promoter;GO:0000377//RNA splicing, via transesterification reactions with bulged adenosine as nucleophile;GO:0006898//receptor-mediated endocytosis;GO:0007154//cell communication;GO:0010870//positive regulation of receptor biosynthetic process;GO:0006915//apoptotic proc…	K12886//heterogeneous nuclear ribonucleoprotein K	gi|74225344|dbj|BAE31602.1|//unnamed protein product [Mus musculus];gi|987937372|ref|XP_015416636.1|//PREDICTED: heterogeneous nuclear ribonucleoprotein K isoform X4 [Myotis davidii];gi|585718378|ref|XP_006902017.1|//PREDICTED: heterogeneous nuclear ribonucleoprotein K-like isoform X1 [Elephantulus edwardii];gi|74195705|dbj|BAE39657.1|//unnamed protein product [Mus musculus]
66855	NM_001037877,NM_001037878,NM_001286362,NM_001286363,NM_025804	Tcf25	173.55	186.63	191.59	184.23	194.51	167.45	GO:0043231//intracellular membrane-bounded organelle;GO:0031981//nuclear lumen	GO:0001071//nucleic acid binding transcription factor activity;GO:0003676//nucleic acid binding	GO:0006351//transcription, DNA-templated	K14206//solute carrier family 15 (oligopeptide transporter), member 1	gi|148679791|gb|EDL11738.1|//transcription factor 25 (basic helix-loop-helix), isoform CRA_d, partial [Mus musculus];gi|148679790|gb|EDL11737.1|//transcription factor 25 (basic helix-loop-helix), isoform CRA_c, partial [Mus musculus];gi|148679789|gb|EDL11736.1|//transcription factor 25 (basic helix-loop-helix), isoform CRA_b, partial [Mus musculus]
14688	NM_001160016,NM_001160017,NM_008142	Gnb1	173.54	175.77	174.29	187.98	177	168.5	GO:0031234//extrinsic component of cytoplasmic side of plasma membrane;GO:0001750//photoreceptor outer segment;GO:0043005//neuron projection	GO:0017111//nucleoside-triphosphatase activity;GO:0031701//angiotensin receptor binding;GO:0019899//enzyme binding	GO:0043010//camera-type eye development;GO:0034695//response to prostaglandin E;GO:0007267//cell-cell signaling;GO:0007606//sensory perception of chemical stimulus;GO:0010658//striated muscle cell apoptotic process;GO:0001666//response to hypoxia;GO:0051480//regulation of cytosolic calcium ion concentration;GO:0015980//energy derivation by oxidation of organic compounds;GO:0001775//cell activatio…	K04536//guanine nucleotide-binding protein G(I)/G(S)/G(T) subunit beta-1	gi|148683063|gb|EDL15010.1|//guanine nucleotide binding protein, beta 1, isoform CRA_a, partial [Mus musculus]
53379	NM_016806,NM_182650,NR_104468	Hnrnpa2b1	173.12	118.83	112.7	187.32	117.85	150.84	GO:0031981//nuclear lumen;GO:0005681//spliceosomal complex	GO:0003697//single-stranded DNA binding;GO:0036002//pre-mRNA binding;GO:0036094//small molecule binding	GO:0000398//mRNA splicing, via spliceosome;GO:0050657//nucleic acid transport	K13158//heterogeneous nuclear ribonucleoprotein A2/B1	gi|148666221|gb|EDK98637.1|//mCG119114, isoform CRA_a, partial [Mus musculus];gi|528768049|gb|EPY87708.1|//hypothetical protein CB1_000224010 [Camelus ferus]
68436	NM_001005859,NM_001287581,NM_026724	Rpl34	172.4	163.93	134.17	148.78	98.13	168.41	GO:0043231//intracellular membrane-bounded organelle;GO:0015934//large ribosomal subunit	GO:0005198//structural molecule activity;GO:0003676//nucleic acid binding	GO:0019080//viral gene expression;GO:0006613//cotranslational protein targeting to membrane;GO:0006412//translation;GO:0000956//nuclear-transcribed mRNA catabolic process	K02915//large subunit ribosomal protein L34e	gi|55741555|ref|NP_001005859.1|//60S ribosomal protein L34 [Mus musculus];gi|594102238|ref|XP_006074192.1|//PREDICTED: 60S ribosomal protein L34-like [Bubalus bubalis];gi|725571770|ref|XP_010338387.1|//PREDICTED: LOW QUALITY PROTEIN: 60S ribosomal protein L34 [Saimiri boliviensis boliviensis]
20910	NM_001113569,NM_009295	Stxbp1	170.71	208.64	182.89	179.95	213.87	173.02	GO:0016020//membrane;GO:0032991//macromolecular complex;GO:0030141//secretory granule	GO:0019900//kinase binding;GO:0019905//syntaxin binding	GO:0045184//establishment of protein localization;GO:0043066//negative regulation of apoptotic process;GO:0030168//platelet activation;GO:0030073//insulin secretion;GO:0017156//calcium ion regulated exocytosis;GO:0015980//energy derivation by oxidation of organic compounds;GO:0016082//synaptic vesicle priming;GO:0016050//vesicle organization;GO:0006835//dicarboxylic acid transport;GO:0031647//reg…	K15292//syntaxin-binding protein 1	gi|148676634|gb|EDL08581.1|//syntaxin binding protein 1, isoform CRA_b, partial [Mus musculus]
54411	NM_018794	Atp6ap1	170.58	169.73	201.25	170.37	191.77	163.95	GO:0043231//intracellular membrane-bounded organelle;GO:0031224//intrinsic component of membrane;GO:0033176//proton-transporting V-type ATPase complex;GO:0031090//organelle membrane	GO:0019829//cation-transporting ATPase activity;GO:0032550//purine ribonucleoside binding	GO:0015988//energy coupled proton transmembrane transport, against electrochemical gradient;GO:0044767//single-organism developmental process	K03662//V-type H+-transporting ATPase S1 subunit	gi|60359906|dbj|BAD90172.1|//mFLJ00383 protein [Mus musculus]
19982	NM_019865	Rpl36a	170.56	127.33	222.72	265.16	177.36	164.91	NA	NA	NA	K02929//large subunit ribosomal protein L44e	gi|640790559|ref|XP_008051148.1|//PREDICTED: 60S ribosomal protein L36a [Tarsius syrichta]
56397	NM_001168225,NM_001168226,NM_001168227,NM_001168228,NM_001168229,NM_001168230,NM_019768	Morf4l2	170.31	127.31	138	194.29	140.98	147.89	GO:0031981//nuclear lumen	NA	GO:0051146//striated muscle cell differentiation;GO:0033554//cellular response to stress;GO:0006325//chromatin organization;GO:0040007//growth;GO:0006259//DNA metabolic process;GO:0006366//transcription from RNA polymerase II promoter	K11342//mortality factor 4-like protein 2	gi|269996025|ref|NP_062742.4|//mortality factor 4-like protein 2 [Mus musculus]
75617	NM_024266	Rps25	170.07	159.55	223.34	280.41	161.86	157.93	GO:0031981//nuclear lumen;GO:0015935//small ribosomal subunit	GO:0005198//structural molecule activity;GO:0003676//nucleic acid binding	GO:0019080//viral gene expression;GO:0006613//cotranslational protein targeting to membrane;GO:0006412//translation;GO:0000956//nuclear-transcribed mRNA catabolic process	K02975//small subunit ribosomal protein S25e	gi|148693644|gb|EDL25591.1|//mCG10725, isoform CRA_b, partial [Mus musculus]
16498	NM_001252654,NM_001252655,NM_001252656,NM_010598	Kcnab2	169.62	185.36	220.75	98.58	181.16	143.11	GO:0031224//intrinsic component of membrane;GO:0044424//intracellular part;GO:0033267//axon part	GO:0005267//potassium channel activity;GO:0016247//channel regulator activity;GO:0005488//binding	GO:0034220//ion transmembrane transport;GO:0007267//cell-cell signaling;GO:0030001//metal ion transport;GO:0051259//protein oligomerization	K04883//potassium voltage-gated channel Shaker-related subfamily A, beta member 2	gi|358030291|ref|NP_001239583.1|//voltage-gated potassium channel subunit beta-2 isoform 2 [Mus musculus];gi|8393646|ref|NP_059000.1|//voltage-gated potassium channel subunit beta-2 [Rattus norvegicus]
19349	NM_001293652,NM_001293653,NM_001293654,NM_001293655,NM_009005	Rab7	169.48	168.79	184.19	190.95	161.47	148.11	GO:0005768//endosome;GO:0042599//lamellar body;GO:0030666//endocytic vesicle membrane;GO:0005764//lysosome;GO:0048770//pigment granule	GO:0017048//Rho GTPase binding;GO:0017111//nucleoside-triphosphatase activity;GO:0032550//purine ribonucleoside binding	GO:0007041//lysosomal transport;GO:0042059//negative regulation of epidermal growth factor receptor signaling pathway;GO:0035556//intracellular signal transduction;GO:0001894//tissue homeostasis;GO:0006906//vesicle fusion;GO:0006623//protein targeting to vacuole;GO:0051452//intracellular pH reduction;GO:0009154//purine ribonucleotide catabolic process;GO:0002478//antigen processing and presentati…	K07897//Ras-related protein Rab-7A	gi|34147513|ref|NP_004628.4|//ras-related protein Rab-7a [Homo sapiens]
56378	NM_019824	Arpc3	169.4	124.09	200.27	180.79	158.44	139.56	NA	NA	NA	K05756//actin related protein 2/3 complex, subunit 3	NA
68196	NM_024219	Hsbp1	168.58	134.08	169.23	222.23	146.25	143.13	GO:0043231//intracellular membrane-bounded organelle;GO:0043232//intracellular non-membrane-bounded organelle	GO:0003712//transcription cofactor activity	GO:0003012//muscle system process;GO:0050896//response to stimulus;GO:0006366//transcription from RNA polymerase II promoter	K19765//heat shock factor-binding protein 1	gi|21311873|ref|NP_077181.1|//heat shock factor-binding protein 1 [Mus musculus]
67068	NM_001291108,NM_025947,NR_111890,NR_111891	Dynlrb1	168.56	146.02	195.7	195.96	166.9	160.76	NA	NA	NA	K10419//dynein light chain roadblock-type	NA
67530	NM_026219	Uqcrb	167.07	119.35	135.88	210.67	117.67	154.53	GO:0005746//mitochondrial respiratory chain	GO:0005515//protein binding	GO:0022904//respiratory electron transport chain;GO:0051259//protein oligomerization;GO:0051234//establishment of localization	K00417//ubiquinol-cytochrome c reductase subunit 7	gi|13385726|ref|NP_080495.1|//cytochrome b-c1 complex subunit 7 [Mus musculus]
66594	NM_025650	Uqcr11	167.06	142.42	256.1	187.53	161.67	127.23	GO:0031224//intrinsic component of membrane;GO:0019866//organelle inner membrane	GO:0015078//hydrogen ion transmembrane transporter activity	GO:0006091//generation of precursor metabolites and energy;GO:0044710//single-organism metabolic process;GO:0006811//ion transport;GO:0006818//hydrogen transport	K00420//ubiquinol-cytochrome c reductase subunit 10	gi|589930871|ref|XP_006978242.1|//PREDICTED: cytochrome b-c1 complex subunit 10-like [Peromyscus maniculatus bairdii]
224938	NM_001025309,NM_144859	Pja2	166.91	160	114.87	125.14	166.4	190.49	GO:0043231//intracellular membrane-bounded organelle;GO:0031090//organelle membrane;GO:0097060//synaptic membrane;GO:0044327//dendritic spine head	GO:0051018//protein kinase A binding;GO:0019787//ubiquitin-like protein transferase activity;GO:0046914//transition metal ion binding	GO:0007613//memory;GO:0032446//protein modification by small protein conjugation	K10634//E3 ubiquitin-protein ligase Praja2 [EC:2.3.2.27]	gi|21450079|ref|NP_659108.1|//E3 ubiquitin-protein ligase Praja-2 isoform b [Mus musculus];gi|28972221|dbj|BAC65564.1|//mKIAA0438 protein [Mus musculus]
22378	NM_016852	Wbp2	166.8	166.95	218.82	200.11	186.95	146.25	NA	NA	NA	NA	gi|829835808|ref|XP_012634295.1|//PREDICTED: WW domain-binding protein 2 isoform X1 [Microcebus murinus]
227613	NM_146116	Tubb4b	166.76	161.6	213.95	185.91	150.64	143.77	GO:0043231//intracellular membrane-bounded organelle;GO:0016020//membrane;GO:0043234//protein complex;GO:0015630//microtubule cytoskeleton;GO:0044444//cytoplasmic part	GO:0042287//MHC protein binding;GO:0017111//nucleoside-triphosphatase activity;GO:0005198//structural molecule activity;GO:0032550//purine ribonucleoside binding	GO:0006458//'de novo' protein folding;GO:0001909//leukocyte mediated cytotoxicity;GO:0009154//purine ribonucleotide catabolic process;GO:0043623//cellular protein complex assembly;GO:0044772//mitotic cell cycle phase transition	K07375//tubulin beta	gi|634865305|ref|XP_007945164.1|//PREDICTED: tubulin beta-4B chain isoform X1 [Orycteropus afer afer]
11852	NM_007483	Rhob	166.7	147.25	169.95	204.99	173.93	131.34	GO:0005770//late endosome;GO:0031090//organelle membrane;GO:0032155//cell division site part	GO:0017111//nucleoside-triphosphatase activity;GO:0032550//purine ribonucleoside binding	GO:0045184//establishment of protein localization;GO:0007041//lysosomal transport;GO:0022610//biological adhesion;GO:0010212//response to ionizing radiation;GO:0034614//cellular response to reactive oxygen species;GO:0001525//angiogenesis;GO:0000910//cytokinesis;GO:0048869//cellular developmental process;GO:0001775//cell activation;GO:0009154//purine ribonucleotide catabolic process;GO:0006935//c…	K07856//Ras homolog gene family, member B	gi|562880169|ref|XP_006172283.1|//PREDICTED: LOW QUALITY PROTEIN: rho-related GTP-binding protein RhoB [Tupaia chinensis]
11938	NM_001110140,NM_009722,NR_027838	Atp2a2	166.21	187.64	111.59	103.88	163.91	175.39	GO:0032991//macromolecular complex;GO:0016021//integral component of membrane;GO:0005789//endoplasmic reticulum membrane	GO:0046872//metal ion binding;GO:0001664//G-protein coupled receptor binding;GO:0005388//calcium-transporting ATPase activity;GO:0032550//purine ribonucleoside binding	GO:0090075//relaxation of muscle;GO:0022610//biological adhesion;GO:0007165//signal transduction;GO:0006936//muscle contraction;GO:0009888//tissue development;GO:0006816//calcium ion transport;GO:0002027//regulation of heart rate;GO:0006875//cellular metal ion homeostasis;GO:0009725//response to hormone;GO:0009154//purine ribonucleotide catabolic process;GO:0007599//hemostasis;GO:0042391//regulat…	K05853//Ca2+ transporting ATPase, sarcoplasmic/endoplasmic reticulum [EC:3.6.3.8]	gi|158635979|ref|NP_001103610.1|//sarcoplasmic/endoplasmic reticulum calcium ATPase 2 isoform b [Mus musculus];gi|6806903|ref|NP_033852.1|//sarcoplasmic/endoplasmic reticulum calcium ATPase 2 isoform a [Mus musculus]
19275	NM_008985	Ptprn	165.99	149.72	159.85	239.63	157.85	132.88	GO:0031224//intrinsic component of membrane	GO:0004721//phosphoprotein phosphatase activity;GO:0008092//cytoskeletal protein binding;GO:0019899//enzyme binding	GO:0009746//response to hexose;GO:0043434//response to peptide hormone;GO:0035556//intracellular signal transduction;GO:0006979//response to oxidative stress;GO:0048545//response to steroid hormone;GO:0046683//response to organophosphorus;GO:0006464//cellular protein modification process;GO:0007167//enzyme linked receptor protein signaling pathway;GO:0006796//phosphate-containing compound metabol…	K07817//receptor-type tyrosine-protein phosphatase N [EC:3.1.3.48]	gi|148667976|gb|EDL00393.1|//protein tyrosine phosphatase, receptor type, N, partial [Mus musculus]
13803	NM_007930	Enc1	165.57	179.08	181.87	144.7	222.68	191.99	GO:0034399//nuclear periphery;GO:0043232//intracellular non-membrane-bounded organelle;GO:0031461//cullin-RING ubiquitin ligase complex	GO:0008092//cytoskeletal protein binding	GO:0032446//protein modification by small protein conjugation;GO:0006412//translation;GO:0010498//proteasomal protein catabolic process;GO:0048731//system development	K10462//kelch-like protein 25/37 (ectoderm-neural cortex protein)	gi|826351127|ref|XP_012520060.1|//PREDICTED: ectoderm-neural cortex protein 1 isoform X1 [Propithecus coquereli]
67160	NM_026007	Eef1g	165.49	170.97	231.84	239.31	183.22	155.36	GO:0043234//protein complex;GO:0044444//cytoplasmic part	GO:0008135//translation factor activity, RNA binding	GO:0006412//translation;GO:0051707//response to other organism	K03233//elongation factor 1-gamma	gi|914916139|ref|XP_005331561.2|//PREDICTED: speckle targeted PIP5K1A-regulated poly(A) polymerase isoform X1 [Ictidomys tridecemlineatus]
83767	NM_031877	Wasf1	165.33	139.06	168.63	112.72	149.06	138.88	GO:0031252//cell leading edge;GO:0005856//cytoskeleton;GO:0031966//mitochondrial membrane	GO:0008092//cytoskeletal protein binding	GO:0008154//actin polymerization or depolymerization;GO:0048858//cell projection morphogenesis;GO:0065003//macromolecular complex assembly	K05753//WAS protein family, member 1	gi|16877274|gb|AAH16896.1|//WASP family 1 [Mus musculus]
11958	NM_007507	Atp5k	164.9	134.52	228.57	222.42	158.23	133.26	GO:0033177//proton-transporting two-sector ATPase complex, proton-transporting domain;GO:0005743//mitochondrial inner membrane	GO:0015077//monovalent inorganic cation transmembrane transporter activity;GO:0017111//nucleoside-triphosphatase activity	GO:0006754//ATP biosynthetic process;GO:0009154//purine ribonucleotide catabolic process;GO:0006818//hydrogen transport	K02129//F-type H+-transporting ATPase subunit e	gi|83715998|ref|NP_031533.2|//ATP synthase subunit e, mitochondrial [Mus musculus]
67264	NM_026061	Ndufb8	164.31	155.12	243.42	217.8	191.69	142.7	GO:0031224//intrinsic component of membrane;GO:0005746//mitochondrial respiratory chain	GO:0050136//NADH dehydrogenase (quinone) activity	GO:0022904//respiratory electron transport chain;GO:0051234//establishment of localization	K03964//NADH dehydrogenase (ubiquinone) 1 beta subcomplex subunit 8	gi|13385558|ref|NP_080337.1|//NADH dehydrogenase [ubiquinone] 1 beta subcomplex subunit 8, mitochondrial precursor [Mus musculus]
67826	NM_144521	Snap47	164	167.86	191.32	181.8	197.33	153.63	GO:0031082//BLOC complex	NA	NA	K18212//synaptosomal-associated protein 47	gi|21362303|ref|NP_653104.1|//synaptosomal-associated protein 47 [Mus musculus]
56431	NM_019771	Dstn	163.73	108.31	119.94	154.79	93.07	110.91	GO:0015629//actin cytoskeleton	GO:0008092//cytoskeletal protein binding	GO:0030042//actin filament depolymerization	K10363//destrin (actin-depolymerizing factor)	gi|9790219|ref|NP_062745.1|//destrin [Mus musculus]
26413	NM_001038663,NM_011949	Mapk1	162.8	163.72	138.04	130.18	159.74	156.8	NA	NA	NA	K04371//mitogen-activated protein kinase 1/3 [EC:2.7.11.24]	gi|148665020|gb|EDK97436.1|//mitogen activated protein kinase 1, isoform CRA_b, partial [Mus musculus]
13167	NM_001037999,NM_007830	Dbi	162.7	126.2	166.89	188.82	132.53	167.96	GO:0016020//membrane;GO:0044421//extracellular region part;GO:0030136//clathrin-coated vesicle;GO:0043232//intracellular non-membrane-bounded organelle	GO:0043168//anion binding;GO:0005102//receptor binding	GO:0007589//body fluid secretion;GO:0007417//central nervous system development;GO:0050804//modulation of synaptic transmission;GO:0006639//acylglycerol metabolic process;GO:0008202//steroid metabolic process;GO:0006635//fatty acid beta-oxidation;GO:0008544//epidermis development;GO:0008283//cell proliferation;GO:0006732//coenzyme metabolic process;GO:0007584//response to nutrient;GO:0010524//pos…	K08762//diazepam-binding inhibitor (GABA receptor modulator, acyl-CoA-binding protein)	gi|6681137|ref|NP_031856.1|//acyl-CoA-binding protein isoform 2 [Mus musculus]
12387	NM_001165902,NM_007614	Ctnnb1	162.53	164.46	130.1	193.56	144.08	159.76	NA	NA	NA	K02105//catenin beta 1	gi|6671684|ref|NP_031640.1|//catenin beta-1 [Mus musculus]
23934	NM_001135688,NM_001135689,NM_011837	Ly6h	162.28	147.86	275.79	304.32	234.62	188.78	GO:0031224//intrinsic component of membrane	NA	GO:0009653//anatomical structure morphogenesis;GO:0048731//system development	K06846//lymphocyte antigen 6 complex locus protein D/E/G6/H	gi|12861758|dbj|BAB32273.1|//unnamed protein product [Mus musculus]
14232	NM_001111066,NM_001199631,NM_010223	Fkbp8	162.06	147.46	220.63	187.4	166.85	133.21	NA	NA	NA	K09574//FK506-binding protein 8 [EC:5.2.1.8]	gi|161484656|ref|NP_034353.2|//peptidyl-prolyl cis-trans isomerase FKBP8 isoform b [Mus musculus];gi|161484658|ref|NP_001104536.1|//peptidyl-prolyl cis-trans isomerase FKBP8 isoform a [Mus musculus]
19899	NM_009077	Rpl18	162	161.24	244.06	278.51	167.95	139.51	GO:0015934//large ribosomal subunit	NA	GO:0010467//gene expression	K02883//large subunit ribosomal protein L18e	gi|13592057|ref|NP_112364.1|//60S ribosomal protein L18 [Rattus norvegicus]
54393	NM_019439	Gabbr1	161.8	166.94	169.86	147.8	169.14	182.1	GO:0030425//dendrite;GO:0005740//mitochondrial envelope;GO:0044421//extracellular region part;GO:0030136//clathrin-coated vesicle;GO:0031090//organelle membrane;GO:0097060//synaptic membrane;GO:0043235//receptor complex;GO:0044297//cell body;GO:0016021//integral component of membrane;GO:0032589//neuron projection membrane	GO:0005515//protein binding;GO:0004930//G-protein coupled receptor activity	GO:0007186//G-protein coupled receptor signaling pathway;GO:0014070//response to organic cyclic compound;GO:0010646//regulation of cell communication;GO:0014060//regulation of epinephrine secretion;GO:0014051//gamma-aminobutyric acid secretion;GO:0030252//growth hormone secretion;GO:0097305//response to alcohol;GO:0008283//cell proliferation;GO:0014046//dopamine secretion;GO:0007268//chemical syn…	K04615//gamma-aminobutyric acid type B receptor	gi|131888529|ref|NP_062312.3|//gamma-aminobutyric acid type B receptor subunit 1 precursor [Mus musculus]
17957	NM_019632	Napb	161.63	142.54	102.45	131.79	154.26	167.42	GO:0031201//SNARE complex	GO:0000149//SNARE binding	GO:0015031//protein transport;GO:0007270//neuron-neuron synaptic transmission;GO:0016082//synaptic vesicle priming	K15296//alpha-soluble NSF attachment protein	gi|29789104|ref|NP_062606.1|//beta-soluble NSF attachment protein [Mus musculus]
14718	NM_010324	Got1	161.47	162.93	179.04	154.25	166.9	133.72	GO:0033267//axon part;GO:0000323//lytic vacuole	GO:0016831//carboxy-lyase activity;GO:0043168//anion binding;GO:0070546//L-phenylalanine aminotransferase activity	GO:0031960//response to corticosteroid;GO:0009064//glutamine family amino acid metabolic process;GO:0006071//glycerol metabolic process;GO:0055081//anion homeostasis;GO:0006531//aspartate metabolic process;GO:0032868//response to insulin;GO:0006103//2-oxoglutarate metabolic process	K14454//aspartate aminotransferase, cytoplasmic [EC:2.6.1.1]	gi|160298209|ref|NP_034454.2|//aspartate aminotransferase, cytoplasmic [Mus musculus]
268709	NM_183187	Fam107a	160.6	140.9	79.47	30.75	125.53	120.02	GO:0043231//intracellular membrane-bounded organelle	NA	GO:0016049//cell growth	NA	gi|148688642|gb|EDL20589.1|//cDNA sequence BC055107, isoform CRA_a, partial [Mus musculus]
58243	NM_021432	Nap1l5	159.85	119.9	91.09	164.89	140.89	163.6	NA	NA	NA	K11283//nucleosome assembly protein 1-like 5	NA
57754	NM_021316	Cend1	158.83	166.02	220.08	189.28	188.96	151.15	NA	NA	GO:0021932//hindbrain radial glia guided cell migration;GO:0021681//cerebellar granular layer development;GO:0021533//cell differentiation in hindbrain;GO:0008344//adult locomotory behavior;GO:0021930//cerebellar granule cell precursor proliferation	NA	gi|148686123|gb|EDL18070.1|//cell cycle exit and neuronal differentiation 1, isoform CRA_b, partial [Mus musculus]
109934	NM_001291186,NM_198018,NM_198894,NM_198895	Abr	158.65	148.31	160.17	137.86	154.35	142.56	GO:0016020//membrane;GO:0044444//cytoplasmic part	GO:0008289//lipid binding;GO:0005088//Ras guanyl-nucleotide exchange factor activity	GO:0016477//cell migration;GO:0002237//response to molecule of bacterial origin;GO:0007417//central nervous system development;GO:0006954//inflammatory response;GO:0042471//ear morphogenesis;GO:0007169//transmembrane receptor protein tyrosine kinase signaling pathway;GO:0007266//Rho protein signal transduction;GO:0012501//programmed cell death;GO:0007010//cytoskeleton organization;GO:0002695//neg…	K08878//breakpoint cluster region protein [EC:2.7.11.1]	gi|37574113|ref|NP_932135.1|//active breakpoint cluster region-related protein isoform 1 [Mus musculus];gi|38683822|ref|NP_942598.1|//active breakpoint cluster region-related protein isoform 3 [Mus musculus];gi|823414210|ref|XP_012419121.1|//PREDICTED: active breakpoint cluster region-related protein isoform X5 [Odobenus rosmarus divergens]
73723	NM_080559	Sh3bgrl3	158.44	145.68	177.64	206.83	126.64	106.45	GO:0043231//intracellular membrane-bounded organelle	GO:0015036//disulfide oxidoreductase activity	GO:0019725//cellular homeostasis;GO:0044710//single-organism metabolic process	K16342//cytosolic phospholipase A2 [EC:3.1.1.4];K03877//beta-1,3-galactosyltransferase 5 [EC:2.4.1.-];K13912//deleted in malignant brain tumors 1 protein	gi|159162524|pdb|1J0F|A//Chain A, Solution Structure Of The Sh3 Domain Binding Glutamic Acid- Rich Protein Like 3
15382	NM_001039129,NM_010447,NR_104427	Hnrnpa1	158.04	121.51	121.43	200.15	120.56	154.23	GO:0031981//nuclear lumen;GO:0005856//cytoskeleton;GO:0005681//spliceosomal complex	GO:0043566//structure-specific DNA binding;GO:0003723//RNA binding;GO:0036094//small molecule binding	GO:0050658//RNA transport;GO:0006913//nucleocytoplasmic transport;GO:0000398//mRNA splicing, via spliceosome	K12741//heterogeneous nuclear ribonucleoprotein A1/A3	gi|148671985|gb|EDL03932.1|//mCG15678, isoform CRA_c, partial [Mus musculus]
114143	NM_033617	Atp6v0b	157.84	143.68	206.4	208.35	166.7	136.01	GO:0043231//intracellular membrane-bounded organelle;GO:0031224//intrinsic component of membrane;GO:0033176//proton-transporting V-type ATPase complex;GO:0031090//organelle membrane	GO:0015077//monovalent inorganic cation transmembrane transporter activity	GO:0015988//energy coupled proton transmembrane transport, against electrochemical gradient	K03661//V-type H+-transporting ATPase 21kDa proteolipid subunit	gi|826307001|ref|XP_012504449.1|//PREDICTED: V-type proton ATPase 21 kDa proteolipid subunit [Propithecus coquereli]
66259	NM_025451	Camk2n1	157.53	227.19	257.75	143.49	252.96	149.28	GO:0044297//cell body;GO:0097060//synaptic membrane;GO:0044327//dendritic spine head	GO:0004860//protein kinase inhibitor activity;GO:0019900//kinase binding;GO:0016772//transferase activity, transferring phosphorus-containing groups	GO:0001933//negative regulation of protein phosphorylation;GO:0007267//cell-cell signaling	NA	gi|74152877|dbj|BAB24979.3|//unnamed protein product [Mus musculus]
18114	NM_010925	Rrp1	157.42	148.32	191.29	235.69	160.98	137.86	GO:0031981//nuclear lumen;GO:0030684//preribosome	NA	GO:0042254//ribosome biogenesis	K14849//ribosomal RNA-processing protein 1	gi|148699789|gb|EDL31736.1|//novel nuclear protein 1, isoform CRA_d [Mus musculus]
22671	NM_001291024,NM_009548	Rnf112	157.24	139.02	190.12	164.08	138.25	128.62	GO:0031224//intrinsic component of membrane;GO:0043231//intracellular membrane-bounded organelle	GO:0017111//nucleoside-triphosphatase activity;GO:0046914//transition metal ion binding;GO:0032550//purine ribonucleoside binding	NA	K17339//atlastin [EC:3.6.5.-]	gi|20127402|ref|NP_033574.2|//RING finger protein 112 isoform 1 [Mus musculus]
14800	NM_001039195,NM_001083806,NM_013540	Gria2	156.46	112.68	61.12	95.04	113.62	182.14	GO:0031224//intrinsic component of membrane;GO:0008021//synaptic vesicle;GO:0008328//ionotropic glutamate receptor complex;GO:0033267//axon part;GO:0043025//neuronal cell body;GO:0044327//dendritic spine head;GO:0097060//synaptic membrane	GO:0019904//protein domain specific binding;GO:0005231//excitatory extracellular ligand-gated ion channel activity;GO:0019900//kinase binding;GO:0004970//ionotropic glutamate receptor activity	GO:0035249//synaptic transmission, glutamatergic;GO:0006898//receptor-mediated endocytosis;GO:0008104//protein localization;GO:0006811//ion transport;GO:0051259//protein oligomerization;GO:0007215//glutamate receptor signaling pathway;GO:0044765//single-organism transport	K05198//glutamate receptor 2	gi|148683501|gb|EDL15448.1|//glutamate receptor, ionotropic, AMPA2 (alpha 2), isoform CRA_b, partial [Mus musculus];gi|568921818|ref|XP_006501075.1|//PREDICTED: glutamate receptor 2 isoform X3 [Mus musculus];gi|568921820|ref|XP_006501076.1|//PREDICTED: glutamate receptor 2 isoform X4 [Mus musculus]
20254	NM_001310680,NM_009129	Scg2	156.07	80.86	77.61	210.2	94.82	115.11	GO:0044421//extracellular region part;GO:0016023//null	GO:0005102//receptor binding	GO:0050927//positive regulation of positive chemotaxis;GO:0030595//leukocyte chemotaxis;GO:0048646//anatomical structure formation involved in morphogenesis;GO:0001935//endothelial cell proliferation;GO:0006915//apoptotic process	NA	gi|893562353|ref|NP_001297609.1|//secretogranin-2 isoform 2 precursor [Mus musculus]
57776	NM_001001454,NM_001109765,NM_001305822,NM_021324	Ttyh1	155.03	144	142.99	109.85	151.78	138.1	GO:0034702//ion channel complex;GO:0005789//endoplasmic reticulum membrane;GO:0043005//neuron projection;GO:0030175//filopodium	GO:0005253//anion channel activity;GO:0046872//metal ion binding	GO:0007155//cell adhesion;GO:0000087//mitotic M phase;GO:0030031//cell projection assembly;GO:0015698//inorganic anion transport	K02923//large subunit ribosomal protein L38e	gi|148699270|gb|EDL31217.1|//tweety homolog 1 (Drosophila), isoform CRA_e, partial [Mus musculus];gi|148699268|gb|EDL31215.1|//tweety homolog 1 (Drosophila), isoform CRA_c, partial [Mus musculus]
67126	NM_025983	Atp5e	155.01	125.42	240.66	199.03	144.99	132.45	GO:0033178//proton-transporting two-sector ATPase complex, catalytic domain;GO:0005753//mitochondrial proton-transporting ATP synthase complex	GO:0019829//cation-transporting ATPase activity	GO:0006754//ATP biosynthetic process;GO:0022900//electron transport chain;GO:0009154//purine ribonucleotide catabolic process;GO:0006818//hydrogen transport;GO:0006839//mitochondrial transport	K02135//F-type H+-transporting ATPase subunit epsilon	gi|589957638|ref|XP_006991418.1|//PREDICTED: ATP synthase subunit epsilon, mitochondrial-like [Peromyscus maniculatus bairdii]
12971	NM_016669	Crym	154.95	108.73	204.18	117.49	203.58	139.06	GO:0016020//membrane;GO:0031981//nuclear lumen;GO:0044444//cytoplasmic part	GO:0000166//nucleotide binding;GO:0042802//identical protein binding;GO:0016646//oxidoreductase activity, acting on the CH-NH group of donors, NAD or NADP as acceptor;GO:0003712//transcription cofactor activity;GO:0042562//hormone binding	GO:0014070//response to organic cyclic compound;GO:0009719//response to endogenous stimulus;GO:0009914//hormone transport;GO:0006575//cellular modified amino acid metabolic process;GO:0050954//sensory perception of mechanical stimulus	K18258//thiomorpholine-carboxylate dehydrogenase [EC:1.5.1.25]	gi|582045024|pdb|4BV8|A//Chain A, Crystal Structure Of The Apo Form Of Mouse Mu-crystallin.
20085	NM_023133	Rps19	154.65	151.47	264.63	277.44	186.55	146.24	GO:0031981//nuclear lumen;GO:0015935//small ribosomal subunit	GO:0005198//structural molecule activity;GO:0019838//growth factor binding	GO:0019080//viral gene expression;GO:0006928//movement of cell or subcellular component;GO:0009605//response to external stimulus;GO:0006613//cotranslational protein targeting to membrane;GO:0030099//myeloid cell differentiation;GO:0022618//ribonucleoprotein complex assembly;GO:0006412//translation;GO:0006364//rRNA processing;GO:0000956//nuclear-transcribed mRNA catabolic process	K02966//small subunit ribosomal protein S19e	gi|12963511|ref|NP_075622.1|//40S ribosomal protein S19 [Mus musculus]
20964	NM_001110780,NM_013680	Syn1	154.6	172.08	186.29	186.27	181.99	131.69	NA	NA	NA	K19941//synapsin	NA
30052	NM_013892	Pcsk1n	154.49	162.94	256.28	205.26	197.49	145.54	GO:0043231//intracellular membrane-bounded organelle;GO:0044421//extracellular region part;GO:0044444//cytoplasmic part	GO:0004866//endopeptidase inhibitor activity	GO:0010466//negative regulation of peptidase activity;GO:0050896//response to stimulus;GO:0007417//central nervous system development	NA	gi|6653209|gb|AAF22641.1|AF181560_1//proSAAS [Mus musculus]
66109	NM_025359	Tspan13	154.42	134.34	148.39	129.43	137.67	126.86	GO:0016021//integral component of membrane	NA	NA	K17356//tetraspanin-13/31	gi|148704909|gb|EDL36856.1|//tetraspanin 13, isoform CRA_b, partial [Mus musculus]
56370	NM_019754	Tagln3	153.36	154.36	182.89	232.95	141.94	116.3	GO:0043231//intracellular membrane-bounded organelle	NA	GO:0048513//animal organ development;GO:0006366//transcription from RNA polymerase II promoter	K20526//transgelin	gi|205755|gb|AAC42095.1|//neuronal protein [Rattus norvegicus]
12070	NM_001110233,NM_001110234,NM_009750	Ngfrap1	153.07	123.78	157.44	213.69	134.35	124.75	NA	NA	NA	K12465//nerve growth factor receptor-associated protein 1	NA
29859	NM_013873	Sult4a1	152.94	160.8	211.45	214.18	176.51	129.94	GO:0044444//cytoplasmic part	GO:0016782//transferase activity, transferring sulfur-containing groups	GO:0006790//sulfur compound metabolic process;GO:0006629//lipid metabolic process	K11823//sulfotransferase 4A1 [EC:2.8.2.-]	gi|674071606|ref|XP_008842948.1|//PREDICTED: sulfotransferase 4A1 [Nannospalax galili]
74117	NM_001205385,NM_001205386,NM_023735	Actr3	152.94	121.23	116.91	140.71	119.34	121.22	GO:0012505//endomembrane system;GO:0031252//cell leading edge;GO:0030055//cell-substrate junction;GO:0015629//actin cytoskeleton;GO:0045202//synapse	GO:0008092//cytoskeletal protein binding;GO:0032550//purine ribonucleoside binding	GO:0030182//neuron differentiation;GO:0031346//positive regulation of cell projection organization;GO:0009636//response to toxic substance;GO:0045010//actin nucleation;GO:0010591//regulation of lamellipodium assembly;GO:0048858//cell projection morphogenesis;GO:0010033//response to organic substance;GO:0031038//myosin II filament organization	K18584//actin-related protein 3	gi|23956222|ref|NP_076224.1|//actin-related protein 3 [Mus musculus]
170718	NM_130884	Idh3b	152.44	133.25	173.57	153.36	150.26	142.98	GO:0030062//mitochondrial tricarboxylic acid cycle enzyme complex	GO:0004448//isocitrate dehydrogenase activity;GO:0000166//nucleotide binding	GO:0072350//tricarboxylic acid metabolic process;GO:0043648//dicarboxylic acid metabolic process;GO:0019674//NAD metabolic process;GO:0009060//aerobic respiration	K00030//isocitrate dehydrogenase (NAD+) [EC:1.1.1.41]	gi|18700024|ref|NP_570954.1|//isocitrate dehydrogenase [NAD] subunit beta, mitochondrial [Mus musculus]
19353	NM_009007	Rac1	152.31	146.51	144.11	155.84	162.3	150.72	GO:0001726//ruffle;GO:0012505//endomembrane system;GO:0044459//plasma membrane part;GO:0019898//extrinsic component of membrane;GO:0048770//pigment granule	GO:0017111//nucleoside-triphosphatase activity;GO:0019900//kinase binding;GO:0017016//Ras GTPase binding;GO:0032550//purine ribonucleoside binding	GO:0006911//phagocytosis, engulfment;GO:0016358//dendrite development;GO:0006260//DNA replication;GO:0006970//response to osmotic stress;GO:0043551//regulation of phosphatidylinositol 3-kinase activity;GO:0000768//syncytium formation by plasma membrane fusion;GO:0021843//substrate-independent telencephalic tangential interneuron migration;GO:0021795//cerebral cortex cell migration;GO:0010591//reg…	K04392//Ras-related C3 botulinum toxin substrate 1	gi|147906150|ref|NP_001089332.1|//ras-related C3 botulinum toxin substrate 1 (rho family, small GTP binding protein Rac1) [Xenopus laevis]
67937	NM_182991	Tmem59l	151.82	172.51	259.92	152.44	227.11	132.09	GO:0043231//intracellular membrane-bounded organelle;GO:0031224//intrinsic component of membrane	NA	NA	NA	gi|148696875|gb|EDL28822.1|//RIKEN cDNA 5330410G16, partial [Mus musculus]
11951	NM_001161419,NM_007506	Atp5g1	151.68	159.93	217.75	187.38	154.75	132.8	GO:0031224//intrinsic component of membrane;GO:0005743//mitochondrial inner membrane;GO:0033177//proton-transporting two-sector ATPase complex, proton-transporting domain	GO:0015077//monovalent inorganic cation transmembrane transporter activity;GO:0005488//binding	GO:0015988//energy coupled proton transmembrane transport, against electrochemical gradient;GO:0006754//ATP biosynthetic process;GO:0097305//response to alcohol	K02128//F-type H+-transporting ATPase subunit c	gi|31982497|ref|NP_031532.2|//ATP synthase F(0) complex subunit C1, mitochondrial [Mus musculus]
13175	NM_001111051,NM_001111052,NM_001111053,NM_001195538,NM_001195539,NM_001195540,NM_019978	Dclk1	151.57	140.43	92.78	187.16	123.07	125.4	GO:0016021//integral component of membrane	GO:0004672//protein kinase activity;GO:0004871//signal transducer activity;GO:0032550//purine ribonucleoside binding	GO:0021955//central nervous system neuron axonogenesis;GO:0016477//cell migration;GO:0007165//signal transduction;GO:0016358//dendrite development;GO:0007420//brain development;GO:0006464//cellular protein modification process;GO:0051707//response to other organism;GO:0006796//phosphate-containing compound metabolic process;GO:0044765//single-organism transport	K08805//doublecortin-like kinase 1/2 [EC:2.7.11.1]	gi|344246269|gb|EGW02373.1|//hypothetical protein I79_009647 [Cricetulus griseus];gi|307078107|ref|NP_001182468.1|//serine/threonine-protein kinase DCLK1 isoform 6 [Mus musculus] ;gi|26006151|dbj|BAC41418.1|//mKIAA0369 protein [Mus musculus];gi|672042404|ref|XP_008759227.1|//PREDICTED: serine/threonine-protein kinase DCLK1 isoform X2 [Rattus norvegicus];gi|161353459|ref|NP_001104521.1|//serine/th…
66152	NM_197979	Uqcr10	151.37	134.02	237.09	185.2	147.33	130.87	GO:0005746//mitochondrial respiratory chain	NA	GO:0022904//respiratory electron transport chain;GO:0051234//establishment of localization	K00419//ubiquinol-cytochrome c reductase subunit 9	gi|478511177|ref|XP_004429860.1|//PREDICTED: cytochrome b-c1 complex subunit 9 [Ceratotherium simum simum]
67115	NM_025974	Rpl14	151.32	138.04	198.71	238.57	173.24	135.11	GO:0015934//large ribosomal subunit	GO:0005198//structural molecule activity	GO:0042254//ribosome biogenesis;GO:0010467//gene expression	K02875//large subunit ribosomal protein L14e	gi|148690892|gb|EDL22839.1|//mCG132493 [Mus musculus]
109648	NM_023456	Npy	151.12	76.73	80.77	320.59	42	38.71	NA	NA	NA	K05232//neuropeptide Y	NA
17984	NM_010882	Ndn	151.04	139.04	207.26	162.24	182.22	154.98	NA	NA	NA	K19482//necdin	NA
66092	NM_001199122,NM_078478	Ghitm	151.01	136.4	128.29	144.29	130.51	152.93	GO:0031224//intrinsic component of membrane;GO:0043231//intracellular membrane-bounded organelle;GO:0019866//organelle inner membrane	GO:0005488//binding	GO:0012501//programmed cell death	NA	gi|74195753|dbj|BAE30441.1|//unnamed protein product [Mus musculus]
53328	NM_016783	Pgrmc1	150.16	119.98	138.64	191.67	144.92	158.02	NA	NA	NA	K17278//membrane-associated progesterone receptor component	NA
17938	NM_001113199,NM_001282976,NM_013608	Naca	149.27	111.83	150.99	197.56	133.15	133.52	GO:0043231//intracellular membrane-bounded organelle;GO:0043234//protein complex	GO:0003712//transcription cofactor activity;GO:0008134//transcription factor binding;GO:0003676//nucleic acid binding	GO:0045184//establishment of protein localization;GO:0048641//regulation of skeletal muscle tissue development;GO:0006351//transcription, DNA-templated;GO:0048630//skeletal muscle tissue growth;GO:0042246//tissue regeneration;GO:0000122//negative regulation of transcription from RNA polymerase II promoter;GO:0045944//positive regulation of transcription from RNA polymerase II promoter;GO:0061383/…	K03626//nascent polypeptide-associated complex subunit alpha	gi|525028045|ref|XP_005061443.1|//PREDICTED: nascent polypeptide-associated complex subunit alpha isoform X1 [Ficedula albicollis];gi|927154499|ref|XP_013917318.1|//PREDICTED: nascent polypeptide-associated complex subunit alpha [Thamnophis sirtalis];gi|163965357|ref|NP_001106670.1|//nascent polypeptide-associated complex subunit alpha isoform a [Mus musculus]
109284	NM_177994	R3hdm4	147.86	140.18	209.46	153.47	184.23	133.47	GO:0043231//intracellular membrane-bounded organelle	GO:0097159//organic cyclic compound binding	NA	K13373//17beta-estradiol 17-dehydrogenase / 3beta-hydroxysteroid 3-dehydrogenase [EC:1.1.1.62 1.1.1.270]	gi|66392583|ref|NP_818775.2|//R3H domain-containing protein 4 [Mus musculus]
27276	NM_001163182,NM_001163183,NM_001163184,NM_001163185,NM_001163186,NM_001163187,NM_001291336,NM_013746	Plekhb1	147.58	138.91	209.01	124.19	163.64	157.51	GO:0031224//intrinsic component of membrane;GO:0031513//null	GO:0008289//lipid binding;GO:0060089//molecular transducer activity;GO:0042802//identical protein binding	GO:0032502//developmental process;GO:0007165//signal transduction;GO:0030154//cell differentiation	NA	gi|7305379|ref|NP_038774.1|//pleckstrin homology domain-containing family B member 1 isoform a [Mus musculus];gi|253683520|ref|NP_001156654.1|//pleckstrin homology domain-containing family B member 1 isoform b [Mus musculus];gi|507691339|ref|XP_004641981.1|//PREDICTED: pleckstrin homology domain-containing family B member 1 isoform X2 [Octodon degus];gi|674086265|ref|XP_008850940.1|//PREDICTED: p…
18546	NM_008791	Pcp4	147.21	127.92	134.31	129.34	121.63	173.85	GO:0043231//intracellular membrane-bounded organelle;GO:0044444//cytoplasmic part	GO:0005515//protein binding	GO:0007399//nervous system development	NA	gi|149060243|gb|EDM10957.1|//Purkinje cell protein 4, isoform CRA_b [Rattus norvegicus]
67972	NM_026482	Atp2b1	147.2	130.5	76.19	83.82	108.55	139.5	GO:0016021//integral component of membrane;GO:0032589//neuron projection membrane;GO:0043025//neuronal cell body	GO:0043169//cation binding;GO:0019904//protein domain specific binding;GO:0003824//catalytic activity;GO:0008324//cation transmembrane transporter activity;GO:0032550//purine ribonucleoside binding	GO:0044763//single-organism cellular process;GO:0007599//hemostasis;GO:0070838//divalent metal ion transport	K05850//Ca2+ transporting ATPase, plasma membrane [EC:3.6.3.8]	gi|62234487|ref|NP_080758.1|//plasma membrane calcium-transporting ATPase 1 [Mus musculus]
66414	NM_025551	Ndufa12	147.1	121.04	190.92	162.48	133.89	139.02	GO:0005746//mitochondrial respiratory chain	GO:0050136//NADH dehydrogenase (quinone) activity	GO:0006091//generation of precursor metabolites and energy;GO:0006950//response to stress;GO:0051234//establishment of localization	K11352//NADH dehydrogenase (ubiquinone) 1 alpha subcomplex subunit 12	gi|27228985|ref|NP_079827.2|//NADH dehydrogenase [ubiquinone] 1 alpha subcomplex subunit 12 [Mus musculus]
22003	NM_001164248,NM_001164249,NM_001164250,NM_001164251,NM_001164252,NM_001164253,NM_001164254,NM_001164255,NM_001164256,NM_024427	Tpm1	146.46	112.84	124.73	191.04	111.1	111.73	GO:0001726//ruffle;GO:0005884//actin filament;GO:0005865//striated muscle thin filament;GO:0032155//cell division site part;GO:0032432//actin filament bundle;GO:0043005//neuron projection	GO:0003779//actin binding;GO:0042802//identical protein binding;GO:0005198//structural molecule activity	GO:0009611//response to wounding;GO:0001996//positive regulation of heart rate by epinephrine-norepinephrine;GO:0016477//cell migration;GO:0030030//cell projection organization;GO:0030835//negative regulation of actin filament depolymerization;GO:0043462//regulation of ATPase activity;GO:0043009//chordate embryonic development;GO:0030239//myofibril assembly;GO:0003208//cardiac ventricle morphogen…	K09290//tropomyosin 3;K10373//tropomyosin 1;K10375//tropomyosin 4	gi|675685131|ref|XP_009003250.1|//PREDICTED: tropomyosin alpha-1 chain isoform X10 [Callithrix jacchus];gi|78000201|ref|NP_001029246.1|//tropomyosin alpha-1 chain isoform Tpm1.9cy [Rattus norvegicus];gi|78000203|ref|NP_001029247.1|//tropomyosin alpha-1 chain isoform Tpm1.13 [Rattus norvegicus];gi|675685109|ref|XP_009003247.1|//PREDICTED: tropomyosin alpha-1 chain isoform X4 [Callithrix jacchus];g…
12331	NM_001301067,NM_007598	Cap1	145.83	114.49	120.19	123.67	117.65	115.6	GO:0016020//membrane;GO:0015629//actin cytoskeleton	GO:0008092//cytoskeletal protein binding	GO:0032989//cellular component morphogenesis;GO:0016477//cell migration;GO:0006897//endocytosis;GO:0007010//cytoskeleton organization	K17261//adenylyl cyclase-associated protein	gi|148698452|gb|EDL30399.1|//CAP, adenylate cyclase-associated protein 1 (yeast), isoform CRA_b, partial [Mus musculus]
18245	NM_001301034,NM_008753	Oaz1	145.76	143.4	227.28	179.09	137.53	126.09	NA	GO:0004857//enzyme inhibitor activity;GO:0005488//binding	GO:0044092//negative regulation of molecular function;GO:0006576//cellular biogenic amine metabolic process	K16548//ornithine decarboxylase antizyme 1	gi|1924976|gb|AAB96330.1|//ornithine decarboxylase antizyme [Mus musculus]
93739	NM_026693	Gabarapl2	145.65	135.15	180.1	191.82	136.75	138.84	GO:0012505//endomembrane system;GO:0005774//vacuolar membrane;GO:0031982//vesicle	GO:0015631//tubulin binding;GO:0005102//receptor binding;GO:0019899//enzyme binding	GO:0045184//establishment of protein localization;GO:0048193//Golgi vesicle transport;GO:0009895//negative regulation of catabolic process;GO:0043462//regulation of ATPase activity	K08341//GABA(A) receptor-associated protein	gi|637353612|ref|XP_003227447.2|//PREDICTED: gamma-aminobutyric acid receptor-associated protein-like 2 [Anolis carolinensis]
67040	NM_001040187,NM_152806,NM_199079,NM_199080	Ddx17	145.34	143.93	135.3	145.29	149.39	175.52	GO:0043231//intracellular membrane-bounded organelle;GO:0031981//nuclear lumen	GO:0097159//organic cyclic compound binding;GO:1901363//heterocyclic compound binding;GO:0004386//helicase activity;GO:0042623//ATPase activity, coupled;GO:0003676//nucleic acid binding;GO:0032550//purine ribonucleoside binding;GO:0035258//steroid hormone receptor binding;GO:0016787//hydrolase activity;GO:0003712//transcription cofactor activity	GO:0030520//intracellular estrogen receptor signaling pathway;GO:0035914//skeletal muscle cell differentiation;GO:0006366//transcription from RNA polymerase II promoter	K13178//ATP-dependent RNA helicase DDX17 [EC:3.6.4.13]	gi|38201710|ref|NP_006377.2|//probable ATP-dependent RNA helicase DDX17 isoform 1 [Homo sapiens];gi|148613856|ref|NP_001091974.1|//probable ATP-dependent RNA helicase DDX17 isoform 3 [Homo sapiens];gi|731199320|ref|XP_010611222.1|//PREDICTED: LOW QUALITY PROTEIN: probable ATP-dependent RNA helicase DDX17 [Fukomys damarensis]
73834	NM_023721	Atp6v1d	145.32	129.77	141.93	183.45	144.73	142.14	GO:0005774//vacuolar membrane	GO:0015405//P-P-bond-hydrolysis-driven transmembrane transporter activity;GO:0005488//binding	GO:0007169//transmembrane receptor protein tyrosine kinase signaling pathway;GO:0044403//symbiosis, encompassing mutualism through parasitism;GO:0006875//cellular metal ion homeostasis;GO:0015031//protein transport;GO:0006818//hydrogen transport;GO:0006996//organelle organization	K02149//V-type H+-transporting ATPase subunit D	gi|537155907|gb|ERE72905.1|//V-type proton ATPase subunit D-like protein [Cricetulus griseus]
56209	NM_019580	Gde1	145.06	132.63	163.77	153.43	130.88	115.52	GO:0016021//integral component of membrane	GO:0043169//cation binding;GO:0008081//phosphoric diester hydrolase activity	GO:0019400//alditol metabolic process;GO:0007166//cell surface receptor signaling pathway	K19179//glycerophosphoinositol glycerophosphodiesterase [EC:3.1.4.44]	gi|9625018|ref|NP_062526.1|//glycerophosphodiester phosphodiesterase 1 [Mus musculus]
22154	NM_011655	Tubb5	144.66	164.96	196.75	254.73	175.48	140.74	NA	NA	NA	K07375//tubulin beta	NA
20740	NM_001177667,NM_001177668,NM_001309460	Sptan1	144.57	171.48	131.5	107.34	164.59	159.58	NA	NA	NA	K06114//spectrin alpha	gi|568913202|ref|XP_006497872.1|//PREDICTED: spectrin alpha chain, non-erythrocytic 1 isoform X1 [Mus musculus]
13854	NM_001252454,NM_010147	Epn1	143.97	140.56	195.41	143.47	150.96	120.68	NA	NA	NA	K12471//epsin	NA
70025	NM_001146057,NM_001146058,NM_133348	Acot7	143.45	153.69	209.97	192.65	167.37	130.46	GO:0043231//intracellular membrane-bounded organelle;GO:0042995//cell projection;GO:0044444//cytoplasmic part	GO:0047617//acyl-CoA hydrolase activity;GO:0043168//anion binding;GO:0052689//carboxylic ester hydrolase activity	GO:0006631//fatty acid metabolic process	K17360//acyl-coenzyme A thioesterase 7 [EC:3.1.2.2]	gi|225690616|ref|NP_001139529.1|//cytosolic acyl coenzyme A thioester hydrolase isoform 1 [Mus musculus];gi|225690618|ref|NP_001139530.1|//cytosolic acyl coenzyme A thioester hydrolase isoform 3 [Mus musculus];gi|225690614|ref|NP_579926.2|//cytosolic acyl coenzyme A thioester hydrolase isoform 2 [Mus musculus]
30953	NM_001113420,NM_001113421,NM_001282044,NM_001282045,NM_013928	Schip1	143.39	85.04	86.91	156.8	93.83	93.78	NA	NA	NA	NA	NA
218490	NM_001170540,NM_145455	Btf3	143.32	116.51	150.68	215.73	131.21	126.19	GO:0043231//intracellular membrane-bounded organelle	GO:0005488//binding	GO:0006351//transcription, DNA-templated;GO:0043009//chordate embryonic development	K01527//nascent polypeptide-associated complex subunit beta	gi|676274155|gb|KFO28711.1|//Transcription factor BTF3 [Fukomys damarensis];gi|565318441|gb|ETE69712.1|//Transcription factor BTF3, partial [Ophiophagus hannah]
14693	NM_010312	Gnb2	142.84	138.3	201.83	184.92	160.37	129.55	NA	NA	NA	K04537//guanine nucleotide-binding protein G(I)/G(S)/G(T) subunit beta-2	NA
22152	NM_023279	Tubb3	142.78	165.35	196.1	177.54	162.19	136.08	GO:0016020//membrane;GO:0032991//macromolecular complex;GO:0015630//microtubule cytoskeleton;GO:0043005//neuron projection	GO:0033218//amide binding;GO:0017111//nucleoside-triphosphatase activity;GO:0005198//structural molecule activity;GO:0032550//purine ribonucleoside binding	GO:0000087//mitotic M phase;GO:0030154//cell differentiation;GO:0006458//'de novo' protein folding;GO:0009154//purine ribonucleotide catabolic process;GO:0006935//chemotaxis;GO:0043623//cellular protein complex assembly	K07375//tubulin beta	gi|532003341|ref|XP_005345916.1|//PREDICTED: tubulin beta-3 chain [Microtus ochrogaster]
56612	NM_027044	Pfdn5	142.58	126.58	209.33	175.31	143.94	127.22	GO:0043231//intracellular membrane-bounded organelle;GO:0043234//protein complex	GO:0005515//protein binding;GO:0003712//transcription cofactor activity	GO:0006458//'de novo' protein folding;GO:0043010//camera-type eye development;GO:0030178//negative regulation of Wnt signaling pathway;GO:0006351//transcription, DNA-templated	K04797//prefoldin alpha subunit	gi|7209590|dbj|BAA92269.1|//EIG-1 [Mus musculus]
12866	NM_009945	Cox7a2	142.49	115.36	157.55	165.99	131.02	126.32	GO:0005743//mitochondrial inner membrane	GO:0015002//heme-copper terminal oxidase activity	GO:0044710//single-organism metabolic process	K02270//cytochrome c oxidase subunit 7a	gi|31981830|ref|NP_034075.2|//cytochrome c oxidase subunit 7A2, mitochondrial precursor [Mus musculus]
13476	NM_007874	Reep5	142.37	160.68	171.12	125.17	147.18	148.29	GO:0031224//intrinsic component of membrane	NA	NA	K17279//receptor expression-enhancing protein 5/6	gi|161016826|ref|NP_031900.3|//receptor expression-enhancing protein 5 [Mus musculus]
12343	NM_007604	Capza2	142.23	112.8	91.11	118.95	112.03	136.68	GO:0015629//actin cytoskeleton	GO:0008092//cytoskeletal protein binding	GO:0030835//negative regulation of actin filament depolymerization	K10364//capping protein (actin filament) muscle Z-line, alpha	gi|6671672|ref|NP_031630.1|//F-actin-capping protein subunit alpha-2 [Mus musculus]
102278	NM_170684	Cpne7	142.06	101.75	142.2	157.72	137.11	114.1	NA	NA	GO:0044238//primary metabolic process;GO:0051234//establishment of localization	K06491//neural cell adhesion molecule	gi|25470894|ref|NP_733785.1|//copine-7 [Mus musculus]
18530	NM_001042726,NM_021543	Pcdh8	141.73	20.45	18.56	64.28	21.57	20.22	GO:0016021//integral component of membrane;GO:0097060//synaptic membrane;GO:0043005//neuron projection	GO:0046872//metal ion binding	GO:0009952//anterior/posterior pattern specification;GO:0002009//morphogenesis of an epithelium;GO:0007613//memory;GO:0016337//single organismal cell-cell adhesion;GO:0007267//cell-cell signaling	K16499//protocadherin delta 2	gi|112181162|ref|NP_067518.2|//protocadherin-8 isoform 1 precursor [Mus musculus];gi|112181187|ref|NP_001036191.1|//protocadherin-8 isoform 2 precursor [Mus musculus]
68194	NM_026610	Ndufb4	140.68	124.83	203.23	171.13	164.02	126.25	GO:0005746//mitochondrial respiratory chain	NA	GO:0006950//response to stress	K03960//NADH dehydrogenase (ubiquinone) 1 beta subcomplex subunit 4	gi|21314826|ref|NP_080886.1|//NADH dehydrogenase [ubiquinone] 1 beta subcomplex subunit 4 [Mus musculus]
76884	NM_001252459,NM_001252460,NM_133769	Cyfip2	140.43	169.9	141.49	114.06	172.42	157.33	GO:0042995//cell projection;GO:0044444//cytoplasmic part	GO:0005488//binding	GO:0007155//cell adhesion;GO:0006508//proteolysis;GO:0012501//programmed cell death;GO:2001056//positive regulation of cysteine-type endopeptidase activity	K05749//cytoplasmic FMR1 interacting protein	gi|84370256|ref|NP_598530.2|//cytoplasmic FMR1-interacting protein 2 [Mus musculus];gi|39104558|dbj|BAC41472.2|//mKIAA1168 protein [Mus musculus]
11950	NM_001304719,NM_009725	Atp5f1	140.13	106.33	129.56	159.46	117.63	130.26	NA	NA	NA	K02127//F-type H+-transporting ATPase subunit b	gi|754170607|ref|NP_001291648.1|//ATP synthase F(0) complex subunit B1, mitochondrial isoform 2 [Mus musculus];gi|78214312|ref|NP_033855.2|//ATP synthase F(0) complex subunit B1, mitochondrial isoform 1 [Mus musculus]
269643	NM_172994	Ppp2r2c	139.78	161.88	149.77	155.29	147.58	137.76	GO:0008287//protein serine/threonine phosphatase complex	GO:0019888//protein phosphatase regulator activity	GO:0007154//cell communication	K04354//serine/threonine-protein phosphatase 2A regulatory subunit B	gi|965943289|ref|XP_004010034.2|//PREDICTED: protein phosphatase 2, regulatory subunit B, gamma isoform X2 [Ovis aries]
16560	NM_001110315,NM_001294149,NM_001294150,NM_008440	Kif1a	139.71	164.29	140.3	152.7	155.1	147.17	GO:0042995//cell projection;GO:0044297//cell body;GO:0015630//microtubule cytoskeleton	GO:0015631//tubulin binding;GO:0008289//lipid binding;GO:0003774//motor activity;GO:0032550//purine ribonucleoside binding	GO:0006928//movement of cell or subcellular component	K10392//kinesin family member 1	gi|659667950|ref|NP_001281079.1|//kinesin-like protein KIF1A isoform d [Mus musculus];gi|160708010|ref|NP_032466.2|//kinesin-like protein KIF1A isoform a [Mus musculus];gi|659667948|ref|NP_001281078.1|//kinesin-like protein KIF1A isoform c [Mus musculus];gi|160333877|ref|NP_001103785.1|//kinesin-like protein KIF1A isoform b [Mus musculus]
595136	NM_001030274	Ndufs5	139.67	123.03	193.12	165.64	127.05	101.83	GO:0005746//mitochondrial respiratory chain	NA	GO:0006091//generation of precursor metabolites and energy;GO:0010257//NADH dehydrogenase complex assembly;GO:0051234//establishment of localization	K03938//NADH dehydrogenase (ubiquinone) Fe-S protein 5	gi|148698428|gb|EDL30375.1|//mCG5769, isoform CRA_b, partial [Mus musculus]
67771	NM_026369	Arpc5	139.24	87.89	98.12	130.01	103.88	103.62	GO:0031252//cell leading edge;GO:0015629//actin cytoskeleton	GO:0008092//cytoskeletal protein binding;GO:0005198//structural molecule activity	GO:0008064//regulation of actin polymerization or depolymerization	K05754//actin related protein 2/3 complex, subunit 5	gi|528753875|gb|EPY73534.1|//actin-related protein 2/3 complex subunit 5 [Camelus ferus]
56323	NM_019874	Dnajb5	139.18	80.62	77.23	144.18	65.92	57.31	NA	NA	NA	K09511//DnaJ homolog subfamily B member 5	NA
19419	NM_011246	Rasgrp1	138.63	157.17	93.46	100.79	146.3	149.1	GO:0043231//intracellular membrane-bounded organelle;GO:0031090//organelle membrane;GO:0044444//cytoplasmic part	GO:0046872//metal ion binding;GO:0005088//Ras guanyl-nucleotide exchange factor activity	GO:0044707//single-multicellular organism process;GO:0002279//mast cell activation involved in immune response;GO:0006954//inflammatory response;GO:0048869//cellular developmental process;GO:0051648//vesicle localization	K04350//RAS guanyl-releasing protein 1	gi|7242201|ref|NP_035376.1|//RAS guanyl-releasing protein 1 [Mus musculus]
76686	NM_001081114	Clip3	138.59	156.33	192.69	199.89	174.44	137.42	GO:0010008//endosome membrane;GO:0044425//membrane part;GO:0005769//early endosome;GO:0005802//trans-Golgi network	GO:0015631//tubulin binding;GO:0043208//glycosphingolipid binding	GO:0044085//cellular component biogenesis;GO:0051130//positive regulation of cellular component organization;GO:0018231//peptidyl-S-diacylglycerol-L-cysteine biosynthetic process from peptidyl-cysteine;GO:0030154//cell differentiation;GO:0031111//negative regulation of microtubule polymerization or depolymerization;GO:0006915//apoptotic process;GO:0001932//regulation of protein phosphorylation;GO…	K10423//CAP-Gly domain-containing linker protein 3/4	gi|958686651|ref|XP_014693788.1|//PREDICTED: CAP-Gly domain-containing linker protein 3 isoform X1 [Equus asinus]
16574	NM_008449	Kif5c	138.45	160.47	103.28	120.19	140.16	147.11	GO:0042995//cell projection;GO:0005875//microtubule associated complex	GO:0005102//receptor binding	GO:0007411//axon guidance	K10396//kinesin family member 5	gi|26006171|dbj|BAC41428.1|//mKIAA0531 protein [Mus musculus]
14862	NM_010358	Gstm1	138.29	144.38	177.32	101.54	168.68	158.58	GO:0044424//intracellular part	GO:0016765//transferase activity, transferring alkyl or aryl (other than methyl) groups;GO:0008289//lipid binding;GO:0072341//modified amino acid binding;GO:0042802//identical protein binding;GO:0046983//protein dimerization activity	GO:0006790//sulfur compound metabolic process;GO:0042493//response to drug;GO:0033554//cellular response to stress;GO:0001101//response to acid chemical;GO:0006805//xenobiotic metabolic process;GO:0007606//sensory perception of chemical stimulus;GO:0009636//response to toxic substance;GO:0006807//nitrogen compound metabolic process;GO:0010038//response to metal ion	K00799//glutathione S-transferase [EC:2.5.1.18]	gi|148669991|gb|EDL01938.1|//mCG131602, isoform CRA_c, partial [Mus musculus]
22360	NM_009513	Nrsn1	137.94	150.28	170.95	172.48	158.61	157.46	GO:0043231//intracellular membrane-bounded organelle;GO:0031224//intrinsic component of membrane;GO:0044297//cell body;GO:0043005//neuron projection	NA	NA	NA	gi|148700512|gb|EDL32459.1|//neurensin 1, isoform CRA_b, partial [Mus musculus]
12757	NM_001080384,NM_001080385,NM_001080386,NM_001290470,NM_016760	Clta	137.56	137.59	172.8	160.56	139.17	124.6	GO:0030117//membrane coat;GO:0012510//trans-Golgi network transport vesicle membrane;GO:0005905//clathrin-coated pit;GO:0005802//trans-Golgi network;GO:0030118//clathrin coat	GO:0033218//amide binding	GO:0048193//Golgi vesicle transport;GO:0007173//epidermal growth factor receptor signaling pathway;GO:0002478//antigen processing and presentation of exogenous peptide antigen;GO:0006935//chemotaxis;GO:0015031//protein transport	K04644//clathrin light chain A	gi|122939192|ref|NP_001073853.1|//clathrin light chain A isoform a [Mus musculus];gi|122939194|ref|NP_001073854.1|//clathrin light chain A isoform b [Mus musculus] ;gi|594190913|ref|NP_001277399.1|//clathrin light chain A isoform e [Mus musculus];gi|122939198|ref|NP_058040.2|//clathrin light chain A isoform c [Mus musculus];gi|122939196|ref|NP_001073855.1|//clathrin light chain A isoform d [Mus m…
18754	NM_011104	Prkce	137.55	151.05	105.8	122.87	129.92	120.62	GO:0016020//membrane;GO:0043231//intracellular membrane-bounded organelle;GO:0043232//intracellular non-membrane-bounded organelle;GO:0044444//cytoplasmic part	GO:0030545//receptor regulator activity;GO:0030234//enzyme regulator activity;GO:0004697//protein kinase C activity;GO:0032550//purine ribonucleoside binding;GO:0003779//actin binding;GO:0043169//cation binding;GO:0019904//protein domain specific binding;GO:0043168//anion binding;GO:0019900//kinase binding	GO:0007166//cell surface receptor signaling pathway;GO:0050796//regulation of insulin secretion;GO:0045471//response to ethanol;GO:0001932//regulation of protein phosphorylation;GO:0010523//negative regulation of calcium ion transport into cytosol;GO:0051560//mitochondrial calcium ion homeostasis;GO:0010676//positive regulation of cellular carbohydrate metabolic process;GO:0032228//regulation of …	K18050//novel protein kinase C epsilon type [EC:2.7.11.13]	gi|6755084|ref|NP_035234.1|//protein kinase C epsilon type [Mus musculus]
65019	NM_022891	Rpl23	137.23	118.97	156.42	190.81	127.51	129.31	GO:0031981//nuclear lumen;GO:0015934//large ribosomal subunit	GO:0005198//structural molecule activity;GO:0005488//binding	GO:0019080//viral gene expression;GO:0006613//cotranslational protein targeting to membrane;GO:0006606//protein import into nucleus;GO:0006412//translation;GO:0000956//nuclear-transcribed mRNA catabolic process	K02894//large subunit ribosomal protein L23e	gi|635092783|ref|XP_008011089.1|//PREDICTED: 60S ribosomal protein L23 [Chlorocebus sabaeus]
104418	NM_001166597,NM_138306	Dgkz	137.11	146.69	174.21	145.35	148.19	115.43	GO:0043231//intracellular membrane-bounded organelle;GO:0031252//cell leading edge;GO:0016020//membrane;GO:0031981//nuclear lumen	GO:0043169//cation binding;GO:0005515//protein binding;GO:0016301//kinase activity;GO:0030234//enzyme regulator activity;GO:0032550//purine ribonucleoside binding	GO:0007186//G-protein coupled receptor signaling pathway;GO:0016310//phosphorylation;GO:0000278//mitotic cell cycle;GO:0044773//mitotic DNA damage checkpoint;GO:0001775//cell activation;GO:0044092//negative regulation of molecular function;GO:0048870//cell motility;GO:0007265//Ras protein signal transduction;GO:0007599//hemostasis	K00901//diacylglycerol kinase (ATP) [EC:2.7.1.107]	gi|262205333|ref|NP_001160069.1|//diacylglycerol kinase zeta isoform 1 [Mus musculus];gi|148695636|gb|EDL27583.1|//diacylglycerol kinase zeta, isoform CRA_a, partial [Mus musculus]
14694	NM_008143	Rack1	136.4	137.71	178.08	218.4	144.29	117.46	GO:0043231//intracellular membrane-bounded organelle;GO:0044459//plasma membrane part;GO:0044391//ribosomal subunit;GO:0043025//neuronal cell body;GO:0043005//neuron projection	GO:0004860//protein kinase inhibitor activity;GO:0019904//protein domain specific binding;GO:0019902//phosphatase binding;GO:0005102//receptor binding;GO:0016505//peptidase activator activity involved in apoptotic process;GO:0016248//channel inhibitor activity;GO:0019901//protein kinase binding	GO:0007186//G-protein coupled receptor signaling pathway;GO:0007369//gastrulation;GO:0016477//cell migration;GO:0032878//regulation of establishment or maintenance of cell polarity;GO:0016049//cell growth;GO:0031331//positive regulation of cellular catabolic process;GO:0032461//positive regulation of protein oligomerization;GO:0043087//regulation of GTPase activity;GO:0006469//negative regulation…	K14753//guanine nucleotide-binding protein subunit beta-2-like 1 protein	gi|820973213|ref|XP_003279626.2|//PREDICTED: guanine nucleotide-binding protein subunit beta-2-like 1 isoform X1 [Nomascus leucogenys]
12345	NM_001037761,NM_001271405,NM_009798	Capzb	136.31	123.84	163.47	122.89	132.53	94.52	GO:0031252//cell leading edge;GO:0030141//secretory granule;GO:0033011//perinuclear theca;GO:0043234//protein complex;GO:0031674//I band;GO:0015629//actin cytoskeleton;GO:0044291//cell-cell contact zone	GO:0015631//tubulin binding;GO:0003779//actin binding	GO:0000902//cell morphogenesis;GO:0051693//actin filament capping;GO:0055002//striated muscle cell development;GO:0031111//negative regulation of microtubule polymerization or depolymerization;GO:0030031//cell projection assembly;GO:0007599//hemostasis	K10365//capping protein (actin filament) muscle Z-line, beta	gi|55732943|emb|CAH93159.1|//hypothetical protein [Pongo abelii];gi|795374026|ref|XP_011935768.1|//PREDICTED: F-actin-capping protein subunit beta isoform X2 [Cercocebus atys];gi|83649737|ref|NP_001032850.1|//F-actin-capping protein subunit beta isoform a [Mus musculus]
11785	NM_001253885,NM_001253886,NM_001253887,NM_001310600,NM_009685	Apbb1	136.02	164.46	200.59	200.03	181.31	134.76	GO:0030425//dendrite;GO:0031252//cell leading edge;GO:0032991//macromolecular complex;GO:0016604//nuclear body;GO:0044444//cytoplasmic part;GO:0097060//synaptic membrane	GO:0042277//peptide binding;GO:0019899//enzyme binding	GO:0030182//neuron differentiation;GO:0016477//cell migration;GO:0006281//DNA repair;GO:0007632//visual behavior;GO:0016573//histone acetylation;GO:0016049//cell growth;GO:0043062//extracellular structure organization;GO:0006366//transcription from RNA polymerase II promoter;GO:0000084//mitotic S phase;GO:0006915//apoptotic process;GO:0009306//protein secretion;GO:0031647//regulation of protein s…	K04529//amyloid beta A4 precursor protein-binding family B member 1	gi|568949397|ref|XP_006507295.1|//PREDICTED: amyloid beta A4 precursor protein-binding family B member 1 isoform X3 [Mus musculus];gi|564330211|ref|XP_006229997.1|//PREDICTED: amyloid beta A4 precursor protein-binding family B member 1 isoform X2 [Rattus norvegicus];gi|148684830|gb|EDL16777.1|//amyloid beta (A4) precursor protein-binding, family B, member 1, isoform CRA_c, partial [Mus musculus];…
73710	NM_023716	Tubb2b	135.85	134.68	112.17	188.51	91.8	81.92	GO:0016020//membrane;GO:0032991//macromolecular complex;GO:0015630//microtubule cytoskeleton	GO:0017111//nucleoside-triphosphatase activity;GO:0005198//structural molecule activity;GO:0032550//purine ribonucleoside binding	GO:0016477//cell migration;GO:0006458//'de novo' protein folding;GO:0009154//purine ribonucleotide catabolic process;GO:0043623//cellular protein complex assembly	K07375//tubulin beta	gi|998662027|ref|XP_015507719.1|//PREDICTED: tubulin beta-1 chain-like [Parus major]
11975	NM_001243049,NM_001243050,NM_001243051,NM_016920	Atp6v0a1	135.76	146.49	145.54	142.13	148.73	129.87	GO:0012506//vesicle membrane;GO:0031981//nuclear lumen;GO:0031224//intrinsic component of membrane;GO:0033176//proton-transporting V-type ATPase complex;GO:0048770//pigment granule	GO:0015077//monovalent inorganic cation transmembrane transporter activity;GO:0019899//enzyme binding	GO:0015988//energy coupled proton transmembrane transport, against electrochemical gradient	K02154//V-type H+-transporting ATPase subunit a	gi|12025532|ref|NP_058616.1|//V-type proton ATPase 116 kDa subunit a isoform 1 isoform 1 [Mus musculus]
68566	NM_001190385,NM_001190386,NM_026769	Caly	135.32	123.22	197.6	124.4	145.32	119.02	GO:0012506//vesicle membrane;GO:0016021//integral component of membrane	GO:0001664//G-protein coupled receptor binding;GO:0030276//clathrin binding	GO:0007186//G-protein coupled receptor signaling pathway;GO:0006901//vesicle coating;GO:0006897//endocytosis	K15493//neuron-specific vesicular protein calcyon	gi|148685949|gb|EDL17896.1|//dopamine receptor D1 interacting protein, isoform CRA_b, partial [Mus musculus]
67887	NM_026432	Saraf	135.15	111.66	128.78	141.75	116.53	106.63	GO:0031227//intrinsic component of endoplasmic reticulum membrane	GO:0005262//calcium channel activity	GO:0051924//regulation of calcium ion transport	NA	gi|19353203|gb|AAH24888.1|//Tmem66 protein [Mus musculus]
93687	NM_146087	Csnk1a1	135.04	107.17	77.18	108.92	98.89	108.8	GO:0005815//microtubule organizing center;GO:0016604//nuclear body;GO:0000776//kinetochore;GO:0044444//cytoplasmic part;GO:0005849//mRNA cleavage factor complex	GO:0046872//metal ion binding;GO:0005515//protein binding;GO:0033218//amide binding;GO:0004672//protein kinase activity;GO:0032550//purine ribonucleoside binding	GO:0032989//cellular component morphogenesis;GO:0000087//mitotic M phase;GO:0006468//protein phosphorylation;GO:0007166//cell surface receptor signaling pathway	K08957//casein kinase 1, alpha [EC:2.7.11.1]	gi|148677819|gb|EDL09766.1|//casein kinase 1, alpha 1, isoform CRA_d, partial [Mus musculus]
56807	NM_001301634,NM_001301635,NM_020270	Scamp5	135.01	150.53	172.61	140.52	159.78	130.12	GO:0010008//endosome membrane;GO:0012505//endomembrane system;GO:0031224//intrinsic component of membrane;GO:0008021//synaptic vesicle;GO:0043234//protein complex;GO:0005802//trans-Golgi network	GO:0005488//binding	GO:0050663//cytokine secretion;GO:0033554//cellular response to stress;GO:0006897//endocytosis;GO:0017156//calcium ion regulated exocytosis	K19995//secretory carrier-associated membrane protein	gi|731193051|ref|XP_010624796.1|//PREDICTED: LOW QUALITY PROTEIN: secretory carrier-associated membrane protein 5 [Fukomys damarensis];gi|472376903|ref|XP_004407885.1|//PREDICTED: LOW QUALITY PROTEIN: secretory carrier-associated membrane protein 5 [Odobenus rosmarus divergens]
67942	NM_026468	Atp5g2	134.81	140.89	179.39	165.13	146.23	127.15	GO:0044425//membrane part;GO:0031966//mitochondrial membrane	NA	GO:0097305//response to alcohol	K02128//F-type H+-transporting ATPase subunit c	gi|568993133|ref|XP_006521364.1|//PREDICTED: ATP synthase F(0) complex subunit C2, mitochondrial isoform X1 [Mus musculus]
105653	NM_145981	Phyhip	134.62	144.22	200.11	96.77	174.56	143.62	NA	NA	NA	NA	gi|77046155|gb|AAH30494.2|//Phyhip protein, partial [Mus musculus]
14866	NM_010360	Gstm5	134.58	109.03	156.75	78.07	154.06	134.12	GO:0044424//intracellular part	GO:0016765//transferase activity, transferring alkyl or aryl (other than methyl) groups;GO:0042802//identical protein binding	GO:0006790//sulfur compound metabolic process	K00799//glutathione S-transferase [EC:2.5.1.18]	gi|6754086|ref|NP_034490.1|//glutathione S-transferase Mu 5 [Mus musculus]
76969	NM_023850	Chst1	134.26	128.18	134.2	154.29	129.39	107.72	GO:0031224//intrinsic component of membrane;GO:0043231//intracellular membrane-bounded organelle;GO:0012505//endomembrane system	GO:0008146//sulfotransferase activity	GO:0006790//sulfur compound metabolic process;GO:0006952//defense response;GO:0019318//hexose metabolic process	K01022//keratan sulfate 6-sulfotransferase 1 [EC:2.8.2.21]	gi|12963845|ref|NP_076339.1|//carbohydrate sulfotransferase 1 precursor [Mus musculus]
76192	NM_024465	Abhd12	134.25	139.85	170.62	180.91	144.6	120	GO:0008328//ionotropic glutamate receptor complex	GO:0016298//lipase activity	NA	K13704//abhydrolase domain-containing protein 12 [EC:3.1.1.23]	gi|12805339|gb|AAH02138.1|//Abhd12 protein, partial [Mus musculus]
11804	NM_001102455,NM_001102456,NM_009691	Aplp2	133.82	155.84	148.7	106.05	143.37	139.8	GO:0031224//intrinsic component of membrane;GO:0043231//intracellular membrane-bounded organelle	GO:0046872//metal ion binding;GO:0005515//protein binding;GO:0005539//glycosaminoglycan binding;GO:0004866//endopeptidase inhibitor activity;GO:0003676//nucleic acid binding	GO:0007618//mating;GO:0043062//extracellular structure organization;GO:0007420//brain development;GO:0030003//cellular cation homeostasis;GO:0051098//regulation of binding;GO:0016125//sterol metabolic process;GO:0050905//neuromuscular process;GO:0044708//single-organism behavior;GO:0010469//regulation of receptor activity	K08117//amyloid-like protein 2	gi|74211706|dbj|BAE29207.1|//unnamed protein product [Mus musculus];gi|148693392|gb|EDL25339.1|//amyloid beta (A4) precursor-like protein 2, isoform CRA_a, partial [Mus musculus]
235072	NM_001205367,NM_009859	Sept7	133.71	97.89	69.04	131.34	102.57	139.36	GO:0044459//plasma membrane part;GO:0015630//microtubule cytoskeleton;GO:0000775//chromosome, centromeric region;GO:0032156//septin cytoskeleton;GO:0031981//nuclear lumen;GO:0032432//actin filament bundle;GO:0032155//cell division site part;GO:0000776//kinetochore;GO:0033267//axon part;GO:0044444//cytoplasmic part;GO:0005930//axoneme	GO:0032550//purine ribonucleoside binding	GO:0048858//cell projection morphogenesis;GO:0000087//mitotic M phase;GO:0008360//regulation of cell shape;GO:0051259//protein oligomerization	K16944//septin 7	gi|880929535|ref|XP_005078560.2|//PREDICTED: septin-7 isoform X1 [Mesocricetus auratus];gi|880929540|ref|XP_005078559.2|//PREDICTED: septin-7 isoform X2 [Mesocricetus auratus]
66945	NM_023281	Sdha	133.56	127.99	122.72	122.74	132.23	136.1	GO:0005746//mitochondrial respiratory chain	GO:0000104//succinate dehydrogenase activity;GO:0000166//nucleotide binding	GO:0043648//dicarboxylic acid metabolic process;GO:0022900//electron transport chain;GO:0009060//aerobic respiration;GO:0048731//system development;GO:0051234//establishment of localization	K00234//succinate dehydrogenase (ubiquinone) flavoprotein subunit [EC:1.3.5.1]	gi|54607098|ref|NP_075770.1|//succinate dehydrogenase [ubiquinone] flavoprotein subunit, mitochondrial precursor [Mus musculus]
66144	NM_025381	Atp6v1f	133.21	124.09	190.78	162.36	128.92	105.74	GO:0005774//vacuolar membrane;GO:0033176//proton-transporting V-type ATPase complex	GO:0019829//cation-transporting ATPase activity	GO:0015988//energy coupled proton transmembrane transport, against electrochemical gradient	K02151//V-type H+-transporting ATPase subunit F	gi|931574699|ref|XP_003813552.3|//PREDICTED: V-type proton ATPase subunit F [Pan paniscus]
51810	NM_016805	Hnrnpu	132.67	101.85	80.97	147.29	103.51	120.14	GO:0005681//spliceosomal complex;GO:0043234//protein complex	GO:0003676//nucleic acid binding;GO:0032550//purine ribonucleoside binding	GO:0006396//RNA processing;GO:0048255//mRNA stabilization;GO:0051234//establishment of localization	K12888//heterogeneous nuclear ribonucleoprotein U	gi|148681230|gb|EDL13177.1|//heterogeneous nuclear ribonucleoprotein U, isoform CRA_b [Mus musculus]
20743	NM_021287	Sptbn2	132.53	133.4	133.63	84.88	121.98	109.16	GO:0030864//cortical actin cytoskeleton;GO:0044297//cell body;GO:0034399//nuclear periphery	GO:0008289//lipid binding;GO:0008092//cytoskeletal protein binding;GO:0005198//structural molecule activity	GO:0007399//nervous system development;GO:0009653//anatomical structure morphogenesis;GO:0006904//vesicle docking involved in exocytosis;GO:0030835//negative regulation of actin filament depolymerization;GO:0040007//growth;GO:0017156//calcium ion regulated exocytosis	K06115//spectrin beta	gi|55926127|ref|NP_067262.1|//spectrin beta chain, non-erythrocytic 2 [Mus musculus]
110213	NM_001171034,NM_001171035,NM_001171036,NM_026669	Tmbim6	132.25	141.08	172.11	138.5	142.69	128.45	GO:0044425//membrane part	NA	GO:0048232//male gamete generation;GO:0034976//response to endoplasmic reticulum stress;GO:0006874//cellular calcium ion homeostasis;GO:0030323//respiratory tube development;GO:0006915//apoptotic process	NA	gi|148672185|gb|EDL04132.1|//testis enhanced gene transcript, isoform CRA_a, partial [Mus musculus]
16783	NM_001317353,NM_010684	Lamp1	132.19	137.73	150.62	128.78	134.92	122.99	NA	NA	NA	K06528//lysosomal-associated membrane protein 1/2	NA
213760	NM_001163622,NM_001163623,NM_001163624,NM_145984	Prepl	132.18	155.85	110.53	94.81	165.18	168.26	GO:0044424//intracellular part;GO:0044444//cytoplasmic part	GO:0004175//endopeptidase activity;GO:0070011//peptidase activity, acting on L-amino acid peptides	GO:0019538//protein metabolic process	K14210//solute carrier family 3 (neutral and basic amino acid transporter), member 1	gi|26341556|dbj|BAC34440.1|//unnamed protein product [Mus musculus];gi|254939518|ref|NP_001157094.1|//prolyl endopeptidase-like isoform a [Mus musculus]
12799	NM_001146318,NM_009923	Cnp	131.96	123.79	159.8	78.61	144.31	133.1	GO:0044421//extracellular region part;GO:0042995//cell projection;GO:0015630//microtubule cytoskeleton;GO:0043209//myelin sheath;GO:0031966//mitochondrial membrane;GO:0019866//organelle inner membrane;GO:0048770//pigment granule	GO:0004112//cyclic-nucleotide phosphodiesterase activity;GO:0000166//nucleotide binding;GO:0003676//nucleic acid binding	GO:0044260//cellular macromolecule metabolic process;GO:0007626//locomotory behavior;GO:0048667//cell morphogenesis involved in neuron differentiation;GO:0002237//response to molecule of bacterial origin;GO:0007420//brain development;GO:0006839//mitochondrial transport;GO:0009166//nucleotide catabolic process	K01121//2',3'-cyclic-nucleotide 3'-phosphodiesterase [EC:3.1.4.37]	gi|226423907|ref|NP_034053.2|//2',3'-cyclic-nucleotide 3'-phosphodiesterase isoform 2 [Mus musculus];gi|148670605|gb|EDL02552.1|//cyclic nucleotide phosphodiesterase 1, isoform CRA_a, partial [Mus musculus]
19177	NM_011187	Psmb7	131.67	114.85	137.96	171.08	112.84	105.45	GO:0043231//intracellular membrane-bounded organelle;GO:0000502//proteasome complex	GO:0004175//endopeptidase activity	GO:0006508//proteolysis	K02739//20S proteasome subunit beta 2 [EC:3.4.25.1]	gi|148694875|gb|EDL26822.1|//proteasome (prosome, macropain) subunit, beta type 7, isoform CRA_b, partial [Mus musculus]
103172	NM_175329	Chchd10	131.51	131.9	198.17	150.24	137.52	116.02	GO:0043231//intracellular membrane-bounded organelle	NA	GO:0006796//phosphate-containing compound metabolic process	K11837//ubiquitin carboxyl-terminal hydrolase 6/32 [EC:3.4.19.12];K00558//DNA (cytosine-5)-methyltransferase 1 [EC:2.1.1.37]	gi|34013514|ref|NP_780538.2|//coiled-coil-helix-coiled-coil-helix domain-containing protein 10, mitochondrial [Mus musculus]
21672	NM_001317385,NM_011563	Prdx2	131.41	136.16	177.52	171.22	153.59	129.97	NA	NA	NA	K03386//peroxiredoxin (alkyl hydroperoxide reductase subunit C) [EC:1.11.1.15]	NA
67248	NM_026055	Rpl39	131.37	114.58	200.33	198.8	140.58	125.43	NA	NA	NA	K02924//large subunit ribosomal protein L39e	NA
52589	NM_001170866,NM_001170867,NM_001170868,NM_134094	Ncald	131.09	136.92	164.83	114.39	147.39	138.95	GO:0012510//trans-Golgi network transport vesicle membrane	GO:0015631//tubulin binding;GO:0046872//metal ion binding	GO:0006810//transport;GO:0007267//cell-cell signaling	K19695//neurocalcin delta	gi|27806017|ref|NP_776823.1|//neurocalcin-delta [Bos taurus]
235180	NM_183171	Fez1	130.27	132.85	147.96	117.5	146.94	130.29	GO:0016020//membrane;GO:0043231//intracellular membrane-bounded organelle;GO:0005815//microtubule organizing center;GO:0043005//neuron projection	GO:0015631//tubulin binding;GO:0019901//protein kinase binding	GO:0022610//biological adhesion;GO:0070848//response to growth factor;GO:0051646//mitochondrion localization;GO:0006935//chemotaxis;GO:0010975//regulation of neuron projection development;GO:0051234//establishment of localization	K16502//cadherin-related family member 2	gi|148747561|ref|NP_898994.2|//fasciculation and elongation protein zeta-1 [Mus musculus]
14810	NM_001177656,NM_001177657,NM_008169	Grin1	130.26	132.41	143.83	114.36	149.06	127.13	GO:0030313//cell envelope;GO:0030136//clathrin-coated vesicle;GO:0008328//ionotropic glutamate receptor complex;GO:0097060//synaptic membrane;GO:0044327//dendritic spine head;GO:0044420//extracellular matrix component;GO:0033267//axon part;GO:0032589//neuron projection membrane	GO:0005244//voltage-gated ion channel activity;GO:0016597//amino acid binding;GO:0005231//excitatory extracellular ligand-gated ion channel activity;GO:0005102//receptor binding;GO:0046983//protein dimerization activity;GO:0005261//cation channel activity;GO:0046872//metal ion binding;GO:0004970//ionotropic glutamate receptor activity	GO:0021543//pallium development;GO:0007617//mating behavior;GO:0007600//sensory perception;GO:0007632//visual behavior;GO:0009636//response to toxic substance;GO:0007416//synapse assembly;GO:0097305//response to alcohol;GO:0048168//regulation of neuronal synaptic plasticity;GO:0021548//pons development;GO:0007270//neuron-neuron synaptic transmission;GO:0051259//protein oligomerization;GO:0007215/…	K05208//glutamate receptor ionotropic, NMDA 1	gi|294997259|ref|NP_001171128.1|//glutamate receptor ionotropic, NMDA 1 isoform 3 precursor [Mus musculus];gi|6680095|ref|NP_032195.1|//glutamate receptor ionotropic, NMDA 1 isoform 1 precursor [Mus musculus];gi|294997257|ref|NP_001171127.1|//glutamate receptor ionotropic, NMDA 1 isoform 2 [Mus musculus]
19896	NM_011287	Rpl10a	130.11	124.53	175.77	214.31	143.76	124.48	GO:0043231//intracellular membrane-bounded organelle;GO:0015934//large ribosomal subunit	GO:0005198//structural molecule activity;GO:0003676//nucleic acid binding	GO:0032502//developmental process;GO:0019080//viral gene expression;GO:0006613//cotranslational protein targeting to membrane;GO:0006412//translation;GO:0000956//nuclear-transcribed mRNA catabolic process	K02865//large subunit ribosomal protein L10Ae	gi|531171|gb|AAA86463.1|//Csa-19 [Homo sapiens]
19933	NM_019647	Rpl21	129.95	108.31	148.81	181.31	133.61	131.71	GO:0015934//large ribosomal subunit	GO:0005198//structural molecule activity;GO:0003676//nucleic acid binding	GO:0019080//viral gene expression;GO:0006613//cotranslational protein targeting to membrane;GO:0006412//translation;GO:0000956//nuclear-transcribed mRNA catabolic process	K02889//large subunit ribosomal protein L21e	gi|31560385|ref|NP_062621.2|//60S ribosomal protein L21 [Mus musculus]
66972	NM_025877	Slc25a23	129.55	125.01	156.48	93.98	149.61	130.33	GO:0031224//intrinsic component of membrane;GO:0043231//intracellular membrane-bounded organelle;GO:0019866//organelle inner membrane	GO:0046872//metal ion binding	GO:0044763//single-organism cellular process;GO:0051234//establishment of localization	K14684//solute carrier family 25 (mitochondrial phosphate transporter), member 23/24/25/41	gi|148706281|gb|EDL38228.1|//solute carrier family 25 (mitochondrial carrier; phosphate carrier), member 23, isoform CRA_b, partial [Mus musculus]
53324	NM_016789	Nptx2	129.28	17.09	15.03	142.58	12.48	14.07	NA	GO:0043169//cation binding	GO:0007267//cell-cell signaling	K17495//CUB and sushi domain-containing protein;K11453//chromobox protein 6	gi|7949098|ref|NP_058069.1|//neuronal pentraxin-2 precursor [Mus musculus]
76808	NM_029751	Rpl18a	129.25	129.59	188.07	166.29	145.47	113.29	GO:0015934//large ribosomal subunit	GO:0005198//structural molecule activity;GO:0003676//nucleic acid binding	GO:0019080//viral gene expression;GO:0006613//cotranslational protein targeting to membrane;GO:0006412//translation;GO:0000956//nuclear-transcribed mRNA catabolic process	K02882//large subunit ribosomal protein L18Ae	gi|675970145|pdb|4W20|S//Chain S, Structure Of The Mammalian 60s Ribosomal Subunit (this Entry Contains The Large Ribosomal Proteins)
53378	NM_001098227,NM_016807	Sdcbp	128.72	82.31	77.98	120.04	85.48	93.73	GO:0005887//integral component of plasma membrane;GO:0048770//pigment granule	GO:0001664//G-protein coupled receptor binding;GO:0042802//identical protein binding;GO:0046983//protein dimerization activity;GO:0005126//cytokine receptor binding	GO:0016310//phosphorylation;GO:0007264//small GTPase mediated signal transduction	K17254//syntenin-1	gi|148673740|gb|EDL05687.1|//mCG4375, isoform CRA_a, partial [Mus musculus]
20692	NM_001290817,NM_009242	Sparc	128.42	137.59	124.49	140.96	106.27	116.26	GO:0031091//platelet alpha granule;GO:0005578//proteinaceous extracellular matrix	GO:0046872//metal ion binding;GO:0005515//protein binding	GO:0002237//response to molecule of bacterial origin;GO:0009628//response to abiotic stimulus;GO:0030323//respiratory tube development;GO:0046683//response to organophosphorus;GO:0097305//response to alcohol;GO:0008283//cell proliferation;GO:0010038//response to metal ion;GO:0007599//hemostasis;GO:0009611//response to wounding;GO:0043583//ear development;GO:0007154//cell communication;GO:0031960/…	K08136//sparc/osteonectin, cwcv and kazal-like domains proteoglycan (testican);K12819//pre-mRNA-processing factor SLU7	gi|6678077|ref|NP_033268.1|//SPARC precursor [Mus musculus];gi|595763503|ref|NP_001277746.1|//SPARC isoform 2 precursor [Mus musculus]
72289	NR_002847	Malat1	128.33	78.09	51.39	99.35	70.35	82.82	NA	NA	NA	K03847//alpha-1,6-mannosyltransferase [EC:2.4.1.260]	gi|67975423|ref|XP_668908.1|//hypothetical protein [Plasmodium berghei strain ANKA], partial [Plasmodium berghei ANKA]
11972	NM_013477	Atp6v0d1	127.99	120.6	157.61	147.09	131.83	108.42	GO:0005768//endosome;GO:0005774//vacuolar membrane;GO:0033176//proton-transporting V-type ATPase complex;GO:0044459//plasma membrane part;GO:0030666//endocytic vesicle membrane;GO:0030136//clathrin-coated vesicle;GO:0033267//axon part	GO:0005515//protein binding;GO:0015077//monovalent inorganic cation transmembrane transporter activity;GO:0019829//cation-transporting ATPase activity	GO:0007417//central nervous system development;GO:0006996//organelle organization;GO:0015988//energy coupled proton transmembrane transport, against electrochemical gradient;GO:0007169//transmembrane receptor protein tyrosine kinase signaling pathway;GO:0044403//symbiosis, encompassing mutualism through parasitism;GO:0006875//cellular metal ion homeostasis;GO:0009154//purine ribonucleotide catabo…	K02146//V-type H+-transporting ATPase subunit d	gi|655790980|ref|XP_002711660.2|//PREDICTED: V-type proton ATPase subunit d 1 [Oryctolagus cuniculus]
100503670	NM_016980	Rpl5	127.42	106.28	128.89	170.26	114.9	119.77	GO:0031981//nuclear lumen;GO:0015934//large ribosomal subunit;GO:0043234//protein complex	GO:0005198//structural molecule activity;GO:0019843//rRNA binding	GO:0042254//ribosome biogenesis;GO:0010467//gene expression;GO:0010035//response to inorganic substance;GO:0010921//regulation of phosphatase activity	K02932//large subunit ribosomal protein L5e	gi|947197573|ref|XP_014442064.1|//PREDICTED: 60S ribosomal protein L5, partial [Tupaia chinensis]
64009	NM_001079686,NM_022027,NM_153399	Syne1	127.37	73.8	62.03	84.92	75.25	87.72	GO:0031224//intrinsic component of membrane;GO:0030425//dendrite;GO:0015630//microtubule cytoskeleton;GO:0034992//microtubule organizing center attachment site;GO:0044444//cytoplasmic part;GO:0097060//synaptic membrane	GO:0042802//identical protein binding	GO:0043578//nuclear matrix organization;GO:0051647//nucleus localization;GO:0010769//regulation of cell morphogenesis involved in differentiation;GO:0006898//receptor-mediated endocytosis;GO:0007010//cytoskeleton organization	K19326//nesprin-1	gi|10880797|gb|AAG24392.1|//Syne-1A [Mus musculus];gi|119120865|ref|NP_001073154.1|//nesprin-1 isoform 3 [Mus musculus];gi|119120859|ref|NP_700448.2|//nesprin-1 isoform 1 [Mus musculus]
20512	NM_148938	Slc1a3	127.32	134	106.06	87.8	143.66	167.17	GO:0031224//intrinsic component of membrane;GO:0030425//dendrite;GO:0044297//cell body;GO:0044459//plasma membrane part;GO:0019866//organelle inner membrane;GO:0005578//proteinaceous extracellular matrix	GO:0005313//L-glutamate transmembrane transporter activity;GO:0015291//secondary active transmembrane transporter activity;GO:0016597//amino acid binding	GO:0008652//cellular amino acid biosynthetic process;GO:0001101//response to acid chemical;GO:0006950//response to stress;GO:0043090//amino acid import;GO:0009636//response to toxic substance;GO:0006536//glutamate metabolic process;GO:0021675//nerve development;GO:0022904//respiratory electron transport chain;GO:0009314//response to radiation;GO:0015813//L-glutamate transport;GO:0007268//chemical…	K05614//solute carrier family 1 (glial high affinity glutamate transporter), member 3	gi|24233554|ref|NP_683740.1|//excitatory amino acid transporter 1 [Mus musculus]
94214	NM_052994	Spock2	127.25	181.47	120.53	86.83	156.9	175.19	GO:0031012//extracellular matrix	GO:0046872//metal ion binding;GO:0097367//carbohydrate derivative binding	GO:0007399//nervous system development;GO:0018149//peptide cross-linking;GO:0030154//cell differentiation;GO:0010810//regulation of cell-substrate adhesion;GO:0007154//cell communication;GO:0043062//extracellular structure organization	K08136//sparc/osteonectin, cwcv and kazal-like domains proteoglycan (testican)	gi|16506279|ref|NP_443720.1|//testican-2 precursor [Mus musculus]
13655	NM_001289925,NM_001289927,NM_018781	Egr3	126.19	24.66	22.95	85.36	23.96	21.88	NA	NA	NA	K12497//early growth response protein 3	NA
59043	NM_021539	Wsb2	126.04	118.2	134.5	150.5	115.54	95.77	NA	NA	GO:0007165//signal transduction	K10342//WD repeat and SOCS box-containing protein 2	gi|31982686|ref|NP_067514.2|//WD repeat and SOCS box-containing protein 2 [Mus musculus]
22384	NM_001312867,NM_033561	Eif4h	126.02	135.35	155.97	140.83	132.24	124.39	NA	NA	NA	K03258//translation initiation factor 4B	NA
26395	NM_008927	Map2k1	125.98	118.75	131.86	134.13	133.67	119.19	GO:0005768//endosome;GO:0016020//membrane;GO:0030425//dendrite;GO:0030424//axon;GO:0000922//spindle pole;GO:0005924//cell-substrate adherens junction;GO:0043025//neuronal cell body	GO:0031267//small GTPase binding;GO:0004712//protein serine/threonine/tyrosine kinase activity;GO:0030295//protein kinase activator activity;GO:0004725//protein tyrosine phosphatase activity;GO:0019901//protein kinase binding;GO:0032550//purine ribonucleoside binding	GO:0016477//cell migration;GO:0000087//mitotic M phase;GO:0001568//blood vessel development;GO:0006368//transcription elongation from RNA polymerase II promoter;GO:0001892//embryonic placenta development;GO:0022408//negative regulation of cell-cell adhesion;GO:0033043//regulation of organelle organization;GO:0032386//regulation of intracellular transport;GO:0008283//cell proliferation;GO:0045860/…	K04368//mitogen-activated protein kinase kinase 1 [EC:2.7.12.2]	gi|7670399|dbj|BAA95051.1|//unnamed protein product [Mus musculus]
22273	NM_025407	Uqcrc1	125.49	120.64	170.12	143.66	147.54	109.75	GO:0005746//mitochondrial respiratory chain	GO:0043169//cation binding;GO:0005515//protein binding	GO:0022904//respiratory electron transport chain;GO:0010243//response to organonitrogen compound;GO:0051234//establishment of localization	K00414//ubiquinol-cytochrome c reductase core subunit 1	gi|46593021|ref|NP_079683.2|//cytochrome b-c1 complex subunit 1, mitochondrial precursor [Mus musculus]
69539	NM_001081156	Trnp1	125.41	101.02	117.65	187.59	85.55	71.64	NA	NA	NA	NA	gi|34850573|gb|AAN28928.1|//mexneurin precursor [Mus musculus]
19417	NM_001039655,NM_011245	Rasgrf1	124.93	131.47	136.31	108.12	170.97	142.4	GO:0044444//cytoplasmic part;GO:0043005//neuron projection	GO:0008289//lipid binding;GO:0005088//Ras guanyl-nucleotide exchange factor activity;GO:0019900//kinase binding;GO:0005102//receptor binding	GO:0016601//Rac protein signal transduction;GO:0030030//cell projection organization;GO:0048167//regulation of synaptic plasticity	K04349//Ras-specific guanine nucleotide-releasing factor 1	gi|89111131|ref|NP_001034744.1|//ras-specific guanine nucleotide-releasing factor 1 isoform 2 [Mus musculus];gi|6755288|ref|NP_035375.1|//ras-specific guanine nucleotide-releasing factor 1 isoform 1 [Mus musculus]
24050	NM_011889	Sept3	124.93	137.73	132.77	103.22	154.04	135.72	GO:0042995//cell projection;GO:0044444//cytoplasmic part;GO:0097060//synaptic membrane;GO:0032156//septin cytoskeleton	GO:0032550//purine ribonucleoside binding	GO:0044763//single-organism cellular process	K16938//septin 3/9/12	gi|4106549|gb|AAD02884.1|//neuronal-specific septin 3 [Mus musculus]
69029	NM_026914	Smdt1	124.71	113.04	195.99	158.37	123.08	110.25	GO:0043231//intracellular membrane-bounded organelle;GO:0031224//intrinsic component of membrane	NA	NA	NA	gi|564309079|ref|XP_003754371.2|//PREDICTED: essential MCU regulator, mitochondrial [Rattus norvegicus]
52666	NM_001166413,NM_028027	Arhgef25	124.17	104.26	160.37	98.38	124.97	117.67	GO:0016020//membrane;GO:0043292//contractile fiber	GO:0008289//lipid binding;GO:0005088//Ras guanyl-nucleotide exchange factor activity	GO:0007266//Rho protein signal transduction	K08810//triple functional domain protein [EC:2.7.11.1]	gi|261878525|ref|NP_001159885.1|//rho guanine nucleotide exchange factor 25 isoform 2 [Mus musculus] ;gi|261878523|ref|NP_082303.2|//rho guanine nucleotide exchange factor 25 isoform 1 [Mus musculus]
12785	NM_001109745,NM_001109746,NM_013493	Cnbp	124.11	96.2	123.91	151.23	107.36	110.72	GO:0043231//intracellular membrane-bounded organelle;GO:0044444//cytoplasmic part	GO:0046872//metal ion binding;GO:0043566//structure-specific DNA binding;GO:0003723//RNA binding;GO:0046914//transition metal ion binding;GO:0001071//nucleic acid binding transcription factor activity	GO:0008203//cholesterol metabolic process;GO:0008283//cell proliferation;GO:0006366//transcription from RNA polymerase II promoter	K09250//cellular nucleic acid-binding protein	gi|148666815|gb|EDK99231.1|//cellular nucleic acid binding protein, isoform CRA_d, partial [Mus musculus]
19045	NM_031868	Ppp1ca	123.76	128.08	167.71	154.73	141.37	117.49	GO:0005856//cytoskeleton;GO:0030425//dendrite;GO:0008287//protein serine/threonine phosphatase complex;GO:0035097//histone methyltransferase complex;GO:0044444//cytoplasmic part;GO:0043025//neuronal cell body	GO:0043169//cation binding;GO:0004721//phosphoprotein phosphatase activity	GO:0005980//glycogen catabolic process;GO:0060562//epithelial tube morphogenesis;GO:0006641//triglyceride metabolic process;GO:0030323//respiratory tube development;GO:0007179//transforming growth factor beta receptor signaling pathway;GO:0005978//glycogen biosynthetic process;GO:0006464//cellular protein modification process;GO:0007126//meiotic nuclear division;GO:0007010//cytoskeleton organizat…	K06269//serine/threonine-protein phosphatase PP1 catalytic subunit [EC:3.1.3.16]	gi|478527148|ref|XP_004437757.1|//PREDICTED: serine/threonine-protein phosphatase PP1-alpha catalytic subunit [Ceratotherium simum simum]
66713	NM_146243	Actr2	123.63	93.77	67.04	111.97	92.12	118.18	GO:0030864//cortical actin cytoskeleton	GO:0008092//cytoskeletal protein binding;GO:0032550//purine ribonucleoside binding	GO:0046907//intracellular transport;GO:0045010//actin nucleation	K17260//actin-related protein 2	gi|5031571|ref|NP_005713.1|//actin-related protein 2 isoform b [Homo sapiens]
208715	NM_001291439,NM_145942	Hmgcs1	123.37	91.63	57.02	118.55	68.85	71.72	GO:0016020//membrane;GO:0031981//nuclear lumen;GO:0044444//cytoplasmic part	GO:0042802//identical protein binding;GO:0046912//transferase activity, transferring acyl groups, acyl groups converted into alkyl on transfer;GO:0036094//small molecule binding	GO:0006694//steroid biosynthetic process;GO:0008203//cholesterol metabolic process;GO:0006720//isoprenoid metabolic process;GO:0010243//response to organonitrogen compound;GO:0036315//cellular response to sterol;GO:0007417//central nervous system development;GO:0032354//response to follicle-stimulating hormone;GO:0008406//gonad development;GO:0010035//response to inorganic substance;GO:0009642//r…	K01641//hydroxymethylglutaryl-CoA synthase [EC:2.3.3.10]	gi|148686390|gb|EDL18337.1|//3-hydroxy-3-methylglutaryl-Coenzyme A synthase 1, isoform CRA_b, partial [Mus musculus];gi|148686389|gb|EDL18336.1|//3-hydroxy-3-methylglutaryl-Coenzyme A synthase 1, isoform CRA_a, partial [Mus musculus]
23936	NM_011838	Lynx1	123.29	98.65	113.95	102.86	109.91	107.31	GO:0016020//membrane;GO:0042995//cell projection	GO:0030547//receptor inhibitor activity;GO:0016248//channel inhibitor activity	GO:0007268//chemical synaptic transmission	K06846//lymphocyte antigen 6 complex locus protein D/E/G6/H	gi|7106349|ref|NP_035968.1|//ly-6/neurotoxin-like protein 1 precursor [Mus musculus]
15081	NM_008211	H3f3b	122.85	96.53	93.59	170.96	90.37	93.61	NA	NA	NA	K11253//histone H3	NA
30928	NM_001012330,NM_013915	Zbtb18	122.62	155.38	124.62	93.36	138.41	129.03	GO:0043231//intracellular membrane-bounded organelle	GO:0003677//DNA binding;GO:0046914//transition metal ion binding	GO:0050794//regulation of cellular process;GO:0021543//pallium development;GO:0030182//neuron differentiation;GO:0042592//homeostatic process;GO:0022037//metencephalon development;GO:0043009//chordate embryonic development;GO:0006366//transcription from RNA polymerase II promoter	K10490//zinc finger and BTB domain-containing protein 3	gi|29748010|gb|AAH50909.1|//zinc finger protein 238, partial [Mus musculus];gi|558196802|ref|XP_006104576.1|//PREDICTED: zinc finger and BTB domain-containing protein 18 isoform X1 [Myotis lucifugus]
18642	NM_001163487,NM_001163488,NM_021514	Pfkm	122.16	119.76	139.97	112.05	135.39	115.86	GO:0044459//plasma membrane part;GO:0043234//protein complex;GO:0044444//cytoplasmic part	GO:0008443//phosphofructokinase activity;GO:0043169//cation binding;GO:0043168//anion binding;GO:0048029//monosaccharide binding;GO:0019899//enzyme binding;GO:0032550//purine ribonucleoside binding	GO:0019725//cellular homeostasis;GO:0016310//phosphorylation;GO:0033500//carbohydrate homeostasis;GO:0006007//glucose catabolic process;GO:0051260//protein homooligomerization;GO:0050796//regulation of insulin secretion	K00850//6-phosphofructokinase 1 [EC:2.7.1.11]	gi|568991691|ref|XP_006520664.1|//PREDICTED: ATP-dependent 6-phosphofructokinase, muscle type isoform X2 [Mus musculus]
18146	NM_008721	Npdc1	121.93	112.76	168.59	130.87	134.23	99.48	GO:0031224//intrinsic component of membrane	NA	NA	K09367//POU domain transcription factor, class 5;K01509//adenosinetriphosphatase [EC:3.6.1.3]	gi|31982836|ref|NP_032747.2|//neural proliferation differentiation and control protein 1 precursor [Mus musculus]
12716	NM_009897	Ckmt1	121.82	111.42	164.62	123.52	158.17	111.13	GO:0043231//intracellular membrane-bounded organelle;GO:0019866//organelle inner membrane	GO:0016301//kinase activity;GO:0032550//purine ribonucleoside binding	GO:0006603//phosphocreatine metabolic process	K00933//creatine kinase [EC:2.7.3.2]	gi|148696104|gb|EDL28051.1|//creatine kinase, mitochondrial 1, ubiquitous, isoform CRA_c, partial [Mus musculus]
68724	NM_026823	Arl8a	121.56	130.18	154.45	136.01	138.71	116.68	GO:0005770//late endosome;GO:0005819//spindle;GO:0005764//lysosome	GO:0015631//tubulin binding;GO:0017111//nucleoside-triphosphatase activity;GO:0032550//purine ribonucleoside binding	GO:0000087//mitotic M phase;GO:0009154//purine ribonucleotide catabolic process;GO:0035556//intracellular signal transduction	K07955//ADP-ribosylation factor-like protein 8	gi|23956194|ref|NP_081099.1|//ADP-ribosylation factor-like protein 8A [Mus musculus]
20363	NM_001042613,NM_001042614,NM_009155	Sepp1	121.54	113.72	92.26	53.64	124.07	132.49	NA	NA	NA	NA	NA
19056	NM_001310426,NM_001310427,NM_008914	Ppp3cb	121.19	115.93	96.83	102.24	113.03	113.37	GO:0016020//membrane;GO:0008287//protein serine/threonine phosphatase complex;GO:0044444//cytoplasmic part	GO:0046872//metal ion binding;GO:0019903//protein phosphatase binding;GO:0004723//calcium-dependent protein serine/threonine phosphatase activity;GO:0046983//protein dimerization activity	GO:0032024//positive regulation of insulin secretion;GO:0050804//modulation of synaptic transmission;GO:0019725//cellular homeostasis;GO:0010033//response to organic substance;GO:0007611//learning or memory;GO:0006796//phosphate-containing compound metabolic process;GO:0030098//lymphocyte differentiation;GO:0014075//response to amine;GO:0042110//T cell activation;GO:0042493//response to drug;GO:0…	K04348//serine/threonine-protein phosphatase 2B catalytic subunit [EC:3.1.3.16]	gi|882938972|ref|NP_001297355.1|//serine/threonine-protein phosphatase 2B catalytic subunit beta isoform isoform 2 [Mus musculus];gi|882939076|ref|NP_001297356.1|//serine/threonine-protein phosphatase 2B catalytic subunit beta isoform isoform 3 [Mus musculus];gi|45592930|ref|NP_032940.1|//serine/threonine-protein phosphatase 2B catalytic subunit beta isoform isoform 1 [Mus musculus]
101314	NM_133937	Brk1	121.16	109.47	158.17	149.89	129.99	108.62	GO:0043232//intracellular non-membrane-bounded organelle	NA	GO:0006928//movement of cell or subcellular component;GO:0008283//cell proliferation;GO:0007010//cytoskeleton organization;GO:0043009//chordate embryonic development	K05752//chromosome 3 open reading frame 10	gi|6841250|gb|AAF28978.1|AF161418_1//HSPC300 [Homo sapiens]
232910	NM_198613	Ap2s1	120.95	111.41	177.17	148.95	133.59	99.76	GO:0030130//clathrin coat of trans-Golgi network vesicle;GO:0030128//clathrin coat of endocytic vesicle	GO:0022892//substrate-specific transporter activity	GO:0006901//vesicle coating;GO:0050688//regulation of defense response to virus;GO:0007267//cell-cell signaling;GO:0044764//multi-organism cellular process;GO:0007173//epidermal growth factor receptor signaling pathway;GO:0006897//endocytosis;GO:0006935//chemotaxis;GO:0002478//antigen processing and presentation of exogenous peptide antigen;GO:0015031//protein transport	K11827//AP-2 complex subunit sigma-1	gi|803246877|ref|XP_011983440.1|//PREDICTED: AP-2 complex subunit sigma isoform X2 [Ovis aries musimon]
66915	NM_001163425,NR_028108	Myeov2	120.91	106.14	167.46	148.27	112.07	105.58	NA	NA	NA	NA	gi|148708050|gb|EDL39997.1|//mCG20113, isoform CRA_a [Mus musculus];gi|148708051|gb|EDL39998.1|//mCG20113, isoform CRA_b [Mus musculus]
67003	NM_025899	Uqcrc2	120.89	112.12	116.83	124.35	124.84	120.93	GO:0005746//mitochondrial respiratory chain	GO:0004175//endopeptidase activity;GO:0043169//cation binding;GO:0005515//protein binding	GO:0019538//protein metabolic process;GO:0006091//generation of precursor metabolites and energy;GO:0051234//establishment of localization	K00415//ubiquinol-cytochrome c reductase core subunit 2	gi|22267442|ref|NP_080175.1|//cytochrome b-c1 complex subunit 2, mitochondrial precursor [Mus musculus]
56443	NM_019767	Arpc1a	120.89	95.6	141.51	132.61	129.58	114.59	GO:0015629//actin cytoskeleton	GO:0008092//cytoskeletal protein binding	GO:0008064//regulation of actin polymerization or depolymerization	K05757//actin related protein 2/3 complex, subunit 1A/1B	gi|926724242|ref|XP_005697938.2|//PREDICTED: actin-related protein 2/3 complex subunit 1A isoform X1 [Capra hircus]
20393	NM_001161845,NM_001161847,NM_001161848,NM_001161849,NM_001161850,NM_011361	Sgk1	120.77	54.1	33.6	49.56	73.29	41.08	GO:0016020//membrane;GO:0043231//intracellular membrane-bounded organelle;GO:0042995//cell projection;GO:0031090//organelle membrane;GO:0044444//cytoplasmic part	GO:0008092//cytoskeletal protein binding;GO:0004672//protein kinase activity;GO:0016247//channel regulator activity;GO:0019901//protein kinase binding;GO:0005543//phospholipid binding;GO:0032550//purine ribonucleoside binding	GO:0016477//cell migration;GO:0033554//cellular response to stress;GO:0002028//regulation of sodium ion transport;GO:0006355//regulation of transcription, DNA-templated;GO:0007632//visual behavior;GO:0031111//negative regulation of microtubule polymerization or depolymerization;GO:0031346//positive regulation of cell projection organization;GO:0016049//cell growth;GO:0008283//cell proliferation;G…	K13302//serum/glucocorticoid-regulated kinase 1 [EC:2.7.11.1]	gi|240255521|ref|NP_001155321.1|//serine/threonine-protein kinase Sgk1 isoform c [Mus musculus];gi|6755490|ref|NP_035491.1|//serine/threonine-protein kinase Sgk1 isoform e [Mus musculus];gi|257796265|ref|NP_001155317.2|//serine/threonine-protein kinase Sgk1 isoform a [Mus musculus];gi|829925397|ref|XP_012594934.1|//PREDICTED: serine/threonine-protein kinase Sgk1 isoform X1 [Microcebus murinus]
69981	NM_133718	Tmem30a	120.74	100.62	63.47	103.43	94.82	127.15	GO:0043231//intracellular membrane-bounded organelle;GO:0031224//intrinsic component of membrane	NA	GO:0032527//protein exit from endoplasmic reticulum;GO:0033365//protein localization to organelle;GO:0030030//cell projection organization	NA	gi|17391158|gb|AAH18491.1|//Transmembrane protein 30A [Mus musculus]
66556	NM_001291080,NM_024176	Drap1	120.73	113.97	200.91	150.38	139.85	110.05	GO:0043231//intracellular membrane-bounded organelle	GO:0003677//DNA binding;GO:0005515//protein binding;GO:0003712//transcription cofactor activity	GO:0006366//transcription from RNA polymerase II promoter	K08066//nuclear transcription factor Y, gamma	gi|674094346|ref|XP_008820457.1|//PREDICTED: dr1-associated corepressor isoform X3 [Nannospalax galili];gi|958709889|ref|XP_014700290.1|//PREDICTED: dr1-associated corepressor isoform X1 [Equus asinus]
26556	NM_001284189,NM_011982,NM_147176,NM_152134	Homer1	120.7	22.66	14.5	66.87	19.42	24.01	NA	NA	NA	K15010//homer	NA
19744	NM_053075	Rheb	120.55	68.58	71	138.61	68.41	73.12	GO:0016020//membrane;GO:0044297//cell body;GO:0030529//intracellular ribonucleoprotein complex;GO:0044444//cytoplasmic part;GO:0043005//neuron projection	GO:0043169//cation binding;GO:0019900//kinase binding;GO:0017111//nucleoside-triphosphatase activity;GO:0032550//purine ribonucleoside binding	GO:0007169//transmembrane receptor protein tyrosine kinase signaling pathway;GO:0022402//cell cycle process;GO:0009967//positive regulation of signal transduction;GO:0009154//purine ribonucleotide catabolic process;GO:0035556//intracellular signal transduction;GO:0048167//regulation of synaptic plasticity	K07208//Ras homolog enriched in brain	gi|28626508|ref|NP_444305.2|//GTP-binding protein Rheb precursor [Mus musculus]
12974	NM_026444	Cs	120.48	110.21	130.08	123.18	124.71	100.36	NA	NA	NA	K01647//citrate synthase [EC:2.3.3.1]	NA
56455	NM_019682	Dynll1	120.04	92.45	126.55	134.73	99.64	86.68	GO:0043231//intracellular membrane-bounded organelle;GO:0016020//membrane;GO:0005815//microtubule organizing center;GO:0030286//dynein complex;GO:0005819//spindle;GO:0044444//cytoplasmic part;GO:0000775//chromosome, centromeric region	GO:0042802//identical protein binding;GO:0030234//enzyme regulator activity;GO:0017111//nucleoside-triphosphatase activity	GO:0032502//developmental process;GO:0001505//regulation of neurotransmitter levels;GO:0016310//phosphorylation;GO:0006351//transcription, DNA-templated;GO:0019222//regulation of metabolic process;GO:0006928//movement of cell or subcellular component;GO:0044092//negative regulation of molecular function;GO:0012501//programmed cell death;GO:0007010//cytoskeleton organization;GO:0002478//antigen pr…	K10418//dynein light chain LC8-type	gi|537236584|gb|ERE85696.1|//dynein light chain 1, cytoplasmic-like protein [Cricetulus griseus]
18002	NM_008683	Nedd8	119.9	103.06	161.59	149.33	116.21	106.43	GO:0043231//intracellular membrane-bounded organelle	GO:0044389//ubiquitin-like protein ligase binding	GO:0032502//developmental process;GO:0010033//response to organic substance;GO:0033036//macromolecule localization;GO:0032446//protein modification by small protein conjugation;GO:0019941//modification-dependent protein catabolic process;GO:0006366//transcription from RNA polymerase II promoter	K12158//ubiquitin-like protein Nedd8	gi|149063993|gb|EDM14263.1|//neural precursor cell expressed, developmentally down-regulated gene 8, isoform CRA_b [Rattus norvegicus]
108013	NM_001146292,NM_001146293,NM_001146294,NM_001146295,NM_001174074,NM_133195	Celf4	119.89	118.43	98.77	176.65	119.92	119.76	GO:0031981//nuclear lumen;GO:0043231//intracellular membrane-bounded organelle	GO:0003723//RNA binding;GO:0030371//translation repressor activity;GO:0036094//small molecule binding	GO:0003006//developmental process involved in reproduction;GO:0007275//multicellular organism development;GO:0000245//spliceosomal complex assembly;GO:0000380//alternative mRNA splicing, via spliceosome;GO:0045837//negative regulation of membrane potential	K13207//CUG-BP- and ETR3-like factor	gi|148664597|gb|EDK97013.1|//bruno-like 4, RNA binding protein (Drosophila), isoform CRA_d, partial [Mus musculus];gi|532025532|ref|XP_005355779.1|//PREDICTED: CUGBP Elav-like family member 4 isoform X15 [Microtus ochrogaster];gi|148664596|gb|EDK97012.1|//bruno-like 4, RNA binding protein (Drosophila), isoform CRA_c, partial [Mus musculus];gi|507616395|ref|XP_004623667.1|//PREDICTED: CUGBP Elav-l…
56486	NM_019749	Gabarap	119.87	109.73	157.9	134.43	117.45	104.72	GO:0012505//endomembrane system;GO:0005774//vacuolar membrane;GO:0005783//endoplasmic reticulum;GO:0015630//microtubule cytoskeleton;GO:0031982//vesicle;GO:0000323//lytic vacuole	GO:0015631//tubulin binding;GO:0005102//receptor binding	GO:0006886//intracellular protein transport;GO:0044248//cellular catabolic process;GO:0012501//programmed cell death;GO:0007010//cytoskeleton organization;GO:0007267//cell-cell signaling	K08341//GABA(A) receptor-associated protein	gi|149053135|gb|EDM04952.1|//gamma-aminobutyric acid receptor associated protein, isoform CRA_b [Rattus norvegicus]
17775	NM_008640	Laptm4a	119.44	118.74	145.53	126.49	115.14	114.36	GO:0043231//intracellular membrane-bounded organelle;GO:0031224//intrinsic component of membrane	NA	GO:0051234//establishment of localization	K12387//lysosomal-associated transmembrane protein	gi|109689716|ref|NP_032666.2|//lysosomal-associated transmembrane protein 4A [Mus musculus]
66335	NM_025494	Atp6v1c1	119.41	109.11	112.8	133.16	118.14	109.67	GO:0033176//proton-transporting V-type ATPase complex;GO:0044444//cytoplasmic part;GO:0031982//vesicle	GO:0015077//monovalent inorganic cation transmembrane transporter activity;GO:0019829//cation-transporting ATPase activity;GO:0005488//binding	GO:0015988//energy coupled proton transmembrane transport, against electrochemical gradient;GO:0007169//transmembrane receptor protein tyrosine kinase signaling pathway;GO:0006875//cellular metal ion homeostasis;GO:0044403//symbiosis, encompassing mutualism through parasitism;GO:0009154//purine ribonucleotide catabolic process;GO:0006996//organelle organization;GO:0015031//protein transport	K02148//V-type H+-transporting ATPase subunit C	gi|189339262|ref|NP_079770.2|//V-type proton ATPase subunit C 1 [Mus musculus]
16581	NM_010630	Kifc2	119.37	129.94	167.1	145.32	179.85	131.77	GO:0015630//microtubule cytoskeleton	GO:0003774//motor activity;GO:0032550//purine ribonucleoside binding	GO:0006928//movement of cell or subcellular component	K10406//kinesin family member C2/C3	gi|1928995|gb|AAB51397.1|//kinesin motor protein [Mus musculus]
93684	NM_053102	2023-09-15	119.21	104.56	132.62	130.48	102.77	98.86	NA	NA	NA	NA	NA
68585	NM_024226,NM_194051,NM_194052,NM_194053,NM_194054	Rtn4	119.05	100.89	90.14	135.58	107.89	125.53	GO:0032991//macromolecular complex;GO:0042995//cell projection;GO:0044297//cell body;GO:0031227//intrinsic component of endoplasmic reticulum membrane	GO:0005515//protein binding	GO:0010001//glial cell differentiation;GO:0030308//negative regulation of cell growth;GO:0031103//axon regeneration;GO:0021799//cerebral cortex radially oriented cell migration;GO:0006915//apoptotic process;GO:0007169//transmembrane receptor protein tyrosine kinase signaling pathway;GO:0010977//negative regulation of neuron projection development;GO:0014046//dopamine secretion;GO:0021545//cranial…	K04574//neurofilament heavy polypeptide;K08288//protein kinase C substrate 80K-H;K09880//enolase-phosphatase E1 [EC:3.1.3.77]	gi|34610237|ref|NP_918940.1|//reticulon-4 isoform D [Mus musculus];gi|564385262|ref|XP_006251670.1|//PREDICTED: reticulon-4 isoform X4 [Rattus norvegicus];gi|13195648|ref|NP_077188.1|//reticulon-4 isoform C [Mus musculus];gi|60360164|dbj|BAD90301.1|//mKIAA0886 protein [Mus musculus]
20255	NM_001164790,NM_009130	Scg3	118.78	111.75	81.24	75.77	113.3	122.79	GO:0030133//transport vesicle	NA	NA	K18406//tudor domain-containing protein 2	gi|148694386|gb|EDL26333.1|//secretogranin III, isoform CRA_a, partial [Mus musculus]
22027	NM_011631	Hsp90b1	118.64	95.54	68.04	116.45	78.54	112.28	GO:0031090//organelle membrane;GO:0044432//endoplasmic reticulum part;GO:0005886//plasma membrane;GO:0048770//pigment granule	GO:0046872//metal ion binding;GO:0070325//lipoprotein particle receptor binding;GO:0019902//phosphatase binding;GO:0003676//nucleic acid binding;GO:0032550//purine ribonucleoside binding	GO:0045184//establishment of protein localization;GO:0033198//response to ATP;GO:0010921//regulation of phosphatase activity;GO:0006915//apoptotic process;GO:0007015//actin filament organization;GO:0043161//proteasome-mediated ubiquitin-dependent protein catabolic process;GO:0006952//defense response;GO:0006874//cellular calcium ion homeostasis;GO:0030968//endoplasmic reticulum unfolded protein r…	K09487//heat shock protein 90kDa beta	gi|14714615|gb|AAH10445.1|//Heat shock protein 90, beta (Grp94), member 1 [Mus musculus]
381310	NM_001081227	6330403A02Rik	118.36	117.59	106.32	67.45	129.96	116.98	GO:0031224//intrinsic component of membrane	NA	NA	NA	gi|148681206|gb|EDL13153.1|//mCG6213, partial [Mus musculus]
27050	NM_012052	Rps3	118.24	100.45	162.14	175.77	122.53	101.27	GO:0001726//ruffle;GO:0043231//intracellular membrane-bounded organelle;GO:0015935//small ribosomal subunit;GO:0043005//neuron projection	GO:0003723//RNA binding;GO:0003677//DNA binding;GO:0019900//kinase binding;GO:0005198//structural molecule activity;GO:0008134//transcription factor binding;GO:0016835//carbon-oxygen lyase activity;GO:0004518//nuclease activity;GO:0051540//metal cluster binding	GO:0012502//induction of programmed cell death;GO:0019080//viral gene expression;GO:0006281//DNA repair;GO:0006613//cotranslational protein targeting to membrane;GO:0043433//negative regulation of sequence-specific DNA binding transcription factor activity;GO:0006412//translation;GO:0006915//apoptotic process;GO:0000956//nuclear-transcribed mRNA catabolic process	K02985//small subunit ribosomal protein S3e	gi|795271913|ref|XP_011857417.1|//PREDICTED: 40S ribosomal protein S3 isoform X1 [Mandrillus leucophaeus]
73728	NM_028627	Psd	117.43	108.52	155.66	106.15	129.34	97.21	NA	NA	NA	K12494//PH and SEC7 domain-containing protein	gi|148710042|gb|EDL41988.1|//pleckstrin and Sec7 domain containing, isoform CRA_b, partial [Mus musculus]
18472	NM_013625,NR_037610	Pafah1b1	117.35	112.52	66.11	105.84	102.77	133.36	GO:0030424//axon;GO:0005815//microtubule organizing center;GO:0005818//aster;GO:0005635//nuclear envelope;GO:0000775//chromosome, centromeric region;GO:0031981//nuclear lumen;GO:0044297//cell body;GO:0005875//microtubule associated complex;GO:0072372//null;GO:0044444//cytoplasmic part	GO:0015631//tubulin binding;GO:0045502//dynein binding;GO:0042802//identical protein binding;GO:0005539//glycosaminoglycan binding;GO:0019899//enzyme binding;GO:0016407//acetyltransferase activity	GO:0021543//pallium development;GO:0016477//cell migration;GO:0003006//developmental process involved in reproduction;GO:0030316//osteoclast differentiation;GO:0030307//positive regulation of cell growth;GO:0007067//mitotic nuclear division;GO:0001959//regulation of cytokine-mediated signaling pathway;GO:0051642//centrosome localization;GO:0040023//establishment of nucleus localization;GO:0015031…	K16794//platelet-activating factor acetylhydrolase IB subunit alpha	gi|7305363|ref|NP_038653.1|//platelet-activating factor acetylhydrolase IB subunit alpha [Mus musculus]
15452	NM_013556	Hprt	117.18	91.23	96.87	133.59	92.54	102.3	NA	NA	NA	K00760//hypoxanthine phosphoribosyltransferase [EC:2.4.2.8]	gi|96975138|ref|NP_038584.2|//hypoxanthine-guanine phosphoribosyltransferase [Mus musculus]
66734	NM_025735,NR_046364	Map1lc3a	117.1	111.01	174.65	155.41	121.26	89	GO:0005774//vacuolar membrane;GO:0005768//endosome;GO:0015630//microtubule cytoskeleton;GO:0031982//vesicle	GO:0015631//tubulin binding;GO:0005543//phospholipid binding	GO:0007033//vacuole organization;GO:0006914//autophagy	K10435//microtubule-associated protein 1 light chain	gi|148674169|gb|EDL06116.1|//microtubule-associated protein 1 light chain 3 alpha, partial [Mus musculus]
381886	NM_001308537,NR_131899	Mrgpra6	117.02	84.6	62.87	108.78	86.52	116.97	NA	NA	NA	K08396//Mas-related G protein-coupled receptor member X	NA
20463	NM_001159529,NM_009187	Cox7a2l	116.24	109.52	167.36	122.26	124.61	115	GO:0005743//mitochondrial inner membrane	NA	GO:0044710//single-organism metabolic process;GO:0006811//ion transport;GO:0006818//hydrogen transport	K02270//cytochrome c oxidase subunit 7a	gi|148706604|gb|EDL38551.1|//cytochrome c oxidase subunit VIIa polypeptide 2-like, isoform CRA_d [Mus musculus]
14168	NM_001290414,NM_001290415,NM_010200	Fgf13	116.16	101.68	111.92	66.71	116.89	91.86	GO:0016020//membrane;GO:0031981//nuclear lumen;GO:0015630//microtubule cytoskeleton;GO:0044291//cell-cell contact zone;GO:0043005//neuron projection	GO:0015631//tubulin binding;GO:0019887//protein kinase regulator activity;GO:0016247//channel regulator activity;GO:0005102//receptor binding	GO:0030308//negative regulation of cell growth;GO:0016477//cell migration;GO:0007019//microtubule depolymerization;GO:0030010//establishment of cell polarity;GO:0021987//cerebral cortex development;GO:0007009//plasma membrane organization;GO:0012501//programmed cell death;GO:0001934//positive regulation of protein phosphorylation;GO:0007611//learning or memory	K04358//fibroblast growth factor	gi|16758168|ref|NP_445880.1|//fibroblast growth factor 13 [Rattus norvegicus];gi|1563895|gb|AAB18918.1|//fibroblast growth factor homologous factor 2 [Mus musculus]
66537	NM_025624	Pomp	116.07	102.52	136.43	166.01	104.8	94.7	GO:0031981//nuclear lumen;GO:0016020//membrane;GO:0043234//protein complex;GO:0044444//cytoplasmic part	NA	GO:0043623//cellular protein complex assembly	K11599//proteasome maturation protein	gi|148673893|gb|EDL05840.1|//mCG145041, isoform CRA_a, partial [Mus musculus]
20394	NM_009162	Scg5	116.07	100.81	141.89	116.98	136.68	112.08	GO:0016023//null	GO:0005515//protein binding;GO:0030234//enzyme regulator activity	GO:0007186//G-protein coupled receptor signaling pathway;GO:0044092//negative regulation of molecular function;GO:0016485//protein processing;GO:0010646//regulation of cell communication;GO:0015031//protein transport	NA	gi|148695909|gb|EDL27856.1|//secretogranin V, isoform CRA_a, partial [Mus musculus]
19099	NM_001202445,NM_001202446,NM_011162	Mapk8ip1	115.86	119.21	138.28	133.44	122.97	104.71	GO:0005740//mitochondrial envelope;GO:0030424//axon;GO:0030426//growth cone;GO:0031090//organelle membrane	GO:0032947//protein complex scaffold;GO:0008092//cytoskeletal protein binding;GO:0019901//protein kinase binding;GO:0016772//transferase activity, transferring phosphorus-containing groups	GO:0006810//transport;GO:0043407//negative regulation of MAP kinase activity;GO:0006351//transcription, DNA-templated;GO:0007254//JNK cascade;GO:0006915//apoptotic process	K04434//mitogen-activated protein kinase 8 interacting protein 1	gi|320461744|ref|NP_001189374.1|//C-Jun-amino-terminal kinase-interacting protein 1 isoform 2 [Mus musculus];gi|14193719|gb|AAK56104.1|AF332076_1//protein kinase mitogen-activated 8 interacting protein [Mus musculus];gi|320461746|ref|NP_001189375.1|//C-Jun-amino-terminal kinase-interacting protein 1 isoform 3 [Mus musculus]
19942	NM_011289	Rpl27	115.75	100.46	174.7	204.08	105.85	96.92	GO:0015934//large ribosomal subunit	GO:0005198//structural molecule activity	GO:0019080//viral gene expression;GO:0006613//cotranslational protein targeting to membrane;GO:0006412//translation;GO:0000956//nuclear-transcribed mRNA catabolic process	K02901//large subunit ribosomal protein L27e	gi|528768520|gb|EPY88179.1|//60S ribosomal protein L27-like protein [Camelus ferus]
50781	NM_015814	Dkk3	115.42	124.35	132.09	98.66	116.57	90.37	NA	NA	NA	K02165//dickkopf	NA
29864	NM_013876	Rnf11	115.21	112.51	108.58	125.53	110.54	109.57	GO:0005768//endosome;GO:0043234//protein complex	GO:0046914//transition metal ion binding;GO:0003676//nucleic acid binding	GO:0016567//protein ubiquitination;GO:0019941//modification-dependent protein catabolic process	K11980//E3 ubiquitin-protein ligase RNF11	gi|12004970|gb|AAG44245.1|//Nedd4 WW domain-binding protein 2 [Mus musculus]
67267	NM_026063	Uqcc2	115.18	115.38	175.62	185.26	132.35	112.76	GO:0005759//mitochondrial matrix	NA	NA	K17682//mitochondrial nucleoid factor 1	gi|13385560|ref|NP_080339.1|//ubiquinol-cytochrome-c reductase complex assembly factor 2 [Mus musculus]
70495	NM_027439	Atp6ap2	115.16	97.83	79.38	120.68	92.68	106.12	GO:0031224//intrinsic component of membrane;GO:0042995//cell projection;GO:0009986//cell surface	GO:0005515//protein binding	GO:0032905//transforming growth factor beta1 production;GO:0000165//MAPK cascade;GO:0002002//regulation of angiotensin levels in blood	K19514//renin receptor	gi|21361250|ref|NP_081715.1|//renin receptor precursor [Mus musculus]
68197	NM_024220	Ndufc2	115.13	93.79	133.03	137.78	100.27	82.57	GO:0031224//intrinsic component of membrane;GO:0005746//mitochondrial respiratory chain	GO:0050136//NADH dehydrogenase (quinone) activity	GO:0022904//respiratory electron transport chain;GO:0051234//establishment of localization	K03968//NADH dehydrogenase (ubiquinone) 1 subunit C2	gi|18859597|ref|NP_077182.1|//NADH dehydrogenase [ubiquinone] 1 subunit C2 [Mus musculus]
72097	NM_028096	2010300C02Rik	115.11	86.84	96.3	76.15	97.89	97.94	NA	NA	NA	K16522//A-kinase anchor protein 5	gi|755492794|ref|XP_006496355.2|//PREDICTED: uncharacterized protein KIAA1211-like homolog isoform X2 [Mus musculus]
72480	NM_030203	Tspyl4	115.04	146.8	115.52	78.52	154.98	141.9	GO:0043231//intracellular membrane-bounded organelle	NA	GO:0034728//nucleosome organization	K11287//TSPY-like 4	gi|28077077|ref|NP_084479.1|//testis-specific Y-encoded-like protein 4 [Mus musculus]
80286	NM_030254	Tusc3	114.72	90.71	107.31	103.67	97.94	106.42	GO:0016021//integral component of membrane;GO:0005789//endoplasmic reticulum membrane	GO:0046873//metal ion transmembrane transporter activity;GO:0004576//oligosaccharyl transferase activity	GO:0019725//cellular homeostasis;GO:0006487//protein N-linked glycosylation;GO:0050877//neurological system process;GO:0070838//divalent metal ion transport	K12669//oligosaccharyltransferase complex subunit gamma	gi|507546395|ref|XP_004657154.1|//PREDICTED: tumor suppressor candidate 3 isoform X2 [Jaculus jaculus]
14415	NM_001312900,NM_008077	Gad1	114.64	112.22	78.83	130.29	120.02	121.86	NA	NA	NA	K01580//glutamate decarboxylase [EC:4.1.1.15]	NA
15931	NM_010498	Ids	114.22	128.87	89.4	95	127.22	134.21	GO:0000323//lytic vacuole	GO:0043169//cation binding;GO:0008484//sulfuric ester hydrolase activity	NA	K01136//iduronate 2-sulfatase [EC:3.1.6.13]	gi|84781812|ref|NP_034628.2|//iduronate 2-sulfatase precursor [Mus musculus]
56374	NM_029565	Tmem59	114.22	118.41	142.39	123.97	110.28	112.19	GO:0031224//intrinsic component of membrane;GO:0012505//endomembrane system;GO:0005770//late endosome;GO:0005764//lysosome	GO:0070011//peptidase activity, acting on L-amino acid peptides;GO:0005488//binding	GO:0006914//autophagy	NA	gi|227330571|ref|NP_083841.4|//transmembrane protein 59 precursor [Mus musculus]
51799	NM_001252347,NM_016759	Rundc3a	114.15	107.51	151.43	126.58	116.89	97.85	GO:0016020//membrane	GO:0051427//hormone receptor binding;GO:0008047//enzyme activator activity	GO:0006182//cGMP biosynthetic process;GO:0031281//positive regulation of cyclase activity	K05659//ATP-binding cassette, subfamily B (MDR/TAP), member 4 [EC:3.6.3.44];K12482//RUN and FYVE domain-containing protein 1	gi|148702172|gb|EDL34119.1|//Rap2 interacting protein, isoform CRA_b, partial [Mus musculus];gi|7949125|ref|NP_058039.1|//RUN domain-containing protein 3A isoform 1 [Mus musculus]
114641	NM_001252218,NM_001252219,NM_053257	Rpl31	113.78	90.56	151.16	171.57	122.49	102.75	GO:0015934//large ribosomal subunit	GO:0005198//structural molecule activity;GO:0003676//nucleic acid binding	GO:0019080//viral gene expression;GO:0006613//cotranslational protein targeting to membrane;GO:0006412//translation;GO:0000956//nuclear-transcribed mRNA catabolic process	K02910//large subunit ribosomal protein L31e	gi|700322178|ref|XP_009927248.1|//PREDICTED: 60S ribosomal protein L31 [Haliaeetus albicilla];gi|148672373|gb|EDL04320.1|//mCG49427 [Mus musculus]
71770	NM_001035854,NM_027915	Ap2b1	113.6	108.65	101.42	109.47	109.81	97.28	GO:0030139//endocytic vesicle;GO:0030119//AP-type membrane coat adaptor complex;GO:0030665//clathrin-coated vesicle membrane	GO:0022892//substrate-specific transporter activity;GO:0005515//protein binding	GO:0006901//vesicle coating;GO:0050688//regulation of defense response to virus;GO:0007267//cell-cell signaling;GO:0044764//multi-organism cellular process;GO:0007173//epidermal growth factor receptor signaling pathway;GO:0006935//chemotaxis;GO:0002478//antigen processing and presentation of exogenous peptide antigen;GO:0015031//protein transport	K11825//AP-2 complex subunit beta-1	gi|21313640|ref|NP_082191.1|//AP-2 complex subunit beta isoform b [Mus musculus];gi|78711838|ref|NP_001030931.1|//AP-2 complex subunit beta isoform a [Mus musculus]
18196	NM_010942	Nsg1	113.55	119.94	144.2	131.29	144.79	123.67	GO:0031224//intrinsic component of membrane;GO:0043231//intracellular membrane-bounded organelle;GO:0012505//endomembrane system	GO:0030276//clathrin binding;GO:0001664//G-protein coupled receptor binding	GO:0007186//G-protein coupled receptor signaling pathway;GO:0006901//vesicle coating	K15493//neuron-specific vesicular protein calcyon	gi|31543351|ref|NP_035072.2|//neuron-specific protein family member 1 [Mus musculus]
17184	NM_010771	Matr3	113.49	84.7	52.14	106.55	83.32	125.01	NA	NA	NA	K13213//matrin 3	NA
66445	NM_025567	Cyc1	113.48	113.6	154.62	135.83	123.53	97.53	GO:0043231//intracellular membrane-bounded organelle;GO:0044425//membrane part;GO:0019866//organelle inner membrane	GO:0046872//metal ion binding	NA	K00413//ubiquinol-cytochrome c reductase cytochrome c1 subunit	gi|13385006|ref|NP_079843.1|//cytochrome c1, heme protein, mitochondrial [Mus musculus]
233908	NM_139149	Fus	113.06	114.57	106.81	122.57	118.7	117.41	GO:0043231//intracellular membrane-bounded organelle	GO:0005488//binding	NA	K13098//RNA-binding protein FUS	gi|148685673|gb|EDL17620.1|//fusion, derived from t(12;16) malignant liposarcoma (human), isoform CRA_f, partial [Mus musculus]
30057	NM_013897	Timm8b	113.04	90.23	120.78	140.53	97.18	96.76	GO:0005758//mitochondrial intermembrane space;GO:0019866//organelle inner membrane	GO:0046914//transition metal ion binding	GO:0006605//protein targeting;GO:0019538//protein metabolic process;GO:0050954//sensory perception of mechanical stimulus	K17780//mitochondrial import inner membrane translocase subunit TIM8	gi|743745169|ref|XP_010967219.1|//PREDICTED: mitochondrial import inner membrane translocase subunit Tim8 B [Camelus bactrianus]
13030	NM_007798	Ctsb	113.02	118.7	125.37	111.2	106.5	94.16	NA	NA	NA	K01363//cathepsin B [EC:3.4.22.1]	NA
108100	NM_001037754,NM_001037755,NM_130862	Baiap2	112.76	78.18	93.98	93.97	84.69	71.06	GO:0016020//membrane;GO:0031981//nuclear lumen;GO:0005856//cytoskeleton;GO:0042995//cell projection;GO:0043232//intracellular non-membrane-bounded organelle;GO:0044444//cytoplasmic part	GO:0019904//protein domain specific binding;GO:0030674//protein binding, bridging	GO:0007015//actin filament organization;GO:0031175//neuron projection development;GO:0022604//regulation of cell morphogenesis;GO:0051707//response to other organism;GO:0030031//cell projection assembly;GO:0007265//Ras protein signal transduction;GO:0050804//modulation of synaptic transmission	K05627//BAI1-associated protein 2	gi|262231776|ref|NP_001032844.2|//brain-specific angiogenesis inhibitor 1-associated protein 2 isoform a [Mus musculus];gi|83642836|ref|NP_570932.2|//brain-specific angiogenesis inhibitor 1-associated protein 2 isoform b [Mus musculus];gi|568971118|ref|XP_006532032.1|//PREDICTED: brain-specific angiogenesis inhibitor 1-associated protein 2 isoform X2 [Mus musculus]
72931	NM_001290552,NM_175190,NR_110965	Swi5	112.65	100.26	160	166.83	115.27	106.46	GO:0000790//nuclear chromatin	GO:0005488//binding	GO:0000725//recombinational repair	NA	gi|594346510|ref|NP_001277481.1|//DNA repair protein SWI5 homolog isoform a [Mus musculus]
20813	NM_009273	Srp14	112.2	75.79	117.69	120.41	106.14	93.91	GO:0048500//signal recognition particle	GO:0005048//signal sequence binding;GO:0003723//RNA binding	GO:0042221//response to chemical;GO:0006613//cotranslational protein targeting to membrane	K03104//signal recognition particle subunit SRP14	gi|157829621|pdb|1914|A//Chain A, Signal Recognition Particle Alu Rna Binding Heterodimer, Srp914
20637	NM_009224,NR_126538,NR_126539	Snrnp70	112.12	97.5	134.66	135.03	107.58	115.65	GO:0043231//intracellular membrane-bounded organelle;GO:0005654//nucleoplasm;GO:0030529//intracellular ribonucleoprotein complex	GO:0003676//nucleic acid binding	GO:0000377//RNA splicing, via transesterification reactions with bulged adenosine as nucleophile	K11093//U1 small nuclear ribonucleoprotein 70kDa	gi|825725|emb|CAA29964.1|//hU1-70K-like protein (216 AA) [Homo sapiens];gi|36100|emb|CAA28352.1|//unnamed protein product [Homo sapiens]
54138	NM_016843	Atxn10	112.05	115.04	116.12	127.77	119.78	106.61	GO:0044297//cell body;GO:0044444//cytoplasmic part;GO:0043005//neuron projection	GO:0005515//protein binding	GO:0030030//cell projection organization;GO:0048731//system development	K19323//ataxin-10	gi|83649709|ref|NP_058539.2|//ataxin-10 [Mus musculus]
22129	NM_009441	Ttc3	111.95	121.48	75.5	91.42	112.27	131.96	GO:0043231//intracellular membrane-bounded organelle	GO:0046914//transition metal ion binding;GO:0003824//catalytic activity	GO:0030182//neuron differentiation;GO:0019941//modification-dependent protein catabolic process;GO:0000904//cell morphogenesis involved in differentiation;GO:0000209//protein polyubiquitination	K15712//E3 ubiquitin-protein ligase TTC3 [EC:2.3.2.27]	gi|568997436|ref|XP_006523047.1|//PREDICTED: E3 ubiquitin-protein ligase TTC3 isoform X2 [Mus musculus]
66090	NM_025347,NM_026875	Ypel3	111.63	106.57	161.37	116.12	129.38	103.18	NA	NA	NA	K04371//mitogen-activated protein kinase 1/3 [EC:2.7.11.24]	gi|148685489|gb|EDL17436.1|//yippee-like 3 (Drosophila), isoform CRA_c [Mus musculus];gi|112180619|gb|AAH09171.4|//Ypel3 protein, partial [Mus musculus]
229709	NM_145542	Ahcyl1	111.47	106.32	97.46	92.75	110	115.09	GO:0043231//intracellular membrane-bounded organelle	GO:0016802//trialkylsulfonium hydrolase activity;GO:0036094//small molecule binding	GO:0006886//intracellular protein transport;GO:0006820//anion transport;GO:0002028//regulation of sodium ion transport;GO:0022898//regulation of transmembrane transporter activity;GO:0031124//mRNA 3'-end processing	K01251//adenosylhomocysteinase [EC:3.3.1.1]	gi|148743914|gb|AAI42523.1|//AHCYL1 protein [Bos taurus]
14470	NM_010261	Rabac1	111.18	117.78	179.26	130.8	130	100.17	GO:0031224//intrinsic component of membrane;GO:0030136//clathrin-coated vesicle	GO:0005515//protein binding	GO:0006810//transport	K20359//PRA1 family protein 1	gi|33859558|ref|NP_034391.1|//prenylated Rab acceptor protein 1 [Mus musculus]
226646	NM_153064	Ndufs2	110.67	112.25	149.73	118.58	123.8	107.52	NA	NA	NA	K03935//NADH dehydrogenase (ubiquinone) Fe-S protein 2 [EC:1.6.5.3 1.6.99.3]	NA
224997	NM_001128180,NM_001128181,NM_027712,NM_177639	Dlgap1	110.55	115.67	91.95	85.73	121.58	119.17	GO:0097060//synaptic membrane;GO:0044327//dendritic spine head	GO:0005515//protein binding;GO:0005488//binding	GO:0008104//protein localization;GO:0007267//cell-cell signaling;GO:0070841//inclusion body assembly;GO:0010498//proteasomal protein catabolic process	K15008//discs, large-associated protein 1	gi|74183609|dbj|BAE36644.1|//unnamed protein product [Mus musculus];gi|189491682|ref|NP_001121653.1|//disks large-associated protein 1 isoform 4 [Mus musculus] ;gi|51339023|ref|NP_808307.2|//disks large-associated protein 1 isoform 1 [Mus musculus];gi|189491678|ref|NP_081988.3|//disks large-associated protein 1 isoform 2 [Mus musculus]
14828	NM_001163434,NM_022310	Hspa5	110.54	82.45	71.2	126.93	68.75	81.16	GO:0043234//protein complex;GO:0048770//pigment granule;GO:0031227//intrinsic component of endoplasmic reticulum membrane	GO:0046872//metal ion binding;GO:0044389//ubiquitin-like protein ligase binding;GO:0017111//nucleoside-triphosphatase activity;GO:0043021//ribonucleoprotein complex binding;GO:0004869//cysteine-type endopeptidase inhibitor activity;GO:0032550//purine ribonucleoside binding	GO:0009267//cellular response to starvation;GO:0032268//regulation of cellular protein metabolic process;GO:0016567//protein ubiquitination;GO:0006915//apoptotic process;GO:0021577//hindbrain structural organization;GO:0007179//transforming growth factor beta receptor signaling pathway;GO:0001775//cell activation;GO:0043161//proteasome-mediated ubiquitin-dependent protein catabolic process;GO:002…	K09490//heat shock 70kDa protein 5	gi|254540166|ref|NP_071705.3|//78 kDa glucose-regulated protein precursor [Mus musculus]
20742	NM_009260,NM_175836	Sptbn1	110.43	132.8	95.81	73	125.34	134.04	GO:0032991//macromolecular complex;GO:0031981//nuclear lumen;GO:0030864//cortical actin cytoskeleton;GO:0031672//A band;GO:0032589//neuron projection membrane	GO:0008289//lipid binding;GO:0008092//cytoskeletal protein binding;GO:0005198//structural molecule activity	GO:0006612//protein targeting to membrane;GO:0006606//protein import into nucleus;GO:0006935//chemotaxis;GO:0022607//cellular component assembly;GO:0030835//negative regulation of actin filament depolymerization;GO:0007178//transmembrane receptor protein serine/threonine kinase signaling pathway	K06115//spectrin beta	gi|117938332|ref|NP_787030.2|//spectrin beta chain, non-erythrocytic 1 isoform 1 [Mus musculus];gi|117938334|ref|NP_033286.2|//spectrin beta chain, non-erythrocytic 1 isoform 2 [Mus musculus]
67300	NM_001003908	Cltc	110.42	112.3	59.46	90.32	94.06	119.34	GO:0012510//trans-Golgi network transport vesicle membrane;GO:0030117//membrane coat;GO:0005905//clathrin-coated pit;GO:0015630//microtubule cytoskeleton;GO:0042383//sarcolemma;GO:0048770//pigment granule;GO:0005802//trans-Golgi network	GO:0008092//cytoskeletal protein binding;GO:0033218//amide binding	GO:0048193//Golgi vesicle transport;GO:0000087//mitotic M phase;GO:0007173//epidermal growth factor receptor signaling pathway;GO:0006898//receptor-mediated endocytosis;GO:0007052//mitotic spindle organization;GO:0002478//antigen processing and presentation of exogenous peptide antigen;GO:0006935//chemotaxis;GO:0015031//protein transport	K04646//clathrin heavy chain	gi|602727413|ref|XP_007449155.1|//PREDICTED: clathrin heavy chain 1 [Lipotes vexillifer]
18148	NM_001252260,NM_001252261,NM_008722	Npm1	110.29	80.21	65.32	144.71	85.93	122.94	GO:0005815//microtubule organizing center;GO:0044452//nucleolar part;GO:0000922//spindle pole;GO:0016604//nuclear body;GO:0044391//ribosomal subunit	GO:0003723//RNA binding;GO:0043168//anion binding;GO:0042802//identical protein binding;GO:0019900//kinase binding;GO:0003712//transcription cofactor activity;GO:0043021//ribonucleoprotein complex binding;GO:0008134//transcription factor binding;GO:0046983//protein dimerization activity	GO:0034728//nucleosome organization;GO:0006260//DNA replication;GO:0032070//regulation of deoxyribonuclease activity;GO:0060700//regulation of ribonuclease activity;GO:0009891//positive regulation of biosynthetic process;GO:0019725//cellular homeostasis;GO:0008283//cell proliferation;GO:0051091//positive regulation of sequence-specific DNA binding transcription factor activity;GO:0001934//positiv…	K11276//nucleophosmin 1	gi|672066794|ref|XP_008765768.1|//PREDICTED: nucleophosmin isoform X1 [Rattus norvegicus]
14790	NM_013535	Grcc10	109.77	112.15	183.92	124.17	117.81	104.38	NA	NA	NA	NA	gi|537136500|gb|ERE66552.1|//atrophin-1-like protein [Cricetulus griseus]
66049	NM_133185	Rogdi	109.71	94.53	143.85	102.29	129.81	99.71	GO:0012505//endomembrane system	NA	GO:0008283//cell proliferation;GO:0048534//hematopoietic or lymphoid organ development	K16938//septin 3/9/12;K19367//maspardin	gi|148664857|gb|EDK97273.1|//rogdi homolog (Drosophila), isoform CRA_b, partial [Mus musculus]
104027	NM_001109975,NM_177340	Synpo	109.64	36.79	42.59	78.32	44.06	36.03	GO:0032432//actin filament bundle;GO:0043296//apical junction complex;GO:0043025//neuronal cell body;GO:0097060//synaptic membrane;GO:0044327//dendritic spine head	GO:0008092//cytoskeletal protein binding	GO:0032231//regulation of actin filament bundle assembly	K05740//diaphanous 1	gi|74182827|dbj|BAE34731.1|//unnamed protein product [Mus musculus];gi|569002902|ref|XP_006525531.1|//PREDICTED: synaptopodin isoform X2 [Mus musculus]
56736	NM_001164621,NM_001164622,NM_020012	Rnf14	109.47	119.06	101.88	114.08	118.04	117.12	GO:0043231//intracellular membrane-bounded organelle	GO:0035258//steroid hormone receptor binding;GO:0016881//acid-amino acid ligase activity;GO:0046914//transition metal ion binding	GO:0006351//transcription, DNA-templated;GO:0030521//androgen receptor signaling pathway;GO:0043627//response to estrogen	K11971//E3 ubiquitin-protein ligase RNF14 [EC:2.3.2.27]	gi|148678143|gb|EDL10090.1|//ring finger protein 14, isoform CRA_f [Mus musculus];gi|148678139|gb|EDL10086.1|//ring finger protein 14, isoform CRA_c, partial [Mus musculus]
19170	NM_011185	Psmb1	109.46	99.93	127.88	149.91	112.66	101.15	GO:0043231//intracellular membrane-bounded organelle;GO:0000502//proteasome complex	GO:0004175//endopeptidase activity	GO:0006508//proteolysis	K02732//20S proteasome subunit beta 6 [EC:3.4.25.1]	gi|7242197|ref|NP_035315.1|//proteasome subunit beta type-1 precursor [Mus musculus]
67041	NM_024188	Oxct1	109.18	95.19	79.76	79.41	88.17	100.52	GO:0044429//mitochondrial part	GO:0008410//CoA-transferase activity;GO:0042802//identical protein binding	GO:0001101//response to acid chemical;GO:0048513//animal organ development;GO:0006950//response to stress;GO:0042180//cellular ketone metabolic process;GO:0044767//single-organism developmental process;GO:0007417//central nervous system development;GO:0050796//regulation of insulin secretion;GO:0044248//cellular catabolic process;GO:0001678//cellular glucose homeostasis;GO:0009719//response to en…	K01027//3-oxoacid CoA-transferase [EC:2.8.3.5]	gi|18266680|ref|NP_077150.1|//succinyl-CoA:3-ketoacid coenzyme A transferase 1, mitochondrial precursor [Mus musculus]
69654	NM_001190453,NM_001190454,NM_027151	Dctn2	109.17	106.47	144.62	127.73	123.37	101.64	GO:0005815//microtubule organizing center;GO:0005875//microtubule associated complex;GO:0000775//chromosome, centromeric region;GO:0043005//neuron projection	GO:0017111//nucleoside-triphosphatase activity;GO:0005488//binding	GO:0000087//mitotic M phase	K10424//dynactin 2	gi|926691871|ref|XP_005680476.2|//PREDICTED: dynactin subunit 2 [Capra hircus];gi|585702236|ref|XP_006897647.1|//PREDICTED: dynactin subunit 2 isoform X1 [Elephantulus edwardii]
13007	NM_007791	Csrp1	109.14	105.61	131.8	53.48	118.02	106.74	GO:0043231//intracellular membrane-bounded organelle;GO:0005856//cytoskeleton	GO:0046914//transition metal ion binding	GO:0007010//cytoskeleton organization	K09377//cysteine and glycine-rich protein	gi|537170965|gb|ERE74332.1|//cysteine and glycine-rich protein 1 [Cricetulus griseus]
77113	NM_178633	Klhl2	108.72	105.99	94.44	91.7	84.24	79.58	GO:0005856//cytoskeleton;GO:0031461//cullin-RING ubiquitin ligase complex	GO:0008092//cytoskeletal protein binding;GO:0042802//identical protein binding	GO:0032446//protein modification by small protein conjugation	K10443//kelch-like protein 2/3	gi|110347553|ref|NP_848748.2|//kelch-like protein 2 [Mus musculus]
76982	NM_178399	3110035E14Rik	108.71	88.97	72.07	94.32	92.99	85.27	NA	NA	NA	NA	gi|30409966|ref|NP_848486.1|//uncharacterized protein C8orf46 homolog [Mus musculus]
54196	NM_019402	Pabpn1	108.57	85.38	117.97	133.51	98.54	109.69	GO:0031981//nuclear lumen;GO:0032991//macromolecular complex	GO:0003729//mRNA binding;GO:0036094//small molecule binding	GO:0006406//mRNA export from nucleus;GO:0019054//modulation by virus of host process;GO:0003012//muscle system process;GO:0000377//RNA splicing, via transesterification reactions with bulged adenosine as nucleophile;GO:0031124//mRNA 3'-end processing;GO:0006366//transcription from RNA polymerase II promoter	K14396//polyadenylate-binding protein 2	gi|9506945|ref|NP_062275.1|//polyadenylate-binding protein 2 [Mus musculus]
18477	NM_011034	Prdx1	108.41	94.05	108.32	96.65	83.41	95.24	GO:0044429//mitochondrial part;GO:0044439//peroxisomal part;GO:0000790//nuclear chromatin;GO:0048770//pigment granule	GO:0016705//oxidoreductase activity, acting on paired donors, with incorporation or reduction of molecular oxygen;GO:0042802//identical protein binding;GO:0004601//peroxidase activity;GO:0046906//tetrapyrrole binding	GO:0006801//superoxide metabolic process;GO:0048872//homeostasis of number of cells;GO:0001909//leukocyte mediated cytotoxicity;GO:0042743//hydrogen peroxide metabolic process;GO:0006950//response to stress;GO:0043408//regulation of MAPK cascade;GO:0044710//single-organism metabolic process;GO:0048731//system development;GO:0042348//NF-kappaB import into nucleus	K13279//peroxiredoxin 1 [EC:1.11.1.15]	gi|880893112|ref|XP_012970458.1|//PREDICTED: peroxiredoxin-1 [Mesocricetus auratus]
15505	NM_013559	Hsph1	108.37	93.19	75.27	120.74	79.61	76.14	NA	NA	NA	K09485//heat shock protein 110kDa	NA
66167	NM_183250	Tma7	107.88	84.75	102.45	134.85	91.23	94.51	NA	NA	NA	NA	gi|344250870|gb|EGW06974.1|//Coiled-coil domain-containing protein 72 [Cricetulus griseus]
22335	NM_001198998,NM_011696	Vdac3	107.66	94.66	110.21	135.86	101.01	98.57	GO:0005783//endoplasmic reticulum;GO:0016021//integral component of membrane;GO:0031966//mitochondrial membrane;GO:0019866//organelle inner membrane	GO:0005244//voltage-gated ion channel activity;GO:0022829//wide pore channel activity;GO:0036094//small molecule binding	GO:0006820//anion transport;GO:0002209//behavioral defense response;GO:0006863//purine nucleobase transport;GO:0007268//chemical synaptic transmission;GO:0007611//learning or memory	K15041//voltage-dependent anion channel protein 3	gi|6755967|ref|NP_035826.1|//voltage-dependent anion-selective channel protein 3 isoform 2 [Mus musculus];gi|312222784|ref|NP_001185927.1|//voltage-dependent anion-selective channel protein 3 isoform 1 [Mus musculus]
55951	NM_018819	Mpc1	107.57	84.87	115.37	95.16	94.13	96.35	GO:0031224//intrinsic component of membrane;GO:0043231//intracellular membrane-bounded organelle;GO:0019866//organelle inner membrane	GO:0008028//monocarboxylic acid transmembrane transporter activity	GO:0032787//monocarboxylic acid metabolic process;GO:0006839//mitochondrial transport	NA	gi|9055178|ref|NP_061289.1|//mitochondrial pyruvate carrier 1 [Mus musculus]
14719	NM_010325	Got2	107.49	112.83	141.52	111.3	120.44	103.11	GO:0032991//macromolecular complex;GO:0044429//mitochondrial part;GO:0019866//organelle inner membrane;GO:0043025//neuronal cell body	GO:0008289//lipid binding;GO:0036137//kynurenine aminotransferase activity;GO:0031406//carboxylic acid binding;GO:0042802//identical protein binding;GO:0070546//L-phenylalanine aminotransferase activity	GO:0009064//glutamine family amino acid metabolic process;GO:0006531//aspartate metabolic process;GO:0097305//response to alcohol;GO:0006869//lipid transport;GO:0006103//2-oxoglutarate metabolic process	K14455//aspartate aminotransferase, mitochondrial [EC:2.6.1.1]	gi|6754036|ref|NP_034455.1|//aspartate aminotransferase, mitochondrial [Mus musculus]
269523	NM_009503	Vcp	107.45	110.19	110.1	123.05	99.54	104.4	GO:0031981//nuclear lumen;GO:0043234//protein complex;GO:0044444//cytoplasmic part;GO:0044427//chromosomal part	GO:0043130//ubiquitin binding;GO:0019902//phosphatase binding;GO:0017111//nucleoside-triphosphatase activity;GO:0032550//purine ribonucleoside binding	GO:0032446//protein modification by small protein conjugation;GO:0031331//positive regulation of cellular catabolic process;GO:0006915//apoptotic process;GO:0006886//intracellular protein transport;GO:0043161//proteasome-mediated ubiquitin-dependent protein catabolic process;GO:0006487//protein N-linked glycosylation;GO:0016482//cytosolic transport;GO:0009154//purine ribonucleotide catabolic proc…	K13525//transitional endoplasmic reticulum ATPase	gi|148670554|gb|EDL02501.1|//valosin containing protein, isoform CRA_b, partial [Mus musculus]
20404	NM_019535	Sh3gl2	106.99	109.45	104.6	87.64	104.35	91.53	GO:0030665//clathrin-coated vesicle membrane	GO:0005515//protein binding	GO:0007399//nervous system development;GO:0048193//Golgi vesicle transport;GO:0007173//epidermal growth factor receptor signaling pathway;GO:0006897//endocytosis;GO:0031323//regulation of cellular metabolic process;GO:0002478//antigen processing and presentation of exogenous peptide antigen;GO:0006935//chemotaxis	K11247//endophilin-A	gi|31560792|ref|NP_062408.2|//endophilin-A1 [Mus musculus]
27981	NM_023665	Rsrp1	106.94	93.5	104.49	122.32	100.01	119.09	NA	NA	NA	NA	gi|148539955|ref|NP_076154.3|//arginine/serine-rich protein 1 [Mus musculus]
216963	NM_001004144	Git1	106.78	127.17	122.45	104.41	116.57	91.35	GO:0044424//intracellular part;GO:0005924//cell-substrate adherens junction	GO:0042802//identical protein binding;GO:0051020//GTPase binding;GO:0046914//transition metal ion binding;GO:0016772//transferase activity, transferring phosphorus-containing groups	GO:0007186//G-protein coupled receptor signaling pathway;GO:0032012//regulation of ARF protein signal transduction;GO:0006796//phosphate-containing compound metabolic process	K05737//G protein-coupled receptor kinase interactor 1	gi|51921285|ref|NP_001004144.1|//ARF GTPase-activating protein GIT1 [Mus musculus]
68943	NM_026880	Pink1	106.64	135.27	170.03	111.85	152.82	104.34	NA	GO:0004672//protein kinase activity;GO:0032550//purine ribonucleoside binding	GO:0006464//cellular protein modification process;GO:0006796//phosphate-containing compound metabolic process	K05688//PTEN induced putative kinase 1 [EC:2.7.11.1]	gi|60360296|dbj|BAD90392.1|//mFLJ00387 protein [Mus musculus]
14489	NM_008098	Mtpn	106.61	101.41	68.27	92.1	94.06	101.54	GO:0043231//intracellular membrane-bounded organelle;GO:0015629//actin cytoskeleton;GO:0044444//cytoplasmic part;GO:0043005//neuron projection	GO:0005488//binding	GO:0014706//striated muscle tissue development;GO:0051016//barbed-end actin filament capping;GO:0016049//cell growth;GO:0042246//tissue regeneration;GO:0003300//cardiac muscle hypertrophy;GO:0010604//positive regulation of macromolecule metabolic process;GO:0042692//muscle cell differentiation;GO:0021533//cell differentiation in hindbrain;GO:0051091//positive regulation of sequence-specific DNA b…	K10380//ankyrin	gi|6679961|ref|NP_032124.1|//myotrophin [Mus musculus]
59013	NM_021510	Hnrnph1	106.27	81.22	73.93	139.79	78.25	110.7	GO:0031981//nuclear lumen;GO:0005856//cytoskeleton;GO:0005681//spliceosomal complex	GO:0008187//poly-pyrimidine tract binding;GO:0036094//small molecule binding	GO:0000377//RNA splicing, via transesterification reactions with bulged adenosine as nucleophile	K12898//heterogeneous nuclear ribonucleoprotein F/H	gi|148701752|gb|EDL33699.1|//heterogeneous nuclear ribonucleoprotein H1, isoform CRA_b, partial [Mus musculus]
68028	NM_026517	Rpl22l1	106.23	74.83	94.02	170.71	83.84	91.95	GO:0030529//intracellular ribonucleoprotein complex	GO:0005198//structural molecule activity	GO:0010467//gene expression	K02891//large subunit ribosomal protein L22e	gi|148671237|gb|EDL03184.1|//mCG6454 [Mus musculus]
381677	NM_001039385	Vgf	106.22	75.56	81.25	200.34	80.69	58.61	GO:0044421//extracellular region part;GO:0042995//cell projection;GO:0044297//cell body;GO:0030141//secretory granule	GO:0005179//hormone activity	GO:0030072//peptide hormone secretion;GO:0030154//cell differentiation;GO:0040014//regulation of multicellular organism growth;GO:0006950//response to stress;GO:0043434//response to peptide hormone;GO:0007620//copulation;GO:0033500//carbohydrate homeostasis;GO:0044237//cellular metabolic process;GO:0048167//regulation of synaptic plasticity	NA	gi|86476054|ref|NP_001034474.1|//neurosecretory protein VGF precursor [Mus musculus]
110391	NM_024236	Qdpr	106.16	99.4	148.26	105.26	115.75	104.58	GO:0043231//intracellular membrane-bounded organelle;GO:0042995//cell projection;GO:0044444//cytoplasmic part	GO:0043168//anion binding;GO:0042802//identical protein binding;GO:0016646//oxidoreductase activity, acting on the CH-NH group of donors, NAD or NADP as acceptor	GO:0042493//response to drug;GO:0006558//L-phenylalanine metabolic process;GO:0009108//coenzyme biosynthetic process;GO:0043434//response to peptide hormone;GO:0044767//single-organism developmental process;GO:0042558//pteridine-containing compound metabolic process;GO:0010038//response to metal ion	K00357//dihydropteridine reductase [EC:1.5.1.34]	gi|149047261|gb|EDL99930.1|//quinoid dihydropteridine reductase, isoform CRA_a [Rattus norvegicus]
51788	NM_001316995,NM_016750	H2afz	106.01	94.1	118.6	167.15	95.19	88.73	NA	NA	NA	K11251//histone H2A	NA
22041	NM_133977	Trf	105.88	94.93	87.29	81.98	90.48	93.15	NA	NA	NA	K14736//transferrin	NA
320878	NM_001193305,NM_177282	Mical2	105.8	116.12	111.28	81.53	114.38	101.69	GO:0043232//intracellular non-membrane-bounded organelle	GO:0008092//cytoskeletal protein binding;GO:0046914//transition metal ion binding;GO:0050660//flavin adenine dinucleotide binding;GO:0004497//monooxygenase activity	GO:0008154//actin polymerization or depolymerization;GO:0044710//single-organism metabolic process	K19947//protein-methionine sulfoxide oxidase MICAL [EC:1.14.13.-]	gi|60360344|dbj|BAD90416.1|//mKIAA0750 protein [Mus musculus];gi|148685080|gb|EDL17027.1|//microtubule associated monoxygenase, calponin and LIM domain containing 2, isoform CRA_b, partial [Mus musculus]
103712	NM_134022	6330403K07Rik	105.78	121.39	142.53	221.11	126.09	106.73	NA	NA	NA	K12798//NACHT, LRR and PYD domains-containing protein 1	gi|40548844|gb|AAR87485.1|//UGS148 protein [Mus musculus]
67680	NM_023374	Sdhb	105.71	109.78	149.18	146.59	124.53	96.77	GO:0005746//mitochondrial respiratory chain	GO:0000104//succinate dehydrogenase activity;GO:0043169//cation binding;GO:0048038//quinone binding;GO:0051536//iron-sulfur cluster binding	GO:0043648//dicarboxylic acid metabolic process;GO:0022900//electron transport chain;GO:0009060//aerobic respiration;GO:0051234//establishment of localization	K00235//succinate dehydrogenase (ubiquinone) iron-sulfur subunit [EC:1.3.5.1]	gi|34328286|ref|NP_075863.2|//succinate dehydrogenase [ubiquinone] iron-sulfur subunit, mitochondrial precursor [Mus musculus]
216848	NM_146019	Chd3	105.32	112.31	109.51	89.03	121.06	119.6	GO:0005815//microtubule organizing center;GO:0000118//histone deacetylase complex	GO:0046914//transition metal ion binding;GO:0042623//ATPase activity, coupled;GO:0003676//nucleic acid binding;GO:0032550//purine ribonucleoside binding	GO:0006325//chromatin organization;GO:0006351//transcription, DNA-templated;GO:0031023//microtubule organizing center organization	K11642//chromodomain-helicase-DNA-binding protein 3 [EC:3.6.4.12]	gi|357527416|ref|NP_666131.3|//chromodomain-helicase-DNA-binding protein 3 [Mus musculus]
235402	NM_001311076,NM_181074	Lingo1	105.26	79.56	64.47	107.09	75.59	58.73	NA	GO:0070851//growth factor receptor binding	GO:0030030//cell projection organization;GO:0021953//central nervous system neuron differentiation;GO:0045686//negative regulation of glial cell differentiation	K16360//netrin-G3 ligand;K15235//josephin [EC:3.4.19.12]	gi|568961311|ref|XP_006511149.1|//PREDICTED: leucine-rich repeat and immunoglobulin-like domain-containing nogo receptor-interacting protein 1 isoform X2 [Mus musculus]
109801	NM_001113560,NM_025374	Glo1	105.19	59.32	66.52	103.31	54.77	65.4	NA	GO:0043169//cation binding;GO:0016846//carbon-sulfur lyase activity	GO:0006790//sulfur compound metabolic process;GO:0006081//cellular aldehyde metabolic process;GO:0006366//transcription from RNA polymerase II promoter;GO:0006915//apoptotic process	K01759//lactoylglutathione lyase [EC:4.4.1.5]	gi|165932331|ref|NP_079650.3|//lactoylglutathione lyase [Mus musculus]
66480	NM_025586	Rpl15	104.87	96.97	123.08	155.81	104.76	96.59	GO:0015934//large ribosomal subunit	GO:0005198//structural molecule activity;GO:0003676//nucleic acid binding	GO:0019080//viral gene expression;GO:0006613//cotranslational protein targeting to membrane;GO:0006412//translation;GO:0000956//nuclear-transcribed mRNA catabolic process	K02877//large subunit ribosomal protein L15e	gi|296490452|tpg|DAA32565.1|//TPA: ribosomal protein L15-like [Bos taurus]
58521	NM_025613	Eid1	104.79	98.23	131.52	111.55	119.13	109.86	NA	NA	NA	K17449//SHC-transforming protein 4	NA
11838	NM_001276684,NM_018790	Arc	104.7	30.82	38.74	47.05	23.37	18.31	GO:0005856//cytoskeleton;GO:0043231//intracellular membrane-bounded organelle;GO:0044444//cytoplasmic part;GO:0031982//vesicle;GO:0097060//synaptic membrane;GO:0044327//dendritic spine head	GO:0005488//binding	GO:0000902//cell morphogenesis;GO:0009888//tissue development;GO:0003002//regionalization;GO:0006996//organelle organization;GO:0016192//vesicle-mediated transport;GO:0048870//cell motility;GO:0007611//learning or memory;GO:0048167//regulation of synaptic plasticity	K15867//activity-regulated cytoskeleton-associated protein	gi|9055166|ref|NP_061260.1|//activity-regulated cytoskeleton-associated protein [Mus musculus]
67602	NM_026267	Necap1	104.37	98.7	108.7	118.29	106.43	96.52	GO:0012505//endomembrane system;GO:0031982//vesicle;GO:0030118//clathrin coat	NA	GO:0045184//establishment of protein localization;GO:0016192//vesicle-mediated transport	K20069//adaptin ear-binding coat-associated protein 1/2	gi|27229051|ref|NP_080543.2|//adaptin ear-binding coat-associated protein 1 [Mus musculus]
226977	NM_146107	Actr1b	104.29	106.85	126.29	133.8	119.27	101.64	GO:0005815//microtubule organizing center;GO:0005875//microtubule associated complex;GO:0044444//cytoplasmic part	GO:0032550//purine ribonucleoside binding	GO:0002478//antigen processing and presentation of exogenous peptide antigen	K16575//centractin	gi|635078596|ref|XP_008006265.1|//PREDICTED: beta-centractin [Chlorocebus sabaeus]
19184	NM_008950	Psmc5	104.21	102.18	140.09	145.43	110.68	91.72	GO:0031981//nuclear lumen;GO:0000502//proteasome complex;GO:0044444//cytoplasmic part;GO:0031982//vesicle	GO:0000989//transcription factor activity, transcription factor binding;GO:0001664//G-protein coupled receptor binding;GO:0017111//nucleoside-triphosphatase activity;GO:0008134//transcription factor binding;GO:0032550//purine ribonucleoside binding	GO:0030330//DNA damage response, signal transduction by p53 class mediator;GO:0051320//S phase;GO:0006520//cellular amino acid metabolic process;GO:0006351//transcription, DNA-templated;GO:0006915//apoptotic process;GO:0042590//antigen processing and presentation of exogenous peptide antigen via MHC class I;GO:0043161//proteasome-mediated ubiquitin-dependent protein catabolic process;GO:0044764//…	K03066//26S proteasome regulatory subunit T6	gi|149054556|gb|EDM06373.1|//peptidase (prosome, macropain) 26S subunit, ATPase 5, isoform CRA_b [Rattus norvegicus]
270162	NM_177769	Elmod1	104.02	87.8	96.26	63.4	114.85	104.8	GO:0043231//intracellular membrane-bounded organelle;GO:0043232//intracellular non-membrane-bounded organelle	GO:0008047//enzyme activator activity	GO:0043087//regulation of GTPase activity;GO:0006897//endocytosis	NA	gi|74205490|dbj|BAE21051.1|//unnamed protein product [Mus musculus]
68342	NM_026684	Ndufb10	103.95	98.8	157.79	129.88	101.37	90.57	GO:0005746//mitochondrial respiratory chain	NA	GO:0006091//generation of precursor metabolites and energy;GO:0051234//establishment of localization	K03966//NADH dehydrogenase (ubiquinone) 1 beta subcomplex subunit 10	gi|58037109|ref|NP_080960.1|//NADH dehydrogenase [ubiquinone] 1 beta subcomplex subunit 10 [Mus musculus]
68263	NM_024221	Pdhb	103.94	97.34	113.11	105.04	95.52	95.25	GO:0044429//mitochondrial part;GO:0043234//protein complex	GO:0004738//pyruvate dehydrogenase activity	GO:0009060//aerobic respiration;GO:0006086//acetyl-CoA biosynthetic process from pyruvate;GO:0019318//hexose metabolic process	K00162//pyruvate dehydrogenase E1 component beta subunit [EC:1.2.4.1]	gi|18152793|ref|NP_077183.1|//pyruvate dehydrogenase E1 component subunit beta, mitochondrial precursor [Mus musculus]
19172	NM_008945	Psmb4	103.94	102.93	149.9	156.66	108.09	86.77	GO:0043231//intracellular membrane-bounded organelle;GO:0000502//proteasome complex	GO:0008289//lipid binding;GO:0004175//endopeptidase activity	GO:0006508//proteolysis;GO:0002437//inflammatory response to antigenic stimulus	K02736//20S proteasome subunit beta 7 [EC:3.4.25.1]	gi|254540082|ref|NP_032971.2|//proteasome subunit beta type-4 precursor [Mus musculus]
67298	NM_001004359,NM_001005385,NM_026081	Gprasp1	103.86	101.78	77.79	98.83	119.64	138.29	GO:0043231//intracellular membrane-bounded organelle	GO:0005488//binding	NA	K15176//RNA polymerase-associated protein CTR9;K04574//neurofilament heavy polypeptide	gi|26006165|dbj|BAC41425.1|//mKIAA0443 protein [Mus musculus]
104130	NM_019435	Ndufb11	103.82	97.33	153.35	113.94	100.14	89.7	GO:0031224//intrinsic component of membrane;GO:0005746//mitochondrial respiratory chain	NA	GO:0006091//generation of precursor metabolites and energy;GO:0051234//establishment of localization	K11351//NADH dehydrogenase (ubiquinone) 1 beta subcomplex subunit 11	gi|158631246|ref|NP_062308.2|//NADH dehydrogenase [ubiquinone] 1 beta subcomplex subunit 11, mitochondrial [Mus musculus]
14030	NM_001283061,NM_001283062,NM_001283063,NM_007968	Ewsr1	103.7	94.94	107.91	110.41	103.23	102.51	GO:0005634//nucleus;GO:0016604//nuclear body	GO:1901363//heterocyclic compound binding;GO:0097159//organic cyclic compound binding;GO:0005488//binding	NA	K13209//RNA-binding protein EWS	gi|568969864|ref|XP_006514574.1|//PREDICTED: RNA-binding protein EWS isoform X4 [Mus musculus];gi|545688864|ref|NP_001269991.1|//RNA-binding protein EWS isoform 3 [Mus musculus];gi|568969866|ref|XP_006514575.1|//PREDICTED: RNA-binding protein EWS isoform X5 [Mus musculus];gi|148708571|gb|EDL40518.1|//mCG14699, isoform CRA_b, partial [Mus musculus]
67130	NM_025987	Ndufa6	103.53	84.43	137.32	132.9	105.62	92.01	GO:0005746//mitochondrial respiratory chain	NA	GO:0006091//generation of precursor metabolites and energy;GO:0006950//response to stress;GO:0051234//establishment of localization	K03950//NADH dehydrogenase (ubiquinone) 1 alpha subcomplex subunit 6	gi|13385492|ref|NP_080263.1|//NADH dehydrogenase [ubiquinone] 1 alpha subcomplex subunit 6 [Mus musculus]
18164	NM_008730	Nptx1	103.41	114.68	123.8	107.35	120.19	109.48	GO:0016020//membrane;GO:0042995//cell projection;GO:0016023//null	GO:0043169//cation binding	GO:0035864//response to potassium ion;GO:0001678//cellular glucose homeostasis;GO:0000266//mitochondrial fission;GO:0007409//axonogenesis;GO:0044765//single-organism transport	K17495//CUB and sushi domain-containing protein;K11453//chromobox protein 6	gi|6679120|ref|NP_032756.1|//neuronal pentraxin-1 precursor [Mus musculus]
66483	NM_025589	Rpl36al	103.27	76.67	109.18	176.74	85.95	94.79	NA	NA	NA	K02929//large subunit ribosomal protein L44e	gi|148704679|gb|EDL36626.1|//mCG7611, isoform CRA_c, partial [Mus musculus]
18247	NM_001301307,NM_010952	Oaz2	103.14	104.62	156.71	123.53	112.76	102.88	GO:0043231//intracellular membrane-bounded organelle;GO:0044444//cytoplasmic part	GO:0004857//enzyme inhibitor activity;GO:0005488//binding	GO:0044092//negative regulation of molecular function;GO:0006520//cellular amino acid metabolic process;GO:0006576//cellular biogenic amine metabolic process	K16613//ornithine decarboxylase antizyme 2	gi|119598096|gb|EAW77690.1|//ornithine decarboxylase antizyme 2, isoform CRA_a, partial [Homo sapiens]
66437	NM_001163243,NM_025562	Fis1	103.11	92	147.37	127.01	110.16	90.47	NA	NA	NA	K17969//mitochondrial fission 1 protein	NA
14702	NM_001038637,NM_001285908,NM_001285909,NM_001285910,NM_001285911,NM_010315	Gng2	102.91	79.43	71.99	83.2	83.45	92.61	NA	NA	NA	K07826//guanine nucleotide-binding protein G(I)/G(S)/G(O) subunit gamma-2	NA
22334	NM_011695	Vdac2	102.82	101.35	127.16	126.85	108.63	99.26	GO:0005759//mitochondrial matrix;GO:0016021//integral component of membrane;GO:0031966//mitochondrial membrane;GO:0019866//organelle inner membrane	GO:0005244//voltage-gated ion channel activity;GO:0022829//wide pore channel activity;GO:0036094//small molecule binding	GO:0006820//anion transport;GO:0097193//intrinsic apoptotic signaling pathway;GO:0031333//negative regulation of protein complex assembly	K15040//voltage-dependent anion channel protein 2	gi|190200|gb|AAA60144.1|//porin, partial [Homo sapiens]
230775	NM_001199696,NM_001290714,NM_001290715,NM_173071	Adgrb2	102.74	101.88	104.64	94.15	104.77	87.84	GO:0031224//intrinsic component of membrane	GO:0004888//transmembrane signaling receptor activity	GO:0007186//G-protein coupled receptor signaling pathway;GO:0007399//nervous system development;GO:0001525//angiogenesis	K04597//brain-specific angiogenesis inhibitor 2	gi|595582212|ref|NP_001277644.1|//adhesion G protein-coupled receptor B2 isoform 3 precursor [Mus musculus];gi|595582193|ref|NP_001277643.1|//adhesion G protein-coupled receptor B2 isoform 4 precursor [Mus musculus];gi|148698207|gb|EDL30154.1|//brain-specific angiogenesis inhibitor 2, isoform CRA_b, partial [Mus musculus];gi|314122229|ref|NP_001186625.1|//adhesion G protein-coupled receptor B2 is…
213990	NM_001256431,NM_139153	Agap3	102.43	100.95	144.9	117.05	122.97	94.35	GO:0016604//nuclear body	GO:0008289//lipid binding;GO:0043130//ubiquitin binding;GO:0017111//nucleoside-triphosphatase activity;GO:0046914//transition metal ion binding;GO:0008047//enzyme activator activity;GO:0032550//purine ribonucleoside binding	GO:0006511//ubiquitin-dependent protein catabolic process;GO:0030575//nuclear body organization;GO:0032012//regulation of ARF protein signal transduction;GO:0009411//response to UV;GO:0006606//protein import into nucleus;GO:0009154//purine ribonucleotide catabolic process;GO:0000302//response to reactive oxygen species	K12491//Arf-GAP with GTPase, ANK repeat and PH domain-containing protein 1/3	gi|966936461|ref|XP_014990784.1|//PREDICTED: arf-GAP with GTPase, ANK repeat and PH domain-containing protein 3 isoform X3 [Macaca mulatta];gi|81902092|sp|Q8VHH5.1|AGAP3_MOUSE//RecName: Full=Arf-GAP with GTPase, ANK repeat and PH domain-containing protein 3; Short=AGAP-3; AltName: Full=CRAM-associated GTPase; Short=CRAG; AltName: Full=Centaurin-gamma-3; Short=Cnt-g3; AltName: Full=MR1-interacting…
20972	NM_009303,NM_207708	Syngr1	102.42	136.64	134	87.74	145.72	113.56	GO:0016020//membrane;GO:0031224//intrinsic component of membrane;GO:0008021//synaptic vesicle	NA	GO:0048168//regulation of neuronal synaptic plasticity	K04403//TAK1-binding protein 1;K17783//mitochondrial FAD-linked sulfhydryl oxidase [EC:1.8.3.2]	gi|46877048|ref|NP_997591.1|//synaptogyrin-1 isoform 1a [Mus musculus];gi|6678193|ref|NP_033329.1|//synaptogyrin-1 isoform 1b [Mus musculus]
30948	NM_001083334,NM_009668	Bin1	102.38	102.36	133.18	111.98	114.64	99.75	GO:0005856//cytoskeleton;GO:0030136//clathrin-coated vesicle;GO:0033267//axon part	GO:0019899//enzyme binding;GO:0046983//protein dimerization activity	GO:0043087//regulation of GTPase activity;GO:0030154//cell differentiation;GO:0006897//endocytosis	K12562//amphiphysin	gi|6753050|ref|NP_033798.1|//myc box-dependent-interacting protein 1 isoform 1 [Mus musculus];gi|148664645|gb|EDK97061.1|//bridging integrator 1, isoform CRA_b, partial [Mus musculus]
68375	NM_026703	Ndufa8	102.33	95.59	139.37	127.74	111.2	87.01	GO:0005746//mitochondrial respiratory chain	NA	GO:0006091//generation of precursor metabolites and energy;GO:0051234//establishment of localization	K03952//NADH dehydrogenase (ubiquinone) 1 alpha subcomplex subunit 8	gi|148676718|gb|EDL08665.1|//NADH dehydrogenase (ubiquinone) 1 alpha subcomplex, 8 [Mus musculus]
20616	NM_001277982,NM_001277983,NM_001277985,NM_001277986,NM_013669,NR_102729	Snap91	101.91	112.37	86.15	115.17	101.59	97.99	GO:0097458//neuron part;GO:0030128//clathrin coat of endocytic vesicle;GO:0097060//synaptic membrane;GO:0044327//dendritic spine head	GO:0030276//clathrin binding;GO:0005488//binding;GO:0035091//phosphatidylinositol binding	GO:0001505//regulation of neurotransmitter levels;GO:0006901//vesicle coating;GO:0006897//endocytosis;GO:0048667//cell morphogenesis involved in neuron differentiation;GO:0015031//protein transport	K20043//clathrin coat assembly protein AP180	gi|485837007|ref|NP_001264912.1|//clathrin coat assembly protein AP180 isoform 4 [Mus musculus];gi|485836989|ref|NP_001264911.1|//clathrin coat assembly protein AP180 isoform 3 [Mus musculus];gi|7305507|ref|NP_038697.1|//clathrin coat assembly protein AP180 isoform 1 [Mus musculus];gi|485837015|ref|NP_001264914.1|//clathrin coat assembly protein AP180 isoform 5 [Mus musculus] ;gi|485837048|ref|NP…
66142	NM_025379	Cox7b	101.91	77.95	101.2	115.88	81.61	91.4	GO:0031224//intrinsic component of membrane;GO:0005743//mitochondrial inner membrane	GO:0015002//heme-copper terminal oxidase activity	GO:0044710//single-organism metabolic process	K02271//cytochrome c oxidase subunit 7b	gi|13384754|ref|NP_079655.1|//cytochrome c oxidase subunit 7B, mitochondrial precursor [Mus musculus]
23950	NM_001037940,NM_001037941,NM_001127367,NM_011847	Dnajb6	101.89	93.87	95.69	113.27	94.78	101.96	NA	NA	NA	K09512//DnaJ homolog subfamily B member 6;K09513//DnaJ homolog subfamily B member 7	NA
66958	NM_001290751,NM_025868	Tmx2	101.54	109.78	129.71	113.45	113.32	103.09	GO:0031224//intrinsic component of membrane	NA	GO:0019725//cellular homeostasis	K20030//palmitoyltransferase ZDHHC5/8 [EC:2.3.1.225]	gi|595582387|ref|NP_001277680.1|//thioredoxin-related transmembrane protein 2 isoform b [Mus musculus];gi|148695347|gb|EDL27294.1|//thioredoxin domain containing 14, isoform CRA_a, partial [Mus musculus]
94332	NM_053199	Cadm3	101.32	105.5	106.04	94.35	112.94	103.36	GO:0031224//intrinsic component of membrane;GO:0030054//cell junction	GO:0042802//identical protein binding	GO:0045216//cell-cell junction organization;GO:0016337//single organismal cell-cell adhesion;GO:0033036//macromolecule localization;GO:0022607//cellular component assembly	K06780//cell adhesion molecule 3	gi|16716503|ref|NP_444429.1|//cell adhesion molecule 3 precursor [Mus musculus]
13653	NM_007913	Egr1	101.21	39.19	39.22	75.73	36.17	26.68	GO:0043231//intracellular membrane-bounded organelle	GO:0000982//transcription factor activity, RNA polymerase II core promoter proximal region sequence-specific binding;GO:0043566//structure-specific DNA binding;GO:0046872//metal ion binding;GO:0000977//RNA polymerase II regulatory region sequence-specific DNA binding;GO:0019899//enzyme binding	GO:0071417//cellular response to organonitrogen compound;GO:0030098//lymphocyte differentiation;GO:0016925//protein sumoylation;GO:0009746//response to hexose;GO:0030178//negative regulation of Wnt signaling pathway;GO:0043434//response to peptide hormone;GO:0007178//transmembrane receptor protein serine/threonine kinase signaling pathway;GO:0006366//transcription from RNA polymerase II promoter;…	K09203//early growth response protein 1	gi|1325982|gb|AAB00468.1|//zinc finger protein [Mus musculus]
16592	NM_001272097,NM_001272098,NM_010634	Fabp5	100.87	112.76	118.95	129.55	107.04	86.03	GO:0044424//intracellular part	GO:0008289//lipid binding	GO:0046165//alcohol biosynthetic process;GO:0006950//response to stress;GO:0008645//hexose transport;GO:0019318//hexose metabolic process	K08754//fatty acid-binding protein 5, epidermal	gi|442535510|ref|NP_001259027.1|//uncharacterized protein LOC16592 isoform 3 [Mus musculus];gi|148703492|gb|EDL35439.1|//mCG22278 [Mus musculus]
11844	NM_007480	Arf5	100.67	92.5	141.93	124.37	103.61	72.13	GO:0016020//membrane;GO:0043231//intracellular membrane-bounded organelle;GO:0044444//cytoplasmic part	GO:0017111//nucleoside-triphosphatase activity;GO:0032550//purine ribonucleoside binding	GO:0045184//establishment of protein localization;GO:0006810//transport;GO:0009154//purine ribonucleotide catabolic process;GO:0035556//intracellular signal transduction	K07940//ADP-ribosylation factor 5	gi|351705750|gb|EHB08669.1|//ADP-ribosylation factor 5 [Heterocephalus glaber]
18751	NM_001316672,NM_008855	Prkcb	100.46	125.21	81.08	65.58	98.17	115.8	GO:0016020//membrane;GO:0043231//intracellular membrane-bounded organelle;GO:0005815//microtubule organizing center;GO:0005903//brush border;GO:0044444//cytoplasmic part	GO:0035184//histone threonine kinase activity;GO:0035258//steroid hormone receptor binding;GO:0003713//transcription coactivator activity;GO:0046914//transition metal ion binding;GO:0016247//channel regulator activity;GO:0019901//protein kinase binding;GO:0032550//purine ribonucleoside binding	GO:0050853//B cell receptor signaling pathway;GO:0008286//insulin receptor signaling pathway;GO:0001525//angiogenesis;GO:0006366//transcription from RNA polymerase II promoter;GO:0006875//cellular metal ion homeostasis;GO:0046649//lymphocyte activation;GO:0007249//I-kappaB kinase/NF-kappaB signaling;GO:0051091//positive regulation of sequence-specific DNA binding transcription factor activity;GO:…	K19662//classical protein kinase C beta type [EC:2.7.11.13]	gi|6679345|ref|NP_032881.1|//protein kinase C beta type isoform 1 [Mus musculus]
17433	NM_001039364,NM_001039365,NM_008614	Mobp	100.4	70.27	68.21	65.79	89.76	95.4	GO:0031981//nuclear lumen;GO:0043231//intracellular membrane-bounded organelle;GO:0044444//cytoplasmic part	GO:0005198//structural molecule activity	GO:0048731//system development	NA	gi|86355503|ref|NP_001034454.1|//myelin-associated oligodendrocyte basic protein isoform b [Mus musculus];gi|148677232|gb|EDL09179.1|//myelin-associated oligodendrocytic basic protein, isoform CRA_c, partial [Mus musculus]
235044	NM_001290299,NM_144935	Plppr2	100.34	94.06	124.92	118.92	99.82	84.69	GO:0031224//intrinsic component of membrane	GO:0016791//phosphatase activity	NA	K19581//lipid phosphate phosphatase-related protein type 1/2/5	gi|594630898|ref|XP_007168990.1|//PREDICTED: lipid phosphate phosphatase-related protein type 2-like isoform X1 [Balaenoptera acutorostrata scammoni];gi|586976878|ref|XP_006928493.1|//PREDICTED: lipid phosphate phosphatase-related protein type 2 isoform X1 [Felis catus]
18102	NM_008704	Nme1	100.21	90.52	129.44	194.61	100.87	83.95	GO:0043231//intracellular membrane-bounded organelle;GO:0005815//microtubule organizing center;GO:0043234//protein complex;GO:0044444//cytoplasmic part	GO:0000976//transcription regulatory region sequence-specific DNA binding;GO:0004518//nuclease activity;GO:0032550//purine ribonucleoside binding;GO:0015631//tubulin binding;GO:0046872//metal ion binding;GO:0043566//structure-specific DNA binding;GO:0019900//kinase binding;GO:0016776//phosphotransferase activity, phosphate group as acceptor;GO:0032403//protein complex binding	GO:0021543//pallium development;GO:0007589//body fluid secretion;GO:0048732//gland development;GO:0016192//vesicle-mediated transport;GO:0046683//response to organophosphorus;GO:0042493//response to drug;GO:0010243//response to organonitrogen compound;GO:0009152//purine ribonucleotide biosynthetic process;GO:0002573//myeloid leukocyte differentiation;GO:0006915//apoptotic process;GO:0048545//resp…	K00940//nucleoside-diphosphate kinase [EC:2.7.4.6]	gi|387496|gb|AAA39826.1|//tumor metastatic process-associated protein NM23, partial [Mus musculus]
64051	NM_022030	Sv2a	100.2	119.62	113.23	85.11	130.8	115.65	GO:0031224//intrinsic component of membrane;GO:0042995//cell projection;GO:0008021//synaptic vesicle;GO:0030054//cell junction	GO:0005488//binding;GO:0005215//transporter activity	GO:0006875//cellular metal ion homeostasis;GO:0007267//cell-cell signaling;GO:0044765//single-organism transport	K06258//MFS transporter, VNT family, synaptic vesicle glycoprotein 2	gi|148747227|ref|NP_476558.2|//synaptic vesicle glycoprotein 2A [Rattus norvegicus]
14299	NM_019681	Ncs1	100.05	108.95	124.29	165.26	112.64	96.2	GO:0030141//secretory granule;GO:0097060//synaptic membrane;GO:0044327//dendritic spine head;GO:0000139//Golgi membrane	GO:0046872//metal ion binding;GO:0004860//protein kinase inhibitor activity;GO:0019900//kinase binding;GO:0005262//calcium channel activity	GO:0048017//inositol lipid-mediated signaling;GO:0007268//chemical synaptic transmission;GO:0031175//neuron projection development;GO:0006887//exocytosis	K19932//neuronal calcium sensor 1	gi|9790115|ref|NP_062655.1|//neuronal calcium sensor 1 [Mus musculus]
14660	NM_001081081,NM_001113383	Gls	100.02	88.31	75.03	87.24	91.67	94.36	GO:0044429//mitochondrial part	GO:0016811//hydrolase activity, acting on carbon-nitrogen (but not peptide) bonds, in linear amides;GO:0005488//binding	GO:0006536//glutamate metabolic process;GO:0006541//glutamine metabolic process;GO:0006835//dicarboxylic acid transport;GO:0001505//regulation of neurotransmitter levels;GO:0050896//response to stimulus;GO:0051260//protein homooligomerization	K01425//glutaminase [EC:3.5.1.2]	gi|124487313|ref|NP_001074550.1|//glutaminase kidney isoform, mitochondrial isoform 1 [Mus musculus];gi|50510663|dbj|BAD32317.1|//mKIAA0838 protein [Mus musculus]
18479	NM_011035	Pak1	100.01	110.23	110.03	82.82	108.35	94	GO:0016020//membrane;GO:0031252//cell leading edge;GO:0032991//macromolecular complex;GO:0005635//nuclear envelope;GO:0044291//cell-cell contact zone;GO:0031674//I band;GO:0005924//cell-substrate adherens junction;GO:0043005//neuron projection	GO:0004702//signal transducer, downstream of receptor, with serine/threonine kinase activity;GO:0019900//kinase binding;GO:0032550//purine ribonucleoside binding	GO:0009611//response to wounding;GO:0030520//intracellular estrogen receptor signaling pathway;GO:0060562//epithelial tube morphogenesis;GO:0043406//positive regulation of MAP kinase activity;GO:0032868//response to insulin;GO:0072657//protein localization to membrane;GO:0048741//skeletal muscle fiber development;GO:0016192//vesicle-mediated transport;GO:0012501//programmed cell death;GO:0032233/…	K04409//p21-activated kinase 1 [EC:2.7.11.1]	gi|625259717|ref|XP_007621279.1|//PREDICTED: serine/threonine-protein kinase PAK 1 isoform X3 [Cricetulus griseus]
19046	NM_172707	Ppp1cb	99.93	87.36	66.47	112	65.61	91.46	GO:0008287//protein serine/threonine phosphatase complex;GO:0035097//histone methyltransferase complex;GO:0044444//cytoplasmic part	GO:0043169//cation binding;GO:0019900//kinase binding;GO:0004722//protein serine/threonine phosphatase activity	GO:0007179//transforming growth factor beta receptor signaling pathway;GO:0005978//glycogen biosynthetic process;GO:0007155//cell adhesion;GO:0005980//glycogen catabolic process;GO:0006464//cellular protein modification process;GO:0006641//triglyceride metabolic process	K06269//serine/threonine-protein phosphatase PP1 catalytic subunit [EC:3.1.3.16]	gi|50513466|pdb|1S70|A//Chain A, Complex Between Protein Ser/thr Phosphatase-1 (delta) And The Myosin Phosphatase Targeting Subunit 1 (mypt1)
18597	NM_008810	Pdha1	99.83	89.02	91.95	87.79	95.22	99.43	NA	NA	NA	K00161//pyruvate dehydrogenase E1 component alpha subunit [EC:1.2.4.1]	NA
17153	NM_001171187,NM_010762	Mal	99.81	67.46	87.3	54.76	90.53	94.42	GO:0043231//intracellular membrane-bounded organelle;GO:0044459//plasma membrane part;GO:0016021//integral component of membrane	GO:0016504//peptidase activator activity;GO:0005198//structural molecule activity;GO:0005488//binding;GO:0022803//passive transmembrane transporter activity	GO:0012502//induction of programmed cell death;GO:0008105//asymmetric protein localization;GO:0031580//membrane raft distribution;GO:0015031//protein transport;GO:0048869//cellular developmental process;GO:0008366//axon ensheathment	NA	gi|283945511|ref|NP_001164658.1|//myelin and lymphocyte protein isoform 2 [Mus musculus] ;gi|6857808|ref|NP_034892.1|//myelin and lymphocyte protein isoform 1 [Mus musculus]
64176	NM_001109753,NM_153579	Sv2b	99.67	116.21	94.78	89.85	104.91	96.14	GO:0031224//intrinsic component of membrane;GO:0030141//secretory granule;GO:0008021//synaptic vesicle	GO:0005215//transporter activity	GO:0007267//cell-cell signaling;GO:0044765//single-organism transport	K06258//MFS transporter, VNT family, synaptic vesicle glycoprotein 2	gi|533133321|ref|XP_005381650.1|//PREDICTED: synaptic vesicle glycoprotein 2B [Chinchilla lanigera]
72948	NM_182839	Tppp	99.6	113.03	103.96	74.88	121.87	121.72	GO:0043231//intracellular membrane-bounded organelle;GO:0015630//microtubule cytoskeleton;GO:0044444//cytoplasmic part	GO:0046872//metal ion binding;GO:0008092//cytoskeletal protein binding	GO:0031334//positive regulation of protein complex assembly;GO:0031109//microtubule polymerization or depolymerization	K20027//palmitoyltransferase ZDHHC1/11 [EC:2.3.1.225]	gi|33469051|ref|NP_878259.1|//tubulin polymerization-promoting protein [Mus musculus]
56409	NM_001291046,NM_019837	Nudt3	99.5	102.01	128.74	100.77	105.77	85.51	GO:0044424//intracellular part	GO:0052841//inositol bisdiphosphate tetrakisphosphate diphosphatase activity;GO:0046872//metal ion binding;GO:0016462//pyrophosphatase activity;GO:0052842//inositol diphosphate pentakisphosphate diphosphatase activity	GO:0071543//diphosphoinositol polyphosphate metabolic process;GO:0007154//cell communication;GO:0009166//nucleotide catabolic process	K07766//diphosphoinositol-polyphosphate diphosphatase [EC:3.6.1.52]	gi|597517975|ref|NP_001277975.1|//diphosphoinositol polyphosphate phosphohydrolase 1 isoform 2 [Mus musculus];gi|9789933|ref|NP_062811.1|//diphosphoinositol polyphosphate phosphohydrolase 1 isoform 1 [Mus musculus]
66105	NM_025356	Ube2d3	99.45	83.56	77.49	108	80.49	95	GO:0031981//nuclear lumen;GO:0031090//organelle membrane;GO:0044444//cytoplasmic part	GO:0019787//ubiquitin-like protein transferase activity;GO:0032550//purine ribonucleoside binding	GO:0007178//transmembrane receptor protein serine/threonine kinase signaling pathway;GO:0006259//DNA metabolic process;GO:0001666//response to hypoxia;GO:0006511//ubiquitin-dependent protein catabolic process;GO:0006952//defense response;GO:0012501//programmed cell death;GO:0001818//negative regulation of cytokine production;GO:0043618//regulation of transcription from RNA polymerase II promoter …	K06689//ubiquitin-conjugating enzyme E2 D [EC:2.3.2.23]	gi|295789408|pdb|3L1Z|A//Chain A, Crystal Structure Of The U-Box Domain Of Human E4b Ubiquitin Ligase In Complex With Ubch5c E2 Ubiquitin Conjugating Enzyme
170791	NM_001291114,NM_001291115,NM_133242	Rbm39	98.57	61.46	53.44	113.04	62.29	92.19	GO:0005654//nucleoplasm;GO:0005815//microtubule organizing center	GO:0003712//transcription cofactor activity;GO:0003676//nucleic acid binding	GO:0006396//RNA processing;GO:0006351//transcription, DNA-templated	K13091//RNA-binding protein 39	gi|537151505|gb|ERE71700.1|//RNA-binding protein 39-like isoform 1 [Cricetulus griseus];gi|537151504|gb|ERE71699.1|//RNA-binding protein 39-like isoform 2 [Cricetulus griseus]
102866	NM_001166453,NM_001166454,NM_145629	Pls3	98.25	64.07	47.9	89.58	71	83.35	NA	NA	NA	K17336//plastin-3	NA
57320	NM_020569	Park7	98.1	93.14	136.92	109.99	104.36	79.15	GO:0043231//intracellular membrane-bounded organelle;GO:0044444//cytoplasmic part;GO:0043005//neuron projection	GO:0016209//antioxidant activity;GO:0003723//RNA binding;GO:0016705//oxidoreductase activity, acting on paired donors, with incorporation or reduction of molecular oxygen;GO:0016787//hydrolase activity;GO:0042802//identical protein binding	GO:0097191//extrinsic apoptotic signaling pathway;GO:0034614//cellular response to reactive oxygen species;GO:0032411//positive regulation of transporter activity;GO:0030521//androgen receptor signaling pathway;GO:0042391//regulation of membrane potential;GO:0043393//regulation of protein binding;GO:0009566//fertilization;GO:0043066//negative regulation of apoptotic process;GO:0072593//reactive o…	K05687//protein DJ-1	gi|55741460|ref|NP_065594.2|//protein DJ-1 [Mus musculus]
18738	NM_008850	Pitpna	98.1	98.56	107.81	110.63	102.69	94.99	NA	NA	NA	NA	NA
15898	NM_008319	Icam5	98.01	88.4	120.18	63.25	103.46	88.16	GO:0031224//intrinsic component of membrane	NA	GO:0007155//cell adhesion;GO:0006897//endocytosis	K06769//intercellular adhesion molecule 5	gi|159110562|ref|NP_032345.2|//intercellular adhesion molecule 5 precursor [Mus musculus]
216874	NM_001190376,NM_001190378,NM_001190379,NM_178116	Camta2	97.95	99.87	113.11	64.03	108.81	87.78	GO:0043231//intracellular membrane-bounded organelle	GO:0019899//enzyme binding	GO:0003299//muscle hypertrophy in response to stress;GO:0006366//transcription from RNA polymerase II promoter	K15706//E3 ubiquitin-protein ligase RNF167 [EC:2.3.2.27];K16743//abnormal spindle-like microcephaly-associated protein	gi|148680658|gb|EDL12605.1|//calmodulin binding transcription activator 2, isoform CRA_c, partial [Mus musculus];gi|148680657|gb|EDL12604.1|//calmodulin binding transcription activator 2, isoform CRA_b, partial [Mus musculus]
68349	NM_026688	Ndufs3	97.85	95.96	130.62	111.76	101.31	92.72	GO:0005746//mitochondrial respiratory chain	GO:0050136//NADH dehydrogenase (quinone) activity	GO:0012502//induction of programmed cell death;GO:0006091//generation of precursor metabolites and energy;GO:0044710//single-organism metabolic process;GO:0016049//cell growth;GO:0051234//establishment of localization	K03936//NADH dehydrogenase (ubiquinone) Fe-S protein 3 [EC:1.6.5.3 1.6.99.3]	gi|58037117|ref|NP_080964.1|//NADH dehydrogenase [ubiquinone] iron-sulfur protein 3, mitochondrial precursor [Mus musculus]
75608	NM_029362	Chmp4b	97.72	97.29	110.89	122.77	90.9	86.94	GO:0005768//endosome	GO:0005488//binding	GO:0044763//single-organism cellular process;GO:0044765//single-organism transport	K12194//charged multivesicular body protein 4	gi|28077049|ref|NP_083638.1|//charged multivesicular body protein 4b [Mus musculus]
207728	NM_001008548,NM_001143848,NM_001143849,NM_001243757,NM_001243758	Pde2a	97.67	112.26	111.48	104.62	113.74	100.28	GO:0044429//mitochondrial part;GO:0044425//membrane part;GO:0097060//synaptic membrane;GO:0043005//neuron projection	GO:0043169//cation binding;GO:0019904//protein domain specific binding;GO:0030551//cyclic nucleotide binding;GO:0004114//3',5'-cyclic-nucleotide phosphodiesterase activity;GO:0042802//identical protein binding	GO:0019935//cyclic-nucleotide-mediated signaling;GO:0042493//response to drug;GO:0009612//response to mechanical stimulus;GO:0070305//response to cGMP;GO:0000060//protein import into nucleus, translocation;GO:0002573//myeloid leukocyte differentiation;GO:0001885//endothelial cell development;GO:0006171//cAMP biosynthetic process;GO:0006366//transcription from RNA polymerase II promoter;GO:0043114…	K18283//cGMP-dependent 3',5'-cyclic phosphodiesterase [EC:3.1.4.17]	gi|344217719|ref|NP_001230687.1|//cGMP-dependent 3',5'-cyclic phosphodiesterase isoform 5 [Mus musculus];gi|219803141|ref|NP_001137321.1|//cGMP-dependent 3',5'-cyclic phosphodiesterase isoform PDE2A2 precursor [Mus musculus];gi|148684567|gb|EDL16514.1|//phosphodiesterase 2A, cGMP-stimulated, isoform CRA_c, partial [Mus musculus];gi|56606121|ref|NP_001008548.1|//cGMP-dependent 3',5'-cyclic phospho…
19047	NM_013636	Ppp1cc	97.64	84.41	102.86	96.75	103.24	99.06	GO:0030425//dendrite;GO:0008287//protein serine/threonine phosphatase complex;GO:0035097//histone methyltransferase complex;GO:0016604//nuclear body;GO:0000776//kinetochore;GO:0032155//cell division site part;GO:0031966//mitochondrial membrane	GO:0043169//cation binding;GO:0004721//phosphoprotein phosphatase activity;GO:0019900//kinase binding	GO:0007179//transforming growth factor beta receptor signaling pathway;GO:0006464//cellular protein modification process;GO:0030154//cell differentiation;GO:0006913//nucleocytoplasmic transport;GO:0006641//triglyceride metabolic process;GO:0006073//cellular glucan metabolic process;GO:0048646//anatomical structure formation involved in morphogenesis;GO:0007067//mitotic nuclear division	K06269//serine/threonine-protein phosphatase PP1 catalytic subunit [EC:3.1.3.16]	gi|744611726|ref|XP_010994159.1|//PREDICTED: serine/threonine-protein phosphatase PP1-gamma catalytic subunit [Camelus dromedarius]
107260	NM_134150	Otub1	97.58	99.87	144.92	113.3	118.77	88.97	GO:0044424//intracellular part	GO:0019783//ubiquitin-like protein-specific protease activity;GO:0008238//exopeptidase activity;GO:0044389//ubiquitin-like protein ligase binding;GO:0032182//ubiquitin-like protein binding	GO:0006302//double-strand break repair;GO:0016579//protein deubiquitination;GO:0033183//negative regulation of histone ubiquitination	K09602//ubiquitin thioesterase protein OTUB1 [EC:3.4.19.12]	gi|635012684|ref|XP_007992591.1|//PREDICTED: ubiquitin thioesterase OTUB1 [Chlorocebus sabaeus]
101739	NM_001290527,NM_133948	Psip1	97.51	77.28	56.64	105.52	75.93	100.35	GO:0000790//nuclear chromatin	GO:0043566//structure-specific DNA binding;GO:0001104//RNA polymerase II transcription cofactor activity;GO:0008134//transcription factor binding	GO:0006376//mRNA splice site selection;GO:0006950//response to stress;GO:0006366//transcription from RNA polymerase II promoter	K16641//hepatoma-derived growth factor	gi|568925923|ref|XP_006537605.1|//PREDICTED: PC4 and SFRS1-interacting protein isoform X1 [Mus musculus];gi|19527168|ref|NP_598709.1|//PC4 and SFRS1-interacting protein isoform 1 [Mus musculus]
15289	NM_001313894,NM_010439	Hmgb1	97.26	70.75	71.24	142.33	72.66	88.06	GO:0043231//intracellular membrane-bounded organelle;GO:0044421//extracellular region part;GO:0042995//cell projection;GO:0043234//protein complex;GO:0005694//chromosome	GO:0005102//receptor binding;GO:0001071//nucleic acid binding transcription factor activity;GO:0008289//lipid binding;GO:0019887//protein kinase regulator activity;GO:0033218//amide binding;GO:0005539//glycosaminoglycan binding;GO:0008134//transcription factor binding;GO:0019843//rRNA binding;GO:0000400//four-way junction DNA binding	GO:0009746//response to hexose;GO:0006260//DNA replication;GO:0006266//DNA ligation;GO:0014909//smooth muscle cell migration;GO:0030323//respiratory tube development;GO:0045445//myoblast differentiation;GO:0032989//cellular component morphogenesis;GO:0070555//response to interleukin-1;GO:0002562//somatic diversification of immune receptors via germline recombination within a single locus;GO:00059…	K10802//high mobility group protein B1	gi|148673911|gb|EDL05858.1|//mCG144566, partial [Mus musculus]
22192	NM_001168469,NM_001243968,NM_145578	Ube2m	97.11	97.16	144.65	145.54	112.6	80.56	NA	GO:0070739//protein-glutamic acid ligase activity;GO:0019787//ubiquitin-like protein transferase activity;GO:0032550//purine ribonucleoside binding	GO:0043065//positive regulation of apoptotic process;GO:0032446//protein modification by small protein conjugation	K10579//ubiquitin-conjugating enzyme E2 M	gi|345525404|ref|NP_001230897.1|//NEDD8-conjugating enzyme Ubc12 isoform 3 [Mus musculus];gi|4507791|ref|NP_003960.1|//NEDD8-conjugating enzyme Ubc12 [Homo sapiens];gi|850319489|ref|XP_012863487.1|//PREDICTED: NEDD8-conjugating enzyme Ubc12 [Echinops telfairi]
69017	NM_001102563	Prrt2	97.02	97.42	136.29	106.1	133.71	111.54	GO:0016020//membrane	NA	NA	NA	gi|156523248|ref|NP_001096033.1|//proline-rich transmembrane protein 2 [Mus musculus]
65106	NM_022992	Arl6ip5	96.89	94.63	116.39	98.76	97.36	84.51	GO:0031224//intrinsic component of membrane;GO:0043231//intracellular membrane-bounded organelle;GO:0031090//organelle membrane;GO:0043232//intracellular non-membrane-bounded organelle	GO:0005515//protein binding	GO:0006835//dicarboxylic acid transport	K20393//PRA1 family protein 3	gi|149036808|gb|EDL91426.1|//ADP-ribosylation factor-like 6 interacting protein 5, isoform CRA_b [Rattus norvegicus]
68839	NM_175134	Ankrd46	96.85	94.05	106.29	92.45	105.06	93.35	GO:0031224//intrinsic component of membrane	NA	NA	K10380//ankyrin;K08803//death-associated protein kinase [EC:2.7.11.1]	gi|29789417|ref|NP_780343.1|//ankyrin repeat domain-containing protein 46 [Mus musculus]
22388	NM_011715	Wdr1	96.81	76.21	83.6	101.3	76.01	73.79	GO:0043232//intracellular non-membrane-bounded organelle	NA	NA	K16482//centriolar protein POC1	gi|29144967|gb|AAH49117.1|//WD repeat domain 1, partial [Mus musculus]
67281	NM_026069	Rpl37	96.78	90.18	157.03	160.22	108.36	94.59	GO:0015934//large ribosomal subunit	GO:0003723//RNA binding;GO:0043169//cation binding;GO:0005198//structural molecule activity	GO:0019080//viral gene expression;GO:0006613//cotranslational protein targeting to membrane;GO:0006412//translation;GO:0000956//nuclear-transcribed mRNA catabolic process	K02922//large subunit ribosomal protein L37e	gi|594059539|ref|XP_006080949.1|//PREDICTED: LOW QUALITY PROTEIN: ribosomal protein L37 [Bubalus bubalis]
66416	NM_023202,NR_103514,NR_103515,NR_103516	Ndufa7	96.68	90.14	137.92	94.17	94.82	79.04	NA	NA	NA	K03951//NADH dehydrogenase (ubiquinone) 1 alpha subcomplex subunit 7	NA
19173	NM_011186	Psmb5	96.62	83.11	142.23	126.22	96.97	79.27	GO:0043231//intracellular membrane-bounded organelle;GO:0000502//proteasome complex	GO:0004175//endopeptidase activity	GO:0006511//ubiquitin-dependent protein catabolic process;GO:0006950//response to stress	K02737//20S proteasome subunit beta 5 [EC:3.4.25.1]	gi|6755204|ref|NP_035316.1|//proteasome subunit beta type-5 [Mus musculus]
109676	NM_001034168,NM_001327938,NM_001327939,NM_178655	Ank2	96.59	83.95	64.98	86.98	85.02	97.05	GO:0044459//plasma membrane part;GO:0042383//sarcolemma;GO:0031674//I band;GO:0016021//integral component of membrane;GO:0044291//cell-cell contact zone;GO:0031672//A band;GO:0097060//synaptic membrane	GO:0008092//cytoskeletal protein binding;GO:0019900//kinase binding;GO:0016247//channel regulator activity	GO:0006813//potassium ion transport;GO:0006612//protein targeting to membrane;GO:0019722//calcium-mediated signaling;GO:0086002//cardiac muscle cell action potential involved in contraction;GO:0003230//cardiac atrium development;GO:0006915//apoptotic process;GO:0002027//regulation of heart rate;GO:0010880//regulation of release of sequestered calcium ion into cytosol by sarcoplasmic reticulum;GO:…	K10380//ankyrin	gi|755503235|ref|XP_006500961.2|//PREDICTED: ankyrin-2 isoform X26 [Mus musculus];gi|568921592|ref|XP_006500968.1|//PREDICTED: ankyrin-2 isoform X34 [Mus musculus]
21858	NM_011594	Timp2	96.57	124.09	116.88	143.09	122.64	104.29	NA	NA	NA	K16866//metalloproteinase inhibitor 3	NA
100732	NM_001310516,NM_133350	Mapre3	96.54	92.97	130.18	109.89	104.3	88.91	GO:0005874//microtubule;GO:0044444//cytoplasmic part	GO:0015631//tubulin binding;GO:0030695//GTPase regulator activity	GO:0044763//single-organism cellular process;GO:0000087//mitotic M phase;GO:0006351//transcription, DNA-templated	K10436//microtubule-associated protein, RP/EB family	gi|12751131|gb|AAK07557.1|//EBF3-S [Homo sapiens];gi|148705348|gb|EDL37295.1|//microtubule-associated protein, RP/EB family, member 3, isoform CRA_b, partial [Mus musculus]
320472	NM_177167	Ppm1e	96.54	84.07	56.42	69.24	82.17	100.94	GO:0031981//nuclear lumen;GO:0032991//macromolecular complex	GO:0043169//cation binding;GO:0004721//phosphoprotein phosphatase activity	GO:0042493//response to drug;GO:0001933//negative regulation of protein phosphorylation;GO:0032233//positive regulation of actin filament bundle assembly;GO:0006470//protein dephosphorylation	K17501//protein phosphatase 1E [EC:3.1.3.16]	gi|28972600|dbj|BAC65716.1|//mKIAA1072 protein [Mus musculus]
66995	NM_001035509,NM_001035510,NM_025893	Zcchc18	96.52	96.47	122.33	102.28	125.42	110.65	NA	GO:0097159//organic cyclic compound binding;GO:0046914//transition metal ion binding	GO:0006351//transcription, DNA-templated	NA	gi|148691941|gb|EDL23888.1|//zinc finger, CCHC domain containing 18, isoform CRA_a, partial [Mus musculus]
109349	NM_175427	Fam163b	96.3	104.02	71.35	37.23	68.53	55	GO:0031224//intrinsic component of membrane	NA	NA	K16493//protocadherin alpha;K11093//U1 small nuclear ribonucleoprotein 70kDa;K17559//phostensin;K19607//X-linked retinitis pigmentosa GTPase regulator	gi|30425144|ref|NP_780636.1|//protein FAM163B [Mus musculus]
66589	NM_001311131,NM_001311146,NM_023230	Ube2v1	96.29	104.06	118.53	111.11	109	88.41	GO:0031371//ubiquitin conjugating enzyme complex;GO:0043231//intracellular membrane-bounded organelle;GO:0044444//cytoplasmic part	GO:0016879//ligase activity, forming carbon-nitrogen bonds;GO:0005488//binding	GO:0002753//cytoplasmic pattern recognition receptor signaling pathway;GO:0002224//toll-like receptor signaling pathway;GO:0048869//cellular developmental process;GO:0051091//positive regulation of sequence-specific DNA binding transcription factor activity;GO:0007249//I-kappaB kinase/NF-kappaB signaling;GO:0000209//protein polyubiquitination;GO:0050851//antigen receptor-mediated signaling pathwa…	K10704//ubiquitin-conjugating enzyme E2 variant	gi|149042824|gb|EDL96398.1|//rCG32122, isoform CRA_a [Rattus norvegicus];gi|902763303|ref|NP_001298060.1|//ubiquitin-conjugating enzyme E2 variant 1 isoform 1 [Mus musculus]
68202	NM_001311068,NM_026614	Ndufa5	96.28	66.74	107.3	123.75	91.3	90.45	GO:0005746//mitochondrial respiratory chain	GO:0016491//oxidoreductase activity	GO:0022900//electron transport chain;GO:0051234//establishment of localization	K03949//NADH dehydrogenase (ubiquinone) 1 alpha subcomplex subunit 5	gi|13386100|ref|NP_080890.1|//NADH dehydrogenase [ubiquinone] 1 alpha subcomplex subunit 5 isoform 1 [Mus musculus];gi|901694076|ref|NP_001297997.1|//NADH dehydrogenase [ubiquinone] 1 alpha subcomplex subunit 5 isoform 2 [Mus musculus]
67254	NM_144518	2900011O08Rik	96.27	98.24	124.53	111.79	102.14	80.94	NA	NA	NA	K19948//MICAL-like protein 1	gi|148664969|gb|EDK97385.1|//RIKEN cDNA 2900011O08, isoform CRA_a, partial [Mus musculus]
13690	NM_001040131,NM_013507	Eif4g2	96.26	98.13	70.88	107.58	79.44	96.8	NA	NA	NA	K03260//translation initiation factor 4G	NA
268859	NM_021477,NM_183188	Rbfox1	96.24	76.8	66.28	80.85	88.47	89.9	GO:0043231//intracellular membrane-bounded organelle	GO:0005515//protein binding;GO:0003676//nucleic acid binding	GO:0008380//RNA splicing;GO:0050657//nucleic acid transport;GO:0050905//neuromuscular process	K14946//RNA binding protein fox-1	gi|66792808|ref|NP_067452.2|//RNA binding protein fox-1 homolog 1 isoform gamma [Mus musculus];gi|225543396|ref|NP_899011.2|//RNA binding protein fox-1 homolog 1 isoform alpha [Mus musculus]
26446	NM_011971	Psmb3	96.02	83.53	122.62	139.76	99.98	79.48	GO:0031981//nuclear lumen;GO:0000502//proteasome complex;GO:0044444//cytoplasmic part	GO:0004175//endopeptidase activity	GO:0030330//DNA damage response, signal transduction by p53 class mediator;GO:0016070//RNA metabolic process;GO:0006520//cellular amino acid metabolic process;GO:0051320//S phase;GO:0006915//apoptotic process;GO:0042590//antigen processing and presentation of exogenous peptide antigen via MHC class I;GO:0043161//proteasome-mediated ubiquitin-dependent protein catabolic process;GO:0051439//regulat…	K02735//20S proteasome subunit beta 3 [EC:3.4.25.1]	gi|752394223|ref|XP_011220101.1|//PREDICTED: proteasome subunit beta type-3 [Ailuropoda melanoleuca]
54198	NM_017472	Snx3	95.98	84.1	111.94	110.22	85.73	78.6	GO:0005768//endosome;GO:0031090//organelle membrane	GO:1901981//phosphatidylinositol phosphate binding;GO:0019902//phosphatase binding	GO:0045184//establishment of protein localization;GO:0044763//single-organism cellular process;GO:0016192//vesicle-mediated transport	K17918//sorting nexin-3/12	gi|947288638|ref|XP_014446547.1|//PREDICTED: sorting nexin-3 [Tupaia chinensis]
11518	NM_001024458,NM_001102444,NM_013457	Add1	95.84	105.13	113.79	86.17	104.55	96.27	GO:0043231//intracellular membrane-bounded organelle;GO:0016020//membrane;GO:0015629//actin cytoskeleton;GO:0044444//cytoplasmic part;GO:0044327//dendritic spine head	GO:0003779//actin binding;GO:0043169//cation binding;GO:0042802//identical protein binding;GO:0005102//receptor binding;GO:0046983//protein dimerization activity	GO:0051693//actin filament capping;GO:0043393//regulation of protein binding;GO:0001525//angiogenesis;GO:0030099//myeloid cell differentiation;GO:0043009//chordate embryonic development;GO:0032526//response to retinoic acid;GO:0001894//tissue homeostasis;GO:0032989//cellular component morphogenesis;GO:0019725//cellular homeostasis;GO:0012501//programmed cell death;GO:0019538//protein metabolic pr…	K18622//adducin	gi|156255171|ref|NP_001019629.2|//alpha-adducin isoform 1 [Mus musculus];gi|7304861|ref|NP_038485.1|//alpha-adducin isoform 2 [Mus musculus];gi|148705512|gb|EDL37459.1|//adducin 1 (alpha), isoform CRA_b, partial [Mus musculus]
67044	NM_025933	Higd2a	95.66	80.82	124.61	100.33	89.55	78.46	GO:0031224//intrinsic component of membrane;GO:0043231//intracellular membrane-bounded organelle;GO:0019866//organelle inner membrane	NA	GO:0006091//generation of precursor metabolites and energy;GO:0006915//apoptotic process;GO:0007005//mitochondrion organization;GO:0051234//establishment of localization	K01489//cytidine deaminase [EC:3.5.4.5]	gi|13385426|ref|NP_080209.1|//HIG1 domain family member 2A [Mus musculus]
14432	NM_008083	Gap43	95.31	97.24	118.37	157.58	97.52	94.12	GO:0016020//membrane;GO:0043005//neuron projection	NA	GO:0007411//axon guidance	K20041//neuromodulin	gi|6679935|ref|NP_032109.1|//neuromodulin [Mus musculus]
14704	NM_010316	Gng3	95.29	96.61	160.57	130.9	131.45	97.17	GO:0031234//extrinsic component of cytoplasmic side of plasma membrane	GO:0060089//molecular transducer activity;GO:0017111//nucleoside-triphosphatase activity;GO:0031701//angiotensin receptor binding	GO:0033762//response to glucagon;GO:0009154//purine ribonucleotide catabolic process;GO:0006468//protein phosphorylation;GO:0007267//cell-cell signaling;GO:0007166//cell surface receptor signaling pathway;GO:0051480//regulation of cytosolic calcium ion concentration;GO:0015980//energy derivation by oxidation of organic compounds	K04540//guanine nucleotide-binding protein G(I)/G(S)/G(O) subunit gamma-3	gi|795167886|ref|XP_011798065.1|//PREDICTED: guanine nucleotide-binding protein G(I)/G(S)/G(O) subunit gamma-3 [Colobus angolensis palliatus]
18103	NM_001077529,NM_008705	Nme2	95.29	79.02	131.19	174.33	91.76	78.41	GO:0016020//membrane;GO:0005740//mitochondrial envelope;GO:0031252//cell leading edge;GO:0043234//protein complex	GO:0008289//lipid binding;GO:0043169//cation binding;GO:0004672//protein kinase activity;GO:0016776//phosphotransferase activity, phosphate group as acceptor;GO:0003676//nucleic acid binding;GO:0032550//purine ribonucleoside binding;GO:0032403//protein complex binding;GO:0001071//nucleic acid binding transcription factor activity	GO:0030216//keratinocyte differentiation;GO:0022610//biological adhesion;GO:0043434//response to peptide hormone;GO:0006468//protein phosphorylation;GO:0006351//transcription, DNA-templated;GO:0002573//myeloid leukocyte differentiation;GO:0006915//apoptotic process;GO:0006171//cAMP biosynthetic process;GO:0006979//response to oxidative stress;GO:0001678//cellular glucose homeostasis;GO:0009209//p…	K00940//nucleoside-diphosphate kinase [EC:2.7.4.6]	gi|6679078|ref|NP_032731.1|//nucleoside diphosphate kinase B [Mus musculus];gi|66392203|ref|NP_001018146.1|//NME1-NME2 protein [Homo sapiens]
20661	NM_001271599,NM_019972	Sort1	95.02	120.21	96.74	57.62	123.28	113.11	GO:0043005//neuron projection;GO:0031224//intrinsic component of membrane;GO:0005768//endosome;GO:0012505//endomembrane system;GO:0044297//cell body;GO:0030135//coated vesicle;GO:0005798//Golgi-associated vesicle;GO:0000323//lytic vacuole	GO:0005030//neurotrophin receptor activity;GO:0043121//neurotrophin binding;GO:0004888//transmembrane signaling receptor activity	GO:0007041//lysosomal transport;GO:0016197//endosomal transport;GO:0007186//G-protein coupled receptor signaling pathway;GO:0043434//response to peptide hormone;GO:0006996//organelle organization;GO:0006915//apoptotic process;GO:0051004//regulation of lipoprotein lipase activity;GO:0015758//glucose transport;GO:0007169//transmembrane receptor protein tyrosine kinase signaling pathway;GO:0035914//…	K12388//sortilin	gi|568922256|ref|XP_006501286.1|//PREDICTED: sortilin isoform X1 [Mus musculus];gi|568922258|ref|XP_006501287.1|//PREDICTED: sortilin isoform X2 [Mus musculus]
19384	NM_009391	Ran	94.79	86.93	104.99	146.22	94.45	98.63	GO:0032991//macromolecular complex;GO:0031981//nuclear lumen;GO:0005635//nuclear envelope;GO:0048770//pigment granule;GO:0044427//chromosomal part	GO:0035258//steroid hormone receptor binding;GO:0017111//nucleoside-triphosphatase activity;GO:0003712//transcription cofactor activity;GO:0032550//purine ribonucleoside binding	GO:0050658//RNA transport;GO:0043393//regulation of protein binding;GO:0000087//mitotic M phase;GO:0035556//intracellular signal transduction;GO:0006351//transcription, DNA-templated;GO:0006886//intracellular protein transport;GO:0007281//germ cell development;GO:0051169//nuclear transport;GO:0007010//cytoskeleton organization;GO:0009154//purine ribonucleotide catabolic process;GO:0030518//intrac…	K07936//GTP-binding nuclear protein Ran	gi|585714846|ref|XP_006901057.1|//PREDICTED: GTP-binding nuclear protein Ran [Elephantulus edwardii]
606496	NM_001031667	Gsk3a	94.68	107.61	128.71	95.98	117.11	93.38	GO:0044444//cytoplasmic part	GO:0051018//protein kinase A binding;GO:0004672//protein kinase activity;GO:0032550//purine ribonucleoside binding	GO:0008217//regulation of blood pressure;GO:0014070//response to organic cyclic compound;GO:0008286//insulin receptor signaling pathway;GO:0010226//response to lithium ion;GO:0009968//negative regulation of signal transduction;GO:0006073//cellular glucan metabolic process;GO:0048870//cell motility;GO:0008016//regulation of heart contraction;GO:0043086//negative regulation of catalytic activity;GO…	K08822//glycogen synthase kinase 3 alpha [EC:2.7.11.26]	gi|72384361|ref|NP_001026837.1|//glycogen synthase kinase-3 alpha [Mus musculus]
110891	NM_148946	Slc8a2	94.5	99.38	97.75	66.01	100.76	81.98	NA	NA	NA	K05849//solute carrier family 8 (sodium/calcium exchanger)	NA
594844	NM_001029978	Tceal3	94.49	84.23	126.14	92.22	88.38	91.37	NA	NA	NA	NA	NA
56320	NM_001177371,NM_001177372,NM_019813	Dbn1	94.25	85.81	108.94	96.44	90.11	84.22	GO:0016020//membrane;GO:0005856//cytoskeleton;GO:0005911//cell-cell junction	GO:0005515//protein binding	GO:0030036//actin cytoskeleton organization;GO:0034613//cellular protein localization;GO:0007154//cell communication;GO:0048731//system development;GO:0048869//cellular developmental process	K20520//drebrin-like protein	gi|148709253|gb|EDL41199.1|//drebrin 1, isoform CRA_b, partial [Mus musculus];gi|148709252|gb|EDL41198.1|//drebrin 1, isoform CRA_a, partial [Mus musculus]
56367	NM_001039137,NM_001285992,NM_019708	Scoc	94.24	68.58	60.23	99.31	69.62	99.56	GO:0012505//endomembrane system;GO:0043231//intracellular membrane-bounded organelle;GO:0044444//cytoplasmic part	GO:0005488//binding	GO:0010508//positive regulation of autophagy	K20316//short coiled-coil protein	gi|85362711|ref|NP_001034226.1|//short coiled-coil protein isoform a [Mus musculus];gi|80475107|gb|AAI08408.1|//Scoc protein, partial [Mus musculus]
67834	NM_029573	Idh3a	94.18	90.88	96.02	105.69	95.3	89.58	GO:0030062//mitochondrial tricarboxylic acid cycle enzyme complex	GO:0004448//isocitrate dehydrogenase activity;GO:0046872//metal ion binding;GO:0000166//nucleotide binding	GO:0072350//tricarboxylic acid metabolic process;GO:0043648//dicarboxylic acid metabolic process;GO:0019674//NAD metabolic process;GO:0009060//aerobic respiration	K00030//isocitrate dehydrogenase (NAD+) [EC:1.1.1.41]	gi|148693873|gb|EDL25820.1|//isocitrate dehydrogenase 3 (NAD+) alpha, isoform CRA_c, partial [Mus musculus]
15381	NM_001170981,NM_001170982,NM_001170983,NM_001170984,NM_016884	Hnrnpc	93.98	80.36	85.37	109.81	80.29	83.93	GO:0005681//spliceosomal complex	GO:0003723//RNA binding;GO:0005515//protein binding	NA	K12884//heterogeneous nuclear ribonucleoprotein C1/C2	gi|74218228|dbj|BAE31679.1|//unnamed protein product [Mus musculus]
59022	NM_021519	Edf1	93.82	92.17	158.6	137.22	102.44	90.71	GO:0005667//transcription factor complex	GO:0003677//DNA binding;GO:0016741//transferase activity, transferring one-carbon groups;GO:0005515//protein binding;GO:0003712//transcription cofactor activity;GO:0008080//N-acetyltransferase activity;GO:0001071//nucleic acid binding transcription factor activity	GO:0006351//transcription, DNA-templated;GO:0051099//positive regulation of binding;GO:0003158//endothelium development;GO:0006629//lipid metabolic process;GO:0048869//cellular developmental process	K03627//putative transcription factor	gi|148708591|gb|EDL40538.1|//mCG14687, partial [Mus musculus]
68198	NM_026612	Ndufb2	93.78	84.8	128.06	120.05	91.58	79.78	GO:0005746//mitochondrial respiratory chain	GO:0050136//NADH dehydrogenase (quinone) activity	GO:0022904//respiratory electron transport chain;GO:0051234//establishment of localization	K03958//NADH dehydrogenase (ubiquinone) 1 beta subcomplex subunit 2	gi|13386096|ref|NP_080888.1|//NADH dehydrogenase [ubiquinone] 1 beta subcomplex subunit 2, mitochondrial precursor [Mus musculus]
381979	NM_001003920,NM_001168572	Brsk1	93.73	105.54	112.9	92.57	120.4	92.39	GO:0016020//membrane;GO:0031981//nuclear lumen;GO:0005815//microtubule organizing center;GO:0030136//clathrin-coated vesicle	GO:0015631//tubulin binding;GO:0046872//metal ion binding;GO:0004672//protein kinase activity;GO:0019900//kinase binding;GO:0032550//purine ribonucleoside binding	GO:0001505//regulation of neurotransmitter levels;GO:0007098//centrosome cycle;GO:0007163//establishment or maintenance of cell polarity;GO:0009416//response to light stimulus;GO:0006468//protein phosphorylation;GO:0031175//neuron projection development;GO:0048667//cell morphogenesis involved in neuron differentiation;GO:0031572//G2 DNA damage checkpoint	K08796//BR serine/threonine kinase [EC:2.7.11.1]	gi|602715748|ref|XP_007468074.1|//PREDICTED: serine/threonine-protein kinase BRSK1 isoform X1 [Lipotes vexillifer];gi|744598741|ref|XP_010989787.1|//PREDICTED: serine/threonine-protein kinase BRSK1 [Camelus dromedarius]
20826	NM_011482	Nhp2l1	93.72	81.7	110.5	117.85	95.27	83.52	NA	NA	NA	K12845//U4/U6 small nuclear ribonucleoprotein SNU13	NA
12465	NM_007637	Cct5	93.43	87.52	99.32	120.51	92.65	90.47	GO:0031981//nuclear lumen;GO:0005815//microtubule organizing center;GO:0043234//protein complex;GO:0044444//cytoplasmic part	GO:0005515//protein binding;GO:0032550//purine ribonucleoside binding	GO:0006458//'de novo' protein folding;GO:0035036//sperm-egg recognition;GO:0051707//response to other organism	K09497//T-complex protein 1 subunit epsilon	gi|37359776|dbj|BAC97866.1|//mKIAA0098 protein [Mus musculus]
18040	NM_008691	Nefm	93.39	47.91	39.59	78.56	51.59	56.79	GO:0005882//intermediate filament;GO:0045202//synapse;GO:0043005//neuron projection	NA	GO:0010970//transport along microtubule;GO:0045104//intermediate filament cytoskeleton organization;GO:0022607//cellular component assembly;GO:0032536//regulation of cell projection size	K04573//neurofilament medium polypeptide (neurofilament 3)	gi|829732323|ref|XP_012637563.1|//PREDICTED: neurofilament medium polypeptide [Microcebus murinus]
12349	NM_009801	Car2	93.35	86.54	117.27	114.56	94.67	102.92	GO:0044421//extracellular region part;GO:0044459//plasma membrane part;GO:0044444//cytoplasmic part;GO:0043005//neuron projection	GO:0016836//hydro-lyase activity;GO:0043168//anion binding;GO:0046914//transition metal ion binding	GO:0015669//gas transport;GO:0015711//organic anion transport;GO:0048729//tissue morphogenesis;GO:0006885//regulation of pH;GO:0009628//response to abiotic stimulus;GO:0044710//single-organism metabolic process;GO:0032846//positive regulation of homeostatic process;GO:0048545//response to steroid hormone;GO:0002763//positive regulation of myeloid leukocyte differentiation;GO:0044237//cellular met…	K18245//carbonic anhydrase 2 [EC:4.2.1.1]	gi|157951596|ref|NP_033931.4|//carbonic anhydrase 2 [Mus musculus]
68267	NM_001177576,NM_026646	Slc25a22	93.22	100.65	130.58	108.05	117.46	92.97	GO:0031981//nuclear lumen;GO:0031224//intrinsic component of membrane;GO:0019866//organelle inner membrane	GO:0005310//dicarboxylic acid transmembrane transporter activity;GO:0015291//secondary active transmembrane transporter activity	GO:0044763//single-organism cellular process;GO:0006835//dicarboxylic acid transport	K15107//solute carrier family 25 (mitochondrial glutamate transporter), member 18/22	gi|21311845|ref|NP_080922.1|//mitochondrial glutamate carrier 1 [Mus musculus]
56350	NM_019718	Arl3	93.12	86.63	113.1	92.44	79.39	65.35	GO:0012505//endomembrane system;GO:0016020//membrane;GO:0031981//nuclear lumen;GO:0005815//microtubule organizing center;GO:0005874//microtubule;GO:0005819//spindle;GO:0031513//null	GO:0015631//tubulin binding;GO:0043169//cation binding;GO:0017111//nucleoside-triphosphatase activity;GO:0032550//purine ribonucleoside binding	GO:0046530//photoreceptor cell differentiation;GO:0045184//establishment of protein localization;GO:0048858//cell projection morphogenesis;GO:0010970//transport along microtubule;GO:0009154//purine ribonucleotide catabolic process;GO:0035556//intracellular signal transduction	K07944//ADP-ribosylation factor-like protein 3	gi|831221395|ref|XP_012658993.1|//PREDICTED: ADP-ribosylation factor-like protein 3 [Otolemur garnettii]
236915	NM_001033329,NM_001290384,NM_001290385	Arhgef9	93.09	86.66	71.4	74.56	88.84	93.65	NA	NA	NA	K05769//Rho guanine nucleotide exchange factor 4/29	NA
15388	NM_177301	Hnrnpl	92.86	83.19	99.03	103.14	88.58	78.97	GO:0031981//nuclear lumen;GO:0032991//macromolecular complex	GO:0000975//regulatory region DNA binding;GO:0036094//small molecule binding	GO:0000377//RNA splicing, via transesterification reactions with bulged adenosine as nucleophile	K13159//heterogeneous nuclear ribonucleoprotein L	gi|197245939|gb|AAI69048.1|//Hnrnpl protein [Rattus norvegicus]
67166	NM_026011	Arl8b	92.73	91.92	82.29	101.93	93.81	91.49	GO:0005770//late endosome;GO:0005819//spindle;GO:0005764//lysosome	GO:0015631//tubulin binding;GO:0017111//nucleoside-triphosphatase activity;GO:0032550//purine ribonucleoside binding	GO:0000087//mitotic M phase;GO:0009154//purine ribonucleotide catabolic process;GO:0035556//intracellular signal transduction	K07955//ADP-ribosylation factor-like protein 8	gi|589944812|ref|XP_006985095.1|//PREDICTED: ADP-ribosylation factor-like protein 8B [Peromyscus maniculatus bairdii]
100041965	NR_027656	Oaz1-ps	92.72	81.26	105.23	98.83	76.38	75.99	NA	GO:0004857//enzyme inhibitor activity;GO:0005488//binding	GO:0044092//negative regulation of molecular function;GO:0006576//cellular biogenic amine metabolic process	K16548//ornithine decarboxylase antizyme 1	gi|1924976|gb|AAB96330.1|//ornithine decarboxylase antizyme [Mus musculus]
218963	NR_002875	Gm1821	92.41	0	7.75	203.62	3.86	2.68	NA	NA	NA	K08770//ubiquitin C	gi|26353460|dbj|BAC40360.1|//unnamed protein product [Mus musculus]
108124	NM_025898	Napa	92.32	93.01	111.18	88.12	90.53	80.2	GO:0031201//SNARE complex	GO:0000149//SNARE binding	GO:0008105//asymmetric protein localization;GO:0030154//cell differentiation;GO:0015031//protein transport;GO:0007270//neuron-neuron synaptic transmission;GO:0007417//central nervous system development;GO:0016082//synaptic vesicle priming	K15296//alpha-soluble NSF attachment protein	gi|13385392|ref|NP_080174.1|//alpha-soluble NSF attachment protein [Mus musculus]
15502	NM_001164671,NM_001164672,NM_008298	Dnaja1	91.88	68.95	59.86	108.54	69.57	92.06	NA	NA	NA	K09502//DnaJ homolog subfamily A member 1	NA
68969	NM_026892	Eif1b	91.82	85.38	139.04	124.38	119.63	94.51	NA	GO:0008135//translation factor activity, RNA binding	GO:0006413//translational initiation	K03113//translation initiation factor 1	gi|440909886|gb|ELR59745.1|//Eukaryotic translation initiation factor 1b, partial [Bos mutus]
67273	NM_024197	Ndufa10	91.58	93.26	112.49	92.56	100.17	77.57	GO:0005746//mitochondrial respiratory chain	GO:0032550//purine ribonucleoside binding;GO:0016772//transferase activity, transferring phosphorus-containing groups	GO:0042221//response to chemical;GO:0006725//cellular aromatic compound metabolic process;GO:0006091//generation of precursor metabolites and energy;GO:0051234//establishment of localization	K03954//NADH dehydrogenase (ubiquinone) 1 alpha subcomplex subunit 10	gi|13195624|ref|NP_077159.1|//NADH dehydrogenase [ubiquinone] 1 alpha subcomplex subunit 10, mitochondrial precursor [Mus musculus]
18747	NM_001277898,NM_008854	Prkaca	91.57	104.28	122.32	105.89	121.54	99.82	GO:0016020//membrane;GO:0031981//nuclear lumen;GO:0005815//microtubule organizing center;GO:0043234//protein complex;GO:0044444//cytoplasmic part;GO:0045202//synapse	GO:0051018//protein kinase A binding;GO:0044389//ubiquitin-like protein ligase binding;GO:0019900//kinase binding;GO:0004690//cyclic nucleotide-dependent protein kinase activity;GO:0032550//purine ribonucleoside binding	GO:0043467//regulation of generation of precursor metabolites and energy;GO:0001649//osteoblast differentiation;GO:0003006//developmental process involved in reproduction;GO:0006468//protein phosphorylation;GO:0001704//formation of primary germ layer;GO:0007050//cell cycle arrest;GO:0032870//cellular response to hormone stimulus;GO:0001678//cellular glucose homeostasis;GO:0070830//bicellular tigh…	K04345//protein kinase A [EC:2.7.11.11]	gi|7110693|ref|NP_032880.1|//cAMP-dependent protein kinase catalytic subunit alpha isoform 1 [Mus musculus]
11911	NM_001287180,NM_009716	Atf4	91.49	62.86	79.79	178.57	63.53	60.01	GO:0005856//cytoskeleton;GO:0043231//intracellular membrane-bounded organelle;GO:0043234//protein complex;GO:0032589//neuron projection membrane	GO:0003677//DNA binding;GO:0005515//protein binding	GO:0006006//glucose metabolic process;GO:0007186//G-protein coupled receptor signaling pathway;GO:0006813//potassium ion transport;GO:0043065//positive regulation of apoptotic process;GO:0034976//response to endoplasmic reticulum stress;GO:0006366//transcription from RNA polymerase II promoter	K04374//cyclic AMP-dependent transcription factor ATF-4	gi|74199225|dbj|BAE33149.1|//unnamed protein product [Mus musculus]
229877	NM_001040690,NM_001286759,NM_145544	Rap1gds1	91.44	98.84	95.14	92.64	93.42	80.88	NA	NA	NA	K16739//nuclear distribution protein NudE-like 1;K08332//null;K15043//importin subunit alpha-2	gi|557948110|ref|NP_001273688.1|//rap1 GTPase-GDP dissociation stimulator 1 isoform c [Mus musculus] ;gi|100818161|ref|NP_001035780.1|//rap1 GTPase-GDP dissociation stimulator 1 isoform a [Mus musculus];gi|100818462|ref|NP_663519.2|//rap1 GTPase-GDP dissociation stimulator 1 isoform b [Mus musculus]
68365	NM_026697	Rab14	91.44	91.15	72.72	96.17	84.37	92.68	GO:0005783//endoplasmic reticulum;GO:0044459//plasma membrane part;GO:0042599//lamellar body;GO:0030666//endocytic vesicle membrane;GO:0005798//Golgi-associated vesicle;GO:0005769//early endosome;GO:0000323//lytic vacuole	GO:0005515//protein binding;GO:0017111//nucleoside-triphosphatase activity;GO:0032550//purine ribonucleoside binding	GO:0045184//establishment of protein localization;GO:0001505//regulation of neurotransmitter levels;GO:0008105//asymmetric protein localization;GO:0007169//transmembrane receptor protein tyrosine kinase signaling pathway;GO:0007275//multicellular organism development;GO:0006892//post-Golgi vesicle-mediated transport;GO:0009154//purine ribonucleotide catabolic process;GO:0035556//intracellular sig…	K07881//Ras-related protein Rab-14	gi|909785658|ref|XP_005231254.2|//PREDICTED: ras-related protein Rab-14 isoform X1 [Falco peregrinus]
30795	NM_013902	Fkbp3	91.42	74.7	70.72	106.88	85.16	99.41	GO:0043231//intracellular membrane-bounded organelle	GO:0005527//macrolide binding;GO:0016859//cis-trans isomerase activity	GO:0018208//peptidyl-proline modification	K09570//FK506-binding protein 3 [EC:5.2.1.8]	gi|148704701|gb|EDL36648.1|//FK506 binding protein 3, isoform CRA_a, partial [Mus musculus]
66377	NM_025523	Ndufc1	91.36	85.99	133.45	108.86	93.91	78.76	GO:0031224//intrinsic component of membrane;GO:0005746//mitochondrial respiratory chain	GO:0050136//NADH dehydrogenase (quinone) activity	GO:0022904//respiratory electron transport chain;GO:0051234//establishment of localization	K03967//NADH dehydrogenase (ubiquinone) 1 subunit C1	gi|13384946|ref|NP_079799.1|//NADH dehydrogenase [ubiquinone] 1 subunit C1, mitochondrial precursor [Mus musculus]
229706	NM_001293689,NM_172271,NR_121629	Slc6a17	91.29	106.71	93.98	119.22	99.24	86.46	GO:0008021//synaptic vesicle;GO:0016021//integral component of membrane	GO:0015291//secondary active transmembrane transporter activity	GO:0006865//amino acid transport;GO:0006812//cation transport	K05048//solute carrier family 6 (neurotransmitter transporter, amino acid/orphan) member 15/16/17/18/20	gi|148669961|gb|EDL01908.1|//solute carrier family 6 (neurotransmitter transporter), member 17, isoform CRA_c, partial [Mus musculus]
17755	NM_008634	Map1b	91.18	104.11	58.25	73.96	95.74	111.4	GO:0016020//membrane;GO:0015630//microtubule cytoskeleton;GO:0044444//cytoplasmic part;GO:0043025//neuronal cell body;GO:0044327//dendritic spine head	GO:0015631//tubulin binding;GO:0008289//lipid binding	GO:0030010//establishment of cell polarity;GO:0032386//regulation of intracellular transport;GO:0034643//establishment of mitochondrion localization, microtubule-mediated;GO:0007019//microtubule depolymerization;GO:0030307//positive regulation of cell growth;GO:0031112//positive regulation of microtubule polymerization or depolymerization;GO:0007409//axonogenesis	K10429//microtubule-associated protein 1	gi|568984258|ref|XP_006517611.1|//PREDICTED: microtubule-associated protein 1B isoform X1 [Mus musculus]
17179	NM_001285853,NM_001285854,NM_001285855,NM_010768	Matk	91.1	71.57	117.79	120.27	101.23	87.67	GO:0031981//nuclear lumen	GO:0004713//protein tyrosine kinase activity;GO:0032550//purine ribonucleoside binding	GO:0006464//cellular protein modification process;GO:0006796//phosphate-containing compound metabolic process	K08888//megakaryocyte-associated tyrosine kinase [EC:2.7.10.2]	gi|6754646|ref|NP_034898.1|//megakaryocyte-associated tyrosine-protein kinase isoform 1 [Mus musculus];gi|148699494|gb|EDL31441.1|//megakaryocyte-associated tyrosine kinase, isoform CRA_e, partial [Mus musculus];gi|957296|gb|AAB33566.1|//nonreceptor protein-tyrosine kinase [Mus sp.]
100039123	NM_001205057	Gm14295	90.95	50.2	39.78	96.6	50.17	71.63	NA	NA	NA	K09228//KRAB domain-containing zinc finger protein	gi|62201454|gb|AAH92392.1|//OTTMUSG00000016325 protein, partial [Mus musculus]
17995	NM_133666	Ndufv1	90.78	90.73	126.48	112.42	101.78	85.12	NA	NA	NA	K03942//NADH dehydrogenase (ubiquinone) flavoprotein 1 [EC:1.6.5.3 1.6.99.3]	NA
56216	NM_024414	Stx1b	90.67	125.65	60.2	66.57	99.1	114.11	GO:0016021//integral component of membrane	GO:0005515//protein binding;GO:0005231//excitatory extracellular ligand-gated ion channel activity	GO:0007267//cell-cell signaling;GO:0015031//protein transport;GO:0006887//exocytosis	K08486//syntaxin 1B/2/3	gi|6981600|ref|NP_036832.1|//syntaxin-1B [Rattus norvegicus]
19261	NM_001177647,NM_001291019,NM_001291020,NM_001291021,NM_001291022,NM_007547	Sirpa	90.55	96.96	109.86	81.74	105.65	79.46	GO:0016021//integral component of membrane	GO:0019904//protein domain specific binding;GO:0051219//phosphoprotein binding	GO:0030036//actin cytoskeleton organization;GO:0048870//cell motility;GO:0031589//cell-substrate adhesion;GO:0006909//phagocytosis	K06551//signal-regulatory protein alpha/beta1/gamma	gi|597436921|ref|NP_001277950.1|//tyrosine-protein phosphatase non-receptor type substrate 1 isoform 4 precursor [Mus musculus];gi|148696296|gb|EDL28243.1|//signal-regulatory protein alpha, isoform CRA_c, partial [Mus musculus];gi|597436964|ref|NP_001277951.1|//tyrosine-protein phosphatase non-receptor type substrate 1 isoform 5 precursor [Mus musculus];gi|294997317|ref|NP_001171118.1|//tyrosine-…
12933	NM_001136058,NM_007765	Crmp1	90.5	92.52	98.72	101.86	98.82	77.82	GO:0044297//cell body;GO:0043227//membrane-bounded organelle;GO:0015630//microtubule cytoskeleton;GO:0044444//cytoplasmic part;GO:0043005//neuron projection	GO:0005515//protein binding;GO:0016810//hydrolase activity, acting on carbon-nitrogen (but not peptide) bonds	GO:0030182//neuron differentiation;GO:0006206//pyrimidine nucleobase metabolic process;GO:0006935//chemotaxis;GO:0048731//system development	K07528//dihydropyrimidinase-like 2	gi|148705576|gb|EDL37523.1|//collapsin response mediator protein 1, isoform CRA_b, partial [Mus musculus];gi|40068507|ref|NP_031791.3|//dihydropyrimidinase-related protein 1 isoform 2 [Mus musculus]
16911	NM_001161769,NM_001161770,NM_010723	Lmo4	90.28	93.65	113.8	177.07	137.04	103.91	GO:0043234//protein complex	GO:0005515//protein binding;GO:0046914//transition metal ion binding;GO:0000976//transcription regulatory region sequence-specific DNA binding;GO:0001071//nucleic acid binding transcription factor activity	GO:0014020//primary neural tube formation;GO:0001775//cell activation;GO:0021515//cell differentiation in spinal cord;GO:0001708//cell fate specification;GO:0003231//cardiac ventricle development;GO:0048534//hematopoietic or lymphoid organ development;GO:0006461//protein complex assembly;GO:0006366//transcription from RNA polymerase II promoter	K15612//rhombotin-2	gi|351705454|gb|EHB08373.1|//LIM domain transcription factor LMO4 [Heterocephalus glaber];gi|528758424|gb|EPY78083.1|//hypothetical protein CB1_001121003 [Camelus ferus];gi|537243320|gb|ERE87669.1|//LIM domain transcription factor LMO4.2-like protein [Cricetulus griseus]
69046	NM_026921	Isca1	90.19	89.42	92.96	86.25	90.79	88.66	NA	NA	NA	K13628//iron-sulfur cluster assembly protein	NA
19280	NM_001252453,NM_001252455,NM_001252456,NM_011218	Ptprs	90.09	97.95	94.6	112.74	99.16	93.79	GO:0031224//intrinsic component of membrane;GO:0016021//integral component of membrane	GO:0004721//phosphoprotein phosphatase activity;GO:0004725//protein tyrosine phosphatase activity;GO:0005488//binding	GO:0021543//pallium development;GO:0022610//biological adhesion;GO:0022037//metencephalon development;GO:0006470//protein dephosphorylation	K06778//receptor-type tyrosine-protein phosphatase S [EC:3.1.3.48]	gi|356995860|ref|NP_001239382.1|//receptor-type tyrosine-protein phosphatase S isoform 2 precursor [Mus musculus];gi|158711690|ref|NP_035348.2|//receptor-type tyrosine-protein phosphatase S isoform 1 precursor [Mus musculus];gi|356995864|ref|NP_001239384.1|//receptor-type tyrosine-protein phosphatase S isoform 3 precursor [Mus musculus]
[truncated: 19,645 more rows]

## Sheet: All genes
GeneID	Symbol	Length	Control-Expression	Men1KO-Expression	log2FoldChange(Men1KO/Control)	Padj	Up/Down-Regulation	Pvalue	Cellular Component	Molecular Function	Biological Process	Kegg Orthology	Nr Description
[truncated: 20,260 more rows]

[truncated: 2 more sheets: Up-regulation, Down-regulation]
