# Supplementary material for: Menin Deficiency Induces Autism‐Like Behaviors by Regulating Foxg1 Transcription and Participates in Foxg1‐Related Encephalopathy
Source: Adv Sci (Weinh). 2024 Apr 6;11(24):2307953. doi: 10.1002/advs.202307953 (PMC11200012; doi:10.1002/advs.202307953)
Supplement: Supplementary file 4 — Supplemental Data 3 [file ADVS-11-2307953-s005.xlsx]

## Sheet: Up-regulation in Two RNA-seq
Up-regulated genes in hippocampus	Up-regulated genes in Primary neurons
Trim62	Gm40364
4933427D14Rik	Gm13278
Zfp850	H2ac7
Cited2	Gm8271
Ccdc116	Acpp
Sec16b	Prss16
Gipr	Gbp10
Wisp1	Gm15793
Samd11	Gm45978
Irs4	Asz1
Lhx9	LOC118568312
Clcf1	En1
Lrrtm3	Gm29721
Tchh	P2ry10b
Galr1	2410141K09Rik
Rnd3	Gm8765
Sdcbp2	Gm6436
AW209491	Amelx
Krt75	Hrh4
Muc1	6430628N08Rik
Cdh22	Rnase1
Tspan18	Lin28a
Zwint	Irx2
Jsrp1	Twist1
Stag3	Ces1d
Plin4	Myzap
Fam196b	Fem1al
Il33	Scn7a
Gpr153	Was
Prdm12	Cdh3
Ppl	Ifi204
Nhlh2	F830045P16Rik
Ubap1l	Six2
Plcxd1	Gm52042
Has2	Zfp987
Gm11549	Ripply1
Plekhg4	Fmo2
Prune2	Akr1c19
Prss16	Foxf1
Rbm3	Lef1
Pyroxd2	Pthlh
Mup1	Gm5396
Stc1	Npvf
Lhx8	Lpo
Scn5a	Il23r
Dlk1	Tspan32
Zfp810	Vmn1r90
Medag	Gpr101
Zcchc12	Glycam1
B630019K06Rik	Pax2
Ccdc155	Srpx2
Tll1	Erg
Tcerg1l	C3
Ret	Dapk2
Gpr88	Foxc1
Zfp786	Cd5l
Pde6b	Tlr4
Baiap3	Trim30d
Kctd8	Aox3
Ints2	Gm42337
Clcf1-pold4	Muc15
Rn45s	Fgfbp1
Mndal	H2-Ab1
Il11	Apod
Tac1	Ces1f
Epcam	Cxcl5
Tmem181b-ps	Ebf2
Slc35d3	Serpina3n
1700048O20Rik	Skint7
Camk2d	Eps8l1
Wnt9b	Icosl
Serpina12	Nkx2-3
Serpina9	Ip6k3
Gm37013	Atp13a4
Otof	Spertl
Acvr2a	Gm7429
Ano2	Col1a1
6820431F20Rik	AA467197
Glra2	Ccn2
Cdh4	Cd36
4930570G19Rik	Shisa3
Hapln2	Sucnr1
Scn11a	Zfp979
2900052N01Rik	Rpe65
4933407L21Rik	Gm6871
Irx2	Fndc3c1
Cacna2d2	Etnppl
Bcor	Tnfsf18
Rwdd3	Ccl2
Gpr101	LOC118568335
Gpr151	Emp3
Ifi203	C1s1
Tpbg	Nlrp5
Cartpt	Gm6958
Zfp157	Fam187a
Ifi44	Aspg
Nog	Tac2
Ipcef1	Slc14a1
Samd14	Gjb6
Chat	Gbp9
Syt6	Col3a1
2810021J22Rik	Unc45b
Ecel1	Dlx4
Map4k2	Aldh1a7
Chrnb3	Slco2b1
Lhfpl3	Sting1
Ccl28	Ntf5
Zfp938	Serpinb2
Ddx4	Th
Lcorl	C4b
Gm8615	Irx5
Tac2	Postn
Mt2	Gm40367
AI606473	Rflna
4833420G17Rik	C1ra
2610008E11Rik	Ggt5
Nxph4	Slc40a1
Arhgap6	Gm40881
1500015A07Rik	Muc3a
Cfap46	Irx3
Gm9199	Adcyap1
Marcks	Cela1
Mybl1	Trim30a
Fgf3	Tyrp1
Tmem255a	Tent5b
Slc9a5	Gfap
Gfra1	Cp
Nwd2	Vtn
Xlr3a	Fzd10
Otop3	Hmga2
Zfp2	Cpz
Pgr15l	Abi3bp
Ajap1	Rorc
Avp	Osmr
Gcnt1	Col6a2
Sstr5	Upp1
AW551984	Hmgcs2
Arhgef33	Srgn
Atp2b4	Cldn2
Pcdh11x	Htra3
Rnf207	Clic5
Klk6	Bgn
Zfp354a	Galnt15
Sfrp2	Serpine1
Krt9	Bdkrb2
Adra2a	Col6a1
Kiss1	Ankrd63
Gabrq	Tmem40
Mep1a	Cnmd
Slc38a8	Ceacam1
Slc5a7	Ugt1a6b
Mphosph6	Slc18a3
Csf2ra	Nrk
Tmem40	Nt5c1a
Cytip	Trhr2
Myo1h	Fli1
Gm5741	Samd9l
Adcyap1	Serpinb5
Luzp2	Crispld2
Sorcs1	Map3k7cl
Tnf	Klc3
Fosl1	Scel
Snhg11	Ptafr
Rgag4	Erbb3
Omp	Pvalb
Mterf1a	Tchh
	Fos
	Calca
	Col28a1
	Gsdmd
	Cfh
	Raet1e
	Trim5
	Gbp2
	Gldn
	Aldh1a1
	Gja5
	Papss2
	Gm7361
	Frem3
	Matn1
	Zfp990
	Scara5
	Ndst4
	Gm21451
	Flt4
	Nkx6-2
	Wdr72
	Npbwr1
	Il33
	H60b
	Acss3
	Col18a1
	Mmp28
	Pappa
	Abca4
	Papln
	LOC118568607
	Ptgds
	Mecom
	Myof
	Gprc5c
	Tmem176a
	LOC118568135
	Ntsr2
	Etv4
	Gbp3
	Aqp9
	Mstn
	Rasl11a
	Tesc
	Cyp2j9
	Hs3st3b1
	Ulbp1
	Cdh1
	Ugt1a6a
	Mmp19
	LOC118567769
	Omd
	Tnfrsf12a
	Ocm
	Thbs2
	Lgals1
	Sv2c
	Slc25a45
	Cdsn
	Mgst1
	Sema3b
	Acy3
	Adamts12
	Psmb9
	Gjb2
	Clcf1
	Ermn
	Itih3
	Cldn1
	Epha2
	Rgs13
	Lpxn
	Vgf
	Sh3rf2
	Col2a1
	Cebpd
	Gpld1
	Serpinb9
	Ssc5d
	Aqp4
	Steap4
	Fas
	Trim12a
	Xaf1
	Thrsp
	Nid2
	Lrig1
	Fgd2
	Dusp5
	Ddc
	Fhl3
	Vwa7
	Nipal1
	Cxcl10
	Rasl2-9
	Sgms2
	Txlnb
	Wnt8b
	Syne3
	Crygs
	Tdrd9
	Bcam
	Tc2n
	Ifit3b
	Maff
	Arc
	Drd3
	Mab21l3
	Tnfaip8l3
	Ifi27
	Wif1
	Col9a3
	Pdgfd
	Trim34a
	Igfbp7
	Sgcg
	Nlrc5
	Tfpi
	Rras
	Slc26a3
	Ecm1
	Stbd1
	Ces1g
	Lsp1
	Hspb8
	Mettl27
	Spta1
	Gm21103
	Folh1
	Fxyd7
	Shh
	Lmx1a
	Fmod
	Trim47
	Epn3
	Zbtb42
	Vwa5a
	Abcc12
	Col9a2
	Meltf
	Myh15
	Cacna2d4
	H2-T-ps
	Spry1
	Tgfb1
	Sh3bgr
	Egr4
	Cldn9
	Gadd45b
	Gja1
	Adamtsl4
	Bmp2
	Dbx2
	Serpinb1a
	Ccn4
	Dysf
	Col8a1
	Crybb1
	Ebf3
	Kcna1
	Lif
	Trp63
	Il6ra
	Lgi4
	Acan
	Nrn1
	Ror1
	Ecrg4
	Cd38
	Jak3
	Crb1
	Nmbr
	Pcolce
	H2-Q6
	Nat1
	Ass1
	Ptprh
	Slc5a3
	Tmem229a
	Slc39a12
	Gmpr
	Stac
	Ifit3
	Col5a3
	Krt8
	Serpinb8
	Cntf
	Trim72
	Fcgrt
	C2
	Penk
	Gstm2
	Rida
	Gsto2
	Plekhf1
	Evpl
	LOC118568339
	Junb
	A2m
	Sntb1
	Parp3
	Cnn1
	Gxylt2
	Rnf125
	Phyhd1
	Gem
	Zc3hav1
	Capn1
	Tlr2
	Sfmbt2
	Ecm2
	Col6a4
	Tagln
	Cldn19
	Hmox1
	Casp12
	Pcsk1
	Slc7a10
	Pnpla7
	Sytl4
	Abcc4
	Sdsl
	Lox
	Itga2b
	Chil1
	Slc14a2
	Ddx60
	Plin4
	Rasgrf1
	Plscr4
	Usp53
	Stag3
	Scd4
	Myo1d
	Scg2
	Scn5a
	Tmem255a
	H2-Q4
	Prrx1
	Rin1
	Crabp1
	Mag
	Cdkn2b
	Gask1b
	Pgpep1l
	Sqor
	Htr3a
	Bst2
	Pde7b
	Naaladl2
	Gch1
	Capg
	Slc25a18
	Sorbs1
	Col5a1
	Pcp4
	Septin4
	Timp4
	Fosb
	Ctxn2
	Lgals3bp
	Padi2
	Mgam
	Pygm
	Ehd4
	Oasl2
	Col12a1
	Vsig10
	Aldoc
	Igf1
	Ppfibp2
	Slc4a4
	Tmem176b
	Prex2
	Slc4a11
	Crybg1
	Tmem47
	Prnd
	Selenop
	Gdf15
	Ifitm2
	Gstk1
	Gm16867
	Net1
	Olfr287
	Tmem98
	Cmya5
	Fn1
	Nrros
	Prelp
	Tagln2
	P2ry2
	Stac2
	Cyp1b1
	S100a10
	Fxyd1
	Akap12
	Icam1
	Mme
	Cdhr1
	Rassf7
	Tmtc1
	Agpat2
	Gpr50
	Abca13
	Usp35
	Tap2
	Megf11
	Hmcn1
	Bhlhe41
	Rdh10
	Sspn
	Mfsd7a
	Ccdc190
	Smad3
	Acta2
	Ocln
	Cntnap1
	Folr1
	Sparc
	Atf3
	Trpm4
	1700010I14Rik
	Ankrd33b
	Myh8
	Cdh22
	Ehd2
	Dll4
	Lpin3
	Eno1b
	Myadm
	Mdfi
	Serpinb1b
	Slc22a4
	Mvp
	Irgm1
	Mfap4
	Igf2
	Tspan15
	Samd4
	Nrsn2
	Sulf1
	Bdh2
	Tec
	Rhbdl3
	Slco1a4
	Serpinf1
	Extl1
	Bmp3
	Trf
	Card10
	Ahnak
	Itga1
	Cgnl1
	Plekha4
	H2bc6
	Tbc1d2
	Lama4
	Anxa2
	Nefh
	Wipi1
	Anxa4
	Nbl1
	Sat1
	Slc20a2
	Sgcz
	Cdh26
	Kcne1l
	Fgl2
	Zfp982
	Cavin1
	Plagl1
	Aox1
	Itga3
	Cables1
	Igsf11
	Tril
	Lbp
	Dscc1
	Sdc4
	Lurap1l
	Gm33532
	Dach1
	Stat3
	Slc8b1
	Cd109
	Car2
	Acad12
	Rhoc
	Cxcl14
	Plat
	Tap1
	Spata3
	Plod2
	Csf1
	Pcp4l1
	Il3ra
	S100a11
	Rsad1
	Adam12
	Adamts14
	Mkx
	Gbp6
	Emp2
	Lamc2
	H4c9
	Cavin3
	Tst
	Vim
	Pawr
	Car10
	Als2cl
	Loxl1
	Appl2
	Il34
	Enpp1
	Clnk
	Gldc
	1190005I06Rik
	Plscr2
	Inpp4b
	Kcns3
	Mroh7
	Cyp4f14
	Hhip
	Akr1c14
	Mcc
	Mrps6
	Ttyh2
	Etv5
	Acsf2
	Paqr6
	Tmem243
	Khk
	Syngr2
	Emilin1
	Grk3
	Agt
	Col5a2
	Fzd1
	Slc16a9
	Gli1
	Nnt
	Wnt9a
	Fam181a
	Ier3
	Mitf
	Zcwpw1
	Ghr
	Sertad1
	Itga8
	Slc1a3
	Htr1b
	Slc6a11
	Card19
	Sync
	Lgals3
	Slc24a2
	Nts
	Csrnp1
	Kcna5
	Adgre5
	Ascl1
	Adcy8
	Entpd2
	Cst3
	Plxdc1
	Pdlim4
	Cmtm3
	Slc24a4
	Sfrp5
	Col16a1
	Sorcs2
	Ppic
	Hmcn2
	Tgif1
	Ptch1
	Mpzl3
	Acadl
	Slitrk6
	Kcnh6
	Gulp1
	Nfe2l2
	Rora
	Nfatc1
	Axl
	Dusp6
	Irak4
	Nfkb2
	Pbxip1
	Tmem51
	Hbegf
	Id1
	P3h2
	Insyn2b
	Tead2
	Heph
	Atp1b2
	Ankle1
	Cnn2
	Icam5
	Ddo
	Osbpl3
	Itprid2
	Tcn2
	Fstl1
	Wls
	Cldn10
	Sstr2
	Il15ra
	Gm7694
	Timp3
	Hnmt
	Aldh3b1
	Cavin2
	Pros1
	Vcl
	Pxmp2
	Emp1
	Paqr8
	Synpo2
	Rprml
	Eda2r
	Igfbp3
	Tram2
	Il6st
	Hepacam
	Jcad
	Hmga1b
	Erich3
	S100a16
	Adgra1
	Ppp1r1b
	Otof
	Smox
	Bcl6
	Col4a3
	Chst2
	Pdlim2
	Pcdhb6
	Fgfrl1
	Mmp11
	Slc15a2
	Zfp36
	Tgfb1i1
	Plce1
	Frmd8
	Bmpr1b
	Rasgrp1
	Cyp4f13
	Gprc5b
	Otx2
	Hspg2
	Slc10a3
	C1qtnf6
	Lynx1
	Gadd45a
	Myo6
	Aga
	Fgfr1
	Pon2
	Spsb1
	Egfr
	Col25a1
	Prss23
	H2-D1
	Vsig10l
	Rps6ka4
	Mtmr11
	Ptk2b
	Cast
	Cav2
	Npas3
	Frmpd1
	Rhbdf2
	Azin2
	Pim1
	Sowaha
	Srxn1
	Slc7a11
	Pvr
	Sumf1
	Eppk1
	Ctsl
	Pla2g7
	Itgb5
	Erbb2
	Dock5
	Casq2
	Blvrb
	Abhd4
	Slc41a3
	Jade2
	Gjc3
	Apln
	Rab7b
	LOC118568307
	Myl12a
	Rab32
	Ccn1
	Epdr1
	Osgin1
	Loxl2
	Igfbp5
	Fbln1
	Ptprn
	Cd81
	Klf9
	Plcd1
	Adora1
	Prrg1
	Gm32719
	Ednrb
	Atp7b
	Zfp976
	Irs1
	Sfxn5
	Arhgap29
	Depdc1a
	Ecel1
	Cd63
	Ccdc28a
	Lgi2
	Hrh1
	Spry2
	Arsk
	Ahr
	Nr4a2
	D630023F18Rik
	Klhdc8a
	Gas6
	Bhlhe40
	Acox2
	2810459M11Rik
	Cpeb1
	Cmtm5
	Emx2
	Sparcl1
	Erap1
	Fgd6
	B3gnt2
	Spsb2
	Slc1a2
	Frem1
	Pmaip1
	Prtg
	Klf4
	Rhoq
	Runx2
	Bcar3
	Slc39a1
	Cpt1a
	Hacd2
	Slc17a5
	Skap2
	Renbp
	S100a4
	Flnb
	Vamp8
	Gal3st4
	Ano3
	Slco1a5
	Rxfp1
	Cd9
	Snx33
	Itgb1
	Vwa1
	Csf2ra
	Lamp2
	Efcab1
	Shc1
	Ccdc80
	Fam107a
	Crot
	Ccnd1
	Kcnj16
	Pold4
	Pi4k2b
	Pdk2
	Thnsl2
	Fdx1
	Fbxo2
	Chrnb1
	Klf6
	Ibsp
	Egfem1
	Zfp808
	Nek6
	Gstm1
	Vav3
	Gpx8
	Serpine2
	Nr4a1
	Cenph
	Ggh
	Nr1d2
	Itpkb
	Atp10a
	Pde1b
	Prss35
	Sulf2
	Acacb
	Tspo
	Palld
	Myh14
	Abca1
	Fam183b
	Ackr3
	Pxdc1
	Tbc1d2b
	Anxa5
	Mfsd1
	F3
	Eva1a
	Pamr1
	Tgfb2
	Phkg1
	Cpxm1
	Ephx2
	Krcc1
	Esco2
	Slc26a11
	Pcx
	Acot11
	Nfia
	Gm37013
	Il10rb
	Ccdc9b
	Bcl2
	Plec
	Plpp3
	Plpp2
	Plbd2
	Matn2
	Pi15
	Prr5l
	Ltbr
	Socs3
	Trip6
	Cryz
	Scn2b
	Nat2
	Nadk2
	P2rx4
	Fam174b
	Pdlim5
	AW551984
	Slc39a4
	Egr1
	Wdfy1
	Nek7
	Stom
	Col22a1
	Fth1
	Tcaf2
	Cdc42ep1
	Ism1
	Trhr
	Sri
	Gm3604
	Elk3
	Bfsp2
	Galnt18
	Arhgef4
	Scn1b
	Dgat2
	Ctsd
	Myl9
	Gna13
	Itgav
	Acer3
	Sft2d2
	Fggy
	Itm2b
	Fam234a
	Tor1aip1
	D830031N03Rik
	Oplah
	Adamts1
	Klhdc7a
	Dtna
	Abca5
	Ntn1
	Tmem43
	Pck2
	Ntrk2
	Hlf
	H2-K1
	Slc17a7
	Btbd7
	Taf4b
	Gpr37l1
	Mpp6
	Fezf2
	Dnase2a
	Lmcd1
	Ephx1
	Ifngr1
	Gpam
	Slc27a1
	Cnih4
	Tbc1d8b
	Bmp2k
	Glra2
	Kcnn3
	Nfkbia
	Spry4
	Ipcef1
	Haus1
	Gramd3
	Cmtm6
	Nptx2
	Lpar6
	Sntg2
	Csrp1
	Lamb2
	Mroh1
	Tspan7
	Pdlim7
	Rsu1
	Ccdc102a
	Zyx
	Arhgef10
	Mlc1
	S1pr3
	Gbe1
	Man1c1
	Tmc4
	Gpr158
	Msn
	Nrbp2
	Naprt
	Eif2s3x
	Atp1a2
	Tmbim1
	Lonrf3
	Ifitm3
	Shroom3
	Dhrs3
	Sardh
	Serpini1
	Cend1
	Eif2ak2
	Gadd45g
	Phyhipl
	Lrrc58
	Tom1l1
	Ppp1r13l
	Uap1l1
	Cebpb
	Ccdc187
	Cd151
	Ttc23
	Hfe
	Pcdha12
	Relb
	Cdkn1a
	Sdc2
	Cln5
	Entpd5
	Ccdc163
	Slc35f3
	Plekhg1
	Steap3
	Aldh6a1
	Pgghg
	Trim56
	Mob3c
	Mpp5
	Zcchc24
	Lix1
	Pik3ip1
	Kcnt1
	Abca9
	Fndc9
	S1pr1
	Nfkbiz
	Tprgl
	Cyb5r3
	B4galt4
	Vipr2
	Rsph3a
	Ell2
	Gins2
	Mxra8
	Mafk
	Wnt7b
	Tmem179b
	Pygb
	Wsb1
	Ednra
	Ctnna1
	Gstt1
	Nebl
	Gpc4
	Nr3c1
	Phkb
	Rhog
	Ndrg2
	Ier5l
	Soat1
	Sytl2
	Lamc1
	Ghdc
	Notch3
	D17H6S56E-5
	Ppp1r1a
	Cald1
	Spata2l
	Peg3
	Ctsa
	Plpp1
	Ninj1
	Jag1
	Fbxl7
	Pafah2
	Glud1
	Itgb8
	Tpp1
	Glo1
	Tceal8
	Emc2
	Ntng1
	Ncapg2
	Aldh1l1
	Pnpla2
	Etfrf1
	Mcam
	Etl4
	Btbd19
	Crtap
	Sel1l3
	Cnksr3
	Pgpep1
	P2ry1
	Ikzf2
	Dcaf12l1
	Sema3c
	Stxbp3
	Tom1
	Atp1a1
	Abcg1
	Mapkapk3
	Myh9
	Casp7
	2900026A02Rik
	Fermt2
	Dsn1
	Fuca1
	Dgkk
	Yipf4
	Lrrk2
	Glyctk
	Creb3l2
	Gpr137b
	Slc4a2
	Ift22
	Olfm3
	Stard5
	Asah1
	Acsl3
	Chm
	Cyp4f17
	Pnp
	Actn4
	Naglu
	Bmpr1a
	Mttp
	Tssc4
	Slc12a2
	Cklf
	Sgms1
	Pqlc3
	Nxt2
	Cmc1
	Pard3b
	Klf10
	Kcnh1
	Acadm
	Bmper
	Parva
	Rfx4
	Slc16a1
	Chpt1
	Zfhx4
	Hes1
	Tapbp
	Mctp1
	Dcxr
	Pipox
	Plod1
	Gab1
	Dbp
	Mpp7
	Fhdc1
	Prune2
	Dhrs1
	Tsc22d4
	Dap
	Txnip
	Rgs20
	Fndc1
	Kif1c
	Cerk
	Hspb6
	Ptprz1
	Tln1
	Nab2
	Ggact
	Nagpa
	Macrod1
	Cnp
	Rpa2
	Cemip
	Abca7
	Adcy2
	Mamdc2
	Crem
	Xylt1
	Pfkfb3
	Kdm8
	Igdcc4
	Ctsb
	Glipr2
	Glrx
	Grm8
	Grn
	Dnajc28
	Acad11
	Sesn3
	Plekhg2
	Galnt4
	Adam15
	Tmem132c
	Plekha7
	Tmcc3
	Dab2
	Ctdsp1
	Klf3
	Serpinh1
	Rhbdf1
	Ppp1r3c
	Slc30a1
	Msrb3
	Ak4
	H2bc4
	Kntc1
	Kdelr3
	Flna
	Cd164
	Tfeb
	Ccn3
	Atp6v0a2
	Lhfp
	Rbm3
	Nacc2
	Gclm
	Npr2
	Bcl2l11
	Btbd17
	Mro
	Hus1
	Gm14440
	Add3
	Mbnl2
	Acox3
	Lrrc8a
	Npl
	Ltbp3
	Prnp
	Selenof
	Cnnm3
	Etfdh
	Kank2
	Ctsf
	Aamdc
	Npepl1
	Suox
	Slc35f5
	Gpr88
	Sema6d
	Cpd
	Gm2004
	Itm2c
	Lmna
	Galns
	Ghitm
	Sidt2
	Bet1
	Ddr1
	Slc41a1
	Clybl
	Clu
	Psen2
	Gm2a
	B3galt5
	Ttc38
	Saxo2
	Vma21
	Fndc3b
	Slc38a6
	Iqgap1
	Tpcn1
	Lratd1
	Fnbp1
	Dag1
	Il11ra1
	Zfp449
	Plp2
	Hsd17b4
	Vamp3
	Kif22
	Izumo4
	Nuak2
	Birc5
	Samhd1
	Dusp10
	Pttg1ip
	Fgfr3
	Itga5
	Pink1
	Snap23
	Ganc
	Prcp
	Nsun3
	Thrb
	Actn1
	Txndc5
	Chek1
	Zfp521
	Spint2
	Casp6
	Lbh
	Map7
	Syde1
	Pbdc1
	Bmp1
	Ccdc103
	Retsat
	Prdx6
	Tyro3
	Pcdhb14
	Tmem198b
	Lrrc57
	Plcb3
	Bmp6
	Lamp1
	Lama1
	Kctd21
	Phlda3
	Mpp1
	Snx18
	Phactr2
	Anxa6
	Epas1
	Ndufc2
	Pcsk5
	Dhfr
	Hacd4
	Map3k5
	Rgs2
	Rbl1
	Pdp1
	Tbc1d4
	Nat9
	Rad51ap1
	Irf9
	Fbxl3
	Gm14322
	Casq1
	Gnpda1
	Arap2
	Zbtb7b
	Parp12
	Gad2
	Nipal3
	Armcx5
	Gss
	Thbs1
	Kcnk2
	Esyt1

## Sheet: Down-regulation in Two RNA-seq
Down-regulated genes in hippocampus	Down-regulated genes in Primary neurons
Serpina3f	Scrt1
Efemp1	Stmn4
Dusp1	Xylb
Dmgdh	Akap9
Laptm4b	Klhl34
AF251705	Eogt
Aoc3	Tshz3
Col17a1	Smim10l2a
Cd74	Macrod2
Trpv4	Smyd4
Epn3	Cadm3
Lyz1	Phactr3
Cd83	Trim46
Col1a1	Bcl7a
Cd59a	Zfp689
Ptrf	Zfp773
Slc26a7	Mmp16
Ebpl	Lmtk3
Fam163b	Cdk14
St6galnac2	Lpar2
Fscn2	Ebpl
Phf21b	Cfap70
Spint2	Pwwp3a
Itih2	Prkg1
Galk2	Acat2
Krt18	Rusc1
Ackr4	Plch1
Cst7	Stard9
Slc37a2	Dnaja4
Csf3r	Dnah1
Bst2	Tmem74
Arap1	Rbfa
Arhgef19	Rnf157
Nell1	Tuba1a
Lrp10	Prdm15
Stat6	Kcna3
Inpp5d	Rnf180
Lag3	Gm33869
Tmco4	Med29
Hemk1	LOC115490200
Ptgis	4921524J17Rik
Ctsd	Rbm43
Cmtm8	Cemip2
Rbm47	Kif24
Col3a1	Ctsz
Laptm5	Tnk2
Tuft1	Cdk5r1
Fah	Shank2
Eda	Ppfia4
Hpca	Riox2
Nr4a1	Ttll9
Sqrdl	Ubtf
Ubxn11	Faap100
Ptpro	Dnaaf1
Bmp6	Lzts1
Mia	Ank3
Arhgap28	Foxj1
Ptgds	Zfhx3
Sh3bgr	Lrfn2
H2-Aa	LOC118568792
Npc2	Sdk2
Ltc4s	Hapln1
Stk39	Zfp709
Pirb	Scml4
Fxyd1	Trim13
Aldh3b1	Zmynd19
Hfe	Atxn7l2
Colec12	Gprin1
Cpt2	Abhd17c
Cryab	Chn2
Osr1	Cgn
Slc31a1	Rusc2
2310030G06Rik	Eml5
Alpl	L1cam
Mdfic	Jpt1
Slc7a10	Efr3b
Slc16a2	Asb4
Dab2	Slc27a3
Col9a3	Tepp
Nxn	Klhl5
Cd82	Reps1
Pacrg	D130043K22Rik
Cgnl1	Palm3
Nfia	Csrnp3
Eps8l2	Srrm4
Wfdc2	Klhl23
Hcar1	Bzw2
Mrvi1	Nfib
Tcn2	Inip
Crhr2	Mast4
E2f1	Pifo
Evc2	Pcdha11
Tcea3	Mbp
Serpind1	Fam126a
Pla2g5	Fbxw7
Col4a4	Hivep3
Slc22a18	Cep152
Lyz2	Shtn1
Acaa2	Magi1
Cyp11a1	Cd276
Lrrc10b	Tenm4
Krt8	Ina
Rspo2	Wnk2
Coch	Large1
B4galt1	Me3
Mrap	Sybu
Cpxm2	Aldh1l2
Trp53inp2	Bcas1
Dhrsx	Clcn5
Arc	Mpped2
F11r	Usp43
Shox2	Smarca2
Csrp2	Nav3
Fmod	Apbb2
Fam174b	Dok5
Usp2	Pcdhac2
H2-Q1	Homer2
Tuba1c	Rorb
Gstm2	Nalcn
Ccbe1	Mast1
Btd	2210408I21Rik
Jph2	Crocc2
Rbp4	Zfp607a
Ptpn18	Slain1
Serinc2	Cdh12
2210016F16Rik	Sh3bp4
Omd	Ube2e3
Inmt	Fstl4
Cyp2f2	Kit
Anxa6	Adarb2
Adamtsl1	Abcg4
B430212C06Rik	Frmd5
Pcdhac1	Rims2
Arsi	Pidd1
Slc9a2	Tns2
Igf2	Ssh2
Mcur1	Atf7ip
Slc5a5	Kcnq2
Ccdc91	Gas2l3
Fgf10	Fgfbp3
Cldn1	Shank1
Phyh	Adam11
Aox4	Frat2
Pbxip1	Nkx2-2
Tbx15	Jmjd1c
Abca4	Tmcc2
Slc47a1	Slc4a10
Ucp2	Dapk1
Slc13a3	Spef1
Oca2	Pih1d2
Mest	Elfn2
Pcp4l1	Sh3gl2
Bmp7	Zbtb8a
Thbs1	Mthfd2
Grin2c	Selenbp1
Ppp1r3b	Hs6st2
Copz2	Efs
Car14	Odf3b
Rph3al	Dchs1
Fgfbp1	Tmem44
Slc9a3	Grik3
Rbp1	Fhod3
Ppp1r1b	Spata18
Agtrap	Kcnb2
Arhgap15	Sfxn2
Slc39a4	Srgap1
Gpx8	Ptprd
Perp	Amer2
Vcam1	Gsto1
Hexa	Ccdc180
Vamp8	Ikzf4
Fam180a	Lhfpl2
Serping1	Sema4c
Stra6	Stx1a
Egflam	Lhx2
Cib2	Apc2
Rnaset2a	St8sia2
Rab11fip1	Kif26b
Cdkn1c	Polg2
Dock6	Plin2
Clu	Sema6b
Zfp185	Ophn1
Cd52	Tfcp2l1
Cdh1	Trhde
Strc	Tmem131l
Hist1h2bc	Bag2
Dmrt3	Dchs2
Wnt6	Tmem145
Slc16a8	Vash1
Lamp5	Ptpmt1
Foxg1	Cacna1h
Ldb2	Gas2l2
Fbln1	Rassf3
Sfrp1	Kif21b
Tbx18	Dcdc2a
Ripk4	Mns1
Aox1	Proz
Cd34	Kri1
Rcn3	Jade3
Slc38a5	Etfbkmt
Fbln5	Vwa3a
Itpripl1	Igsf21
Vtn	Phf21b
Aga	Znrf2
C1qtnf5	Sntg1
Fkbp9	Camsap3
1700024P16Rik	Tub
Adora2b	Uck2
Foxc2	Vcan
Cnbd2	Rcor2
Ogn	Zfp760
Gprc5c	Wasf1
Prdm6	Nkain3
Cfap52	Pou3f4
Il10rb	Pcdhga12
Gyltl1b	Rbm4
Impa2	Myt1
Thrsp	Tspan2
Marveld3	Ncald
Adgrl2	Btg3
Nqo1	Cdr2l
Cldn9	Crlf1
Ctsz	Pou3f2
Fam101b	Msra
Nsun7	Maip1
Col4a5	1700025G04Rik
Aldh1a2	Plppr1
Athl1	Foxg1
Slc25a20	Sctr
Ccl24	Ugt8a
Rasl12	Kcnk1
Bcam	Sbk1
Bmp4	Tmem229b
Tead2	Arsb
Svep1	Slc1a1
Slc12a7	Mycl
Slco1c1	Rap1gap2
BC021767	Lims2
Aebp1	Igsf3
Pcdha8	Ddit4
Unc93b1	Olfml2a
Tmem86a	Syt4
Smpdl3a	Chd7
Ccdc3	Cnrip1
Pde8b	Cnksr2
Rsph9	Gpt
Anpep	Nav1
Ddr2	Pik3c2b
Cpz	Efhb
Ctsh	Dnm3
Avpr1b	Dpysl5
Itgb5	Grm3
Ephx1	Kdm2b
Gm17750	Soga3
Sod3	Pak5
Col1a2	Mgat5b
Ehhadh	Tmem268
Psd2	Gal3st3
Slc6a12	Dynlrb2
Ust	Mtus1
Slc6a7	Mex3a
Tacr3	Prdm8
Ano5	Ak7
Sh3d19	Myb
Slc13a4	Prkcd
Slc22a8	Ccdc87
Nid2	Myo16
Asgr1	Dnajc15
Rd3	Ccnjl
Ptprk	Ehbp1l1
Notch2	Aifm3
Dhrs11	Rgs10
Cdr2	Spock1
Lcat	Jph4
Fam107b	Plppr3
Slc4a2	Scml2
Atox1	Bcl11b
Lpcat2	Acvr1
Tmem37	Deup1
Steap3	Gabra3
Tmem98	Neil3
Crb2	Grip1
Rdh5	Brinp2
Sema3b	Slc26a1
Myo16	Nbea
Myo1f	Islr2
Cox7a1	Add2
Slc22a6	Arhgap33
2810433D01Rik	Gpr27
Gm4070	Zfp131
Dchs1	Dlec1
Tyrobp	Morn3
Msx1os	Dcx
Cdx1	Cfap57
Slc16a9	Amigo2
Kank2	Shisa7
B230216N24Rik	Dmrta2
Baiap2l1	Ccdc113
Scara5	Sema3f
Dleu7	Slc30a10
A730017C20Rik	Trim36
Tinagl1	Ccdc138
Crtap	B3galnt1
Lamb2	Pbx3
Igfbp2	Isyna1
Cpq	Hydin
Rhod	Ninl
1700040L02Rik	Sinhcaf
Col13a1	Dclk2
Il17re	Zkscan1
Pcolce	Grip2
Ccnd3	Gm46608
Ephb4	Atl1
Efs	Bach2
Arhgef5	Mapt
Atp6v0e	Ube2ql1
Pltp	Gm13889
Ak4	St7
Ahrr	Wdr17
Il17rc	Sez6l
Adgra3	Mcts1
Ace	Cacna1i
C1qtnf2	Ccna1
Smim24	Cracd
Slc6a13	Efna2
Bmp5	Ephx4
H2-DMb1	Mn1
Vstm4	Frmd4a
Slc12a4	Morn5
Cmtm7	Micall1
Iyd	Flrt3
Msrb2	Cyba
Hist1h4h	Qpct
Serhl	LOC118568337
Man2b1	Aff3
Fam84b	Mpp3
Nrgn	Tmeff1
Prg4	Tspyl5
Ifitm2	Plek
Xntrpc	Slit1
Tspan8	Ncoa1
Mmp2	Zfp618
C1qb	Zfp983
Slc38a3	Lrrtm3
Elovl7	Bid
Bnc2	Zfp711
Gsn	Hecw1
Gjb2	Elavl3
Plpp1	Pnma1
Mpzl2	Fat4
Islr	Cdca7
Mrc2	Fblim1
Mxra8	Tmem41a
Crispld1	Cfap99
Tagln	Ankrd44
Itgax	Sap30
Tjp3	Marchf1
Slc16a12	Tbc1d30
Glb1	Arvcf
Men1	Dact1
Epyc	Acyp2
	Btaf1
	Sox8
	Mxra7
	Sptbn2
	Pde1c
	Myt1l
	Dennd5b
	Mfsd9
	1700001L19Rik
	Zc3hav1l
	Nkain1
	Hs6st3
	Gpr156
	Tmem28
	Kcnip1
	Rcsd1
	Kcnc4
	Nol4l
	Erbb4
	Sidt1
	Sema6c
	Tox
	Foxn4
	Metrn
	Mark1
	Efhd1
	Crmp1
	Colgalt2
	Frat1
	Mmp24
	B3gat2
	Ece2
	Syt6
	Hcn4
	Celf2
	Dctd
	Cyp4x1
	Tmem100
	Ankrd13b
	Tsnaxip1
	Auts2
	Lrrc23
	Csrp2
	Fbn2
	Cacng4
	Foxo6
	Crhr1
	Fzd6
	Fst
	Cyp27b1
	Pcbp3
	Dpysl3
	Sobp
	Inhba
	Pde3a
	Tmem35a
	Sema4g
	Rspo2
	Tmem177
	Pde3b
	Efnb2
	Lpcat2
	Vwa5b2
	Grm4
	Cdc20b
	Vopp1
	Ptprk
	Tspan18
	Pml
	Prkcb
	Rab11fip1
	Klf8
	Dscam
	4931428F04Rik
	Dpf1
	Zmynd10
	Vav2
	Trpc3
	Tmem121b
	Rbm12b1
	Arhgef5
	Cfap161
	Gm266
	Adam1a
	Has3
	Pde4d
	Nxph1
	Casd1
	Dok4
	Cr1l
	D630045J12Rik
	Lrp4
	Chst3
	Basp1
	Eepd1
	Clmp
	Plch2
	Lcorl
	Gm1043
	Shisa6
	Zic2
	Enc1
	LOC115488029
	Capn6
	Tox3
	Slc29a4
	Begain
	Cd24a
	Triobp
	Xkr7
	Slc25a13
	Shf
	Slc35g1
	Tmem178
	Cfap65
	Draxin
	Mpeg1
	Grb14
	Gng4
	St6gal2
	Gm32856
	Rbpms
	Wdr63
	Ccdc171
	Stambpl1
	Nr2c2ap
	Sh3bp5
	Chac1
	Slc35g2
	Edil3
	Zfp532
	Cep112
	Map1b
	Cpne7
	Tubb3
	Fam241a
	Zfp853
	Prr36
	Gfod1
	Rims3
	Creb3l1
	Sox12
	Epb41
	Pde9a
	Zfp663
	Lypd6
	Agbl2
	Tagln3
	Dlx1
	Gpr26
	Caln1
	Trpc4
	Ano4
	Sh3gl3
	Neurod2
	Paqr9
	Syndig1
	Camkk2
	Stox1
	1700003E16Rik
	Acsl5
	Tctex1d4
	Bcl11a
	2210016F16Rik
	Slc18a2
	Tshz1
	Nol4
	Sertm1
	Pnma3
	Ebf1
	Pou3f3
	Gng2
	Sh2b2
	Epb41l3
	Kcnk9
	Ldb2
	2700081O15Rik
	Cdc42ep2
	Xk
	Adcy3
	Acot6
	Mamdc4
	Nr2f1
	Kcnab3
	Cacng5
	Rexo5
	Npy2r
	Cbfa2t3
	Nt5e
	Baalc
	Ccdc166
	Pcdha9
	Zfp647
	Cybrd1
	Bean1
	1700016K19Rik
	Dnah10
	Slc16a8
	Sema3d
	Slc22a21
	Tenm2
	Rtn4r
	Gan
	Lipg
	Pllp
	Mansc1
	Fabp3
	Bcat1
	Pde5a
	Slc12a7
	Larp6
	Zswim6
	Rarres2
	Gdf5
	Pter
	Plvap
	5730409E04Rik
	Ide
	T2
	Emc9
	Inava
	Cav1
	Ppp1r18
	Smc4
	Zfp469
	Tmem74b
	Igdcc3
	Dpy19l2
	Rai2
	Aim2
	Map3k21
	Tnr
	Zfp566
	Sox10
	Fgf13
	Mid1
	Trim25
	Gm38666
	Pdgfra
	Fam124a
	Cryzl2
	Eya2
	Ccbe1
	C1qtnf4
	Zfp52
	Itpripl1
	Kcnq4
	Skida1
	Arhgap28
	Nxpe3
	Nexmif
	Zfp57
	Doc2b
	Hopx
	LOC118567439
	Hr
	Ptpre
	Pik3r3
	Kcnk10
	Lhpp
	Plcxd2
	Kdr
	Tcea3
	LOC118568482
	Arntl2
	Syt16
	Kcnmb2
	Glcci1
	Rnf165
	Trim59
	Rgcc
	Scarf2
	Zfp536
	Cdo1
	Hhipl1
	Dlx6
	Tnfrsf19
	Gfpt2
	Fam131c
	Pdlim1
	Zbtb18
	Lrrc71
	Camk4
	Cldn11
	Syce2
	Chl1
	Zfp599
	Rassf2
	Grin2b
	Entpd1
	Sh3d19
	Elfn1
	Zswim5
	Isoc1
	Rpp25
	Cacna1c
	Sgk3
	Mdga1
	Myo1b
	Aass
	Gm10509
	Trim67
	Bag3
	Ptpru
	Pou3f1
	Ntsr1
	Vxn
	Six4
	Slitrk3
	Htr6
	Grm2
	Smtnl2
	Slc17a6
	Ptpro
	Oprd1
	Usp44
	Minar1
	Zbtb46
	Kcns1
	Adamts20
	D430041D05Rik
	Fsip1
	Cd46
	Gucy1a1
	Vstm5
	Ankrd45
	Shisa8
	Osbp2
	Chst8
	Cpne4
	Coch
	Pcdhgc4
	Lacc1
	Adcy7
	Gcnt1
	Ankrd6
	Tshr
	Eya1
	Lrrc43
	Kctd4
	Map2k6
	Cdkl1
	Tex15
	Pcdh15
	Col6a5
	Usp25
	Ccdc24
	Snx22
	Klhl4
	Tcf4
	Hdx
	Scara3
	Lhx6
	Smpdl3a
	Gpr17
	Apobec1
	Socs2
	Clvs2
	Gm28729
	Sla
	Il17ra
	Il1rapl2
	Dhdh
	Lin28b
	Olfml2b
	Asic1
	Zeb2
	Shd
	Sbk3
	Sfrp1
	Vash2
	Rhov
	Hif3a
	Gm13306
	Ddr2
	Mlip
	Gm2237
	Trim2
	Dhtkd1
	Tmprss7
	LOC115488671
	Nos1
	Mrc2
	Abhd12b
	Cbln1
	Mpped1
	Htatip2
	Htr5b
	Spns2
	Baz1a
	Cavin4
	L3hypdh
	Ccdc8
	Sh3rf3
	Hes5
	Epha4
	Rimbp3
	Perm1
	1700012B09Rik
	Igfbp4
	Slc16a11
	Mcidas
	Tmem267
	Nnmt
	B3gnt7
	Scrt2
	Dmkn
	Cdon
	Dcn
	Rasgrf2
	Zic4
	Arl4d
	Fgd5
	Fam78b
	Herc6
	Simc1
	Tes
	Gm52229
	Cntn2
	L3mbtl4
	Nlrc3
	Mei4
	Elovl2
	Sh3bp2
	Nme4
	Slc7a3
	Adamtsl3
	Neurod6
	Tert
	Cthrc1
	Pgbd1
	Asxl3
	Shoc1
	Dll3
	Lmo4
	Wdr95
	Hkdc1
	Nwd2
	Ror2
	Prkcq
	Slc35f2
	Bhlhe22
	Htr5a
	Dnah17
	Rs1
	Slitrk2
	Efcab10
	Disp1
	Epha3
	Srl
	Ccn5
	Naaladl1
	Kcnk5
	Ankub1
	Prss12
	Rab33a
	Marchf10
	Nkx2-1
	Prrx2
	Kcnk4
	Galm
	Orm2
	Nme9
	Rtn4rl2
	Satb2
	Rgs6
	Pld6
	Stra6l
	Magee2
	Lrp2bp
	Lama2
	Gpr12
	Gpr21
	Il1f9
	Mcf2
	Kif26a
	Gpr139
	Scube1
	Ltbp2
	Nags
	Zfand4
	Ccno
	Gm40814
	Galnt3
	Gpr149
	Hgf
	1110017D15Rik
	Lmo1
	Eif2s3y
	Lancl3
	Aldh1b1
	Tm6sf1
	Necab3
	Fcer2a
	Fkbp7
	Col1a2
	Sp8
	Stk32a
	Abracl
	Klhl14
	Filip1l
	Gdf10
	Zfp811
	Sema7a
	Tmem255b
	Thbd
	Kcnh4
	Tbxas1
	Tmem150c
	Maoa
	Rlbp1
	Minar2
	Acot5
	Smyd5
	Lhx9
	Ppp1r36
	Ccdc158
	Cd83
	Nscme3l
	Lhcgr
	Cpq
	LOC118568219
	Pcbd1
	Fam184b
	Slc30a3
	Kcnt2
	Gm5737
	Lrrc32
	Mef2c
	Tmem196
	Matn4
	Elf4
	Sp7
	Neurod1
	Sfrp2
	Pm20d1
	Veph1
	Sypl2
	Gpr82
	Lrrc9
	Tagap
	Emid1
	Bok
	Met
	Doc2a
	Igf2bp3
	Chst7
	Pygl
	Nkd2
	Gpr176
	Ada
	Slc24a5
	Prr15
	Stk33
	Gm40353
	Ahrr
	Myo5c
	Lrit3
	Rarb
	Mcmdc2
	Col4a6
	Has2
	Grin2c
	Shroom1
	Plac9a
	Igfbpl1
	Ltk
	Dlk1
	Tekt3
	Arsi
	Cpn1
	Iqschfp
	Gm7102
	Kdm5d
	Dnah7c
	B3gnt5
	1110032F04Rik
	Scd3
	Vip
	Lgr6
	Edaradd
	Dusp2
	Cenpv
	Dmrt3
	Trpc5
	Dio3
	2310030G06Rik
	Tfap2c
	Ildr1
	Npy
	Chrna5
	4833420G17Rik
	Ccl28
	Nfe2l3
	Trim6
	Pla2r1
	Itprid1
	Iigp1
	Col24a1
	Lefty2
	Msl3l2
	Itgb4
	Tal1
	Frmd7
	LOC118568662
	As3mt
	Dleu7
	Gm10277
	Adamts19
	Calb2
	Slc25a21
	Uty
	Slc22a3
	Ddx3y
	Ptgs1
	Prokr2
	Tuba1c
	Sox7
	Prss55
	Emx1
	Dscaml1
	Gm5528
	Adgrg2
	Cideb
	Ptx3
	Foxq1
	Hmgcll1
	Fah
	Eomes
	Gpr150
	Fam186a
	Slc35d2
	Rxfp3
	Gm46382
	Gpx7
	Aox4
	Uba1y
	Kcp
	Rnf43
	Apold1
	Rln1
	Sytl5
	Gsx2
	Dnah7a
	Efhc2
	Rag1
	Rec8
	Dio2
	Gypc
	Lrrc63
	Cabcoco1
	Neurog2
	Map7d3
	Gm3252
	Spag16
	Grp
	Grb10
	Rbp1
	Tctex1d1
	Duox1
	Trpv2
	Rnf138rt1
	Slc25a43
	Kir3dl2
	Acaa1b
	Ttc6
	Aldh1a3
	Gm44812
	Tceal1
	Men1
	H2ac10
	Rfx8
	Fam89a
	Gm46915
	Trim69
	Mfsd6l
	Tgm7
	Ces4a
	Slc10a2
	Ezhip
	LOC118567658
	Zar1
	Slamf1
	Prdx6b
	9130008F23Rik
	Gm2977
	Ugt1a1
	Aqp5
	Gm17748
	LOC118567837
	Gm4779
	Gm4199
	Amy2a3

## Sheet: Co-Up regulation
Down-regulated gene
Rab11fip1
Coch
Ptprk
Dchs1
Sh3d19
Slc12a7
Mrc2
Col1a2
Arhgef5
Aox4
Sfrp1
Dleu7
Efs
Ctsz
Smpdl3a
Ddr2
Ptpro
Fah
Grin2c
2210016F16Rik
Myo16
Slc16a8
Arhgap28
Men1
Tcea3
2310030G06Rik
Cd83
Ldb2
Itpripl1
Rspo2
Rbp1
Foxg1
Csrp2
Dmrt3
Ccbe1
Cpq
Arsi
Lpcat2
Ahrr
Ebpl
Phf21b
Tuba1c

## Sheet: Co-Down regulation
Up-regulated genes
Scn5a
Prss16
Tchh
Rbm3
Gpr88
Gpr101
Csf2ra
Tac2
Il33
Glra2
Irx2
Gm37013
Otof
Prune2
Tmem255a
Tmem40
Plin4
AW551984
Cdh22
Adcyap1
Clcf1
Ipcef1
Stag3
Ecel1
