# Supplementary material for: Menin Deficiency Induces Autism‐Like Behaviors by Regulating Foxg1 Transcription and Participates in Foxg1‐Related Encephalopathy
Source: Adv Sci (Weinh). 2024 Apr 6;11(24):2307953. doi: 10.1002/advs.202307953 (PMC11200012; doi:10.1002/advs.202307953)
Supplement: Supplementary file 5 — Supplemental Data 4 [file ADVS-11-2307953-s001.xlsx]

## Sheet: Basic information of Peaks
All peaks	Peaks in genes	Genes with peaks（at least one）
2449	1287	1000

## Sheet: IP-Menin_peak-gene
Peaks in genes	Genes with peaks（at least one）
Xkr4	Xkr4
Fam150a	Fam150a
Terf1	Terf1
Smap1	Smap1
Fam135a	Fam135a
Col9a1	Col9a1
Bai3	Bai3
Plekhb2	Plekhb2
Uggt1	Uggt1
Fam178b	Fam178b
Fam178b	Aff3
Aff3	Creg2
Aff3	Map4k4
Creg2	Pantr1
Map4k4	Pou3f3
Pantr1	2900092D14Rik
Pantr1	Pantr2
Pantr1	Uxs1
Pantr1	Gulp1
Pantr1	Pgap1
Pantr1	Mobq4
Pantr1	Mars2
Pantr1	Plcl1
Pou3f3	Spats2l
2900092D14Rik	Gm973
2900092D14Rik	Bmpr2
Pantr2	Pard3b
Pantr2	Nrp2
Pantr2	Adam23
Uxs1	Klf7
Gulp1	Idh1
Pgap1	Map2
Mobq4	Unc80
Mars2	Rpe
Plcl1	6030407O03Rik
Spats2l	Pnkd
Gm973	Tmbim1
Bmpr2	Usp37
Bmpr2	Dock10
Pard3b	Col4a4
Pard3b	A630001G21Rik
Nrp2	Agap1
Adam23	Scly
Klf7	D1Ertd622e
Idh1	Mycbp2
Map2	Phlpp1
Unc80	Bcl2
Rpe	D830032E09Rik
6030407O03Rik	Gli2
Pnkd	Dbi
Tmbim1	Dars
Pnkd	Mapkapk2
Usp37	Srgap2
Dock10	Dstyk
Col4a4	Golt1a
A630001G21Rik	Arl8a
Agap1	Nav1
Scly	Csrp1
D1Ertd622e	Kif21b
Mycbp2	Crb1
Phlpp1	Zbtb41
Bcl2	1700025G04Rik
D830032E09Rik	Mpzl1
Gli2	Pou2f1
Gli2	Fam78b
Gli2	Uck2
Dbi	Pbx1
Dars	Nos1ap
Mapkapk2	Olfml2b
Srgap2	Akt3
Srgap2	Zbtb18
Dstyk	Smyd3
Golt1a	Ush2a
Arl8a	Ptpn14
Nav1	Kcnh1
Csrp1	Plxna2
Kif21b	Lrp11
Crb1	Sash1
Zbtb41	Aig1
1700025G04Rik	Gpr126
Mpzl1	Map7
Pou2f1	Tbpl1
Fam78b	Moxd1
Uck2	Arhgap18
Pbx1	Lama2
Pbx1	Soga3
Pbx1	Nkain2
Pbx1	Marcks
Nos1ap	Nr2e1
Olfml2b	Pdss2
Akt3	Grik2
Zbtb18	Slc35f1
Smyd3	Fam184a
Ush2a	Serinc1
Ptpn14	Micu1
Kcnh1	Tspan15
Plxna2	Reep3
Lrp11	Cabin1
Sash1	Pcnt
Aig1	Ube2g2
Gpr126	Bc1
Map7	Palm
Tbpl1	Ptbp1
Moxd1	Arid3a
Moxd1	Sppl2b
Arhgap18	Chst11
Lama2	Appl2
Soga3	Tcp11l2
Nkain2	Ric8b
Nkain2	Nt5dc3
Marcks	Pah
Nr2e1	Scyl2
Pdss2	Anks1b
Grik2	Tmcc3
Slc35f1	Cradd
Slc35f1	Poc1b
Slc35f1	Nav3
Slc35f1	Ppm1h
Fam184a	Usp15
Serinc1	Fam19a2
Micu1	Slc16a7
Tspan15	Sarnp
Reep3	Mir3470a
Cabin1	Patz1
Pcnt	Sf3a1
Ube2g2	Kremen1
Bc1	Znrf3
Palm	Purb
Bc1	Tns3
Ptbp1	Cobl
Bc1	Meis1
Arid3a	Cep68
Sppl2b	Otx1
Chst11	Bcl11a
Chst11	Eml6
Appl2	D630024D03Rik
Tcp11l2	Slit3
Ric8b	Ccnjl
Nt5dc3	Adra1b
Pah	Clint1
Scyl2	Sgcd
Anks1b	Rasgef1c
Anks1b	Rnf130
Tmcc3	P4ha2
Cradd	Rapgef6
Poc1b	Anxa6
Nav3	Rnase12
Ppm1h	Tom1l2
Ppm1h	Mir6354
Usp15	Cdrt4
Fam19a2	Pmp22
Slc16a7	Cox10
Sarnp	Hs3st3a1
Mir3470a	Myh10
Patz1	Wscd1
Sf3a1	Pitpnm3
Kremen1	Smyd4
Znrf3	Vps53
Purb	Nxn
Tns3	Phf12
Tns3	Fam222b
Cobl	Traf4
Meis1	Suz12
Meis1	Rhbdl3
Meis1	Asic2
Cep68	Rffl
Otx1	Synrg
Bcl11a	Acaca
Eml6	Bcas3
D630024D03Rik	Cuedc1
Slit3	Msi2
Ccnjl	Cacna1g
Adra1b	Klhl11
Clint1	Zfp385c
Sgcd	Fzd2
Rasgef1c	Gjd3
Rnf130	C1ql1
P4ha2	Nsf
P4ha2	Mapt
Rapgef6	Itgb3
Anxa6	Pitpnc1
Rnase12	Map2k6
Tom1l2	Kcnj16
Mir6354	Sox9
Cdrt4	Slc39a11
Mir6354	Sdk2
Pmp22	Mir466n
Cox10	Ttyh2
Hs3st3a1	Btbd17
Myh10	Ict1
Wscd1	Gga3
Pitpnm3	Recql5
Smyd4	Cdk3-ps
Vps53	Ubald2
Nxn	Gm7367
Phf12	Sept9
Fam222b	Cyth1
Traf4	C1qtnf1
Suz12	Rbfox3
Rhbdl3	Rptor
Asic2	2810410L24Rik
Asic2	Bahcc1
Rffl	Itsn2
Synrg	Klhl29
Acaca	Trib2
Bcas3	Sox11
Cuedc1	Colec11
Msi2	Tssc1
Msi2	Myt1l
Msi2	Cog5
Msi2	Hbp1
Cacna1g	Cdhr3
Klhl11	Atxn7l1
Zfp385c	Dgkb
Fzd2	4930428E07Rik
Gjd3	Foxg1
C1ql1	3110039M20Rik
Nsf	Nubpl
Mapt	Akap6
Itgb3	Npas3
Pitpnc1	Ppp2r5e
Map2k6	Churc1
Kcnj16	Actn1
Sox9	Susd6
Sox9	Pcnx
Slc39a11	Sipa1l1
Sdk2	Tmed10
Sdk2	Mfsd7c
Mir466n	Tgfb3
Ttyh2	Ston2
Btbd17	Foxn3
Ict1	Rps6ka5
Gga3	Ccdc85c
Recql5	Evl
Cdk3-ps	Rian
Ubald2	Ppp1r13b
Gm7367	Cdca4
Sept9	Pacs2
Cyth1	Ptprn2
C1qtnf1	Pitrm1
C1qtnf1	Nid1
Rbfox3	Lyst
Rptor	Nme8
2810410L24Rik	Elmo1
Bahcc1	Fam65b
Bahcc1	2610307P16Rik
Bahcc1	Gmds
Itsn2	Slc22a23
Klhl29	Fars2
Trib2	Rreb1
Sox11	Phactr1
Colec11	Ipo9
Tssc1	Jarid2
Myt1l	Atxn1
Myt1l	Cap2
Myt1l	A330033J07Rik
Cog5	Ippk
Hbp1	Shc3
Hbp1	Grk6
Cdhr3	Pdlim7
Atxn7l1	Slc25a48
Dgkb	Ntrk2
Dgkb	Golm1
4930428E07Rik	Dapk1
Foxg1	Ptch1
Foxg1	Adcy2
3110039M20Rik	Nr2f1
3110039M20Rik	Gpr98
3110039M20Rik	Mef2c
3110039M20Rik	C130071C03Rik
3110039M20Rik	Vcan
3110039M20Rik	Atg10
3110039M20Rik	A830009L08Rik
3110039M20Rik	Hmgcr
3110039M20Rik	Arhgef28
3110039M20Rik	Tnpo1
Nubpl	Map1b
Akap6	Erbb2ip
Npas3	Itga2
Ppp2r5e	Flnb
Churc1	Kctd6
Actn1	Ptprg
Susd6	Gng2
Pcnx	Kcnk5
Sipa1l1	Camk2g
Tmed10	Vcl
Mfsd7c	Kat6b
Tgfb3	1700112E06Rik
Ston2	Zcchc24
Ston2	Arhgef3
Foxn3	Erc2
Foxn3	Cacna1d
Rps6ka5	Colq
Ccdc85c	Grid1
Evl	Tspan14
Rian	Peli2
Ppp1r13b	Slc35f4
Cdca4	3632451O06Rik
Pacs2	Hnrnpc
Ptprn2	Cmtm5
Pitrm1	Dhrs2
Nid1	Pck2
Lyst	Atp8a2
Nme8	Dleu2
Elmo1	Fzd3
Fam65b	Adra1d
Fam65b	Rb1
2610307P16Rik	Lpar6
Gmds	Lrch1
Slc22a23	Ccdc122
Slc22a23	Tnfsf11
Fars2	Pcdh17
Rreb1	Diap3
Phactr1	Pcdh9
Ipo9	Klf12
Jarid2	Sox21
Jarid2	Ipo5
Jarid2	Dock9
Atxn1	1700108J01Rik
Atxn1	Clybl
Cap2	Pcca
A330033J07Rik	Tmtc4
Ippk	Lifr
Shc3	Rai14
Grk6	Adamts12
Pdlim7	Mtmr12
Slc25a48	Pdzd2
Ntrk2	Myo10
Golm1	Sema5a
Dapk1	Rgs22
Ptch1	Zfpm2
Adcy2	Oxr1
Nr2f1	Csmd3
Nr2f1	Trps1
Gpr98	Eif3h
Mef2c	Anxa13
C130071C03Rik	Asap1
Vcan	Kcnq3
Atg10	Tg
A830009L08Rik	Ndrg1
Hmgcr	1700012I11Rik
Arhgef28	Zfat
Tnpo1	Ago2
Map1b	Mroh5
Erbb2ip	Exosc4
Erbb2ip	Enthd1
Itga2	Tnrc6b
Flnb	1810041L15Rik
Kctd6	Celsr1
Ptprg	Slc2a13
Gng2	Tmem117
Kcnk5	Nell2
Camk2g	Arid2
Vcl	Slc38a1
Kat6b	Pced1b
1700112E06Rik	4930578M01Rik
Zcchc24	Lima1
Zcchc24	Mir3473a
Arhgef3	Dip2b
Erc2	Abat
Cacna1d	Litaf
Colq	Snx29
Grid1	Fgd4
Tspan14	Dgkg
Peli2	Mb21d2
Slc35f4	Mir1195
3632451O06Rik	Xxylt1
Hnrnpc	Slc12a8
Cmtm5	Itgb5
Dhrs2	Kalrn
Pck2	Sema5b
Atp8a2	Dirc2
Atp8a2	Fam162a
Dleu2	Igsf11
Dleu2	Zbtb20
Dleu2	Bbx
Dleu2	Epha3
Fzd3	Cadm2
Adra1d	Robo1
Rb1	Robo2
Lpar6	Mir99ahg
Lrch1	App
Ccdc122	Grik1
Tnfsf11	Dyrk1a
Pcdh17	B3galt5
Diap3	Dscam
Pcdh9	A630089N07Rik
Klf12	Snx9
Sox21	6530411M01Rik
Ipo5	Qk
Dock9	Tcte2
1700108J01Rik	Wdr27
Clybl	Lix1
Pcca	Nudt3
Tmtc4	Anks1
Lifr	Zfand3
Rai14	Btbd9
Adamts12	Rab11b
Mtmr12	Slc25a27
Pdzd2	Ccnd3
Myo10	Rftn1
Myo10	Plcl2
Myo10	Kat2b
Sema5a	Rfx2
Rgs22	Efna5
Zfpm2	Fbxl17
Oxr1	AU016765
Oxr1	Rasgrp3
Csmd3	Thada
Trps1	Lrpprc
Eif3h	Ppm1b
Anxa13	1110020A21Rik
Asap1	Six3
Kcnq3	Srbd1
Kcnq3	1700011E24Rik
Tg	Kcnk12
Ndrg1	Fbxo11
1700012I11Rik	Foxn2
1700012I11Rik	Nrxn1
Zfat	Zeb1
Ago2	Ccny
Mroh5	Usp14
Exosc4	Mib1
Enthd1	Klhl14
Tnrc6b	Nol4
1810041L15Rik	4930455D15Rik
Celsr1	Sil1
Slc2a13	Arhgap26
Slc2a13	Ppp2r2b
Tmem117	Jakmip2
Tmem117	Mcc
Nell2	A930012L18Rik
Arid2	G630055G22Rik
Slc38a1	Mir467f
Pced1b	Sncaip
4930578M01Rik	Zfp608
Lima1	2023-03-03
Lima1	Megf10
Mir3473a	Chsy3
Dip2b	Hmgxb3
Abat	Pde6a
Litaf	Arhgef37
Snx29	Piezo2
Fgd4	Nedd4l
Dgkg	Mir466p
Mb21d2	Mir3473f
Mir1195	Zfp532
Xxylt1	Ccbe1
Slc12a8	Spire1
Itgb5	Ldlrad4
Itgb5	Tcf7l2
Kalrn	Zbtb7c
Sema5b	Slc14a2
Dirc2	Ccs
Fam162a	Slc22a20
Fam162a	Macrod1
Igsf11	Zbtb3
Zbtb20	Ahnak
Zbtb20	Zfp91
Zbtb20	Zfp91Cntf
Bbx	Psat1
Epha3	Gnaq
Epha3	Pcsk5
Cadm2	Rorb
Robo1	Tmem2
Robo2	Trpm3
Mir99ahg	Ptar1
Mir99ahg	Fxn
Mir99ahg	Pgm5
Mir99ahg	Ric1
Mir99ahg	Cpeb3
Mir99ahg	A330032B11Rik
App	Entpd1
Grik1	Got1
Dyrk1a	Btrc
B3galt5	Dpcd
Dscam	Sorcs3
A630089N07Rik	Zdhhc6
Snx9	Vti1a
Snx9	Slc18a2
6530411M01Rik	Emx2
Qk	Fam204a
Tcte2	Nanos1
Wdr27	Grk5
Lix1	Camk1d
Lix1	Celf2
Nudt3	Itih5
Anks1	8030442B05Rik
Zfand3	Skida1
Btbd9	Mir7655
Rab11b	Mllt10
Slc25a27	Arhgap21
Ccnd3	Gpr158
Rftn1	Vav2
Plcl2	Olfm1
Kat2b	Ak8
Rfx2	Med27
Efna5	Urm1
Efna5	Ncs1
Fbxl17	Prrc2b
AU016765	Golga2
Rasgrp3	Naif1
Rasgrp3	Pbx3
Thada	Cntrl
Lrpprc	Stom
Ppm1b	Lhx2
1110020A21Rik	Psmb7
Six3	Kynu
Srbd1	Arhgap15
1700011E24Rik	Zeb2
Kcnk12	Mbd5
Fbxo11	Kif5c
Foxn2	Gm13497
Nrxn1	Tnfaip6
Nrxn1	Fmnl2
Zeb1	Rbms1
Zeb1	Kcnh7
Ccny	Stk39
Usp14	Cers6
Mib1	Dync1i2
Klhl14	Slc25a12
Nol4	Metap1d
4930455D15Rik	Rapgef4
Sil1	Zak
Arhgap26	6430710C18Rik
Ppp2r2b	Sp9
Jakmip2	Chn1
Mcc	Zfp385b
Mcc	Ube2e3
A930012L18Rik	Pde1a
G630055G22Rik	Med19
Mir467f	Tmx2
Sncaip	Ambra1
Zfp608	Tspan18
2023-03-03	Lrrc4c
Megf10	Ldlrad3
Megf10	Pamr1
Chsy3	Slc1a2
Chsy3	D430041D05Rik
Hmgxb3	Wt1os
Pde6a	Pax6
Arhgef37	Lgr4
Piezo2	Meis2
Nedd4l	2810405F15Rik
Nedd4l	Rasgrp1
Mir466p	A430105I19Rik
Mir3473f	Ccdc32
Zfp532	Gm14207
Ccbe1	Sema6d
Spire1	Gm14005
Ldlrad4	Ptpra
Tcf7l2	4930402H24Rik
Tcf7l2	Mir3098
Tcf7l2	Smox
Tcf7l2	4921508D12Rik
Tcf7l2	Hao1
Zbtb7c	Plcb1
Slc14a2	Jag1
Slc14a2	Kif16b
Ccs	Ralgapa2
Slc22a20	Nkx2-2
Macrod1	Snph
Zbtb3	Nol4l
Ahnak	Snta1
Ahnak	Cbfa2t2
Zfp91	Ctnnbl1
Zfp91Cntf	Dhx35
Psat1	Chd6
Gnaq	Ptprt
Pcsk5	Tox2
Pcsk5	Rims4
Rorb	Stk4
Tmem2	Elmo2
Trpm3	Slc9a8
Ptar1	Spata2
Fxn	Nfatc2
Pgm5	Bmp7
Ric1	Pmepa1
Cpeb3	Cdh4
A330032B11Rik	Mrps28
Entpd1	Cyp7b1
Slit3	Spata16
Slit3	Fndc3b
Slit3	Mecom
Got1	Mfn1
Btrc	Sox2ot
Dpcd	Sox2
Sorcs3	1810062G17Rik
Zdhhc6	Gm11548
Vti1a	Gm5148
Slc18a2	Setd7
Emx2	Maml3
Fam204a	Frem2
Nanos1	Dclk1
Grk5	Nbea
Camk1d	Wwtr1
Celf2	Ankub1
Celf2	Tsc22d2
Celf2	Med12l
Itih5	P2ry12
8030442B05Rik	Mbnl1
Skida1	Arhgef26
Mir7655	Gm21949
Mllt10	Schip1
Arhgap21	Smc4
Gpr158	Ppm1l
Vav2	Gm6634
Olfm1	Fam198b
Ak8	Trim2
Med27	Fbxw7
Med27	Lrba
Med27	Lmna
Urm1	Adar
Ncs1	Ensa
Ncs1	Polr3c
Prrc2b	Notch2
Golga2	Igsf3
Naif1	Magi3
Pbx3	Chia1
Cntrl	Ahcyl1
Stom	Sort1
Lhx2	Sars
Psmb7	Slc30a7
Kynu	Slc44a3
Arhgap15	Arsj
Zeb2	Camk2d
Zeb2	Alpk1
Zeb2	5730508B09Rik
Zeb2	Col25a1
Mbd5	Gstcd
Kif5c	Tet2
Kif5c	Cxxc4
Kif5c	Slc39a8
Gm13497	4933401H06Rik
Tnfaip6	Rap1gds1
Fmnl2	Unc5c
Rbms1	Bmpr1b
Rbms1	Sh3glb1
Kcnh7	Fam110b
Stk39	1700123O12Rik
Cers6	Runx1t1
Cers6	Necab1
Dync1i2	Nkain3
Slc25a12	Pou3f2
Metap1d	Epha7
Metap1d	Bach2
Rapgef4	Ankrd6
Zak	Rragd
6430710C18Rik	Ube2j1
Sp9	Mob3b
Chn1	B4galt1
Zfp385b	Bag1
Ube2e3	Dnaic1
Pde1a	Msantd3
Med19	Slc44a1
Tmx2	Palm2
Ambra1	Snx30
Tspan18	Bspry
Lrrc4c	Rgs3
Ldlrad3	Col27a1
Ldlrad3	Whrn
Pamr1	Astn2
Slc1a2	Cdk5rap2
D430041D05Rik	Ptprd
Wt1os	Nfib
Pax6	Sh3gl2
Lgr4	Focad
Meis2	Nfia
Meis2	Pde4b
Meis2	Sgip1
Meis2	Ppap2b
Meis2	Ssbp3
2810405F15Rik	Osbpl9
Rasgrp1	Calr4
A430105I19Rik	Cdkn2c
Ccdc32	Elavl4
Gm14207	Agbl4
Sema6d	Trabd2b
Sema6d	Pik3r3
Sema6d	Mast2
Gm14005	Kdm4a
Ptpra	Hivep3
4930402H24Rik	Nfyc
Mir3098	Macf1
Smox	1700057H15Rik
4921508D12Rik	Grik3
Hao1	Phc2
Plcb1	Epb4.1
Jag1	Man1c1
Kif16b	Tmem57
Ralgapa2	Asap3
Ralgapa2	Ephb2
Nkx2-2	Tmco4
Snph	Pax7
Nol4l	Arhgef10l
Snta1	Spen
Cbfa2t2	Efhd2
Cbfa2t2	Fhad1
Cbfa2t2	Casz1
Ctnnbl1	Camta1
Dhx35	Prdm16
Chd6	5930403L14Rik
Ptprt	Plekhn1
Ptprt	Dhrsx
Tox2	Cdk6
Rims4	Cdk14
Stk4	Cacna2d1
Elmo2	Sema3c
Slc9a8	Gsap
Spata2	Kmt2e
Nfatc2	Srpk2
Bmp7	1700096K18Rik
Pmepa1	Il6
Cdh4	Ablim2
Cdh4	Afap1
Mrps28	Sorcs2
Cyp7b1	Lcorl
Spata16	Stim2
Fndc3b	Nwd2
Mecom	0610040J01Rik
Mfn1	Limch1
Sox2ot	Atp8a1
Sox2ot	Chic2
Sox2ot	Pdgfra
Sox2ot	Mir1191
Sox2	Nmu
Sox2ot	Epha5
Sox2ot	Slc4a4
Sox2ot	Adamts3
Sox2ot	Naaa
Sox2ot	Art3
Sox2ot	Shroom3
Sox2ot	Sept11
Sox2ot	Cnot6l
Sox2ot	A930011G23Rik
1810062G17Rik	Aff1
Gm11548	Sparcl1
Gm5148	Lrrc8d
Setd7	Tgfbr3
Maml3	Evi5
Frem2	Idua
Dclk1	Ttc28
Nbea	Mn1
Wwtr1	Myo18b
Ankub1	Sgsm1
Tsc22d2	Coro1c
Med12l	Cit
P2ry12	Ksr2
Mbnl1	2810006K23Rik
Arhgef26	Cdk2ap1
Arhgef26	Ncor2
Arhgef26	Auts2
Gm21949	Limk1
Schip1	Baz1b
Gm21949	Hip1
Schip1	Cux1
Smc4	Sun1
Smc4	3110082I17Rik
Smc4	Amz1
Ppm1l	Sdk1
Ppm1l	Mmd2
Gm6634	Tnrc18
Fam198b	Cyth3
Trim2	Ccz1
Trim2	Gm8579
Trim2	Ppp1r9a
Fbxw7	Dync1i1
Lrba	Glcci1
Lmna	Thsd7a
Adar	Foxp2
Ensa	Cttnbp2
Polr3c	Gpr37
Notch2	Snd1
Notch2	Calu
Igsf3	Klhdc10
Igsf3	Plxna4
Magi3	Exoc4
Chia1	Ptn
Ahcyl1	Hipk2
Sort1	Dennd2a
Sars	Mir1950
Slc30a7	Ezh2
Slc44a3	Hibadh
Arsj	Jazf1
Camk2d	Chn2
Camk2d	Scrn1
Alpk1	Fam13a
5730508B09Rik	St3gal5
Col25a1	Atoh8
Gstcd	Tcf7l1
Tet2	Ctnna2
Cxxc4	Tet3
Slc39a8	Dguok
4933401H06Rik	Eefsec
Rap1gds1	Klf15
Unc5c	Iqsec1
Bmpr1b	Slc6a6
Bmpr1b	Cnksr3
Sh3glb1	Lrig1
Fam110b	Suclg2
1700123O12Rik	Frmd4b
Runx1t1	Pdzrn3
Necab1	Itpr1
Nkain3	Srgap3
Nkain3	Setd5
Pou3f2	Atg7
Pou3f2	Lrtm2
Epha7	Cacna2d4
Bach2	Fbxl14
Ankrd6	Wnt5b
Rragd	Cecr2
Ube2j1	Vwf
Mob3b	9330179D12Rik
Mob3b	Tulp3
B4galt1	Etv6
Bag1	Cdkn1b
Dnaic1	Grin2b
Msantd3	Ptpro
Slc44a1	Slco1c1
Palm2	Sox5
Snx30	Usp29
Bspry	Nova2
Rgs3	Opa3
Rgs3	Erf
Col27a1	Timm50
Whrn	Actn4
Astn2	Dpy19l3
Astn2	Zfp536
Cdk5rap2	Lmtk3
Ptprd	Sergef
Nfib	Nav2
Nfib	Gabrg3
Sh3gl2	Mtmr10
Focad	Apba2
Nfia	Tjp1
Nfia	Lrrk1
Nfia	Lrrc28
Nfia	Igf1r
Nfia	Mctp2
Nfia	Rgma
Nfia	1810026B05Rik
Nfia	Sv2b
Nfia	Akap13
Pde4b	AI854517
Sgip1	Sema4b
Ppap2b	Homer2
Ssbp3	Btbd1
Ssbp3	Abhd17c
Osbpl9	Mpp2
Calr4	Rab30
Cdkn2c	Tenm4
Elavl4	Gm15413
Agbl4	Ppfibp2
Trabd2b	St5
Pik3r3	Galnt18
Mast2	Mical2
Kdm4a	Tead1
Hivep3	Sox6
Nfyc	Xylt1
Macf1	Smg1
Macf1	Cdr2
Macf1	Qprt
Macf1	Fgfr2
1700057H15Rik	Fam53b
Grik3	Dhx32
Phc2	Dock1
Phc2	Ebf4
Epb4.1	Stk32c
Man1c1	Inpp5a
Tmem57	Cd81
Asap3	Kcnq1
Ephb2	Ano1
Tmco4	Efnb2
Pax7	Myo16
Pax7	Gm5607
Arhgef10l	Sox1
Spen	Dlgap2
Efhd2	Arhgef10
Efhd2	Csmd1
Fhad1	Angpt2
Casz1	Mcph1
Casz1	Tacc1
Camta1	Gpr124
Camta1	Gtf2e2
Prdm16	Smim18
Prdm16	Pdgfrl
5930403L14Rik	Mtus1
Prdm16	Sorbs2
Plekhn1	Enpp6
Dhrsx	Stox2
Cdk6	Tenm3
Cdk14	Sap30
Cacna2d1	Sh3rf1
Sema3c	Spock3
Gsap	2023-03-01
Kmt2e	Gatad2a
Srpk2	Ano8
1700096K18Rik	Slc27a1
Il6	Tom1
Ablim2	Zfp827
Afap1	Smad1
Afap1	Gab1
Sorcs2	Inpp4b
Lcorl	Cacna1a
Stim2	Nfix
Nwd2	Sall1
0610040J01Rik	Chd9
Limch1	Fto
Limch1	Lpcat2
Limch1	Gnao1
Limch1	Fam192a
Atp8a1	Gpr56
Chic2	Cmtm1
Pdgfra	Tango6
Mir1191	Sntb2
Nmu	Wwp2
Epha5	Marveld3
Slc4a4	Bcar1
Adamts3	Wwox
Naaa	Cdyl2
Art3	Cdh13
Shroom3	Gse1
Sept11	Cbfa2t3
Cnot6l	2310022B05Rik
Cnot6l	Pard3
A930011G23Rik	Gria4
A930011G23Rik	Fat3
Aff1	Dnm2
Aff1	Smarca4
Sparcl1	Kank2
Lrrc8d	Dpy19l1
Tgfbr3	Ntm
Tgfbr3	St14
Evi5	Kirrel3
Idua	St3gal4
Ttc28	Fez1
Ttc28	Pknox2
Mn1	2610203C20Rik
Mn1	4930546K05Rik
Mn1	Hinfp
Mn1	Pcsk7
Myo18b	Zbtb16
Sgsm1	Ncam1
Coro1c	Sik2
Cit	Kdelc2
Ksr2	Lingo1
2810006K23Rik	Ppcdc
Cdk2ap1	Cplx3
Ncor2	Arid3b
Auts2	Thsd4
Auts2	Coro2b
Auts2	Iqch
Auts2	Aagab
Auts2	Smad3
Auts2	Vwa9
Limk1	Igdcc4
Baz1b	Cilp
Hip1	Trip4
Cux1	Car12
Cux1	Tln2
Sun1	Rora
3110082I17Rik	Myo1e
Amz1	Myzap
Sdk1	Tcf12
Sdk1	Fam214a
Mmd2	Tmod2
Tnrc18	Mlip
Tnrc18	Lrrc1
Cyth3	Ick
Ccz1	Rnf7
Gm8579	Spsb4
Ppp1r9a	Ephb1
Dync1i1	Ryk
Glcci1	Rab6b
Glcci1	Tmem108
Thsd7a	4932413F04Rik
Foxp2	Cacna2d2
Cttnbp2	Dag1
Gpr37	Mlh1
Snd1	Trank1
Calu	Arpp21
Klhdc10	Clasp2
Plxna4	Stt3b
Exoc4	Rbms3
Exoc4	Itga9
Ptn	Ctdspl
Ptn	Myrip
Hipk2	Trak1
Dennd2a	Topaz1
Mir1950	Bcor
Ezh2	Il13ra1
Hibadh	Fgf13
Jazf1	Dmd
Chn2	Uba2
Scrn1	Hdac8
Fam13a	Srpx2
St3gal5	Nhs
Atoh8	Reps2
Tcf7l1	Gemin8
Ctnna2	Gpm6b
Tet3
Dguok
Eefsec
Klf15
Iqsec1
Slc6a6
Cnksr3
Cnksr3
Cnksr3
Lrig1
Lrig1
Suclg2
Frmd4b
Frmd4b
Frmd4b
Pdzrn3
Pdzrn3
Itpr1
Srgap3
Srgap3
Setd5
Atg7
Lrtm2
Cacna2d4
Lrtm2
Cacna2d4
Fbxl14
Wnt5b
Cecr2
Vwf
9330179D12Rik
Tulp3
Etv6
Cdkn1b
Cdkn1b
Cdkn1b
Grin2b
Ptpro
Slco1c1
Slco1c1
Sox5
Usp29
Nova2
Nova2
Opa3
Erf
Timm50
Actn4
Dpy19l3
Zfp536
Lmtk3
Sergef
Nav2
Gabrg3
Mtmr10
Apba2
Tjp1
Lrrk1
Lrrc28
Igf1r
Igf1r
Mctp2
Rgma
1810026B05Rik
Sv2b
Akap13
AI854517
AI854517
AI854517
AI854517
AI854517
AI854517
AI854517
Sema4b
Sema4b
Homer2
Btbd1
Abhd17c
Mpp2
Rab30
Rab30
Tenm4
Tenm4
Tenm4
Tenm4
Gm15413
Tenm4
Ppfibp2
St5
Galnt18
Mical2
Tead1
Tead1
Tead1
Tead1
Sox6
Sox6
Xylt1
Xylt1
Smg1
Cdr2
Qprt
Fgfr2
Fam53b
Dhx32
Dock1
Ebf4
Stk32c
Inpp5a
Cd81
Kcnq1
Ano1
Efnb2
Myo16
Gm5607
Gm5607
Gm5607
Sox1
Gm5607
Sox1
Gm5607
Sox1
Gm5607
Dlgap2
Arhgef10
Csmd1
Angpt2
Mcph1
Tacc1
Gpr124
Gtf2e2
Smim18
Pdgfrl
Mtus1
Sorbs2
Enpp6
Stox2
Stox2
Stox2
Tenm3
Sap30
Sh3rf1
Spock3
2023-03-01
Gatad2a
Ano8
Ano8
Slc27a1
Tom1
Zfp827
Smad1
Smad1
Gab1
Inpp4b
Inpp4b
Cacna1a
Nfix
Nfix
Nfix
Sall1
Sall1
Sall1
Chd9
Chd9
Chd9
Fto
Lpcat2
Gnao1
Fam192a
Gpr56
Cmtm1
Tango6
Sntb2
Wwp2
Wwp2
Wwp2
Marveld3
Bcar1
Wwox
Wwox
Cdyl2
Cdh13
Gse1
Gse1
Cbfa2t3
Cbfa2t3
Cbfa2t3
2310022B05Rik
Pard3
Gria4
Fat3
Fat3
Dnm2
Smarca4
Kank2
Dpy19l1
Ntm
St14
Kirrel3
St3gal4
Fez1
Pknox2
2610203C20Rik
2610203C20Rik
4930546K05Rik
Hinfp
Pcsk7
Zbtb16
Ncam1
Sik2
Kdelc2
Lingo1
Ppcdc
Cplx3
Arid3b
Thsd4
Thsd4
Thsd4
Coro2b
Iqch
Aagab
Smad3
Vwa9
Igdcc4
Cilp
Trip4
Car12
Tln2
Tln2
Rora
Myo1e
Myo1e
Myzap
Tcf12
Fam214a
Fam214a
Tmod2
Mlip
Lrrc1
Ick
Rnf7
Spsb4
Ephb1
Ryk
Rab6b
Tmem108
Tmem108
4932413F04Rik
Tmem108
Tmem108
Cacna2d2
Dag1
Mlh1
Trank1
Arpp21
Clasp2
Stt3b
Rbms3
Rbms3
Itga9
Ctdspl
Myrip
Myrip
Trak1
Topaz1
Bcor
Bcor
Il13ra1
Fgf13
Dmd
Dmd
Uba2
Hdac8
Srpx2
Nhs
Nhs
Bc1
Reps2
Gemin8
Gpm6b
