# Supplementary material for: Menin Deficiency Induces Autism‐Like Behaviors by Regulating Foxg1 Transcription and Participates in Foxg1‐Related Encephalopathy
Source: Adv Sci (Weinh). 2024 Apr 6;11(24):2307953. doi: 10.1002/advs.202307953 (PMC11200012; doi:10.1002/advs.202307953)
Supplement: Supplementary file 6 — Supplemental Data 5 [file ADVS-11-2307953-s007.xlsx]

## Sheet: igG_peak_gene
gene	peak_pos
Tcea1	up5k
Pcmtd1	up5k
Rrs1	up5k
Cspp1	up5k
Gm6060	up5k
Gm6060	up5k
Rdh10	up5k
Paqr8	up5k
Efhc1	up5k
Gm28287	up5k
Gm16327	up5k
Gm37580	up5k
Gm10222	up5k
Gm28437	up5k
Gm18443	up5k
Dst	up5k
Gm28631	up5k
Gm28306	up5k
Fer1l5	up5k
Fam178b	up5k
Vwa3b	up5k
Inpp4a	up5k
Unc50	up5k
Gm26805	up5k
Mrpl30	up5k
Eif5b	up5k
2610300A13Rik	up5k
Gm37309	up5k
Gm37623	up5k
Pou3f3	up5k
Mrps9	up5k
Gpr45	up5k
Ecrg4	up5k
Gm29155	up5k
Mettl21e	up5k
Gm5976	up5k
Hibch	up5k
Coq10b	up5k
Hspe1	up5k
Mob4	up5k
Plcl1	up5k
Gm4081	up5k
Gm4081	up5k
Maip1	up5k
Aox1	up5k
Bzw1	up5k
G730003C15Rik	up5k
Fzd7	up5k
Gm973	up5k
Bmpr2	up5k
Fam117b	up5k
Gm37531	up5k
Carf	up5k
Nbeal1	up5k
Cyp20a1	up5k
Abi2	up5k
Eef1b2	up5k
Adam23	up5k
Creb1	up5k
Pikfyve	up5k
Gm28927	up5k
Gm38218	up5k
Pecr	up5k
Smarcal1	up5k
Pnkd	up5k
Gm37931	up5k
Ctdsp1	up5k
Cnot9	up5k
Plcd4	up5k
Bcs1l	up5k
Ttll4	up5k
Cdk5r2	up5k
Cryba2	up5k
Slc23a3	up5k
Zfand2b	up5k
Atg9a	up5k
Ankzf1	up5k
Obsl1	up5k
Gm15181	up5k
Gm10555	up5k
Agfg1	up5k
Fbxo36	up5k
ENSMUSG00000096802	up5k
ENSMUSG00000096802	up5k
Rpl19-ps1	up5k
A530032D15Rik	up5k
Gm10553	up5k
A530040E14Rik	up5k
A530040E14Rik	up5k
Gm16038	up5k
ENSMUSG00000089763	up5k
Gm6264	up5k
Gm7609	up5k
Gm7609	up5k
Gm16028	up5k
Gm16026	up5k
Gm2619	up5k
Gm2619	up5k
Gm7281	up5k
ENSMUSG00000096292	up5k
Gm52951	up5k
Gm16094	up5k
Gm10552	up5k
Gm28884	up5k
Psmd1	up5k
Armc9	up5k
Ptma	up5k
Cops7b	up5k
Gm37447	up5k
Gigyf2	up5k
Trpm8	up5k
Arl4c	up5k
Sh3bp4	up5k
Ube2f	up5k
Per2	up5k
Traf3ip1	up5k
Asb1	up5k
Gpc1	up5k
Dusp28	up5k
Ppp1r7	up5k
Ano7	up5k
Septin2	up5k
Farp2	up5k
Ing5	up5k
Gin1	up5k
Rnf152	up5k
Relch	up5k
Zcchc2	up5k
Phlpp1	up5k
Vps4b	up5k
Clasp1	up5k
Gm28467	up5k
Tmem185b	up5k
3110009E18Rik	up5k
Ccdc93	up5k
Gm15392	up5k
Slc35f5	up5k
Ccnt2	up5k
Rab3gap1	up5k
R3hdm1	up5k
Dars	up5k
Yod1	up5k
Gm28914	up5k
Srgap2	up5k
Fam72a	up5k
Rab7b	up5k
Nucks1	up5k
Nuak2	up5k
Nuak2	up5k
Tmcc2	up5k
Rbbp5	up5k
Gm29257	up5k
Ppp1r15b	up5k
Plekha6	up5k
Optc	up5k
Tmem183a	up5k
Adipor1	up5k
Klhl12	up5k
Kdm5b	up5k
Ptpn7	up5k
Gpr37l1	up5k
Nav1	up5k
Phlda3	up5k
Kif21b	up5k
Inava	up5k
Ddx59	up5k
1700006P03Rik	up5k
Uchl5	up5k
Tpr	up5k
Gm8941	up5k
Trmt1l	up5k
Edem3	up5k
Gm28610	up5k
Arpc5	up5k
Glul	up5k
Stx6	up5k
Stx6	up5k
Acbd6	up5k
Cep350	up5k
Gm9694	up5k
Soat1	up5k
Abl2	up5k
Gm10531	up5k
Rasal2	up5k
2810025M15Rik	up5k
Cop1	up5k
Gm38039	up5k
Mrps14	up5k
4933417C20Rik	up5k
Rc3h1	up5k
Pigc	up5k
2810442N19Rik	up5k
Vamp4	up5k
Kifap3	up5k
Mettl18	up5k
Sele	up5k
Slc19a2	up5k
Mpc2	up5k
Gm18407	up5k
Creg1	up5k
Cd247	up5k
Pou2f1	up5k
Tada1	up5k
Fam78b	up5k
3110045C21Rik	up5k
Sh2d1b2	up5k
Cfap126	up5k
Mpz	up5k
Apoa2	up5k
Apoa2	up5k
Adamts4	up5k
Usp21	up5k
Alyref2	up5k
Dcaf8	up5k
Kcnj10	up5k
Sdccag8	up5k
Gm37106	up5k
Zbtb18	up5k
Catspere2	up5k
Desi2	up5k
Cox20	up5k
Gm38300	up5k
Efcab2	up5k
Gm5561	up5k
Cnst	up5k
H3f3aos	up5k
Sde2	up5k
Lefty1	up5k
Gm36961	up5k
Cnih4	up5k
Srp9	up5k
Trp53bp2	up5k
Susd4	up5k
Gm37339	up5k
Gm37785	up5k
Eprs	up5k
Gm37849	up5k
Gm19058	up5k
Gm15509	up5k
Ptpn14	up5k
Rps6kc1	up5k
Nsl1	up5k
Nenf	up5k
Gm2272	up5k
Gm37688	up5k
Ints7	up5k
Gm38037	up5k
Slc30a1	up5k
Gm10516	up5k
Traf3ip3	up5k
Gm38118	up5k
9230019H11Rik	up5k
9230019H11Rik	up5k
Armt1	up5k
Rgs17	up5k
Nup43	up5k
Katna1	up5k
Adgb	up5k
Fbxo30	up5k
Cited2	up5k
Reps1	up5k
Ifngr1	up5k
Bclaf1	up5k
Ahi1	up5k
Ccn2	up5k
Med23	up5k
Hddc2	up5k
Hdac2	up5k
Rev3l	up5k
Cdk19os	up5k
Cdk19	up5k
Cdc40	up5k
Wasf1	up5k
Cd164	up5k
Gm17196	up5k
Cep57l1	up5k
Sesn1	up5k
Afg1l	up5k
Snx3	up5k
Sec63	up5k
Pdss2	up5k
Cd24a	up5k
Dcbld1	up5k
Rps19-ps10	up5k
Nus1	up5k
Fam184a	up5k
Man1a	up5k
Hsf2	up5k
AW822073	up5k
Gm10807	up5k
Gm10807	up5k
Duxf3	up5k
Gm4981	up5k
Gm4981	up5k
Gm19459	up5k
Lims1	up5k
Ranbp2	up5k
Sowahc	up5k
P4ha1	up5k
Micu1	up5k
Dnajb12	up5k
Sar1a	up5k
Tacr2	up5k
Hk1os	up5k
4930507D05Rik	up5k
Slc25a16	up5k
Rufy2	up5k
Pbld2	up5k
Herc4	up5k
Dnajc12	up5k
Ctnna3	up5k
Rtkn2	up5k
Ccdc6	up5k
Slc16a9	up5k
Ipmk	up5k
Ipmk	up5k
Zwint	up5k
Rab36	up5k
Specc1l	up5k
Adora2a	up5k
Snrpd3	up5k
Slc5a4a	up5k
Lss	up5k
Gm9639	up5k
Trpm2	up5k
Pwp2	up5k
Gm9978	up5k
Ilvbl	up5k
Cdc34	up5k
Bsg	up5k
Prss57	up5k
Med16	up5k
R3hdm4	up5k
Wdr18	up5k
Cnn2	up5k
Sbno2	up5k
Stk11	up5k
Atp5d	up5k
Fam174c	up5k
Pwwp3a	up5k
Ndufs7	up5k
Dazap1	up5k
Gm15122	up5k
2310011J03Rik	up5k
Reep6	up5k
Uqcr11	up5k
2610034O05Rik	up5k
Gm49322	up5k
Csnk1g2	up5k
Izumo4	up5k
Dot1l	up5k
Sf3a2	up5k
Jsrp1	up5k
Oaz1	up5k
Lmnb2	up5k
Diras1	up5k
Eef2	up5k
4930442H23Rik	up5k
Dapk3	up5k
Atcayos	up5k
Zfr2	up5k
Apba3	up5k
Pip5k1c	up5k
Cactin	up5k
Dohh	up5k
Gm15917	up5k
Gm15917	up5k
BC025920	up5k
Ankrd24	up5k
Gm10778	up5k
Zfp433	up5k
ENSMUSG00000087481	up5k
Tdg	up5k
Washc4	up5k
Nuak1	up5k
Tcp11l2	up5k
Polr3b	up5k
Ric8b	up5k
Tmem263	up5k
Bpifc	up5k
Fbxo7	up5k
Ttc41	up5k
Nt5dc3	up5k
1700113H08Rik	up5k
Anks1b	up5k
Ikbip	up5k
Cdk17	up5k
Elk3	up5k
Lta4h	up5k
Fgd6	up5k
Ndufa12	up5k
Ube2n	up5k
Btg1	up5k
Atp2b1	up5k
Poc1b	up5k
Phxr2	up5k
Dusp6	up5k
Csl	up5k
Cep290	up5k
Slc6a15	up5k
Ccdc59	up5k
Ppp1r12a	up5k
Pawr	up5k
Rpl6l	up5k
Osbpl8	up5k
Bbs10	up5k
Nap1l1	up5k
Caps2	up5k
Zfc3h1	up5k
Best3	up5k
Cct2	up5k
Mdm1	up5k
Il22	up5k
Ctdsp2	up5k
Mettl1	up5k
Cdk4	up5k
Dtx3	up5k
Ddit3	up5k
Ddit3	up5k
R3hdm2	up5k
Rdh7	up5k
Rbms2	up5k
Gls2	up5k
Stat2	up5k
Pan2	up5k
Cnpy2	up5k
Cs	up5k
Rnf41	up5k
Rnf41	up5k
Smarcc2	up5k
Myl6b	up5k
Rpl41	up5k
Erbb3	up5k
Rab5b	up5k
Cdk2	up5k
Pym1	up5k
Dnajc14	up5k
Dnajc14	up5k
Or10p21	up5k
Or6c213	up5k
Pisd-ps1	up5k
Sfi1	up5k
Sfi1	up5k
Sfi1	up5k
Sfi1	up5k
Sfi1	up5k
Gm11399	up5k
Gm11400	up5k
Gm11400	up5k
Drg1	up5k
Gm12735	up5k
Fau-ps2	up5k
Eif4enif1	up5k
Tcn2	up5k
Pes1	up5k
Lif	up5k
Gm11960	up5k
Ewsr1	up5k
Rhbdd3	up5k
Kremen1	up5k
Xbp1	up5k
Ube2d-ps	up5k
Myl7	up5k
A730071L15Rik	up5k
Ogdh	up5k
Zmiz2	up5k
Gm11970	up5k
Ccm2	up5k
Gm11978	up5k
Ramp3	up5k
Adcy1	up5k
Spata48	up5k
Ikzf1	up5k
Ddc	up5k
Cobl	up5k
Cobl	up5k
Ppp3r1	up5k
Meis1	up5k
Spred2	up5k
Rab1a	up5k
Gm12033	up5k
Sertad2	up5k
Peli1	up5k
Ehbp1	up5k
Ehbp1	up5k
Tmem17	up5k
Zrsr1	up5k
Xpo1	up5k
Usp34	up5k
Ppp4r3b	up5k
Ppp4r3b	up5k
Ccdc88a	up5k
Clhc1	up5k
Rtn4	up5k
Cpeb4	up5k
Nprl3	up5k
Ubtd2	up5k
Fbxw11	up5k
Dock2	up5k
Pank3	up5k
Pank3	up5k
Pwwp2a	up5k
Gm37695	up5k
Gm12158	up5k
Dppa1	up5k
Mgat1	up5k
Mapk9	up5k
Rnf130	up5k
Tbc1d9b	up5k
Mgat4b	up5k
Canx	up5k
Hnrnph1	up5k
Phykpl	up5k
Nhp2	up5k
Sec24a	up5k
Cdkn2aipnl	up5k
Gm12204	up5k
Ppp2ca	up5k
Gm12206	up5k
Skp1	up5k
Vdac1	up5k
Aff4	up5k
Gdf9	up5k
Kif3a	up5k
Slc22a4	up5k
Gm2a	up5k
Slc36a1	up5k
Gm12235	up5k
G3bp1	up5k
Sap30l	up5k
Cnot8	up5k
Mrpl22	up5k
Zfp692	up5k
Zfp672	up5k
Sh3bp5l	up5k
Gm12251	up5k
Trim58	up5k
Gm12258	up5k
Gm12257	up5k
Mrpl55	up5k
Arf1	up5k
Wnt9a	up5k
Gm12263	up5k
Gm16062	up5k
Nt5m	up5k
Rai1	up5k
Tom1l2	up5k
Drc3	up5k
Gid4	up5k
Shmt1	up5k
Map2k3	up5k
B9d1	up5k
Ttc19	up5k
Cenpv	up5k
Ubb	up5k
Lrrc75a	up5k
Tvp23b	up5k
Zkscan6	up5k
Gm12303	up5k
Pik3r6	up5k
Myh10	up5k
Slc25a35	up5k
Aurkb	up5k
Gm12306	up5k
Per1	up5k
Aloxe3	up5k
Aloxe3	up5k
Rnf227	up5k
Naa38	up5k
Dnah2	up5k
Dnah2os	up5k
Trp53	up5k
Fxr2	up5k
Cd68	up5k
Senp3	up5k
Senp3	up5k
Slc35g3	up5k
Tmem102	up5k
Tmem256	up5k
Plscr3	up5k
Neurl4	up5k
Gps2	up5k
Gm12310	up5k
Ctdnep1	up5k
Gabarap	up5k
Gabarap	up5k
Dvl2	up5k
Dvl2	up5k
Rnasek	up5k
Arrb2	up5k
Cxcl16	up5k
Psmb6	up5k
Pld2	up5k
Mink1	up5k
Slc25a11	up5k
Rnf167	up5k
Eno3	up5k
Camta2	up5k
Rabep1	up5k
Rpain	up5k
Derl2	up5k
Mis12	up5k
Txndc17	up5k
Txndc17	up5k
Mybbp1a	up5k
Ube2g1	up5k
Camkk1	up5k
Ncbp3	up5k
Tax1bp3	up5k
Cluh	up5k
Mettl16	up5k
Mnt	up5k
Sgsm2	up5k
Tsr1	up5k
Smg6	up5k
Ovca2	up5k
Smyd4	up5k
Serpinf2	up5k
Tlcd2	up5k
Scarf1	up5k
Slc43a2	up5k
Slc43a2	up5k
Inpp5k	up5k
Crk	up5k
Ywhae	up5k
Doc2b	up5k
Tlcd3a	up5k
Dbil5	up5k
Timm22	up5k
Slc6a4	up5k
Nufip2	up5k
Gm11191	up5k
Myo18a	up5k
Gm10277	up5k
Sez6	up5k
Phf12	up5k
Dhrs13	up5k
Traf4	up5k
Traf4	up5k
Nek8	up5k
Rpl23a	up5k
Proca1	up5k
Sdf2	up5k
Bltp2	up5k
Vtn	up5k
Ift20	up5k
Nf1	up5k
Suz12	up5k
Rnf135	up5k
Rhot1	up5k
C030013C21Rik	up5k
Spaca3	up5k
5530401A14Rik	up5k
Zfp830	up5k
Fndc8	up5k
Slfn14	up5k
Gas2l2	up5k
Mmp28	up5k
Taf15	up5k
Acaca	up5k
Lhx1	up5k
Dhrs11	up5k
Ggnbp2	up5k
Ppm1d	up5k
Brip1os	up5k
Rnft1	up5k
Tubd1	up5k
Ptrh2	up5k
Gm22387	up5k
Ska2	up5k
Trim37	up5k
Tex14	up5k
Gm11489	up5k
Mtmr4	up5k
Supt4a	up5k
Srsf1	up5k
Mrps23	up5k
Coil	up5k
2210409E12Rik	up5k
Dgkeos	up5k
Gm11512	up5k
Cox11	up5k
Mbtd1	up5k
Tob1	up5k
Ankrd40cl	up5k
Ankrd40	up5k
Mycbpap	up5k
Ppp1r9b	up5k
Gm11520	up5k
Fam117a	up5k
Slc35b1	up5k
Spop	up5k
Gip	up5k
Atp5g1	up5k
Gm11525	up5k
Sp6	up5k
Tbkbp1	up5k
Gm11592	up5k
Socs7	up5k
Psmb3	up5k
Cwc25	up5k
Lasp1	up5k
Arl5c	up5k
Arl5c	up5k
Rpl19	up5k
Rpl19	up5k
Med1	up5k
Cdk12	up5k
Stard3	up5k
Stard3	up5k
Zpbp2	up5k
Gsdma	up5k
Psmd3	up5k
Msl1	up5k
Gm12359	up5k
Rapgefl1	up5k
Eif1	up5k
Hap1	up5k
Nkiras2	up5k
Kcnh4	up5k
Hcrt	up5k
Atp6v0a1	up5k
Mlx	up5k
Tubg1	up5k
Ccr10	up5k
Gm11617	up5k
Ptges3l	up5k
Rpl27	up5k
Nbr1	up5k
Rdm1	up5k
Dhx8	up5k
E130111B04Rik	up5k
Ppy	up5k
G6pc3	up5k
Hdac5	up5k
Hrob	up5k
Tmub2	up5k
Rundc3a	up5k
Fzd2	up5k
Ccdc103	up5k
Dcakd	up5k
Hexim1	up5k
Hexim1	up5k
Hexim2	up5k
Arf2	up5k
Mapt	up5k
Myl4	up5k
Tanc2	up5k
Gm11651	up5k
Map3k3	up5k
Gm10840	up5k
Gm10840	up5k
Ccdc47	up5k
Ddx42	up5k
Psmc5	up5k
Tcam1	up5k
Tex2	up5k
Ddx5	up5k
Cep95	up5k
Bptf	up5k
Gm11718	up5k
Psmd12	up5k
Helz	up5k
Cep112	up5k
Cep112os1	up5k
Gna13	up5k
Amz2	up5k
Arsg	up5k
Sox9	up5k
D11Wsu47e	up5k
Gm11736	up5k
Gpr142	up5k
Gpr142	up5k
Slc9a3r1	up5k
Fads6	up5k
Ict1os	up5k
Atp5h	up5k
Jpt1	up5k
Nup85	up5k
Mrps7	up5k
Slc25a19	up5k
Gm11704	up5k
Tmem94	up5k
Tsen54	up5k
Unk	up5k
Fbf1	up5k
Ten1	up5k
Evpl	up5k
Exoc7	up5k
Foxj1	up5k
Rnf157	up5k
Gm11739	up5k
Gm29292	up5k
Sec14l1	up5k
Gm8624	up5k
Tnrc6c	up5k
Tmc6	up5k
Tk1	up5k
Socs3	up5k
Timp2	up5k
Timp2	up5k
Cep295nl	up5k
Gm11747	up5k
Gm11749	up5k
Ccdc40	up5k
Slc26a11	up5k
Baiap2	up5k
Ndufaf8	up5k
Bahcc1	up5k
0610009L18Rik	up5k
Fscn2	up5k
Tspan10	up5k
Hgs	up5k
Mrpl12	up5k
Arhgdia	up5k
Anapc11	up5k
Pycr1	up5k
Dus1l	up5k
Ccdc57	up5k
Gm11792	up5k
Ogfod3	up5k
Hexdc	up5k
Narf	up5k
Foxk2	up5k
Rab40b	up5k
Fn3krp	up5k
Tbcd	up5k
Asxl2	up5k
Ptrhd1	up5k
Gm17541	up5k
Pfn4	up5k
Atad2b	up5k
Pum2	up5k
Laptm4a	up5k
Rdh14	up5k
Smc6	up5k
Rock2	up5k
2410004P03Rik	up5k
Pdia6	up5k
Odc1	up5k
Hpcal1	up5k
Gm21863	up5k
Cpsf3	up5k
Gm10330	up5k
Gm16372	up5k
Taf1b	up5k
Mboat2	up5k
Id2	up5k
Sh3yl1	up5k
Nampt	up5k
Sypl	up5k
Atxn7l1	up5k
Hdac9	up5k
Ankmy2	up5k
Arl4aos	up5k
Gm7008	up5k
Dock4	up5k
Gm43517	up5k
Gm43517	up5k
ENSMUSG00000045946	up5k
G2e3	up5k
Coch	up5k
Rpl31-ps17	up5k
Srp54c	up5k
Ralgapa1	up5k
Brms1l	up5k
Gemin2	up5k
Pnn	up5k
Togaram1	up5k
Fancm	up5k
Lrr1	up5k
Mgat2	up5k
Gm9887	up5k
Atl1	up5k
Frmd6	up5k
Actr10	up5k
Arid4a	up5k
2700049A03Rik	up5k
Daam1	up5k
Jkamp	up5k
Pcnx4	up5k
Ppm1a	up5k
Tmem30b	up5k
Snapc1	up5k
Rhoj	up5k
Mthfd1	up5k
Zbtb1	up5k
Hspa2	up5k
Fut8	up5k
Gphn	up5k
Pals1	up5k
Eif2s1	up5k
Rdh11	up5k
Zfp36l1	up5k
Slc39a9	up5k
Susd6	up5k
Smoc1	up5k
Sipa1l1	up5k
Dcaf4	up5k
Psen1	up5k
Acot1	up5k
Ptgr2	up5k
Ptgr2	up5k
Bbof1	up5k
Lin52	up5k
Vsx2	up5k
Isca2	up5k
D030025P21Rik	up5k
Eif2b2	up5k
Fos	up5k
Cipc	up5k
Gstz1	up5k
Ahsa1	up5k
Ttc8	up5k
Calm1	up5k
Dglucy	up5k
Kif4-ps	up5k
Cpsf2	up5k
Golga5	up5k
Serpina3a	up5k
Serpina3f	up5k
Serpina3g	up5k
4930408O17Rik	up5k
Glrx5	up5k
Bdkrb1	up5k
Gskip	up5k
Vrk1	up5k
Gm17053	up5k
Gm9599	up5k
Ccnk	up5k
Cyp46a1	up5k
Evl	up5k
Yy1	up5k
Wars1	up5k
Wdr20	up5k
Mok	up5k
Tecpr2	up5k
Rcor1	up5k
Eif5	up5k
Trmt61a	up5k
Tdrd9	up5k
A730018C14Rik	up5k
A530016L24Rik	up5k
Siva1	up5k
Pacs2	up5k
Gm17421	up5k
Ighj4	up5k
Ighd5-1	up5k
Ighv8-1	up5k
Ighv8-6	up5k
Ighv1-55	up5k
Gm5660	up5k
Esyt2	up5k
Ncapg2	up5k
Gdi2	up5k
Klf6	up5k
Pitrm1	up5k
Larp4b	up5k
Dip2c	up5k
Heatr1	up5k
Ero1b	up5k
Lyst	up5k
B3galnt2	up5k
Arid4b	up5k
Psma2	up5k
Gli3	up5k
Mplkip	up5k
H2ac13	up5k
H3c10	up5k
ENSMUSG00000096807	up5k
H4c11	up5k
H4c11	up5k
H4c12	up5k
H2bc15	up5k
H3c11	up5k
H2ac22	up5k
H2bc22	up5k
H2ac23	up5k
H2ac24	up5k
H2ac24	up5k
Zfp184	up5k
H2bc12	up5k
H2ac11	up5k
H2bc11	up5k
ENSMUSG00000060490	up5k
H4c8	up5k
H3c8	up5k
H3c7	up5k
H3c7	up5k
H1f3	up5k
H1f3	up5k
H2bc8	up5k
H2ac7	up5k
H3c4	up5k
H4c4	up5k
H1f4	up5k
H2bc4	up5k
H4c3	up5k
Hfe	up5k
H1f2	up5k
H2ac5-ps	up5k
H2ac5-ps	up5k
H3c2	up5k
H3c2	up5k
H4c2	up5k
H3c1	up5k
Armh2	up5k
BC005537	up5k
Acot13	up5k
Tdp2	up5k
Agtr1a	up5k
Dusp22	up5k
Gm11370	up5k
Wrnip1	up5k
Ripk1	up5k
Prpf4b	up5k
Fars2	up5k
Cage1	up5k
Eef1e1	up5k
Gm26688	up5k
Smim13	up5k
Tmem170b	up5k
Hivep1	up5k
Nol7	up5k
Mylip	up5k
Gm10113	up5k
Stmnd1	up5k
Kdm1b	up5k
Id4	up5k
A830005F24Rik	up5k
Ninj1	up5k
Bicd2	up5k
Nol8	up5k
Gm17611	up5k
Cks2	up5k
Secisbp2	up5k
Hrh2	up5k
Higd2a	up5k
Sncb	up5k
Eif4e1b	up5k
Tspan17	up5k
Grk6	up5k
Dbn1	up5k
Fam193b	up5k
Pcbd2	up5k
Rmi1	up5k
Ntrk2	up5k
Naa35	up5k
1700014D04Rik	up5k
Isca1	up5k
Tut7	up5k
A930032L01Rik	up5k
Ercc6l2	up5k
Habp4	up5k
Cdc14b	up5k
Cdk20	up5k
Gm10775	up5k
Zfp85os	up5k
Mrpl36	up5k
Lpcat1	up5k
Clptm1l	up5k
Slc12a7	up5k
Brd9	up5k
Exoc3	up5k
Sdha	up5k
Erap1	up5k
Ell2	up5k
A830082K12Rik	up5k
Lysmd3	up5k
Mblac2	up5k
Cetn3	up5k
Gm33366	up5k
Gm4076	up5k
Rps23	up5k
Ssbp2	up5k
Dhfr	up5k
Homer1	up5k
Tbca	up5k
F2rl1	up5k
F2rl2	up5k
Poc5	up5k
Gfm2	up5k
Enc1	up5k
Ankra2	up5k
Tmem171	up5k
Mrps27	up5k
Bdp1	up5k
Ak6	up5k
ENSMUSG00000096789	up5k
Sgtb	up5k
Smim15	up5k
Ercc8	up5k
Plk2	up5k
Gm15287	up5k
Il6st	up5k
Dhx29	up5k
Ccno	up5k
Cdc20b	up5k
Paip1	up5k
ENSMUSG00000094114	up5k
ENSMUSG00000094114	up5k
Hmgcs1	up5k
Gm36079	up5k
Gm3618	up5k
Gm3629	up5k
4930521O11Rik	up5k
Flnb	up5k
Rpp14	up5k
Fam3d	up5k
Synpr	up5k
Ngly1	up5k
Top2b	up5k
Thrb	up5k
Nr1d2	up5k
Nkiras1	up5k
Nkiras1	up5k
ENSMUSG00000095280	up5k
4930469B13Rik	up5k
Nid2	up5k
Rtraf	up5k
Nudt13	up5k
Fam149b	up5k
Cfap70	up5k
1810062O18Rik	up5k
Sec24c	up5k
Chchd1	up5k
Zswim8	up5k
Camk2g	up5k
Plau	up5k
Vcl	up5k
Adk	up5k
Vdac2	up5k
Rps24	up5k
Duxbl1	up5k
ENSMUSG00000094800	up5k
ENSMUSG00000072675	up5k
Arf4	up5k
9930004E17Rik	up5k
Dnah12	up5k
Selenok	up5k
Dcp1a	up5k
Prkcd	up5k
Stimate	up5k
Pbrm1	up5k
Tnnc1	up5k
Capn7	up5k
Oxnad1	up5k
Ncoa4	up5k
Ercc6	up5k
Gdf2	up5k
Glud1	up5k
Wapl	up5k
Gm2878	up5k
Gm8068	up5k
Gm8165	up5k
Gpr137c	up5k
Psmc6	up5k
Cgrrf1	up5k
Samd4	up5k
Socs4	up5k
Tmem260	up5k
Ap5m1	up5k
Parp2	up5k
Apex1	up5k
Ang	up5k
Mettl17	up5k
Tppp2	up5k
Tmem253	up5k
Gm43766	up5k
Tox4	up5k
Gm6740	up5k
Abhd4	up5k
Psmb11	up5k
Acin1	up5k
1700123O20Rik	up5k
Ppp1r3e	up5k
Ngdn	up5k
Zfhx2	up5k
A730061H03Rik	up5k
Rnf31	up5k
Gmpr2	up5k
Adcy4	up5k
Nynrin	up5k
Cbln3	up5k
Mcpt4	up5k
Mphosph8	up5k
2410022M11Rik	up5k
Zmym2	up5k
Rcbtb1	up5k
Mtmr6	up5k
Gm37820	up5k
Gm37820	up5k
Wdfy2	up5k
Ctsb	up5k
Neil2	up5k
Xkr6	up5k
Ints9	up5k
Fbxo16	up5k
Zfp395	up5k
Trim35	up5k
Gm5464	up5k
Pnma2	up5k
Pnma2	up5k
Kctd9	up5k
1700092C10Rik	up5k
Pebp4	up5k
9930012K11Rik	up5k
Pdlim2	up5k
Sftpc	up5k
Lgi3	up5k
Nudt18	up5k
Mlnr-ps	up5k
Med4	up5k
Sucla2	up5k
Tpt1	up5k
Nufip1	up5k
Tsc22d1	up5k
Enox1	up5k
Elf1	up5k
Gm9748	up5k
Pcdh17	up5k
Tdrd3	up5k
Bora	up5k
Uchl3	up5k
Cln5	up5k
Gm16259	up5k
Dct	up5k
Dnajc3	up5k
Uggt2	up5k
Rap2a	up5k
Ipo5	up5k
Ubac2	up5k
Zic2	up5k
Pcca	up5k
Oxct1	up5k
Lifr	up5k
Cplane1	up5k
Gm2310	up5k
Slc1a3	up5k
Nadk2	up5k
Ugt3a1	up5k
Rad1	up5k
Amacr	up5k
Adamts12	up5k
Mtmr12	up5k
Golph3	up5k
Drosha	up5k
Myo10	up5k
Ank	up5k
Dap	up5k
Marchf6	up5k
Atpsckmt	up5k
Sema5a	up5k
Sdc2	up5k
Cthrc1	up5k
Dcaf13	up5k
Oxr1	up5k
Eny2	up5k
Ebag9	up5k
Ebag9	up5k
Med30	up5k
Ccn3	up5k
Mtbp	up5k
Tbc1d31	up5k
Wdyhv1	up5k
Fam91a1	up5k
Rnf139	up5k
Rnf139	up5k
Sqle	up5k
Trib1	up5k
Myc	up5k
Gm5473	up5k
Gm27242	up5k
Dennd3	up5k
Ly6h	up5k
Zfp41	up5k
Tigd5	up5k
Scrib	up5k
Puf60	up5k
Nrbp2	up5k
Gpaa1	up5k
Rps6-ps1	up5k
Maf1	up5k
Hgh1	up5k
Mroh1	up5k
Scrt1	up5k
Slc39a4	up5k
Cyhr1	up5k
Kifc2	up5k
Kifc2	up5k
Recql4	up5k
Arhgap39	up5k
1110038F14Rik	up5k
Mpst	up5k
C1qtnf6	up5k
Gm6723	up5k
Card10	up5k
Cdc42ep1	up5k
Gga1	up5k
Triobp	up5k
Ankrd54	up5k
Gm10863	up5k
Pla2g6	up5k
Cby1	up5k
Gtpbp1	up5k
Sun2	up5k
Mgat3	up5k
Mief1	up5k
Atf4	up5k
Tnrc6b	up5k
Xpnpep3	up5k
Rbx1	up5k
Ep300	up5k
Aco2	up5k
Csdc2	up5k
Csdc2	up5k
Srebf2	up5k
Shisa8	up5k
Cenpm	up5k
Ndufa6	up5k
Cyb5r3	up5k
Ttll1	up5k
Samm50	up5k
Parvb	up5k
Nup50	up5k
Fam118a	up5k
Fbln1	up5k
Atxn10	up5k
Gm4825	up5k
ENSMUSG00000103674	up5k
Zbed4	up5k
Creld2	up5k
Pim3	up5k
Mov10l1	up5k
Lmf2	up5k
Ncaph2	up5k
Sco2	up5k
Odf3b	up5k
C730034F03Rik	up5k
C230037L18Rik	up5k
Alg10b	up5k
Irak4	up5k
Tmem117	up5k
Ano6	up5k
Arid2	up5k
Gm38144	up5k
Rpap3	up5k
Rapgef3	up5k
Gm26513	up5k
Ccdc184	up5k
Or10ad1c	up5k
Olfr278-ps1	up5k
Ccnt1	up5k
Tex49	up5k
Rnd1	up5k
Spats2	up5k
Prpf40b	up5k
Tmbim6	up5k
Nckap5los	up5k
Gm5808	up5k
Aqp6	up5k
Cox14	up5k
Atf1	up5k
Letmd1	up5k
Pou6f1	up5k
ENSMUSG00000093511	up5k
Dazap2	up5k
Scn8a	up5k
Ankrd33	up5k
Acvr1b	up5k
Atg101	up5k
Krt86	up5k
Krt72	up5k
Eif4b	up5k
Zfp740	up5k
Mfsd5	up5k
Sp1	up5k
Pcbp2	up5k
Tarbp2	up5k
Hnrnpa1	up5k
Copz1	up5k
Gpr84	up5k
Zfp263	up5k
Zfp174	up5k
Gm20695	up5k
Cluap1	up5k
Crebbp	up5k
Pam16	up5k
Gm15859	up5k
Mgrn1	up5k
Dnaaf8	up5k
Ubn1	up5k
Alg1	up5k
Mettl22	up5k
Pmm2	up5k
1810013L24Rik	up5k
Zc3h7a	up5k
Bfar	up5k
Ntan1	up5k
Mpv17l	up5k
Nde1	up5k
Nde1	up5k
Abcc1	up5k
Prkdc	up5k
Spidr	up5k
Pkp2	up5k
Yars2	up5k
Ppm1f	up5k
Mapk1	up5k
Hic2	up5k
Snap29	up5k
Crkl	up5k
P2rx6	up5k
Med15	up5k
Klhl22	up5k
Ccdc188	up5k
Trmt2a	up5k
ENSMUSG00000000325	up5k
Txnrd2	up5k
Gnb1l	up5k
Hira	up5k
Hira	up5k
Or2aj5	up5k
B3gnt5	up5k
Klhl24	up5k
Yeats2	up5k
Eif2b5	up5k
Ece2	up5k
Fam131a	up5k
Polr2h	up5k
Ephb3	up5k
Vps8	up5k
Senp2	up5k
Eif4a2	up5k
Il1rap	up5k
Ccdc50	up5k
Mb21d2	up5k
Hes1	up5k
Tmem44	up5k
Bdh1	up5k
Bdh1	up5k
Pigz	up5k
Ncbp2	up5k
Ubxn7	up5k
Tnk2	up5k
Fyttd1	up5k
Rpl35a	up5k
Mylk	up5k
Hacd2	up5k
Golgb1	up5k
Rabl3	up5k
Ndufb4	up5k
Fstl1	up5k
Lrrc58	up5k
Lrrc58	up5k
Gsk3b	up5k
Poglut1	up5k
Lsamp	up5k
Zbtb20	up5k
Ccdc191	up5k
Naa50	up5k
Nepro	up5k
Atg3	up5k
Gm5406	up5k
Ift57	up5k
Cd47	up5k
Cblb	up5k
Cep97	up5k
Zbtb11	up5k
Trmt10c	up5k
Tomm70a	up5k
Dcbld2	up5k
Cpox	up5k
Cggbp1	up5k
Gbe1	up5k
Nrip1	up5k
Usp25	up5k
Chodl	up5k
Jam2	up5k
Gabpa	up5k
Ltn1	up5k
Bach1	up5k
Sod1	up5k
Mrap	up5k
Synj1	up5k
Paxbp1	up5k
ENSMUSG00000052471	up5k
Olig2	up5k
Ifnar1	up5k
Gm7860	up5k
Son	up5k
Itsn1	up5k
Mrps6	up5k
Mrps6	up5k
Kcne2	up5k
Kcne1	up5k
Cbr1	up5k
Dop1b	up5k
Morc3	up5k
Chaf1b	up5k
Ttc3	up5k
Dyrk1a	up5k
Ets2	up5k
Brwd1	up5k
ENSMUSG00000022915	up5k
Get1	up5k
C2cd2	up5k
Scaf8	up5k
Tiam2	up5k
Zdhhc14	up5k
Zdhhc14	up5k
Gtf2h5	up5k
Tmem181a	up5k
Dynlt1b	up5k
Rnaset2b	up5k
Rps6ka2	up5k
Cep43	up5k
Prkn	up5k
Pnldc1	up5k
Acat2	up5k
Gm15946	up5k
Sod2	up5k
Afdn	up5k
4930488N24Rik	up5k
Fam120b	up5k
Tbp	up5k
Gm6686	up5k
Chd1	up5k
Zfp97	up5k
Spaca6	up5k
Spaca6	up5k
Has1	up5k
Ppp2r1a	up5k
Zfp948	up5k
Zfp758	up5k
Tnfrsf12a	up5k
Paqr4	up5k
Gm16275	up5k
Srrm2	up5k
Prss33	up5k
Dcpp1	up5k
Pdpk1	up5k
ENSMUSG00000107169	up5k
Eci1	up5k
Traf7	up5k
Rab26os	up5k
Pkd1	up5k
Tsc2	up5k
Zfp598	up5k
Ndufb10	up5k
Rpl3l	up5k
Cramp1	up5k
Ift140	up5k
Ptx4	up5k
Ccdc78	up5k
Rhbdl1	up5k
Pigq	up5k
Rab11fip3	up5k
Gm8186	up5k
Axin1	up5k
Axin1	up5k
Atp6v0e	up5k
Kifc5b	up5k
Syngap1	up5k
Zbtb9	up5k
Zbtb9	up5k
Zfp523	up5k
Tulp1	up5k
Mapk14	up5k
Brpf3	up5k
Srsf3	up5k
Fgd2	up5k
Pim1	up5k
Zfand3	up5k
Glo1	up5k
Glp1r	up5k
Ndufv3	up5k
Pknox1	up5k
Rrp1b	up5k
Akap8l	up5k
Wiz	up5k
Rasal3	up5k
Cyp4f41-ps	up5k
Myo1f	up5k
Zfp414	up5k
Marchf2	up5k
Rps28	up5k
Ndufa7	up5k
Daxx	up5k
Tapbp	up5k
B3galt4	up5k
Vps52	up5k
H2-K1	up5k
H2-Ke6	up5k
Rxrb	up5k
Brd2	up5k
Tap1	up5k
Psmb8	up5k
Tap2	up5k
H2-Aa	up5k
Btnl2	up5k
Gm15329	up5k
Gpsm3	up5k
Agpat1	up5k
Dxo	up5k
Ehmt2	up5k
Gm8696	up5k
Vars	up5k
Clic1	up5k
Ddah2	up5k
Abhd16a	up5k
Gm20522	up5k
Bag6	up5k
Ddx39b	up5k
Gtf2h4	up5k
Gm4577	up5k
Mdc1	up5k
Mdc1	up5k
Nrm	up5k
2310061I04Rik	up5k
Ppp1r10	up5k
Rbx1-ps	up5k
Gnl1	up5k
Gm6034	up5k
Polr1h	up5k
Polr1has	up5k
Or12d13	up5k
Aars2	up5k
Hsp90ab1	up5k
Slc29a1	up5k
Gm16172	up5k
Mrpl14	up5k
Mrpl14	up5k
Xpo5	up5k
Zfp318	up5k
Mrpl2	up5k
Cul7	up5k
Mea1	up5k
Cnpy3	up5k
Ptcra	up5k
Med20	up5k
Usp49	up5k
Frs3	up5k
Frs3os	up5k
Oard1	up5k
Lrfn2	up5k
Rab5a	up5k
Zfp959	up5k
Hdgfl2	up5k
Fem1a	up5k
Kdm4b	up5k
Safb	up5k
Catsperd	up5k
Ndufa11	up5k
Dus3l	up5k
Slc25a41	up5k
C3	up5k
Trip10	up5k
Ralbp1	up5k
Ndufv2	up5k
Lama1	up5k
Arhgap28	up5k
Zbtb14	up5k
Myl12a	up5k
Myom1	up5k
Mettl4-ps1	up5k
Ypel5	up5k
Lclat1	up5k
Dpy30	up5k
Birc6	up5k
Gpatch11	up5k
Gm6548	up5k
Ttc39d	up5k
Morn2	up5k
Eml4	up5k
Eml4	up5k
Haao	up5k
Thada	up5k
Thada	up5k
Plekhh2	up5k
Dync2li1	up5k
Camkmt	up5k
Gm28528	up5k
Prkce	up5k
2010106C02Rik	up5k
Rhoq	up5k
Cript	up5k
Socs5	up5k
Msh2	up5k
Foxn2	up5k
Ppp1r21	up5k
2700099C18Rik	up5k
Vmn1r238	up5k
Vmn1r238	up5k
Bambi	up5k
Mtpap	up5k
Jcad	up5k
Zeb1	up5k
Rab18	up5k
Fzd8	up5k
Thoc1	up5k
Gata6	up5k
Rmc1	up5k
Cabyr	up5k
Hrh4	up5k
Gm16090	up5k
Rnf138	up5k
Asxl3	up5k
Zfp397	up5k
Zfp35	up5k
2700062C07Rik	up5k
Slc39a6	up5k
Elp2	up5k
AW554918	up5k
Sap130	up5k
Ammecr1l	up5k
Wdr33	up5k
Iws1	up5k
Map3k2	up5k
Bin1	up5k
Wdr36	up5k
ENSMUSG00000073610	up5k
Epb41l4a	up5k
Apc	up5k
Kif20a	up5k
Gm3550	up5k
Fam53c	up5k
Kdm3b	up5k
Egr1	up5k
Etf1	up5k
Matr3	up5k
Paip2	up5k
Smim33	up5k
Ube2d2a	up5k
Psd2	up5k
Pura	up5k
Ankhd1	up5k
Pcdhb16	up5k
Pcdhb21	up5k
Pcdhgc4	up5k
Gm29994	up5k
Hdac3	up5k
Rnf14	up5k
Gm15334	up5k
Rbm27	up5k
Tcerg1	up5k
Dcp2	up5k
Ap3s1	up5k
Commd10	up5k
Sema6a	up5k
Tnfaip8	up5k
Snx2	up5k
Snx24	up5k
Csnk1g3	up5k
Phax	up5k
Megf10	up5k
Prrc1	up5k
Slc12a2	up5k
Dctn4	up5k
Rbm22	up5k
Synpo	up5k
Rps14	up5k
Csnk1a1	up5k
Grpel2	up5k
1500015A07Rik	up5k
Htr4	up5k
Apcdd1	up5k
Nedd4l	up5k
Malt1	up5k
Psmg2	up5k
Seh1l	up5k
Ldlrad4	up5k
Stard6	up5k
Mbd2	up5k
Mex3c	up5k
Gm23119	up5k
Dym	up5k
Smad7	up5k
Smad2	up5k
Pias2	up5k
Atp5a1	up5k
Epg5	up5k
Naa12	up5k
Atp9b	up5k
Gm27239	up5k
Gm10524	up5k
Zfp516	up5k
Zadh2	up5k
Cyb5a	up5k
Tmx3	up5k
Mrpl21	up5k
1810055G02Rik	up5k
Ndufs8	up5k
Unc93b1	up5k
Unc93b1	up5k
Gstp2	up5k
Cdk2ap2	up5k
Coro1b	up5k
Grk2	up5k
Pcx	up5k
Rbm4b	up5k
Peli3	up5k
Mrpl11	up5k
Slc29a2	up5k
Yif1a	up5k
Klc2	up5k
Sf3b2	up5k
Gal3st3	up5k
Eif1ad	up5k
Tsga10ip	up5k
AI837181	up5k
Fosl1	up5k
Fibp	up5k
Cfl1	up5k
Ap5b1	up5k
Rnaseh2c	up5k
Rela	up5k
Map3k11	up5k
Ltbp3	up5k
Frmd8os	up5k
Frmd8	up5k
Cdc42ep2	up5k
Fau	up5k
Gm28374	up5k
Cdca5	up5k
Batf2	up5k
Ehd1	up5k
Sf1	up5k
Nrxn2	up5k
Esrra	up5k
Catsperz	up5k
Bad	up5k
Ppp1r14b	up5k
Vegfb	up5k
Fermt3	up5k
Zfta	up5k
Rtn3	up5k
Rtn3	up5k
Atl3	up5k
Chrm1	up5k
Stx5a	up5k
Nxf1	up5k
Zbtb3	up5k
Lrrn4cl	up5k
Ubxn1	up5k
Lbhd1	up5k
Ints5	up5k
Eml3	up5k
Mta2	up5k
Tut1	up5k
Tut1	up5k
Eef1g	up5k
Fth1	up5k
Rab3il1	up5k
Fads1	up5k
Tmem258	up5k
Syt7	up5k
Cyb561a3	up5k
Ddb1	up5k
Vps37c	up5k
Cd5	up5k
Patl1	up5k
Osbp	up5k
Gm4952	up5k
Lpxn	up5k
Gnaq	up5k
Prune2	up5k
Nmrk1	up5k
Zfand5	up5k
Abhd17b	up5k
Cemip2	up5k
Apba1	up5k
Kank1	up5k
Smarca2	up5k
Plpp6	up5k
Cdc37l1	up5k
Rcl1	up5k
Ric1	up5k
Ranbp6	up5k
Uhrf2	up5k
Cstf2t	up5k
Pten	up5k
Pten	up5k
Hectd2	up5k
Btaf1	up5k
Cep55	up5k
Rbp4	up5k
Slc35g1	up5k
Aldh18a1	up5k
Entpd1	up5k
Tm9sf3	up5k
Lcor	up5k
Slit1	up5k
Pgam1	up5k
Zdhhc16	up5k
Ubtd1	up5k
Ankrd2	up5k
Pi4k2a	up5k
Cutc	up5k
Chuk	up5k
Cwf19l1	up5k
Wnt8b	up5k
Slf2	up5k
Pdzd7	up5k
Sfxn3	up5k
Kazald1	up5k
Lbx1	up5k
Btrc	up5k
Poll	up5k
Nolc1	up5k
Fbxl15	up5k
Sufu	up5k
Trim8	up5k
Sfxn2	up5k
Wbp1l	up5k
Cnnm2	up5k
Pdcd11	up5k
Sh3pxd2a	up5k
Slk	up5k
Sfr1	up5k
Gsto1	up5k
Smc3	up5k
Shoc2	up5k
Adra2a	up5k
Vti1a	up5k
Adrb1	up5k
Fhip2a	up5k
Atrnl1	up5k
Eif3a	up5k
Dennd10	up5k
Nmt2	up5k
Acbd7	up5k
Olah	up5k
Cdnf	up5k
Prpf18	up5k
Phyh	up5k
Gm13267	up5k
Upf2	up5k
Gm37851	up5k
Gm13260	up5k
Il2ra	up5k
Ankrd16	up5k
Gm37701	up5k
Gm13321	up5k
Vim	up5k
Stam	up5k
Gm37697	up5k
Gm38257	up5k
Gm13330	up5k
Gm13330	up5k
Commd3	up5k
Bmi1	up5k
4930426L09Rik	up5k
4930426L09Rik	up5k
Otud1	up5k
Etl4	up5k
Gm13375	up5k
Thnsl1	up5k
Gm13340	up5k
Gm13339	up5k
Gm13339	up5k
Gad2	up5k
Pdss1	up5k
Gm13357	up5k
Yme1l1	up5k
Pnpla7	up5k
Nrarp	up5k
Stpg3	up5k
Slc34a3	up5k
Tprn	up5k
Fut7	up5k
Traf2	up5k
Mamdc4	up5k
Ajm1	up5k
Rabl6	up5k
Ccdc183	up5k
Gm13539	up5k
Kcnt1	up5k
Snapc4	up5k
Sec16a	up5k
Gm13358	up5k
Snhg7os	up5k
Rpl7a	up5k
Stkld1	up5k
Slc2a6	up5k
Gm13398	up5k
Sardhos	up5k
Wdr5	up5k
Mrps2	up5k
Mrps2	up5k
Tsc1	up5k
Gm13386	up5k
Ddx31	up5k
Rapgef1	up5k
Sptan1	up5k
Zer1	up5k
Endog	up5k
Lrrc8a	up5k
Nup188	up5k
[truncated: 3,000 more rows]

## Sheet: Control_peak_gene
gene	peak_pos
Lypla1	up5k
Tcea1	up5k
Pcmtd1	up5k
Rrs1	up5k
Cspp1	up5k
Prex2	up5k
Gm38178	up5k
Gm29570	up5k
Gm29570	up5k
Gm6060	up5k
Terf1	up5k
Rdh10	up5k
Tmem70	up5k
Gm20587	up5k
Paqr8	up5k
Efhc1	up5k
Gm28287	up5k
Gm7094	up5k
Gm16327	up5k
B3gat2	up5k
Gm26524	up5k
Gm37580	up5k
Gm10222	up5k
Lmbrd1	up5k
Gm9884	up5k
Gm18443	up5k
Khdrbs2	up5k
Rab23	up5k
Dst	up5k
Gm28306	up5k
Gm28418	up5k
Arhgef4	up5k
Gm37127	up5k
Hs6st1	up5k
Arid5a	up5k
Fer1l5	up5k
Lman2l	up5k
Cnnm4	up5k
Cnnm3	up5k
Sema4c	up5k
Fam178b	up5k
Cox5b	up5k
4933424G06Rik	up5k
Inpp4a	up5k
Unc50	up5k
Gm26805	up5k
Mitd1	up5k
Mrpl30	up5k
Eif5b	up5k
Eif5b	up5k
2610300A13Rik	up5k
Gm37309	up5k
Npas2	up5k
Rpl31	up5k
Creg2	up5k
Map4k4	up5k
Gm20646	up5k
Mrps9	up5k
Gpr45	up5k
AI597479	up5k
Ecrg4	up5k
Tpp2	up5k
Poglut2	up5k
Bivm	up5k
Ercc5	up5k
Mettl21e	up5k
Wdr75	up5k
Stat1	up5k
Gm5976	up5k
Hibch	up5k
Gm16107	up5k
Ormdl1	up5k
Coq10b	up5k
Hspe1	up5k
Mob4	up5k
Mars2	up5k
Plcl1	up5k
Gm4081	up5k
1700066M21Rik	up5k
Maip1	up5k
Sgo2a	up5k
Aox1	up5k
Bzw1	up5k
Nif3l1	up5k
Ndufb3	up5k
Cbx3-ps7	up5k
Stradb	up5k
G730003C15Rik	up5k
Fzd7	up5k
Gm973	up5k
Gm29596	up5k
Bmpr2	up5k
Fam117b	up5k
Gm37531	up5k
Carf	up5k
Nbeal1	up5k
Cyp20a1	up5k
Abi2	up5k
Gm11591	up5k
Pard3b	up5k
Eef1b2	up5k
Zdbf2	up5k
Adam23	up5k
Creb1	up5k
Ccnyl1	up5k
Gm38058	up5k
Pikfyve	up5k
Gm28927	up5k
Map2	up5k
Gm10558	up5k
Unc80	up5k
Rpe	up5k
Gm38218	up5k
Atic	up5k
Fn1	up5k
Apol7d	up5k
Pecr	up5k
Tmem169	up5k
Xrcc5	up5k
Smarcal1	up5k
Rpl37a	up5k
Igfbp2	up5k
Igfbp5	up5k
Tns1	up5k
Cxcr1	up5k
Pnkd	up5k
Gm29358	up5k
Slc11a1	up5k
Ctdsp1	up5k
Cnot9	up5k
Plcd4	up5k
Bcs1l	up5k
Ttll4	up5k
Cyp27a1	up5k
Cdk5r2	up5k
Fev	up5k
Slc23a3	up5k
Retreg2	up5k
Zfand2b	up5k
Atg9a	up5k
Ankzf1	up5k
Stk16	up5k
Gm28294	up5k
Asic4	up5k
Obsl1	up5k
Obsl1	up5k
Inha	up5k
Acsl3	up5k
Gm10555	up5k
Mrpl44	up5k
Rhbdd1	up5k
Mff	up5k
Agfg1	up5k
Gm18304	up5k
Dner	up5k
Fbxo36	up5k
ENSMUSG00000096802	up5k
ENSMUSG00000096802	up5k
C130026I21Rik	up5k
Rpl19-ps1	up5k
Gm2389	up5k
Gm18342	up5k
Gm18342	up5k
A530032D15Rik	up5k
Gm10553	up5k
A530040E14Rik	up5k
A530040E14Rik	up5k
Gm16038	up5k
Gm16038	up5k
Gm7609	up5k
Gm16028	up5k
Gm16028	up5k
Gm16028	up5k
Gm16026	up5k
Gm2619	up5k
Gm2619	up5k
Gm7281	up5k
Gm7281	up5k
ENSMUSG00000096292	up5k
Gm2427	up5k
Gm2427	up5k
Gm52951	up5k
Gm16094	up5k
Gm16094	up5k
Gm16094	up5k
Sp140	up5k
Gm10552	up5k
Gm17017	up5k
Cab39	up5k
Gm28884	up5k
Psmd1	up5k
Armc9	up5k
Nmur1	up5k
Ptma	up5k
Cops7b	up5k
Dis3l2	up5k
Gm37447	up5k
Eif4e2	up5k
Gigyf2	up5k
Ngef	up5k
Neu2	up5k
Neu2	up5k
Dgkd	up5k
Ugt1a1	up5k
Mroh2a	up5k
Hjurp	up5k
Trpm8	up5k
Arl4c	up5k
Sh3bp4	up5k
Agap1	up5k
Gm28499	up5k
Mlph	up5k
Ramp1	up5k
Ube2f	up5k
Scly	up5k
Per2	up5k
Traf3ip1	up5k
Asb1	up5k
Gm37600	up5k
Ndufa10	up5k
Ndufa10	up5k
Or9s13	up5k
Cops9	up5k
Otos	up5k
Ankmy1	up5k
Rnpepl1	up5k
Capn10	up5k
Sned1	up5k
Ppp1r7	up5k
Septin2	up5k
Farp2	up5k
Gm28536	up5k
Gm10550	up5k
Ing5	up5k
D2hgdh	up5k
Gin1	up5k
Relch	up5k
Zcchc2	up5k
Phlpp1	up5k
Gm37053	up5k
Vps4b	up5k
Cdh7	up5k
Clasp1	up5k
Tfcp2l1	up5k
Gm28882	up5k
Tmem185b	up5k
Tmem185b	up5k
Ptpn4	up5k
3110009E18Rik	up5k
3110009E18Rik	up5k
Gm37174	up5k
Ccdc93	up5k
Gm15392	up5k
Slc35f5	up5k
Gpr39	up5k
Mgat5	up5k
Ccnt2	up5k
Rab3gap1	up5k
R3hdm1	up5k
Dars	up5k
Gm29597	up5k
Thsd7b	up5k
Gm37109	up5k
Yod1	up5k
Srgap2	up5k
Fam72a	up5k
Rab7b	up5k
Nucks1	up5k
Elk4	up5k
Nuak2	up5k
Tmcc2	up5k
Dstyk	up5k
Rbbp5	up5k
Gm10538	up5k
Lrrn2	up5k
Gm29257	up5k
Gm28609	up5k
Ppp1r15b	up5k
Plekha6	up5k
Gm19461	up5k
Gm37368	up5k
Optc	up5k
Prelp	up5k
Gm38140	up5k
Adora1	up5k
Tmem183a	up5k
Tmem183a	up5k
Adipor1	up5k
Klhl12	up5k
Rabif	up5k
Kdm5b	up5k
Kdm5b	up5k
Arl8a	up5k
Gpr37l1	up5k
Gm4204	up5k
Nav1	up5k
Phlda3	up5k
Lad1	up5k
Tnnt2	up5k
Kif21b	up5k
Mroh3	up5k
Inava	up5k
Ddx59	up5k
Kif14	up5k
Gm29485	up5k
Zfp281	up5k
1700006P03Rik	up5k
Gm37632	up5k
2310009B15Rik	up5k
Dennd1b	up5k
Zbtb41	up5k
Aspm	up5k
Uchl5	up5k
Gm5703	up5k
Tpr	up5k
Ivns1abp	up5k
Trmt1l	up5k
Edem3	up5k
Gm28610	up5k
Colgalt2	up5k
Arpc5	up5k
Nmnat2	up5k
Shcbp1l	up5k
Rgs8	up5k
Glul	up5k
Stx6	up5k
BC034090	up5k
Acbd6	up5k
Gm9694	up5k
Tor1aip1	up5k
Soat1	up5k
Abl2	up5k
Fam20b	up5k
4930439D14Rik	up5k
Gm10531	up5k
Rasal2	up5k
2810025M15Rik	up5k
Gm38256	up5k
Cop1	up5k
Tnr	up5k
Mrps14	up5k
4933417C20Rik	up5k
Rc3h1	up5k
Dars2	up5k
Cenpl	up5k
Pigc	up5k
2810442N19Rik	up5k
Gm10176	up5k
Vamp4	up5k
Kifap3	up5k
Mettl18	up5k
Sele	up5k
Slc19a2	up5k
Ccdc181	up5k
Mpc2	up5k
Gm18407	up5k
Creg1	up5k
Cd247	up5k
Gm32999	up5k
Pou2f1	up5k
Tada1	up5k
Fam78b	up5k
Tmco1	up5k
Aldh9a1	up5k
Ccdc190	up5k
3110045C21Rik	up5k
Sh2d1b2	up5k
Gm7694	up5k
Olfml2b	up5k
Dusp12	up5k
Gm26620	up5k
Cfap126	up5k
Mpz	up5k
Apoa2	up5k
Apoa2	up5k
Adamts4	up5k
B4galt3	up5k
Usp21	up5k
Ufc1	up5k
Dedd	up5k
Pfdn2	up5k
Gm37097	up5k
Usf1	up5k
Alyref2	up5k
Nhlh1	up5k
Copa	up5k
Pex19	up5k
Dcaf8	up5k
Casq1	up5k
Kcnj10	up5k
Pigm	up5k
Igsf9	up5k
Cfap45	up5k
Fmn2	up5k
Sdccag8	up5k
Gm37106	up5k
Zbtb18	up5k
Catspere2	up5k
Desi2	up5k
Cox20	up5k
Gm38300	up5k
Efcab2	up5k
Kif26b	up5k
Gm34176	up5k
Gm5561	up5k
Cnst	up5k
Sccpdh	up5k
Ahctf1	up5k
Gm10518	up5k
Cdc42bpa	up5k
Gm31728	up5k
Parp1	up5k
Acbd3	up5k
H3f3aos	up5k
Sde2	up5k
Sde2	up5k
Pycr2	up5k
Lefty1	up5k
Tmem63a	up5k
Gm36961	up5k
Gm36961	up5k
Cnih4	up5k
Rpl35a-ps2	up5k
Cnih3	up5k
Srp9	up5k
Trp53bp2	up5k
Susd4	up5k
Gm37339	up5k
Taf1a	up5k
Rab3gap2	up5k
Gm37785	up5k
Eprs	up5k
Gm29491	up5k
Esrrg	up5k
Ptpn14	up5k
Vash2	up5k
A230020J21Rik	up5k
Nsl1	up5k
Batf3	up5k
Nenf	up5k
Gm37688	up5k
Ints7	up5k
Lpgat1	up5k
Gm38037	up5k
Nek2	up5k
Slc30a1	up5k
Gm26879	up5k
Gm37055	up5k
Gm15867	up5k
Traf3ip3	up5k
Gm38118	up5k
Gm38036	up5k
9230019H11Rik	up5k
9230019H11Rik	up5k
Ppp1r14c	up5k
Plekhg1	up5k
Mthfd1l	up5k
Armt1	up5k
Rgs17	up5k
Lrp11	up5k
Nup43	up5k
Nup43	up5k
Lats1	up5k
Katna1	up5k
Ppil4	up5k
Stxbp5	up5k
Adgb	up5k
Shprh	up5k
Fbxo30	up5k
Epm2a	up5k
Adat2	up5k
Hivep2	up5k
Nmbr	up5k
Cited2	up5k
Reps1	up5k
Perp	up5k
Ifngr1	up5k
Map3k5	up5k
Bclaf1	up5k
Mtfr2	up5k
Ahi1	up5k
Hbs1l	up5k
Gm4895	up5k
Hmgb1-ps8	up5k
Gm16531	up5k
Gm26585	up5k
Slc2a12	up5k
Ccn2	up5k
Med23	up5k
Epb41l2	up5k
Ptprk	up5k
Soga3	up5k
Echdc1	up5k
Hddc2	up5k
Gm15939	up5k
Tspyl1	up5k
Tspyl4	up5k
Hdac2	up5k
Fam229b	up5k
Rev3l	up5k
Cdk19	up5k
Mettl24	up5k
Cdc40	up5k
Wasf1	up5k
Ak9	up5k
Ak9	up5k
Ppil6	up5k
Cd164	up5k
Cep57l1	up5k
Sesn1	up5k
Afg1l	up5k
Snx3	up5k
Ostm1	up5k
Ostm1	up5k
Sec63	up5k
9030612E09Rik	up5k
9030612E09Rik	up5k
Pdss2	up5k
Bend3	up5k
Cd24a	up5k
Rtn4ip1	up5k
Atg5	up5k
Prep	up5k
Hace1	up5k
Ascc3	up5k
Sim1	up5k
Dcbld1	up5k
Rps19-ps10	up5k
Nus1	up5k
Slc35f1	up5k
Asf1a	up5k
Fam184a	up5k
Man1a	up5k
Hsf2	up5k
Fabp7	up5k
AW822073	up5k
Gm10807	up5k
Duxf3	up5k
Gm4981	up5k
Gm4981	up5k
Gm19459	up5k
Gcc2	up5k
Lims1	up5k
Ranbp2	up5k
Ccdc138	up5k
Sh3rf3	up5k
Sowahc	up5k
P4ha1	up5k
Gm10322	up5k
Micu1	up5k
Dnajb12	up5k
Anapc16	up5k
Ascc1	up5k
Psap	up5k
Cdh23	up5k
Rpl27a-ps1	up5k
Lrrc20	up5k
Ppa1	up5k
Sar1a	up5k
Tysnd1	up5k
Tspan15	up5k
Hk1os	up5k
4930507D05Rik	up5k
Kifbp	up5k
4933428P19Rik	up5k
Ddx21	up5k
Slc25a16	up5k
Dna2	up5k
Rufy2	up5k
Pbld2	up5k
Herc4	up5k
Dnajc12	up5k
Ctnna3	up5k
Reep3	up5k
Jmjd1c	up5k
Rtkn2	up5k
Ccdc6	up5k
Slc16a9	up5k
Ipmk	up5k
Ipmk	up5k
Zwint	up5k
Gnaz	up5k
Rab36	up5k
Specc1l	up5k
Adora2a	up5k
Snrpd3	up5k
Ggt1	up5k
Gstt4	up5k
Derl3	up5k
Mmp11	up5k
Zfp280b	up5k
1700094J05Rik	up5k
Mcm3ap	up5k
Lss	up5k
Pofut2	up5k
Pttg1ip	up5k
Sumo3	up5k
Gm19402	up5k
Gm10272	up5k
Gm3233	up5k
Gm7138	up5k
Gm7138	up5k
Gm3250	up5k
Gm7137	up5k
Gm19668	up5k
Gm19668	up5k
Gm9639	up5k
Gm10318	up5k
Trpm2	up5k
Cfap410	up5k
Dnmt3l	up5k
Icosl	up5k
Gatd3a	up5k
Pwp2	up5k
Gm9978	up5k
Ilvbl	up5k
Syde1	up5k
Slc1a6	up5k
Shc2	up5k
Tpgs1	up5k
Cdc34	up5k
Bsg	up5k
Prss57	up5k
Palm	up5k
Ptbp1	up5k
Prtn3	up5k
Elane	up5k
Med16	up5k
R3hdm4	up5k
R3hdm4	up5k
Wdr18	up5k
Cnn2	up5k
Abca7	up5k
Sbno2	up5k
Stk11	up5k
Atp5d	up5k
Midn	up5k
Cirbp	up5k
Fam174c	up5k
Pwwp3a	up5k
Ndufs7	up5k
Dazap1	up5k
Rps15	up5k
Apc2	up5k
2310011J03Rik	up5k
2310011J03Rik	up5k
Reep6	up5k
Uqcr11	up5k
2610034O05Rik	up5k
Klf16	up5k
Gm49322	up5k
Csnk1g2	up5k
Izumo4	up5k
Dot1l	up5k
Sf3a2	up5k
Jsrp1	up5k
Jsrp1	up5k
Oaz1	up5k
Lingo3	up5k
Lmnb2	up5k
Gadd45b	up5k
Gadd45b	up5k
Diras1	up5k
Slc39a3	up5k
Thop1	up5k
Map2k2	up5k
Eef2	up5k
4930442H23Rik	up5k
Atcayos	up5k
Atcayos	up5k
Atcay	up5k
Zfr2	up5k
Matk	up5k
Apba3	up5k
Pip5k1c	up5k
Cactin	up5k
Dohh	up5k
Smim24	up5k
Gm16104	up5k
S1pr4	up5k
Tle5	up5k
Gm15917	up5k
Gm15917	up5k
Tle6	up5k
BC025920	up5k
Ankrd24	up5k
Gm10778	up5k
Zfp433	up5k
Gm4767	up5k
AU041133	up5k
ENSMUSG00000087481	up5k
Tdg	up5k
Txnrd1	up5k
Chst11	up5k
Nopchap1	up5k
Washc4	up5k
1500009L16Rik	up5k
Gm37908	up5k
Nuak1	up5k
Tcp11l2	up5k
Polr3b	up5k
Rfx4	up5k
Ric8b	up5k
Tmem263	up5k
Cry1	up5k
Pwp1	up5k
Bpifc	up5k
Bpifc	up5k
Fbxo7	up5k
Timp3	up5k
Hsp90b1	up5k
Ttc41	up5k
Nt5dc3	up5k
Stab2	up5k
Gm16280	up5k
1700113H08Rik	up5k
Ascl1	up5k
Gnptab	up5k
Arl1	up5k
Ano4	up5k
Anks1b	up5k
Ikbip	up5k
Cdk17	up5k
Elk3	up5k
Lta4h	up5k
Hal	up5k
Ccdc38	up5k
Fgd6	up5k
Nr2c1	up5k
Gm16155	up5k
Cep83	up5k
Ube2n	up5k
Eea1	up5k
Btg1	up5k
Atp2b1	up5k
Poc1b	up5k
Galnt4	up5k
Dusp6	up5k
Dusp6	up5k
Csl	up5k
Kitl	up5k
Cep290	up5k
Slc6a15	up5k
Ccdc59	up5k
Rps15a-ps1	up5k
Ppfia2	up5k
Ppp1r12a	up5k
Pawr	up5k
E2f7	up5k
1700020G17Rik	up5k
Csrp2	up5k
Rpl6l	up5k
Osbpl8	up5k
Bbs10	up5k
Nap1l1	up5k
Caps2	up5k
Gm15723	up5k
Zfc3h1	up5k
Ptprr	up5k
Lyz2	up5k
Cpm	up5k
Mdm2	up5k
Nup107	up5k
Mdm1	up5k
Il22	up5k
Grip1	up5k
Llph	up5k
Gm4473	up5k
Gns	up5k
Xpot	up5k
Kics2	up5k
Lrig3	up5k
Ctdsp2	up5k
Avil	up5k
Eef1akmt3	up5k
Mettl1	up5k
Marchf9	up5k
Cdk4	up5k
Cdk4	up5k
Os9	up5k
B4galnt1	up5k
Dtx3	up5k
Dtx3	up5k
Dctn2	up5k
Ddit3	up5k
Ddit3	up5k
Gm6283	up5k
R3hdm2	up5k
Stac3	up5k
Ndufa4l2	up5k
Lrp1	up5k
Stat6	up5k
Nemp1	up5k
Gm16230	up5k
Rdh7	up5k
Ptges3	up5k
Atp5b	up5k
Baz2a	up5k
Baz2a	up5k
Gls2	up5k
Timeless	up5k
Stat2	up5k
Pan2	up5k
Cnpy2	up5k
Cs	up5k
Ankrd52	up5k
Rnf41	up5k
Rnf41	up5k
Smarcc2	up5k
Myl6	up5k
Myl6b	up5k
Rpl41	up5k
Erbb3	up5k
Ikzf4	up5k
Rab5b	up5k
Cdk2	up5k
Pmel	up5k
Pym1	up5k
Rpsa-ps2	up5k
Dnajc14	up5k
Sarnp	up5k
Cd63	up5k
Rdh5	up5k
Or10p21	up5k
Or6c213	up5k
Or10u3	up5k
Gm10310	up5k
Pisd-ps1	up5k
Sfi1	up5k
Sfi1	up5k
Sfi1	up5k
Gm11400	up5k
Gm11400	up5k
Gm11400	up5k
Drg1	up5k
Gm12735	up5k
Fau-ps2	up5k
Eif4enif1	up5k
Eif4enif1	up5k
Morc2a	up5k
Dusp18	up5k
Tcn2	up5k
Tcn2	up5k
Pes1	up5k
Sec14l4	up5k
Sec14l2	up5k
Gm11955	up5k
Rnf215	up5k
Sf3a1	up5k
Tbc1d10a	up5k
Lif	up5k
Gm11960	up5k
Ascc2	up5k
Uqcr10	up5k
Zmat5	up5k
Nipsnap1	up5k
Thoc5	up5k
Rhbdd3	up5k
Kremen1	up5k
Gm11962	up5k
Xbp1	up5k
Ube2d-ps	up5k
Dbnl	up5k
Myl7	up5k
Ykt6	up5k
A730071L15Rik	up5k
Ddx56	up5k
Ogdh	up5k
Zmiz2	up5k
Ppia	up5k
Gm11970	up5k
Gm11973	up5k
Ccm2	up5k
Nacad	up5k
Nacad	up5k
Gm11978	up5k
Sun3	up5k
Gm11992	up5k
Abca13	up5k
Spata48	up5k
Ikzf1	up5k
Ddc	up5k
Cobl	up5k
Egfr	up5k
Fbxo48	up5k
Ppp3r1	up5k
C1d	up5k
Etaa1os	up5k
Meis1	up5k
Meis1	up5k
Spred2	up5k
Spred2	up5k
Rab1a	up5k
Gm12033	up5k
Sertad2	up5k
Peli1	up5k
Vps54	up5k
Wdpcp	up5k
Ehbp1	up5k
Ehbp1	up5k
Tmem17	up5k
Zrsr1	up5k
Cct4	up5k
Xpo1	up5k
Usp34	up5k
1700093K21Rik	up5k
Bcl11a	up5k
Bcl11a	up5k
Pnpt1	up5k
Ppp4r3b	up5k
Gm12085	up5k
Ccdc88a	up5k
Clhc1	up5k
Rtn4	up5k
Psme4	up5k
Gpr75	up5k
Cpeb4	up5k
Snrnp25	up5k
Snrnp25	up5k
Nprl3	up5k
Nprl3	up5k
Sh3pxd2b	up5k
Ubtd2	up5k
Stk10	up5k
Fbxw11	up5k
Smim23	up5k
Dock2	up5k
Pank3	up5k
Pank3	up5k
Wwc1	up5k
Gm12133	up5k
Nudcd2	up5k
Gm12150	up5k
Pwwp2a	up5k
Gm12155	up5k
Rnf145	up5k
Gm12158	up5k
Clint1	up5k
Thg1l	up5k
Sox30	up5k
Adam19	up5k
Rack1	up5k
Trim7	up5k
Irgm1	up5k
Mgat1	up5k
Gfpt2	up5k
Mapk9	up5k
Rasgef1c	up5k
Rnf130	up5k
Tbc1d9b	up5k
Mgat4b	up5k
Canx	up5k
Hnrnph1	up5k
Gm12199	up5k
Zfp879	up5k
Or1x2	up5k
Phykpl	up5k
Nhp2	up5k
D930048N14Rik	up5k
Sec24a	up5k
Jade2	up5k
Cdkn2aipnl	up5k
Gm12204	up5k
Ppp2ca	up5k
Skp1	up5k
Vdac1	up5k
9530068E07Rik	up5k
Gm11186	up5k
Hspa4	up5k
Zcchc10	up5k
Aff4	up5k
Gdf9	up5k
Shroom1	up5k
Gm9945	up5k
Kif3a	up5k
Irf1	up5k
Slc22a5	up5k
Slc22a4	up5k
Fnip1	up5k
Rapgef6	up5k
Gm12227	up5k
Hint1	up5k
Gm2a	up5k
Mup-ps22	up5k
Slc36a1	up5k
Slc36a1	up5k
Atox1	up5k
Gm12235	up5k
G3bp1	up5k
Mfap3	up5k
Galnt10	up5k
Sap30l	up5k
Larp1	up5k
Cnot8	up5k
Mrpl22	up5k
Zfp692	up5k
Zfp672	up5k
Sh3bp5l	up5k
Gm12251	up5k
Gm12258	up5k
Gm12257	up5k
Rnf187	up5k
H2bc27	up5k
H2bc26-ps	up5k
H3f4	up5k
Mrpl55	up5k
2310033P09Rik	up5k
Wnt9a	up5k
Jmjd4	up5k
Zfp867	up5k
Gm12263	up5k
Pld6	up5k
Gm16062	up5k
Nt5m	up5k
Med9	up5k
Rai1	up5k
Srebf1	up5k
Drc3	up5k
Gid4	up5k
Drg2	up5k
Mief2	up5k
Mief2	up5k
Smcr8	up5k
Dhrs7b	up5k
Map2k3	up5k
Mfap4	up5k
B9d1	up5k
Adora2b	up5k
Ttc19	up5k
Pigl	up5k
Ubb	up5k
Lrrc75a	up5k
Mmgt2	up5k
Zfp286os	up5k
Tvp23b	up5k
Pmp22	up5k
2810001G20Rik	up5k
Hs3st3a1	up5k
Elac2	up5k
Zkscan6	up5k
Glp2r	up5k
Cfap52	up5k
Gm12303	up5k
Pik3r5	up5k
Pik3r6	up5k
Myh10	up5k
Rpl26	up5k
Aurkb	up5k
Borcs6	up5k
Tmem107	up5k
Gm12306	up5k
Per1	up5k
Aloxe3	up5k
Trappc1	up5k
Rnf227	up5k
Naa38	up5k
Kdm6bos	up5k
Dnah2	up5k
Dnah2	up5k
Efnb3	up5k
Trp53	up5k
Trp53	up5k
Trp53	up5k
Shbg	up5k
Fxr2	up5k
Cd68	up5k
Senp3	up5k
Tnfsf13os	up5k
Gm12307	up5k
Slc35g3	up5k
Tmem102	up5k
Spem2	up5k
Tmem256	up5k
Plscr3	up5k
Acap1	up5k
Neurl4	up5k
Eif5a	up5k
Gm12310	up5k
Ctdnep1	up5k
Gabarap	up5k
Phf23	up5k
Dvl2	up5k
Dvl2	up5k
Slc16a13	up5k
Bcl6b	up5k
Rnasek	up5k
Alox12	up5k
Arrb2	up5k
Med11	up5k
Pld2	up5k
Mink1	up5k
Slc25a11	up5k
Rnf167	up5k
Eno3	up5k
Camta2	up5k
Inca1	up5k
Kif1c	up5k
Rabep1	up5k
Rpain	up5k
Dhx33	up5k
Derl2	up5k
Mis12	up5k
Pimreg	up5k
Txndc17	up5k
Mybbp1a	up5k
Ube2g1	up5k
Ankfy1	up5k
Zzef1	up5k
Camkk1	up5k
Ncbp3	up5k
Tax1bp3	up5k
Shpk	up5k
Ccdc92b	up5k
Cluh	up5k
Mettl16	up5k
Mnt	up5k
Sgsm2	up5k
Tsr1	up5k
Smg6	up5k
Ovca2	up5k
Smyd4	up5k
Serpinf2	up5k
Tlcd2	up5k
Prpf8	up5k
Rilp	up5k
Scarf1	up5k
Slc43a2	up5k
Slc43a2	up5k
Pitpna	up5k
Inpp5k	up5k
Myo1c	up5k
Crk	up5k
Ywhae	up5k
Tlcd3a	up5k
Dbil5	up5k
Mrm3	up5k
Timm22	up5k
Cpd	up5k
Slc6a4	up5k
Gm12344	up5k
Ssh2	up5k
Ankrd13b	up5k
Git1	up5k
Abhd15	up5k
Abhd15	up5k
Taok1	up5k
Nufip2	up5k
Gm11191	up5k
Myo18a	up5k
Gm10277	up5k
Phf12	up5k
Dhrs13	up5k
Fam222b	up5k
Nek8	up5k
Nek8	up5k
Nek8	up5k
Rpl23a	up5k
Rab34	up5k
Rab34	up5k
Sdf2	up5k
Bltp2	up5k
Spag5	up5k
Aldoc	up5k
Vtn	up5k
Poldip2	up5k
Ift20	up5k
Lyrm9	up5k
Lgals9	up5k
Nf1	up5k
Rab11fip4	up5k
Suz12	up5k
Rhot1	up5k
Zfp207	up5k
Psmd11	up5k
Cdk5r1	up5k
C030013C21Rik	up5k
Tmem98	up5k
4930507D10Rik	up5k
Spaca3	up5k
Gm17268	up5k
Zfp830	up5k
Lig3	up5k
Fndc8	up5k
Nle1	up5k
Slfn14	up5k
Pex12	up5k
Ap2b1	up5k
Mmp28	up5k
Taf15	up5k
Heatr6	up5k
Synrg	up5k
Dusp14	up5k
Acaca	up5k
Lhx1	up5k
Dhrs11	up5k
Ggnbp2	up5k
Myo19	up5k
Znhit3	up5k
Appbp2os	up5k
Ppm1d	up5k
Bcas3	up5k
Bcas3os2	up5k
Gm11444	up5k
Brip1os	up5k
Rnft1	up5k
Tubd1	up5k
Ptrh2	up5k
Gm22387	up5k
Smg8	up5k
Ska2	up5k
Trim37	up5k
Tex14	up5k
Gm11489	up5k
Mtmr4	up5k
Supt4a	up5k
Mks1	up5k
Dynll2	up5k
Srsf1	up5k
Vezf1	up5k
Mrps23	up5k
4930556N13Rik	up5k
Scpep1	up5k
Coil	up5k
Coil	up5k
Trim25	up5k
Dgkeos	up5k
Tmem100	up5k
Gm11512	up5k
Cox11	up5k
Mbtd1	up5k
Nme1	up5k
Spag9	up5k
Tob1	up5k
Ankrd40cl	up5k
Ankrd40	up5k
Ankrd40	up5k
Spata20	up5k
Mycbpap	up5k
Gm11540	up5k
Xylt2	up5k
Sgca	up5k
Ppp1r9b	up5k
Ppp1r9b	up5k
Samd14	up5k
Gm11513	up5k
Itga3	up5k
Gm11520	up5k
Fam117a	up5k
Slc35b1	up5k
Spop	up5k
Zfp652	up5k
Phospho1	up5k
Gip	up5k
Atp5g1	up5k
Atp5g1	up5k
Gm11536	up5k
Skap1	up5k
Skap1	up5k
Copz2	up5k
Gm11525	up5k
Mrpl10	up5k
Gm11592	up5k
Mrpl45	up5k
Socs7	up5k
Gm11611	up5k
Mllt6	up5k
Psmb3	up5k
Psmb3	up5k
Cwc25	up5k
Atp5l2-ps	up5k
Lasp1	up5k
B230217C12Rik	up5k
Arl5c	up5k
Rpl19	up5k
Rpl19	up5k
Med1	up5k
Cdk12	up5k
Gm20644	up5k
Ppp1r1b	up5k
Stard3	up5k
Zpbp2	up5k
Psmd3	up5k
Thra	up5k
Msl1	up5k
Gm12359	up5k
Rapgefl1	up5k
Wipf2	up5k
Cdc6	up5k
Gjd3	up5k
Krt222	up5k
Krtap4-7	up5k
Gm11558	up5k
Gm11571	up5k
Eif1	up5k
Hap1	up5k
Fkbp10	up5k
Klhl10	up5k
Acly	up5k
Nkiras2	up5k
Zfp385c	up5k
Zfp385c	up5k
Gm44544	up5k
Kcnh4	up5k
Atp6v0a1	up5k
Coasy	up5k
Mlx	up5k
Retreg3	up5k
Tubg1	up5k
Ccr10	up5k
Ezh1	up5k
Wnk4	up5k
Cntd1	up5k
Gm11617	up5k
Psme3	up5k
Ptges3l	up5k
Rundc1	up5k
Rpl27	up5k
Nbr1	up5k
Rdm1	up5k
Arl4d	up5k
Dhx8	up5k
Cfap97d1	up5k
E130111B04Rik	up5k
Cd300lg	up5k
Ppy	up5k
Gm11585	up5k
G6pc3	up5k
G6pc3	up5k
Hrob	up5k
Hrob	up5k
Asb16	up5k
Tmub2	up5k
Rundc3a	up5k
Fam171a2	up5k
Fzd2	up5k
Psmb5-ps	up5k
Ccdc103	up5k
C1ql1	up5k
Dcakd	up5k
Nmt1	up5k
Acbd4	up5k
Hexim1	up5k
Hexim2	up5k
Map3k14	up5k
Arhgap27os1	up5k
Arf2	up5k
Mapt	up5k
Kansl1	up5k
Myl4	up5k
Mettl2	up5k
Mrc2	up5k
Tanc2	up5k
Gm11651	up5k
Dcaf7	up5k
Taco1	up5k
Map3k3	up5k
Gm10840	up5k
Gm10840	up5k
Ccdc47	up5k
Ddx42	up5k
Psmc5	up5k
Tcam1	up5k
Tex2	up5k
Ddx5	up5k
Cep95	up5k
Gm11708	up5k
Bptf	up5k
Gm11718	up5k
Psmd12	up5k
Gm11649	up5k
Prkca	up5k
Apoh	up5k
Gm11667	up5k
Cep112	up5k
Cep112os1	up5k
Gm11670	up5k
Gm11696	up5k
Gna13	up5k
Amz2	up5k
Arsg	up5k
Kcnj2	up5k
Sox9	up5k
Fam104a	up5k
D11Wsu47e	up5k
Gm11736	up5k
Rpl38	up5k
Ttyh2	up5k
Gpr142	up5k
Cd300ld2	up5k
Slc9a3r1	up5k
Tmem104	up5k
Fads6	up5k
Mrpl58	up5k
Mrpl58	up5k
Atp5h	up5k
Kctd2	up5k
Armc7	up5k
Gm11694	up5k
Jpt1	up5k
Sumo2	up5k
Nup85	up5k
Mrps7	up5k
Slc25a19	up5k
Grb2	up5k
Gm11703	up5k
Gm11704	up5k
Tmem94	up5k
Tsen54	up5k
Galk1	up5k
H3f3b	up5k
Unk	up5k
Wbp2	up5k
Trim47	up5k
Mrpl38	up5k
Fbf1	up5k
Acox1	up5k
Ten1	up5k
Evpl	up5k
Exoc7	up5k
Foxj1	up5k
Rnf157	up5k
Rnf157	up5k
Ubald2	up5k
Gm11739	up5k
Prpsap1	up5k
Rpl36-ps1	up5k
Gm29292	up5k
Ube2o	up5k
Aanat	up5k
Cygb	up5k
Snhg16	up5k
Mettl23	up5k
ENSMUSG00000088529	up5k
ENSMUSG00000088529	up5k
Sec14l1	up5k
Gm11745	up5k
Gm8624	up5k
Gm11733	up5k
Tnrc6c	up5k
Tmc6	up5k
Tk1	up5k
Afmid	up5k
Birc5	up5k
Socs3	up5k
Pgs1	up5k
Gm11737	up5k
Timp2	up5k
Cep295nl	up5k
Cep295nl	up5k
Gm11747	up5k
Gm11749	up5k
Cbx2	up5k
Ccdc40	up5k
Eif4a3	up5k
Slc26a11	up5k
Rnf213	up5k
Endov	up5k
Chmp6	up5k
Gm11767	up5k
Baiap2	up5k
Tepsin	up5k
Ndufaf8	up5k
Bahcc1	up5k
Bahcc1	up5k
0610009L18Rik	up5k
Fscn2	up5k
Nploc4	up5k
Nploc4	up5k
Tspan10	up5k
Hgs	up5k
Mrpl12	up5k
Slc25a10	up5k
Slc25a10	up5k
Mcrip1	up5k
Mcrip1	up5k
P4hb	up5k
Arhgdia	up5k
Gm3807	up5k
Anapc11	up5k
Pycr1	up5k
Aspscr1	up5k
Lrrc45	up5k
Dcxr	up5k
Dcxr	up5k
Ccdc57	up5k
Gm11792	up5k
Ogfod3	up5k
Hexdc	up5k
Narf	up5k
Foxk2	up5k
Rab40b	up5k
Fn3krp	up5k
Tbcd	up5k
Rab10os	up5k
Kif3c	up5k
1110002L01Rik	up5k
Asxl2	up5k
Efr3b	up5k
Dnajc27	up5k
Dnajc27	up5k
Ptrhd1	up5k
ENSMUSG00000091619	up5k
Pfn4	up5k
Sf3b6	up5k
Wdcp	up5k
Atad2b	up5k
Pum2	up5k
Sdc1	up5k
Laptm4a	up5k
Laptm4a	up5k
Ttc32	up5k
Rdh14	up5k
Smc6	up5k
Nbas	up5k
Trib2	up5k
Lpin1	up5k
Rock2	up5k
2410004P03Rik	up5k
Pdia6	up5k
Nol10	up5k
Odc1	up5k
Hpcal1	up5k
Gm5784	up5k
Gm21863	up5k
Gm49957	up5k
Asap2	up5k
Cpsf3	up5k
Gm20486	up5k
Gm10330	up5k
Taf1b	up5k
Grhl1	up5k
Klf11	up5k
Rrm2	up5k
Mboat2	up5k
Kidins220	up5k
Id2	up5k
Cmpk2	up5k
Colec11	up5k
Adi1	up5k
Eipr1	up5k
Myt1l	up5k
Pxdn	up5k
Tmem18	up5k
Sh3yl1	up5k
Cog5	up5k
Ccdc71l	up5k
Nampt	up5k
Sypl	up5k
Atxn7l1	up5k
Polr1f	up5k
Hdac9	up5k
Snx13	up5k
Ankmy2	up5k
Etv1	up5k
Arl4aos	up5k
Gm7008	up5k
Dock4	up5k
Immp2l	up5k
Stxbp6	up5k
Foxg1	up5k
Gm43517	up5k
ENSMUSG00000045946	up5k
G2e3	up5k
Scfd1	up5k
Coch	up5k
Npas3	up5k
Npas3	up5k
Eapp	up5k
Rpl31-ps17	up5k
Gm20403	up5k
Fam177a	up5k
Srp54c	up5k
Fam177a2	up5k
Ralgapa1	up5k
Brms1l	up5k
Gm26973	up5k
Gm26973	up5k
Prps1l3	up5k
Gemin2	up5k
Trappc6b	up5k
Trappc6b	up5k
Pnn	up5k
Lrfn5	up5k
Gm527	up5k
Togaram1	up5k
Prpf39	up5k
Fancm	up5k
Gm15571	up5k
Lrr1	up5k
Mgat2	up5k
9330151L19Rik	up5k
Klhdc2	up5k
Gm9887	up5k
Vcpkmt	up5k
Sos2	up5k
Dmac2l	up5k
Atl1	up5k
Tmx1	up5k
Frmd6	up5k
Actr10	up5k
Psma3	up5k
Arid4a	up5k
2700049A03Rik	up5k
Daam1	up5k
L3hypdh	up5k
L3hypdh	up5k
Jkamp	up5k
Pcnx4	up5k
Ppm1a	up5k
Slc38a6	up5k
Tmem30b	up5k
Snapc1	up5k
Rhoj	up5k
Syne2	up5k
Mthfd1	up5k
Akap5	up5k
Zbtb1	up5k
Hspa2	up5k
Churc1	up5k
Fut8	up5k
Gphn	up5k
Pals1	up5k
Eif2s1	up5k
Plekhh1	up5k
Rdh11	up5k
Rad51b	up5k
Zfp36l1	up5k
Exd2	up5k
Slc39a9	up5k
Susd6	up5k
Srsf5	up5k
Smoc1	up5k
Ttc9	up5k
Sipa1l1	up5k
Dcaf4	up5k
Psen1	up5k
Riox1	up5k
Acot2	up5k
Acot1	up5k
Dnal1	up5k
Mideas	up5k
Ptgr2	up5k
Zfp410	up5k
Coq6	up5k
Bbof1	up5k
Lin52	up5k
Isca2	up5k
Ylpm1	up5k
Dlst	up5k
Eif2b2	up5k
Zc2hc1c	up5k
Fos	up5k
Jdp2	up5k
Flvcr2	up5k
Erg28	up5k
Ttll5	up5k
Gpatch2l	up5k
Cipc	up5k
Gstz1	up5k
Ahsa1	up5k
Sptlc2	up5k
Slirp	up5k
Adck1	up5k
Tshr	up5k
Spata7	up5k
Ptpn21	up5k
Zc3h14	up5k
Ttc8	up5k
3300002A11Rik	up5k
3300002A11Rik	up5k
Tdp1	up5k
Tdp1	up5k
Psmc1	up5k
Calm1	up5k
Dglucy	up5k
Kif4-ps	up5k
Cpsf2	up5k
Slc24a4	up5k
Golga5	up5k
Tmem251	up5k
Ubr7	up5k
Unc79	up5k
Prima1	up5k
Otub2	up5k
Ppp4r4	up5k
Gm17043	up5k
Serpina3g	up5k
Serpina3n	up5k
Dicer1	up5k
Glrx5	up5k
D430019H16Rik	up5k
Gskip	up5k
Ak7	up5k
Papola	up5k
Vrk1	up5k
Gm9599	up5k
Ccnk	up5k
Cyp46a1	up5k
Evl	up5k
Yy1	up5k
Wars1	up5k
Dync1h1	up5k
Gm17111	up5k
Hsp90aa1	up5k
Wdr20	up5k
Zfp839	up5k
Zfp839	up5k
Tecpr2	up5k
Rcor1	up5k
4930595D18Rik	up5k
Traf3	up5k
Traf3	up5k
Eif5	up5k
Mark3	up5k
Ckb	up5k
Trmt61a	up5k
Bag5	up5k
Coa8	up5k
Klc1	up5k
Zfyve21	up5k
Tdrd9	up5k
Kif26a	up5k
Gm38123	up5k
A530016L24Rik	up5k
A530016L24Rik	up5k
Inf2	up5k
Siva1	up5k
Zbtb42	up5k
Brf1	up5k
Brf1	up5k
Btbd6	up5k
Pacs2	up5k
Mta1	up5k
Crip2	up5k
Crip1	up5k
Tedc1	up5k
Tmem121	up5k
Igha	up5k
Ighg3	up5k
Gm17421	up5k
Gm5190	up5k
Ighj4	up5k
Ighv5-11	up5k
Ighv8-1	up5k
Ighv1-59	up5k
Gm5660	up5k
Zfp386	up5k
Vipr2	up5k
Esyt2	up5k
Ncapg2	up5k
Ptprn2	up5k
Gm17807	up5k
Gm16505	up5k
Gdi2	up5k
Gm5444	up5k
Klf6	up5k
Pitrm1	up5k
Larp4b	up5k
Dip2c	up5k
Heatr1	up5k
Ero1b	up5k
Lyst	up5k
Gng4	up5k
B3galnt2	up5k
Arid4b	up5k
Psma2	up5k
AW209491	up5k
Gli3	up5k
Mplkip	up5k
Sfrp4	up5k
Zscan12	up5k
Gm11271	up5k
ENSMUSG00000059459	up5k
H2bc13	up5k
H2ac13	up5k
H3c10	up5k
ENSMUSG00000096807	up5k
H4c11	up5k
H4c12	up5k
H2bc15	up5k
Gm11274	up5k
H1f5	up5k
H3c11	up5k
H2ac22	up5k
H2bc22	up5k
H2ac23	up5k
H4c17	up5k
H4c18	up5k
H2bc24	up5k
Zfp184	up5k
H2bc12	up5k
H2ac11	up5k
H2bc11	up5k
ENSMUSG00000060490	up5k
Btn1a1	up5k
H4c8	up5k
H3c8	up5k
H3c7	up5k
H3c7	up5k
H1f3	up5k
H1f3	up5k
H2bc8	up5k
H2ac7	up5k
H3c4	up5k
H4c4	up5k
H1f4	up5k
H2bc4	up5k
H4c3	up5k
Hfe	up5k
H1f2	up5k
H2ac5-ps	up5k
H2ac5-ps	up5k
H2ac4	up5k
H3c2	up5k
H4c2	up5k
H3c1	up5k
H1f1	up5k
Gm11341	up5k
Gm11341	up5k
BC005537	up5k
Tdp2	up5k
Mboat1	up5k
Agtr1a	up5k
Dusp22	up5k
Gm5447	up5k
Foxq1	up5k
Foxc1	up5k
Wrnip1	up5k
Gm11382	up5k
Ripk1	up5k
Bphl	up5k
Psmg4	up5k
Prpf4b	up5k
Prpf4b	up5k
Fars2	up5k
ENSMUSG00000102924	up5k
Rreb1	up5k
Cage1	up5k
Riok1	up5k
Bmp6	up5k
Eef1e1	up5k
Gm26688	up5k
Pak1ip1	up5k
Tmem14c	up5k
Smim13	up5k
Tmem170b	up5k
Hivep1	up5k
Gm15812	up5k
Sirt5	up5k
Sirt5	up5k
Nol7	up5k
Rnf182	up5k
Mylip	up5k
Gmpr	up5k
Gm10113	up5k
Stmnd1	up5k
Rbm24	up5k
Fam8a1	up5k
Kdm1b	up5k
Id4	up5k
A830005F24Rik	up5k
Phf2	up5k
Phf2os1	up5k
Fam120a	up5k
Ninj1	up5k
Bicd2	up5k
Ippk	up5k
Nol8	up5k
Iars	up5k
Gm17611	up5k
Spin1	up5k
S1pr3	up5k
Shc3	up5k
Cks2	up5k
Secisbp2	up5k
Gadd45g	up5k
Gadd45g	up5k
Syk	up5k
Sfxn1	up5k
Hrh2	up5k
Simc1	up5k
Arl10	up5k
Higd2a	up5k
Faf2	up5k
Rnf44	up5k
Gprin1	up5k
Sncb	up5k
Eif4e1b	up5k
Tspan17	up5k
Unc5a	up5k
Zfp346	up5k
Zfp346	up5k
Prelid1	up5k
Rgs14	up5k
Grk6	up5k
Prr7	up5k
Dbn1	up5k
Dbn1	up5k
Fam193b	up5k
Tmed9	up5k
Caml	up5k
B230219D22Rik	up5k
Txndc15	up5k
Pcbd2	up5k
Cxcl14	up5k
Smad5	up5k
Trpc7	up5k
Hnrnpa0	up5k
Hnrnpk	up5k
Rmi1	up5k
Ntrk2	up5k
Naa35	up5k
Golm1	up5k
1700014D04Rik	up5k
Isca1	up5k
Tut7	up5k
Dapk1	up5k
Ptch1	up5k
A930032L01Rik	up5k
A930032L01Rik	up5k
A930032L01Rik	up5k
Ercc6l2	up5k
Habp4	up5k
Cdk20	up5k
Nlrp4f	up5k
Gm10775	up5k
Zfp369	up5k
Cbx3-ps1	up5k
Mterf3	up5k
Ptdss1	up5k
Rsl1	up5k
Zfp85os	up5k
Zfp85os	up5k
Zfp493	up5k
Gm10037	up5k
BC048507	up5k
Fastkd3	up5k
Med10	up5k
Mrpl36	up5k
Mrpl36	up5k
Lpcat1	up5k
Clptm1l	up5k
Clptm1l	up5k
Slc6a19os	up5k
Nkd2	up5k
Trip13	up5k
Brd9	up5k
Tppp	up5k
Exoc3	up5k
Ahrr	up5k
Sdha	up5k
Ccdc127	up5k
Erap1	up5k
Ell2	up5k
Mctp1	up5k
2210408I21Rik	up5k
Fam172a	up5k
A830082K12Rik	up5k
Arrdc3	up5k
Lysmd3	up5k
Mblac2	up5k
Cetn3	up5k
Gm33366	up5k
Gm33366	up5k
Gm33366	up5k
Tmem161b	up5k
Gm4076	up5k
Ccnh	up5k
Tmem167	up5k
Rps23	up5k
Gm29540	up5k
Ssbp2	up5k
Msh3	up5k
Dhfr	up5k
Serinc5	up5k
Mtx3	up5k
Tent2	up5k
Homer1	up5k
Gm15620	up5k
Lhfpl2	up5k
Ap3b1	up5k
Tbca	up5k
Zbed3	up5k
F2rl1	up5k
Poc5	up5k
Poc5	up5k
Cert1	up5k
Gcnt4	up5k
Gfm2	up5k
Enc1	up5k
Rps18-ps6	up5k
Ankra2	up5k
Foxd1	up5k
Tmem174	up5k
Tmem171	up5k
Tnpo1	up5k
Mrps27	up5k
Bdp1	up5k
BC001981	up5k
[truncated: 1,331 more rows]

## Sheet: Men1 KO_peak_gene
gene	peak_pos
Lypla1	up5k
Tcea1	up5k
Pcmtd1	up5k
Rrs1	up5k
Cspp1	up5k
Prex2	up5k
Gm29570	up5k
Gm29570	up5k
Terf1	up5k
Rdh10	up5k
Tmem70	up5k
Gm20587	up5k
Paqr8	up5k
Efhc1	up5k
Gm28287	up5k
Gm37580	up5k
Gm10222	up5k
Gm10925	up5k
Lmbrd1	up5k
Gm9884	up5k
Khdrbs2	up5k
Rab23	up5k
Dst	up5k
Gm28306	up5k
Gm28418	up5k
Fer1l5	up5k
Cnnm3	up5k
Gm38033	up5k
Sema4c	up5k
Fam178b	up5k
Cox5b	up5k
4933424G06Rik	up5k
Inpp4a	up5k
Mgat4a	up5k
Gm26805	up5k
Mrpl30	up5k
Eif5b	up5k
Gm37309	up5k
Rpl31	up5k
Pou3f3	up5k
Mrps9	up5k
Gpr45	up5k
AI597479	up5k
Ecrg4	up5k
Bivm	up5k
Mettl21e	up5k
Wdr75	up5k
Gm5976	up5k
Hibch	up5k
Ormdl1	up5k
Coq10b	up5k
Hspe1	up5k
Mob4	up5k
Mars2	up5k
Plcl1	up5k
Gm4081	up5k
1700066M21Rik	up5k
Aox1	up5k
Bzw1	up5k
Stradb	up5k
G730003C15Rik	up5k
Fzd7	up5k
Gm973	up5k
Bmpr2	up5k
Fam117b	up5k
Gm37531	up5k
Carf	up5k
Nbeal1	up5k
Cyp20a1	up5k
Abi2	up5k
Eef1b2	up5k
Creb1	up5k
Gm38058	up5k
Pikfyve	up5k
Gm28927	up5k
Map2	up5k
Rpe	up5k
Gm38218	up5k
Pecr	up5k
Smarcal1	up5k
Igfbp5	up5k
Pnkd	up5k
Gm29358	up5k
Ctdsp1	up5k
Cnot9	up5k
Plcd4	up5k
Bcs1l	up5k
Stk36	up5k
Ttll4	up5k
Cdk5r2	up5k
Cryba2	up5k
Slc23a3	up5k
Retreg2	up5k
Retreg2	up5k
Zfand2b	up5k
Atg9a	up5k
Ankzf1	up5k
Stk16	up5k
Dnajb2	up5k
Obsl1	up5k
Inha	up5k
Stk11ip	up5k
Acsl3	up5k
Gm5830	up5k
Gm10555	up5k
Agfg1	up5k
Fbxo36	up5k
ENSMUSG00000096802	up5k
Rpl19-ps1	up5k
A530032D15Rik	up5k
Gm10553	up5k
A530040E14Rik	up5k
Gm16038	up5k
Gm16038	up5k
Gm6264	up5k
Gm7609	up5k
Gm16028	up5k
Gm16026	up5k
Gm2619	up5k
Gm2619	up5k
Gm7281	up5k
ENSMUSG00000096292	up5k
Gm2427	up5k
Gm52951	up5k
Gm16094	up5k
Gm16094	up5k
Gm10552	up5k
Gm28884	up5k
Psmd1	up5k
Armc9	up5k
Ptma	up5k
Cops7b	up5k
Gm37447	up5k
Eif4e2	up5k
Gigyf2	up5k
Neu2	up5k
Dgkd	up5k
Hjurp	up5k
Trpm8	up5k
Arl4c	up5k
Sh3bp4	up5k
Agap1	up5k
Ramp1	up5k
Ube2f	up5k
Scly	up5k
Per2	up5k
Per2	up5k
Traf3ip1	up5k
Asb1	up5k
Gm37600	up5k
Ndufa10	up5k
Ndufa10	up5k
Gpc1	up5k
Capn10	up5k
Sned1	up5k
Ppp1r7	up5k
Septin2	up5k
Farp2	up5k
Ing5	up5k
Relch	up5k
Zcchc2	up5k
Phlpp1	up5k
Vps4b	up5k
Cdh7	up5k
Clasp1	up5k
Tmem185b	up5k
Ptpn4	up5k
3110009E18Rik	up5k
3110009E18Rik	up5k
Gm37174	up5k
Gm15392	up5k
Actr3	up5k
Slc35f5	up5k
Mgat5	up5k
Ccnt2	up5k
Map3k19	up5k
Zranb3	up5k
R3hdm1	up5k
Dars	up5k
Yod1	up5k
Srgap2	up5k
Fam72a	up5k
Rab7b	up5k
Nucks1	up5k
Dstyk	up5k
Rbbp5	up5k
Lrrn2	up5k
Gm29257	up5k
Ppp1r15b	up5k
Optc	up5k
Gm38140	up5k
Gm8618	up5k
Adora1	up5k
Adipor1	up5k
Klhl12	up5k
Kdm5b	up5k
Ptpn7	up5k
Gpr37l1	up5k
Gm4204	up5k
Cacna1s	up5k
Kif21b	up5k
Gm26568	up5k
Ddx59	up5k
Zfp281	up5k
Zbtb41	up5k
Uchl5	up5k
Tpr	up5k
Ivns1abp	up5k
Trmt1l	up5k
Edem3	up5k
Arpc5	up5k
Rgs8	up5k
Glul	up5k
Ier5	up5k
Stx6	up5k
Cep350	up5k
Gm9694	up5k
4930518J20Rik	up5k
Soat1	up5k
Abl2	up5k
Fam20b	up5k
4930439D14Rik	up5k
Gm10531	up5k
Gm10531	up5k
Rasal2	up5k
2810025M15Rik	up5k
Cop1	up5k
Tnn	up5k
Mrps14	up5k
4933417C20Rik	up5k
Rc3h1	up5k
Dars2	up5k
Gm19057	up5k
2810442N19Rik	up5k
Gm10176	up5k
Vamp4	up5k
Kifap3	up5k
Mpc2	up5k
Gm18407	up5k
Creg1	up5k
Pou2f1	up5k
Tada1	up5k
Fam78b	up5k
Tmco1	up5k
Ccdc190	up5k
3110045C21Rik	up5k
Sh2d1b2	up5k
Olfml2b	up5k
Cfap126	up5k
Mpz	up5k
Apoa2	up5k
Adamts4	up5k
Usp21	up5k
Ufc1	up5k
Dedd	up5k
Gm37097	up5k
Usf1	up5k
Alyref2	up5k
Dcaf8	up5k
Kcnj10	up5k
Pigm	up5k
Cfap45	up5k
Fmn2	up5k
Sdccag8	up5k
Gm37106	up5k
Zbtb18	up5k
Desi2	up5k
Cox20	up5k
Gm38300	up5k
Efcab2	up5k
Kif26b	up5k
Gm34176	up5k
Cnst	up5k
Gm10518	up5k
Cdc42bpa	up5k
Gm31728	up5k
Lin9	up5k
H3f3aos	up5k
Sde2	up5k
Pycr2	up5k
Lefty1	up5k
Tmem63a	up5k
Gm36961	up5k
Cnih4	up5k
Srp9	up5k
Trp53bp2	up5k
Susd4	up5k
Gm37339	up5k
Rab3gap2	up5k
Gm37785	up5k
Eprs	up5k
Gm37849	up5k
Gm37849	up5k
Esrrg	up5k
Ptpn14	up5k
Ptpn14	up5k
Batf3	up5k
Nenf	up5k
Gm37688	up5k
Ints7	up5k
Nek2	up5k
Slc30a1	up5k
Gm37055	up5k
Traf3ip3	up5k
Gm38118	up5k
9230019H11Rik	up5k
9230019H11Rik	up5k
Ppp1r14c	up5k
Armt1	up5k
Rgs17	up5k
Nup43	up5k
Katna1	up5k
Adgb	up5k
Shprh	up5k
Fbxo30	up5k
Hivep2	up5k
Hivep2	up5k
Nmbr	up5k
Cited2	up5k
Reps1	up5k
Ifngr1	up5k
Map3k5	up5k
Bclaf1	up5k
Mtfr2	up5k
Ahi1	up5k
Ccn2	up5k
Med23	up5k
Ptprk	up5k
Soga3	up5k
Hddc2	up5k
Tspyl4	up5k
Hdac2	up5k
Rev3l	up5k
Cdk19	up5k
Cdc40	up5k
Wasf1	up5k
Ak9	up5k
Ppil6	up5k
Cd164	up5k
Cep57l1	up5k
Sesn1	up5k
Afg1l	up5k
Snx3	up5k
Sec63	up5k
9030612E09Rik	up5k
Pdss2	up5k
Bend3	up5k
Cd24a	up5k
Atg5	up5k
Prep	up5k
Ascc3	up5k
Rps19-ps10	up5k
Nus1	up5k
Asf1a	up5k
Fam184a	up5k
Man1a	up5k
Hsf2	up5k
Fabp7	up5k
AW822073	up5k
Gm10807	up5k
Duxf3	up5k
Gm4981	up5k
Gm4981	up5k
Gm19459	up5k
Gcc2	up5k
Lims1	up5k
Ranbp2	up5k
Ccdc138	up5k
Sowahc	up5k
P4ha1	up5k
Micu1	up5k
Dnajb12	up5k
Ascc1	up5k
Gm17455	up5k
Sar1a	up5k
Tysnd1	up5k
Aifm2	up5k
Hk1os	up5k
4930507D05Rik	up5k
Ddx21	up5k
Slc25a16	up5k
Rufy2	up5k
Pbld2	up5k
Herc4	up5k
Dnajc12	up5k
Ctnna3	up5k
Rtkn2	up5k
Ccdc6	up5k
Ipmk	up5k
Ipmk	up5k
Gnaz	up5k
Rab36	up5k
Specc1l	up5k
Snrpd3	up5k
Ggt1	up5k
Mmp11	up5k
Gm867	up5k
Zfp280b	up5k
Lss	up5k
Pofut2	up5k
Pttg1ip	up5k
Sumo3	up5k
Gm3238	up5k
Gm3250	up5k
Gm7137	up5k
Gm19668	up5k
Tspear	up5k
Gm10318	up5k
Trpm2	up5k
Gatd3a	up5k
Pwp2	up5k
Cstb	up5k
Gm9978	up5k
Ilvbl	up5k
Cdc34	up5k
Bsg	up5k
Prss57	up5k
Palm	up5k
Misp	up5k
Ptbp1	up5k
Elane	up5k
Med16	up5k
R3hdm4	up5k
Wdr18	up5k
Cnn2	up5k
Cnn2	up5k
Arhgap45	up5k
Sbno2	up5k
Stk11	up5k
Atp5d	up5k
Midn	up5k
Cirbp	up5k
Fam174c	up5k
Pwwp3a	up5k
Ndufs7	up5k
Dazap1	up5k
Apc2	up5k
2310011J03Rik	up5k
2310011J03Rik	up5k
Reep6	up5k
Uqcr11	up5k
Onecut3	up5k
Gm49322	up5k
Csnk1g2	up5k
Izumo4	up5k
Sf3a2	up5k
Jsrp1	up5k
Oaz1	up5k
Lmnb2	up5k
Gadd45b	up5k
Diras1	up5k
Map2k2	up5k
4930442H23Rik	up5k
Atcayos	up5k
Atcayos	up5k
Atcay	up5k
Zfr2	up5k
Pip5k1c	up5k
Cactin	up5k
Gipc3	up5k
Dohh	up5k
Gm15917	up5k
Ankrd24	up5k
Gm10778	up5k
Zfp433	up5k
AU041133	up5k
ENSMUSG00000087481	up5k
Tdg	up5k
Washc4	up5k
Nuak1	up5k
Tcp11l2	up5k
Polr3b	up5k
Rfx4	up5k
Ric8b	up5k
Bpifc	up5k
Fbxo7	up5k
Hsp90b1	up5k
Ttc41	up5k
Nt5dc3	up5k
Gm16270	up5k
1700113H08Rik	up5k
Sycp3	up5k
Ano4	up5k
Anks1b	up5k
Ikbip	up5k
Cdk17	up5k
Elk3	up5k
Lta4h	up5k
Fgd6	up5k
Tmcc3	up5k
Cep83	up5k
Ube2n	up5k
Btg1	up5k
Kera	up5k
Atp2b1	up5k
Poc1b	up5k
Dusp6	up5k
Dusp6	up5k
Csl	up5k
Cep290	up5k
Slc6a15	up5k
Ccdc59	up5k
Ppp1r12a	up5k
Pawr	up5k
E2f7	up5k
Csrp2	up5k
Rpl6l	up5k
Osbpl8	up5k
Bbs10	up5k
Nap1l1	up5k
Caps2	up5k
Gm15723	up5k
Zfc3h1	up5k
Cpm	up5k
Mdm1	up5k
Il22	up5k
Grip1	up5k
4921513I03Rik	up5k
Gns	up5k
Xpot	up5k
Ctdsp2	up5k
Tsfm	up5k
Cdk4	up5k
Os9	up5k
Dtx3	up5k
Pip4k2c	up5k
Ddit3	up5k
Ddit3	up5k
Gm6283	up5k
R3hdm2	up5k
Nemp1	up5k
Gm16230	up5k
Naca	up5k
Ptges3	up5k
Atp5b	up5k
Baz2a	up5k
Stat2	up5k
Pan2	up5k
Cnpy2	up5k
Cs	up5k
Ankrd52	up5k
Rnf41	up5k
Smarcc2	up5k
Myl6b	up5k
Rpl41	up5k
Erbb3	up5k
Ikzf4	up5k
Rab5b	up5k
Cdk2	up5k
Pmel	up5k
Dnajc14	up5k
Itga7	up5k
Or10p21	up5k
Or6c213	up5k
Pisd-ps1	up5k
Sfi1	up5k
Sfi1	up5k
Sfi1	up5k
Gm11400	up5k
Gm11400	up5k
Drg1	up5k
Gm12735	up5k
Fau-ps2	up5k
Eif4enif1	up5k
Morc2a	up5k
Dusp18	up5k
Tcn2	up5k
Pes1	up5k
Sf3a1	up5k
Lif	up5k
Gm11960	up5k
Rhbdd3	up5k
Kremen1	up5k
Xbp1	up5k
Ube2d-ps	up5k
Ykt6	up5k
A730071L15Rik	up5k
Ogdh	up5k
Zmiz2	up5k
Gm11970	up5k
Ccm2	up5k
Gm11978	up5k
Ramp3	up5k
Gm11976	up5k
Gm11982	up5k
Sun3	up5k
Vwc2	up5k
Ikzf1	up5k
Fignl1	up5k
Ddc	up5k
Cobl	up5k
Fbxo48	up5k
Ppp3r1	up5k
Meis1	up5k
Rab1a	up5k
Gm12033	up5k
Sertad2	up5k
Peli1	up5k
Wdpcp	up5k
Otx1	up5k
Ehbp1	up5k
Ehbp1	up5k
Tmem17	up5k
Zrsr1	up5k
Cct4	up5k
Xpo1	up5k
Usp34	up5k
Pus10	up5k
Ppp4r3b	up5k
Gm12085	up5k
Ccdc88a	up5k
Clhc1	up5k
Rtn4	up5k
Psme4	up5k
Cpeb4	up5k
4930524B15Rik	up5k
Snrnp25	up5k
Nprl3	up5k
Sh3pxd2b	up5k
Ubtd2	up5k
Stk10	up5k
Fbxw11	up5k
Npm1	up5k
Ranbp17	up5k
Dock2	up5k
Insyn2b	up5k
Pank3	up5k
Pank3	up5k
Wwc1	up5k
Nudcd2	up5k
Pwwp2a	up5k
Ebf1	up5k
Gm12158	up5k
Sox30	up5k
Dppa1	up5k
Trim7	up5k
Irgm1	up5k
Zfp62	up5k
Mgat1	up5k
Mapk9	up5k
Rasgef1c	up5k
Rnf130	up5k
Tbc1d9b	up5k
Mgat4b	up5k
Canx	up5k
Grm6	up5k
Or1x2	up5k
Phykpl	up5k
D930048N14Rik	up5k
Sec24a	up5k
Cdkn2aipnl	up5k
Gm12204	up5k
Ppp2ca	up5k
Skp1	up5k
Vdac1	up5k
Hspa4	up5k
Aff4	up5k
Uqcrq	up5k
Gdf9	up5k
Kif3a	up5k
Irf1	up5k
Slc22a4	up5k
Fnip1	up5k
Rapgef6	up5k
Gm12227	up5k
Gm2a	up5k
Slc36a1	up5k
Gm12235	up5k
G3bp1	up5k
Gria1	up5k
Galnt10	up5k
Sap30l	up5k
Cnot8	up5k
Mrpl22	up5k
Mrpl22	up5k
Zfp692	up5k
Sh3bp5l	up5k
Gm12251	up5k
Gm12258	up5k
Gm12257	up5k
H2bc26-ps	up5k
H2bc26-ps	up5k
H2ac25	up5k
Mrpl55	up5k
2310033P09Rik	up5k
Wnt9a	up5k
Zfp867	up5k
Gm12263	up5k
Gm16062	up5k
Nt5m	up5k
Srebf1	up5k
Drc3	up5k
Gid4	up5k
Drg2	up5k
Mief2	up5k
Smcr8	up5k
Dhrs7b	up5k
Map2k3	up5k
Tnfrsf13b	up5k
Mfap4	up5k
B9d1	up5k
Pigl	up5k
Ubb	up5k
Lrrc75a	up5k
Lrrc75aos2	up5k
Zfp286os	up5k
Tvp23b	up5k
Pmp22	up5k
2810001G20Rik	up5k
Hs3st3a1	up5k
Glp2r	up5k
Cfap52	up5k
Gm12303	up5k
Myh10	up5k
Rpl26	up5k
Arhgef15	up5k
Aurkb	up5k
Tmem107	up5k
Gm12306	up5k
Per1	up5k
Aloxe3	up5k
Aloxe3	up5k
Rnf227	up5k
Gm22442	up5k
Naa38	up5k
Kdm6bos	up5k
Dnah2	up5k
Dnah2	up5k
Dnah2	up5k
Trp53	up5k
Fxr2	up5k
Cd68	up5k
Senp3	up5k
Tnfsf13os	up5k
Slc35g3	up5k
Tmem102	up5k
Tmem256	up5k
Plscr3	up5k
Neurl4	up5k
Gps2	up5k
Ybx2	up5k
Gm12310	up5k
Ctdnep1	up5k
Gabarap	up5k
Dvl2	up5k
Dvl2	up5k
Slc16a13	up5k
Bcl6b	up5k
Rnasek	up5k
Arrb2	up5k
Med11	up5k
Mink1	up5k
Slc25a11	up5k
Rnf167	up5k
Pfn1	up5k
Eno3	up5k
Camta2	up5k
Inca1	up5k
Rabep1	up5k
Rpain	up5k
Dhx33	up5k
Derl2	up5k
Mis12	up5k
Txndc17	up5k
Mybbp1a	up5k
Ube2g1	up5k
Ankfy1	up5k
Zzef1	up5k
Camkk1	up5k
Camkk1	up5k
Ncbp3	up5k
Tax1bp3	up5k
Shpk	up5k
Cluh	up5k
Mettl16	up5k
Mnt	up5k
Tsr1	up5k
Smg6	up5k
Ovca2	up5k
Smyd4	up5k
Serpinf2	up5k
Tlcd2	up5k
Scarf1	up5k
Slc43a2	up5k
Inpp5k	up5k
Crk	up5k
Ywhae	up5k
Tlcd3a	up5k
Dbil5	up5k
Timm22	up5k
Slc6a4	up5k
Ssh2	up5k
Git1	up5k
Nufip2	up5k
Myo18a	up5k
Gm10277	up5k
Phf12	up5k
Dhrs13	up5k
Traf4	up5k
Nek8	up5k
Nek8	up5k
Nek8	up5k
Rpl23a	up5k
Rab34	up5k
Rab34	up5k
Sdf2	up5k
Bltp2	up5k
Spag5	up5k
Aldoc	up5k
Ift20	up5k
Lgals9	up5k
Nf1	up5k
Suz12	up5k
Rhot1	up5k
Zfp207	up5k
Zfp207	up5k
Psmd11	up5k
Cdk5r1	up5k
C030013C21Rik	up5k
Tmem98	up5k
Gm11207	up5k
5530401A14Rik	up5k
Zfp830	up5k
Fndc8	up5k
Slfn14	up5k
Pex12	up5k
Mmp28	up5k
Taf15	up5k
Acaca	up5k
Lhx1	up5k
Mrm1	up5k
Dhrs11	up5k
Ggnbp2	up5k
Myo19	up5k
Appbp2os	up5k
Ppm1d	up5k
Bcas3	up5k
Brip1os	up5k
Rnft1	up5k
Tubd1	up5k
Ptrh2	up5k
Gm22387	up5k
Smg8	up5k
Ska2	up5k
Trim37	up5k
Tex14	up5k
Gm11489	up5k
Mtmr4	up5k
Srsf1	up5k
Vezf1	up5k
Coil	up5k
Coil	up5k
Dgkeos	up5k
Gm11512	up5k
Cox11	up5k
Mbtd1	up5k
Spag9	up5k
Tob1	up5k
Ankrd40	up5k
Chad	up5k
Mrpl27	up5k
Ppp1r9b	up5k
Samd14	up5k
Gm11513	up5k
Itga3	up5k
Tac4	up5k
Gm11520	up5k
Fam117a	up5k
Slc35b1	up5k
Spop	up5k
Phospho1	up5k
Atp5g1	up5k
Atp5g1	up5k
Gm11537	up5k
Cdk5rap3	up5k
Gm11525	up5k
Mrpl10	up5k
Gm11592	up5k
Mrpl45	up5k
Socs7	up5k
Arhgap23	up5k
Mllt6	up5k
Psmb3	up5k
Cwc25	up5k
Rpl23	up5k
Lasp1	up5k
Arl5c	up5k
Cacnb1	up5k
Rpl19	up5k
Rpl19	up5k
Med1	up5k
Cdk12	up5k
Stard3	up5k
Zpbp2	up5k
Psmd3	up5k
Nr1d1	up5k
Msl1	up5k
Msl1	up5k
Rapgefl1	up5k
Wipf2	up5k
Krt222	up5k
Gm11558	up5k
Eif1	up5k
Hap1	up5k
Klhl10	up5k
Acly	up5k
Nkiras2	up5k
Kcnh4	up5k
Mlx	up5k
Retreg3	up5k
Tubg1	up5k
Ccr10	up5k
Wnk4	up5k
Gm11617	up5k
Psme3	up5k
Ptges3l	up5k
Rundc1	up5k
Rpl27	up5k
Nbr1	up5k
Rdm1	up5k
Arl4d	up5k
Dhx8	up5k
Cfap97d1	up5k
E130111B04Rik	up5k
Ppy	up5k
Tmub2	up5k
Rundc3a	up5k
Fzd2	up5k
Ccdc103	up5k
Hexim1	up5k
Hexim1	up5k
Hexim2	up5k
Arf2	up5k
Mapt	up5k
Mettl2	up5k
Mrc2	up5k
Tanc2	up5k
Gm11651	up5k
Taco1	up5k
Map3k3	up5k
Gm10840	up5k
Ccdc47	up5k
Ddx42	up5k
Psmc5	up5k
Tcam1	up5k
Tex2	up5k
Ddx5	up5k
Cep95	up5k
Gm11708	up5k
Bptf	up5k
Psmd12	up5k
Apoh	up5k
Cep112	up5k
Cep112os1	up5k
Gna13	up5k
Amz2	up5k
Arsg	up5k
Kcnj2	up5k
Sox9	up5k
Sstr2	up5k
D11Wsu47e	up5k
Rpl38	up5k
Dnai2	up5k
Gpr142	up5k
Slc9a3r1	up5k
Fads6	up5k
Cdr2l	up5k
Mrpl58	up5k
Ict1os	up5k
Atp5h	up5k
Kctd2	up5k
Jpt1	up5k
Nup85	up5k
Mrps7	up5k
Slc25a19	up5k
Grb2	up5k
Gm11704	up5k
Tsen54	up5k
H3f3b	up5k
Unk	up5k
Wbp2	up5k
Mrpl38	up5k
Acox1	up5k
Ten1	up5k
Evpl	up5k
Exoc7	up5k
Foxj1	up5k
Rnf157	up5k
Rnf157	up5k
Ubald2	up5k
Gm11739	up5k
Gm29292	up5k
Gm11742	up5k
Mxra7	up5k
Mettl23	up5k
Sec14l1	up5k
Gm11745	up5k
Gm11733	up5k
Tnrc6c	up5k
Tk1	up5k
Afmid	up5k
Birc5	up5k
Socs3	up5k
Timp2	up5k
Cep295nl	up5k
Gm11747	up5k
Gm11747	up5k
Gm11749	up5k
Eif4a3	up5k
Sgsh	up5k
Slc26a11	up5k
Endov	up5k
Baiap2	up5k
Tepsin	up5k
Ndufaf8	up5k
Bahcc1	up5k
Bahcc1	up5k
0610009L18Rik	up5k
Fscn2	up5k
Fscn2	up5k
Tspan10	up5k
Hgs	up5k
Mrpl12	up5k
Slc25a10	up5k
Gcgr	up5k
Mcrip1	up5k
Arhgdia	up5k
Pycr1	up5k
Aspscr1	up5k
Lrrc45	up5k
Ccdc57	up5k
Gm11792	up5k
Ogfod3	up5k
Hexdc	up5k
Narf	up5k
Foxk2	up5k
Rab40b	up5k
Fn3krp	up5k
Asxl2	up5k
Dnajc27	up5k
Ptrhd1	up5k
Pfn4	up5k
Gm6682	up5k
Atad2b	up5k
Pum2	up5k
Sdc1	up5k
Laptm4a	up5k
Laptm4a	up5k
Rdh14	up5k
Smc6	up5k
Rad51ap2	up5k
Nbas	up5k
E2f6	up5k
Rock2	up5k
2410004P03Rik	up5k
Pdia6	up5k
Odc1	up5k
Hpcal1	up5k
Gm5784	up5k
Gm49957	up5k
Gm28503	up5k
Zfp125	up5k
Asap2	up5k
Cpsf3	up5k
Klf11	up5k
Rrm2	up5k
Mboat2	up5k
Kidins220	up5k
Id2	up5k
Colec11	up5k
Adi1	up5k
Sh3yl1	up5k
Ccdc71l	up5k
Nampt	up5k
Sypl	up5k
Atxn7l1	up5k
Hdac9	up5k
Snx13	up5k
Ankmy2	up5k
Etv1	up5k
Arl4aos	up5k
Gm7008	up5k
Dock4	up5k
Nrcam	up5k
Gm43517	up5k
Gm43517	up5k
ENSMUSG00000045946	up5k
Coch	up5k
Npas3	up5k
Npas3	up5k
Rpl31-ps17	up5k
Srp54c	up5k
Ralgapa1	up5k
Brms1l	up5k
4921518K17Rik	up5k
Gemin2	up5k
Trappc6b	up5k
Pnn	up5k
Lrfn5	up5k
Gm527	up5k
Togaram1	up5k
Prpf39	up5k
Fancm	up5k
Lrr1	up5k
Mgat2	up5k
9330151L19Rik	up5k
Gm9887	up5k
Vcpkmt	up5k
Sos2	up5k
Dmac2l	up5k
Atl1	up5k
Frmd6	up5k
Actr10	up5k
Arid4a	up5k
2700049A03Rik	up5k
Daam1	up5k
Jkamp	up5k
Pcnx4	up5k
Ppm1a	up5k
Slc38a6	up5k
Prkch	up5k
Snapc1	up5k
Mthfd1	up5k
Zbtb1	up5k
Hspa2	up5k
Fut8	up5k
Gphn	up5k
Pals1	up5k
Eif2s1	up5k
Rdh11	up5k
Zfp36l1	up5k
Slc39a9	up5k
Susd6	up5k
Srsf5	up5k
Smoc1	up5k
Ttc9	up5k
Sipa1l1	up5k
Dcaf4	up5k
Psen1	up5k
Acot1	up5k
Mideas	up5k
Ptgr2	up5k
Ptgr2	up5k
Zfp410	up5k
Bbof1	up5k
Lin52	up5k
Isca2	up5k
Eif2b2	up5k
Zc2hc1c	up5k
Fos	up5k
Jdp2	up5k
Ttll5	up5k
Gpatch2l	up5k
Cipc	up5k
Gstz1	up5k
Ahsa1	up5k
Tshr	up5k
Zc3h14	up5k
Ttc8	up5k
Psmc1	up5k
Calm1	up5k
Dglucy	up5k
Kif4-ps	up5k
Cpsf2	up5k
Slc24a4	up5k
Golga5	up5k
Ubr7	up5k
Ppp4r4	up5k
Gm17043	up5k
Glrx5	up5k
Gskip	up5k
Papola	up5k
Vrk1	up5k
Gm9599	up5k
Ccnk	up5k
Cyp46a1	up5k
Evl	up5k
Yy1	up5k
Slc25a29	up5k
Wdr20	up5k
Zfp839	up5k
Tecpr2	up5k
Rcor1	up5k
Traf3	up5k
Traf3	up5k
Lbhd2	up5k
Eif5	up5k
Mark3	up5k
Ckb	up5k
Trmt61a	up5k
Zfyve21	up5k
A730018C14Rik	up5k
Siva1	up5k
Zbtb42	up5k
Brf1	up5k
Brf1	up5k
Pacs2	up5k
Tex22	up5k
Mta1	up5k
Crip2	up5k
Tedc1	up5k
Gm43310	up5k
Ighg3	up5k
Ighj4	up5k
Ighv5-9	up5k
Ighv8-6	up5k
Gm5660	up5k
Zfp386	up5k
Esyt2	up5k
Ncapg2	up5k
Klf6	up5k
Pitrm1	up5k
Larp4b	up5k
Dip2c	up5k
Heatr1	up5k
Ero1b	up5k
Lyst	up5k
B3galnt2	up5k
Arid4b	up5k
Psma2	up5k
AW209491	up5k
Gli3	up5k
Mplkip	up5k
Gm11271	up5k
H2ac13	up5k
H3c10	up5k
ENSMUSG00000096807	up5k
H4c11	up5k
H4c12	up5k
H2bc15	up5k
H3c11	up5k
H3c11	up5k
H2bc22	up5k
H2ac23	up5k
H4c18	up5k
Zfp184	up5k
H2bc12	up5k
H2ac11	up5k
H2bc11	up5k
ENSMUSG00000060490	up5k
H4c8	up5k
H3c8	up5k
H3c7	up5k
H3c7	up5k
H1f3	up5k
H1f3	up5k
H2bc8	up5k
H2ac7	up5k
H4c4	up5k
H1f4	up5k
H2bc4	up5k
H4c3	up5k
H1f2	up5k
H2ac5-ps	up5k
H2ac5-ps	up5k
H2ac4	up5k
H3c2	up5k
H4c2	up5k
H3c1	up5k
BC005537	up5k
Acot13	up5k
Tdp2	up5k
Dusp22	up5k
Gm5447	up5k
Wrnip1	up5k
Ripk1	up5k
Bphl	up5k
Psmg4	up5k
Prpf4b	up5k
Fars2	up5k
Riok1	up5k
Eef1e1	up5k
Pak1ip1	up5k
Smim13	up5k
Tmem170b	up5k
Hivep1	up5k
Sirt5	up5k
Nol7	up5k
Rnf182	up5k
Mylip	up5k
Gmpr	up5k
Gm10113	up5k
Stmnd1	up5k
Rbm24	up5k
Kdm1b	up5k
Id4	up5k
A830005F24Rik	up5k
Fam120a	up5k
Ninj1	up5k
Bicd2	up5k
Ippk	up5k
Nol8	up5k
Gm17611	up5k
Spin1	up5k
Nxnl2	up5k
Shc3	up5k
Cks2	up5k
Secisbp2	up5k
Sema4d	up5k
Gadd45g	up5k
Higd2a	up5k
Faf2	up5k
Sncb	up5k
Eif4e1b	up5k
Tspan17	up5k
Zfp346	up5k
Fgfr4	up5k
Grk6	up5k
Prr7	up5k
Dbn1	up5k
Fam193b	up5k
Fam193b	up5k
Tmed9	up5k
Caml	up5k
B230219D22Rik	up5k
Pcbd2	up5k
Smad5	up5k
Trpc7	up5k
Rmi1	up5k
Naa35	up5k
Tut7	up5k
A930032L01Rik	up5k
Ercc6l2	up5k
Habp4	up5k
Cdk20	up5k
Gm10775	up5k
Zfp369	up5k
Cbx3-ps1	up5k
Ptdss1	up5k
Rsl1	up5k
Irx2	up5k
Lpcat1	up5k
Brd9	up5k
Ahrr	up5k
Pdcd6	up5k
Sdha	up5k
Erap1	up5k
Ell2	up5k
Spata9	up5k
Mctp1	up5k
A830082K12Rik	up5k
Lysmd3	up5k
Mblac2	up5k
Cetn3	up5k
Gm33366	up5k
Tmem161b	up5k
Gm4076	up5k
Tmem167	up5k
Rps23	up5k
4833422C13Rik	up5k
Dhfr	up5k
Homer1	up5k
Arsb	up5k
F2rl1	up5k
Ankra2	up5k
Tmem171	up5k
Mrps27	up5k
Ocln	up5k
Ak6	up5k
Mrps36	up5k
Sgtb	up5k
Trim23	up5k
Dimt1	up5k
Plk2	up5k
Gm15287	up5k
Il6st	up5k
Plpp1	up5k
Dhx29	up5k
Ccno	up5k
Arl15	up5k
Paip1	up5k
ENSMUSG00000094114	up5k
Hmgcs1	up5k
Gm2897	up5k
Gm2897	up5k
Gm3629	up5k
4930521O11Rik	up5k
Flnb	up5k
Rpp14	up5k
Il3ra	up5k
Slc4a7	up5k
Ngly1	up5k
Top2b	up5k
Thrb	up5k
Nr1d2	up5k
Nkiras1	up5k
ENSMUSG00000095280	up5k
4930469B13Rik	up5k
Nid2	up5k
Rtraf	up5k
Fam149b	up5k
Mrps16	up5k
Cfap70	up5k
1810062O18Rik	up5k
2810402E24Rik	up5k
Sec24c	up5k
Fut11	up5k
Chchd1	up5k
Zswim8	up5k
Ndst2	up5k
Camk2g	up5k
Vcl	up5k
Adk	up5k
Vdac2	up5k
C130012C08Rik	up5k
Lrmda	up5k
Rps24	up5k
Zmiz1	up5k
Zcchc24	up5k
Duxbl1	up5k
ENSMUSG00000072672	up5k
Arf4	up5k
9930004E17Rik	up5k
9930004E17Rik	up5k
Dnah12	up5k
Tasor	up5k
Wnt5a	up5k
Selenok	up5k
Rft1	up5k
Stimate	up5k
Nek4	up5k
Pbrm1	up5k
Nt5dc2	up5k
Tnnc1	up5k
Bap1	up5k
Capn7	up5k
Btd	up5k
Oxnad1	up5k
Ncoa4	up5k
Ercc6	up5k
Gdf2	up5k
Glud1	up5k
Wapl	up5k
Grid1	up5k
Gm2878	up5k
Gm21977	up5k
Gpr137c	up5k
Psmc6	up5k
Styx	up5k
Socs4	up5k
Tmem260	up5k
Ap5m1	up5k
Naa30	up5k
Parp2	up5k
Apex1	up5k
Ang	up5k
Rnase6	up5k
Mettl17	up5k
Tppp2	up5k
Tppp2	up5k
Arhgef40	up5k
Tmem253	up5k
Hnrnpc	up5k
Gm43766	up5k
Tox4	up5k
Abhd4	up5k
Gm17606	up5k
Acin1	up5k
1700123O20Rik	up5k
Ppp1r3e	up5k
ENSMUSG00000102798	up5k
Cmtm5	up5k
Ngdn	up5k
Gm20687	up5k
Gm20687	up5k
Zfhx2	up5k
A730061H03Rik	up5k
Emc9	up5k
Rnf31	up5k
Gmpr2	up5k
Ltb4r2	up5k
Nynrin	up5k
Cbln3	up5k
Khnyn	up5k
Parp4	up5k
Mphosph8	up5k
2410022M11Rik	up5k
Zmym2	up5k
Sap18	up5k
Mrpl57	up5k
Rcbtb1	up5k
Mtmr6	up5k
Gm37820	up5k
Gm37820	up5k
Gucy1b2	up5k
Fam124a	up5k
Wdfy2	up5k
Ctsb	up5k
Neil2	up5k
Xkr6	up5k
Ints9	up5k
Fbxo16	up5k
Zfp395	up5k
Ccdc25	up5k
Trim35	up5k
Gm5464	up5k
Pnma2	up5k
Ppp2r2a	up5k
Kctd9	up5k
1700092C10Rik	up5k
Gm31748	up5k
Entpd4	up5k
Gm37847	up5k
Entpd4b	up5k
Gm27176	up5k
Egr3	up5k
9930012K11Rik	up5k
Pdlim2	up5k
Sftpc	up5k
Dmtn	up5k
Gfra2	up5k
Mlnr-ps	up5k
Esd	up5k
Lrrc63	up5k
Tpt1	up5k
Tsc22d1	up5k
Enox1	up5k
Elf1	up5k
Sugt1	up5k
Gm9748	up5k
Pcdh17	up5k
Tdrd3	up5k
Bora	up5k
Klf5	up5k
Uchl3	up5k
Cln5	up5k
Gm16259	up5k
Gpc6	up5k
Dct	up5k
Gpr180	up5k
Sox21	up5k
Sox21	up5k
Dnajc3	up5k
Uggt2	up5k
Mbnl2	up5k
Rap2a	up5k
Ipo5	up5k
Ubac2	up5k
Tm9sf2	up5k
Clybl	up5k
Zic2	up5k
Pcca	up5k
Rimoc1	up5k
Oxct1	up5k
Rpl37	up5k
Rictor	up5k
Lifr	up5k
Nup155	up5k
Cplane1	up5k
Gm2310	up5k
Slc1a3	up5k
Nadk2	up5k
Brix1	up5k
Rad1	up5k
Amacr	up5k
Adamts12	up5k
Zfr	up5k
Mtmr12	up5k
1810049J17Rik	up5k
F830212C03Rik	up5k
Drosha	up5k
Gm5468	up5k
Gm5468	up5k
Myo10	up5k
Gm2862	up5k
Marchf11	up5k
Dap	up5k
Atpsckmt	up5k
Sema5a	up5k
Sdc2	up5k
Mtdh	up5k
Pop1	up5k
Osr2	up5k
4930447A16Rik	up5k
Azin1	up5k
Atp6v1c1	up5k
Dcaf13	up5k
Zfpm2	up5k
Oxr1	up5k
Eny2	up5k
Ebag9	up5k
Ccn3	up5k
Mtbp	up5k
Tbc1d31	up5k
Wdyhv1	up5k
Fam91a1	up5k
Rnf139	up5k
Tatdn1	up5k
Sqle	up5k
Trib1	up5k
Myc	up5k
Efr3a	up5k
Phf20l1	up5k
Chrac1	up5k
Dennd3	up5k
Them6	up5k
Gm5960	up5k
Ly6l	up5k
Zfp41	up5k
Zfp41	up5k
Rhpn1	up5k
Tigd5	up5k
Puf60	up5k
Nrbp2	up5k
Gpaa1	up5k
Rps6-ps1	up5k
Cyc1	up5k
Maf1	up5k
Hsf1	up5k
Scrt1	up5k
Slc39a4	up5k
Kifc2	up5k
Ppp1r16a	up5k
Mfsd3	up5k
Lrrc24	up5k
Lrrc24	up5k
Arhgap39	up5k
1110038F14Rik	up5k
Myh9	up5k
Eif3d	up5k
Mpst	up5k
Gm6723	up5k
Cdc42ep1	up5k
Gga1	up5k
Triobp	up5k
Sox10	up5k
Gm10863	up5k
Pick1	up5k
Pick1	up5k
Maff	up5k
Kcnj4	up5k
Gtpbp1	up5k
Gtpbp1	up5k
Sun2	up5k
Pdgfb	up5k
Tab1	up5k
Mgat3	up5k
Mief1	up5k
Atf4	up5k
Tnrc6b	up5k
Adsl	up5k
St13	up5k
Xpnpep3	up5k
Rbx1	up5k
Ep300	up5k
L3mbtl2	up5k
Tef	up5k
Aco2	up5k
Csdc2	up5k
Pmm1	up5k
Srebf2	up5k
Shisa8	up5k
Cenpm	up5k
Ndufa6	up5k
Cyb5r3	up5k
A4galt	up5k
Parvg	up5k
Nup50	up5k
Fam118a	up5k
Ribc2	up5k
Atxn10	up5k
7530416G11Rik	up5k
Gm4825	up5k
ENSMUSG00000103674	up5k
Ppara	up5k
Pkdrej	up5k
Gtse1	up5k
Trmu	up5k
Gramd4	up5k
Gm15722	up5k
Tafa5	up5k
Zbed4	up5k
Creld2	up5k
Pim3	up5k
Mlc1	up5k
Mov10l1	up5k
Plxnb2	up5k
Dennd6b	up5k
Odf3b	up5k
Klhdc7b	up5k
C730034F03Rik	up5k
C230037L18Rik	up5k
Shank3	up5k
Alg10b	up5k
Irak4	up5k
Tmem117	up5k
Ano6	up5k
Gm17546	up5k
Arid2	up5k
Arid2	up5k
Scaf11	up5k
Gm38144	up5k
Gm38144	up5k
Rpap3	up5k
Rapgef3	up5k
Gm26513	up5k
Ccdc184	up5k
Olfr278-ps1	up5k
Ccnt1	up5k
Tex49	up5k
Rnd1	up5k
Troap	up5k
Spats2	up5k
Mcrs1	up5k
Prpf40b	up5k
Tmbim6	up5k
Nckap5los	up5k
Gm5808	up5k
Gm17349	up5k
Cox14	up5k
Dip2b	up5k
Atf1	up5k
Letmd1	up5k
Pou6f1	up5k
ENSMUSG00000093511	up5k
Dazap2	up5k
Slc4a8	up5k
Scn8a	up5k
Fignl2	up5k
Acvr1b	up5k
Atg101	up5k
Krt71	up5k
Krt72	up5k
Eif4b	up5k
Tns2	up5k
Zfp740	up5k
Mfsd5	up5k
Myg1	up5k
Sp1	up5k
Pcbp2	up5k
Tarbp2	up5k
Hnrnpa1	up5k
Copz1	up5k
Gpr84	up5k
Pde1b	up5k
Zfp263	up5k
Zfp174	up5k
Gm20695	up5k
Cluap1	up5k
Crebbp	up5k
Glis2	up5k
Vasn	up5k
Gm15859	up5k
Mgrn1	up5k
Dnaaf8	up5k
Ubn1	up5k
Alg1	up5k
Pmm2	up5k
1810013L24Rik	up5k
Tekt5	up5k
Nubp1	up5k
Clec16a	up5k
Tnp2	up5k
Snn	up5k
Zc3h7a	up5k
Cpped1	up5k
Shisa9	up5k
Bfar	up5k
Rrn3	up5k
Ntan1	up5k
Mpv17l	up5k
Nde1	up5k
Abcc1	up5k
Prkdc	up5k
Spidr	up5k
Pkp2	up5k
Yars2	up5k
Ppm1f	up5k
Mapk1	up5k
Hic2	up5k
Pi4ka	up5k
Snap29	up5k
Crkl	up5k
Lztr1	up5k
P2rx6	up5k
Med15	up5k
Klhl22	up5k
Tssk1	up5k
AA914427	up5k
Dgcr6	up5k
Ccdc188	up5k
Trmt2a	up5k
Dgcr8	up5k
Txnrd2	up5k
Gnb1l	up5k
Ufd1	up5k
Hira	up5k
Or2aj5	up5k
Yeats2	up5k
Ece2	up5k
Psmd2	up5k
Fam131a	up5k
Polr2h	up5k
Polr2h	up5k
Ephb3	up5k
Vps8	up5k
Senp2	up5k
9230117E06Rik	up5k
Dnajb11	up5k
Eif4a2	up5k
Ccdc50	up5k
Hes1	up5k
Fam43a	up5k
Bdh1	up5k
Meltf	up5k
Pigz	up5k
Cep19	up5k
Wdr53	up5k
Ubxn7	up5k
Pcyt1a	up5k
Tfrc	up5k
Tnk2	up5k
Tnk2os	up5k
Tnk2os	up5k
Smbd1	up5k
Fyttd1	up5k
Rpl35a	up5k
Lmln	up5k
Mylk	up5k
Hacd2	up5k
Ccdc58	up5k
Iqcb1	up5k
Golgb1	up5k
Hcls1	up5k
Rabl3	up5k
Lrrc58	up5k
Lrrc58	up5k
Gsk3b	up5k
Cox17	up5k
Poglut1	up5k
Upk1b	up5k
Zbtb20	up5k
Ccdc191	up5k
Naa50	up5k
Usf3	up5k
Nepro	up5k
Atg3	up5k
Gm5406	up5k
Phldb2	up5k
Cip2a	up5k
Ift57	up5k
Cd47	up5k
Cblb	up5k
Zbtb11	up5k
Trmt10c	up5k
Tomm70a	up5k
Tbc1d23	up5k
Dcbld2	up5k
Cpox	up5k
Cldnd1	up5k
Cggbp1	up5k
Vgll3	up5k
Gbe1	up5k
Gm15554	up5k
Nrip1	up5k
Ncam2	up5k
Jam2	up5k
Gabpa	up5k
Ltn1	up5k
Rwdd2b	up5k
Bach1	up5k
Sod1	up5k
Mrap	up5k
Synj1	up5k
Paxbp1	up5k
Olig2	up5k
Olig2	up5k
Olig1	up5k
Olig1	up5k
Ifnar1	up5k
Gm7860	up5k
Ifngr2	up5k
Son	up5k
Cryzl1	up5k
Itsn1	up5k
Mrps6	up5k
Mrps6	up5k
Kcne1	up5k
Setd4	up5k
Cbr1	up5k
Dop1b	up5k
Morc3	up5k
Chaf1b	up5k
Cldn14	up5k
Ttc3	up5k
Dyrk1a	up5k
Ets2	up5k
Brwd1	up5k
ENSMUSG00000022915	up5k
Get1	up5k
C2cd2	up5k
B230307C23Rik	up5k
Scaf8	up5k
Tiam2	up5k
Zdhhc14	up5k
Synj2	up5k
Gtf2h5	up5k
Tulp4	up5k
Dynlt1b	up5k
Rnaset2b	up5k
Rps6ka2	up5k
Rsph3a	up5k
Cep43	up5k
Pde10a	up5k
Prkn	up5k
Pnldc1	up5k
Acat2	up5k
Gm15946	up5k
Sod2	up5k
Afdn	up5k
1600012H06Rik	up5k
Dynlt2a2	up5k
Ermard	up5k
Tbp	up5k
Gm6686	up5k
Chd1	up5k
Zfp960	up5k
Lix1	up5k
Spaca6	up5k
Has1	up5k
Gm7535	up5k
Ppp2r1a	up5k
Zfp53	up5k
Zfp948	up5k
Hcfc1r1	up5k
Paqr4	up5k
Gm16275	up5k
Elob	up5k
Prss33	up5k
Prss33	up5k
Dcpp1	up5k
Prss22	up5k
Gm5225	up5k
Kctd5	up5k
Pdpk1	up5k
Amdhd2	up5k
ENSMUSG00000107169	up5k
Ccnf	up5k
Rnps1	up5k
Eci1	up5k
Pgp	up5k
Rab26os	up5k
Pkd1	up5k
Tsc2	up5k
Zfp598	up5k
Ndufb10	up5k
Rpl3l	up5k
Igfals	up5k
Spsb3	up5k
Cramp1	up5k
Ift140	up5k
Ptx4	up5k
Sox8	up5k
Rpusd1	up5k
Ccdc78	up5k
Metrn	up5k
Rhbdl1	up5k
Rhot2	up5k
Wdr90	up5k
Mcrip2	up5k
Mettl26	up5k
Rab11fip3	up5k
Mrpl28	up5k
Axin1	up5k
Luc7l	up5k
Dusp1	up5k
Ergic1	up5k
Atp6v0e	up5k
Kifc5b	up5k
Syngap1	up5k
Zbtb9	up5k
Gm15420	up5k
Zfp523	up5k
Ppard	up5k
Fance	up5k
Tead3	up5k
Tulp1	up5k
Mapk14	up5k
Brpf3	up5k
Srsf3	up5k
Pi16	up5k
Fgd2	up5k
Pim1	up5k
Tbc1d22b	up5k
Rnf8	up5k
Zfand3	up5k
Glo1	up5k
Glp1r	up5k
Ndufv3	up5k
Pknox1	up5k
Rrp1b	up5k
Notch3	up5k
Ephx3	up5k
Akap8l	up5k
Wiz	up5k
Rasal3	up5k
Cyp4f17	up5k
Zfp472	up5k
Marchf2	up5k
[truncated: 731 more rows]

## Sheet: unique_peaks_gene-meninVSKO
menin unique		ko unique
gene	peak_pos	gene	peak_pos
Gm18956	up5k	Gm28418	up5k
Gm38178	up5k	Gm38033	up5k
Gm6060	up5k	Mgat4a	up5k
Gm7094	up5k	Mettl21e	up5k
Gm16327	up5k	Gm38058	up5k
Gm26524	up5k	Stk36	up5k
Gm18443	up5k	Cryba2	up5k
Gm28418	up5k	Retreg2	up5k
Arhgef4	up5k	Gm5830	up5k
Gm37127	up5k	Gm16038	up5k
Hs6st1	up5k	Gm6264	up5k
Arid5a	up5k	Hjurp	up5k
Lman2l	up5k	Gpc1	up5k
Cnnm4	up5k	Actr3	up5k
Unc50	up5k	Map3k19	up5k
Mitd1	up5k	Zranb3	up5k
2610300A13Rik	up5k	Gm8618	up5k
Npas2	up5k	Ptpn7	up5k
Creg2	up5k	Cacna1s	up5k
Map4k4	up5k	Gm26568	up5k
Poglut2	up5k	Rgs8	up5k
Mettl21e	up5k	Ier5	up5k
Stat1	up5k	Cep350	up5k
Gm16107	up5k	4930518J20Rik	up5k
Sgo2a	up5k	4930439D14Rik	up5k
Ndufb3	up5k	Tnn	up5k
Cbx3-ps7	up5k	Gm19057	up5k
Gm29596	up5k	Gm10176	up5k
Gm11591	up5k	Lin9	up5k
Pard3b	up5k	Gm37849	up5k
Zdbf2	up5k	Gm37849	up5k
Adam23	up5k	Gm17455	up5k
Gm38058	up5k	Aifm2	up5k
Gm10558	up5k	Ggt1	up5k
Unc80	up5k	Gm867	up5k
Fn1	up5k	Tspear	up5k
Apol7d	up5k	Cstb	up5k
Tmem169	up5k	Misp	up5k
Xrcc5	up5k	Elane	up5k
Rpl37a	up5k	Cnn2	up5k
Igfbp2	up5k	Arhgap45	up5k
Tns1	up5k	Onecut3	up5k
Cxcr1	up5k	Gipc3	up5k
Slc11a1	up5k	Gm16270	up5k
Cyp27a1	up5k	Sycp3	up5k
Fev	up5k	Kera	up5k
Gm28294	up5k	4921513I03Rik	up5k
Asic4	up5k	Tsfm	up5k
Obsl1	up5k	Pip4k2c	up5k
Mrpl44	up5k	Itga7	up5k
Gm18304	up5k	Ramp3	up5k
Dner	up5k	Gm11976	up5k
C130026I21Rik	up5k	Gm11982	up5k
Gm2389	up5k	Fignl1	up5k
Gm18342	up5k	Otx1	up5k
Gm18342	up5k	4930524B15Rik	up5k
A530040E14Rik	up5k	Npm1	up5k
Gm16038	up5k	Ranbp17	up5k
Gm16028	up5k	Insyn2b	up5k
Gm16028	up5k	Ebf1	up5k
Gm7281	up5k	Dppa1	up5k
Gm2427	up5k	Uqcrq	up5k
Gm16094	up5k	Gria1	up5k
Sp140	up5k	Mrpl22	up5k
Gm17017	up5k	Tnfrsf13b	up5k
Nmur1	up5k	Mfap4	up5k
Dis3l2	up5k	Lrrc75aos2	up5k
Ngef	up5k	Arhgef15	up5k
Neu2	up5k	Gm22442	up5k
Ugt1a1	up5k	Gps2	up5k
Mroh2a	up5k	Ybx2	up5k
Hjurp	up5k	Mybbp1a	up5k
Gm28499	up5k	Camkk1	up5k
Mlph	up5k	Slc6a4	up5k
Or9s13	up5k	Traf4	up5k
Cops9	up5k	Nek8	up5k
Otos	up5k	Gm11207	up5k
Ankmy1	up5k	Mrm1	up5k
Rnpepl1	up5k	Chad	up5k
Gm10550	up5k	Tac4	up5k
Gin1	up5k	Gm11537	up5k
Gm37053	up5k	Cdk5rap3	up5k
Tfcp2l1	up5k	Arhgap23	up5k
Gm28882	up5k	Rpl23	up5k
Tmem185b	up5k	Nr1d1	up5k
Ccdc93	up5k	Sstr2	up5k
Gpr39	up5k	Dnai2	up5k
Rab3gap1	up5k	Cdr2l	up5k
Gm29597	up5k	H3f3b	up5k
Thsd7b	up5k	Wbp2	up5k
Gm37109	up5k	Gm11742	up5k
Nuak2	up5k	Mxra7	up5k
Tmcc2	up5k	Gm11747	up5k
Gm10538	up5k	Sgsh	up5k
Gm28609	up5k	Fscn2	up5k
Gm19461	up5k	Gcgr	up5k
Gm37368	up5k	Gm6682	up5k
Prelp	up5k	Rad51ap2	up5k
Tmem183a	up5k	Gm28503	up5k
Tmem183a	up5k	Zfp125	up5k
Nav1	up5k	Nrcam	up5k
Lad1	up5k	4921518K17Rik	up5k
Tnnt2	up5k	Vcpkmt	up5k
Mroh3	up5k	Prkch	up5k
Inava	up5k	Ptgr2	up5k
Kif14	up5k	Slc25a29	up5k
Gm29485	up5k	Lbhd2	up5k
1700006P03Rik	up5k	A730018C14Rik	up5k
Gm37632	up5k	Zbtb42	up5k
2310009B15Rik	up5k	Brf1	up5k
Dennd1b	up5k	Gm43310	up5k
Aspm	up5k	Ighv5-9	up5k
Gm5703	up5k	Ighv8-6	up5k
Gm28610	up5k	Acot13	up5k
Nmnat2	up5k	Nxnl2	up5k
Shcbp1l	up5k	Sema4d	up5k
Rgs8	up5k	Fgfr4	up5k
BC034090	up5k	Fam193b	up5k
Acbd6	up5k	A930032L01Rik	up5k
Tor1aip1	up5k	Irx2	up5k
4930439D14Rik	up5k	Pdcd6	up5k
Gm38256	up5k	Spata9	up5k
Tnr	up5k	4833422C13Rik	up5k
Cenpl	up5k	Gm2897	up5k
Pigc	up5k	Lrmda	up5k
Sele	up5k	Wnt5a	up5k
Ccdc181	up5k	Rft1	up5k
Cd247	up5k	Stimate	up5k
Gm32999	up5k	Gm2878	up5k
Gm7694	up5k	Gm21977	up5k
Dusp12	up5k	Hnrnpc	up5k
Apoa2	up5k	Gm17606	up5k
B4galt3	up5k	Ltb4r2	up5k
Pfdn2	up5k	Cbln3	up5k
Nhlh1	up5k	Khnyn	up5k
Pex19	up5k	Parp4	up5k
Casq1	up5k	Gm31748	up5k
Igsf9	up5k	Gm27176	up5k
Gm5561	up5k	Lrrc63	up5k
Ahctf1	up5k	Gm2862	up5k
Parp1	up5k	4930447A16Rik	up5k
Acbd3	up5k	Gm5960	up5k
Sde2	up5k	Ly6l	up5k
Gm36961	up5k	Lrrc24	up5k
Rpl35a-ps2	up5k	Myh9	up5k
Cnih3	up5k	Sox10	up5k
Taf1a	up5k	Pick1	up5k
Gm29491	up5k	Kcnj4	up5k
Vash2	up5k	Pdgfb	up5k
Nsl1	up5k	Pmm1	up5k
Lpgat1	up5k	A4galt	up5k
Gm38037	up5k	Ribc2	up5k
Gm26879	up5k	7530416G11Rik	up5k
Gm15867	up5k	Gtse1	up5k
Gm38036	up5k	Plxnb2	up5k
Plekhg1	up5k	Klhdc7b	up5k
Mthfd1l	up5k	Gm17546	up5k
Lrp11	up5k	Mcrs1	up5k
Nup43	up5k	Nckap5los	up5k
Stxbp5	up5k	Fignl2	up5k
Adat2	up5k	Lztr1	up5k
Perp	up5k	Dgcr6	up5k
Hbs1l	up5k	Meltf	up5k
Gm4895	up5k	Hcls1	up5k
Hmgb1-ps8	up5k	Upk1b	up5k
Gm16531	up5k	Mrap	up5k
Gm26585	up5k	Kcne1	up5k
Slc2a12	up5k	Setd4	up5k
Epb41l2	up5k	Pnldc1	up5k
Echdc1	up5k	Acat2	up5k
Gm15939	up5k	Gm7535	up5k
Tspyl1	up5k	Paqr4	up5k
Fam229b	up5k	Elob	up5k
Mettl24	up5k	Kctd5	up5k
Ak9	up5k	Igfals	up5k
Ostm1	up5k	Rhot2	up5k
Ostm1	up5k	Wdr90	up5k
9030612E09Rik	up5k	Pi16	up5k
Rtn4ip1	up5k	B3galt4	up5k
Sim1	up5k	H2-Ke6	up5k
Sh3rf3	up5k	Cchcr1	up5k
Anapc16	up5k	Gtf2h4	up5k
Cdh23	up5k	BC023719	up5k
Rpl27a-ps1	up5k	Gm16554	up5k
Tspan15	up5k	Kcnh8	up5k
Kifbp	up5k	Stap2	up5k
4933428P19Rik	up5k	Znrf4	up5k
Dna2	up5k	Micos13	up5k
Reep3	up5k	ENSMUSG00000093514	up5k
Slc16a9	up5k	Sult6b1	up5k
Adora2a	up5k	Srsf7	up5k
Ggt1	up5k	Gm10308	up5k
Gstt4	up5k	Mocos	up5k
Derl3	up5k	Pkd2l2	up5k
1700094J05Rik	up5k	Fam13b	up5k
Mcm3ap	up5k	E230025N22Rik	up5k
Gm10272	up5k	Pcdhga3	up5k
Gm9639	up5k	Gm4950	up5k
Cfap410	up5k	Ldlrad4	up5k
Dnmt3l	up5k	2010010A06Rik	up5k
Icosl	up5k	Ctif	up5k
Syde1	up5k	Gstp2	up5k
Slc1a6	up5k	Gm8034	up5k
Shc2	up5k	Ppp2r5b	up5k
Tpgs1	up5k	Map4k2	up5k
Prtn3	up5k	Otub1	up5k
Elane	up5k	Rab11b-ps2	up5k
R3hdm4	up5k	Asrgl1	up5k
Abca7	up5k	Tmem132a	up5k
Rps15	up5k	Or5a21	up5k
2610034O05Rik	up5k	Gldc	up5k
Klf16	up5k	Hells	up5k
Dot1l	up5k	Hps1	up5k
Jsrp1	up5k	Ndufb8	up5k
Lingo3	up5k	Actr1a	up5k
Gadd45b	up5k	Spag6	up5k
Slc39a3	up5k	Gpr158	up5k
Thop1	up5k	Pax8	up5k
Eef2	up5k	Gm27193	up5k
Matk	up5k	Mamdc4	up5k
Apba3	up5k	Brd3	up5k
Smim24	up5k	Gm13611	up5k
Gm16104	up5k	Fpgs	up5k
S1pr4	up5k	Lrsam1	up5k
Tle5	up5k	Timm10	up5k
Gm15917	up5k	Ndufs3	up5k
Tle6	up5k	Cry2	up5k
BC025920	up5k	Ext2	up5k
Gm4767	up5k	Gm13818	up5k
Txnrd1	up5k	Slc1a2	up5k
Chst11	up5k	C130080G10Rik	up5k
Gm37908	up5k	Gm14089	up5k
Cry1	up5k	Ccndbp1	up5k
Pwp1	up5k	Nphp1	up5k
Bpifc	up5k	Commd7	up5k
Timp3	up5k	E2f1	up5k
Stab2	up5k	Serinc3	up5k
Gm16280	up5k	Ada	up5k
Ascl1	up5k	Ccn5	up5k
Gnptab	up5k	Zfp335	up5k
Hal	up5k	Elmo2	up5k
Ccdc38	up5k	Trp53rka	up5k
Gm16155	up5k	Gm11472	up5k
Galnt4	up5k	Gm11474	up5k
Rps15a-ps1	up5k	Cebpb	up5k
Ppfia2	up5k	Kcng1	up5k
1700020G17Rik	up5k	Bcas1	up5k
Lyz2	up5k	Gm14371	up5k
Mdm2	up5k	Edn3	up5k
Nup107	up5k	Lama5	up5k
Llph	up5k	Gm14341	up5k
Gm4473	up5k	Mfn1	up5k
Avil	up5k	Adad1	up5k
Eef1akmt3	up5k	Gm37399	up5k
Mettl1	up5k	Smad9	up5k
Marchf9	up5k	Gm9696	up5k
Cdk4	up5k	Fhdc1	up5k
Dtx3	up5k	Gatb	up5k
Dctn2	up5k	Npr1	up5k
Stac3	up5k	S100a7a	up5k
Lrp1	up5k	Rorc	up5k
Stat6	up5k	6330562C20Rik	up5k
Rdh7	up5k	Pafah1b1-ps1	up5k
Baz2a	up5k	Gm42939	up5k
Rnf41	up5k	Gnat2	up5k
Myl6	up5k	Gm42893	up5k
Pym1	up5k	Ank2	up5k
Rpsa-ps2	up5k	Gm4863	up5k
Sarnp	up5k	B230334C09Rik	up5k
Cd63	up5k	Rad54b	up5k
Rdh5	up5k	Gm11843	up5k
Or10u3	up5k	Gm11871	up5k
Gm10310	up5k	Dcaf12	up5k
Gm11400	up5k	Or13j1	up5k
Eif4enif1	up5k	Ccin	up5k
Tcn2	up5k	Mup-ps1	up5k
Sec14l2	up5k	Mup-ps10	up5k
Gm11955	up5k	Tmem268	up5k
Rnf215	up5k	Gm11269	up5k
Ascc2	up5k	Cntln	up5k
Uqcr10	up5k	Rraga	up5k
Zmat5	up5k	Gm12740	up5k
Nipsnap1	up5k	Gm12830	up5k
Thoc5	up5k	Gm12830	up5k
Gm11962	up5k	Pomgnt1	up5k
Dbnl	up5k	Hpdl	up5k
Myl7	up5k	Armh1	up5k
Ddx56	up5k	Rims3	up5k
Gm11973	up5k	Tmem200b	up5k
Nacad	up5k	Smpdl3b	up5k
Nacad	up5k	Map3k6	up5k
Gm11992	up5k	Wnt4	up5k
Abca13	up5k	Pla2g2f	up5k
Spata48	up5k	Slc66a1	up5k
Egfr	up5k	Fam131c	up5k
C1d	up5k	Gm13169	up5k
Etaa1os	up5k	Gm13233	up5k
Meis1	up5k	Gm13240	up5k
Spred2	up5k	Gm13162	up5k
Spred2	up5k	Gm13135	up5k
Vps54	up5k	ENSMUSG00000078160	up5k
1700093K21Rik	up5k	Agtrap	up5k
Bcl11a	up5k	Gm13066	up5k
Bcl11a	up5k	4930589P08Rik	up5k
Pnpt1	up5k	Megf6	up5k
Snrnp25	up5k	Atad3a	up5k
Nprl3	up5k	Ankrd65	up5k
Smim23	up5k	Mxra8	up5k
Gm12133	up5k	Elapor2	up5k
Gm12150	up5k	Gm5575	up5k
Gm12155	up5k	Gm15589	up5k
Thg1l	up5k	Gm6089	up5k
Adam19	up5k	Gm10471	up5k
Rack1	up5k	Cgref1	up5k
Gfpt2	up5k	2900076G11Rik	up5k
Gm12199	up5k	Fam47e	up5k
Zfp879	up5k	Gm43273	up5k
Nhp2	up5k	Gm8493	up5k
Jade2	up5k	Gtpbp6	up5k
Gm11186	up5k	Pgam5	up5k
Zcchc10	up5k	Gm43094	up5k
Shroom1	up5k	Gm42913	up5k
Gm9945	up5k	Git2	up5k
Mup-ps22	up5k	Ccdc60	up5k
Slc36a1	up5k	4933430H06Rik	up5k
Atox1	up5k	Suds3	up5k
Mfap3	up5k	Gm43275	up5k
Larp1	up5k	Ptpn11	up5k
Zfp672	up5k	Stx2	up5k
Rnf187	up5k	Gm42882	up5k
H3f4	up5k	Nsun5	up5k
Pld6	up5k	Gm42731	up5k
Med9	up5k	Ap1s1	up5k
Mfap4	up5k	Gm17112	up5k
Adora2b	up5k	6330418K02Rik	up5k
Zkscan6	up5k	Amz1	up5k
Pik3r5	up5k	Bri3	up5k
Pik3r6	up5k	Gm15997	up5k
Borcs6	up5k	Vmn1r261	up5k
Trappc1	up5k	Dync1i1	up5k
Efnb3	up5k	Dlx6	up5k
Trp53	up5k	Wnt16	up5k
Shbg	up5k	Prrt4	up5k
Gm12307	up5k	Opn1sw	up5k
Spem2	up5k	Gm2663	up5k
Acap1	up5k	Try4	up5k
Eif5a	up5k	Gstk1	up5k
Phf23	up5k	Rarres2	up5k
Alox12	up5k	Gm8039	up5k
Pld2	up5k	Hnrnpa2b1	up5k
Kif1c	up5k	Rnf181	up5k
Pimreg	up5k	Clec4f	up5k
Mybbp1a	up5k	Noto	up5k
Ccdc92b	up5k	D6Ertd527e	up5k
Sgsm2	up5k	Gm44388	up5k
Prpf8	up5k	Prrt3	up5k
Rilp	up5k	Slc6a1	up5k
Myo1c	up5k	Rpl32	up5k
Mrm3	up5k	Gm7292	up5k
Cpd	up5k	Gm23751	up5k
Slc6a4	up5k	Ncapd2	up5k
Gm12344	up5k	Gm28809	up5k
Ankrd13b	up5k	Rad51ap1	up5k
Abhd15	up5k	Apold1	up5k
Abhd15	up5k	Gm44268	up5k
Taok1	up5k	Bhlhe41	up5k
Gm11191	up5k	Gm15873	up5k
Fam222b	up5k	Gm44877	up5k
Nek8	up5k	Cox6b2	up5k
Vtn	up5k	Isoc2b	up5k
Lyrm9	up5k	Sbk2	up5k
Rab11fip4	up5k	Clcn4	up5k
4930507D10Rik	up5k	Relb	up5k
Spaca3	up5k	Gm26600	up5k
Gm17268	up5k	Igsf23	up5k
Lig3	up5k	Gm18466	up5k
Nle1	up5k	Vmn1r168	up5k
Ap2b1	up5k	Gm45226	up5k
Heatr6	up5k	Map3k10	up5k
Synrg	up5k	Map3k10	up5k
Dusp14	up5k	Supt5	up5k
Znhit3	up5k	Lrfn1	up5k
Bcas3os2	up5k	Lgals7	up5k
Gm11444	up5k	Gm44699	up5k
Supt4a	up5k	Ryr1	up5k
Mks1	up5k	Gm4673	up5k
Dynll2	up5k	G630030J09Rik	up5k
Mrps23	up5k	Gm10640	up5k
4930556N13Rik	up5k	Gm18254	up5k
Scpep1	up5k	ENSMUSG00000097437	up5k
Trim25	up5k	Ptov1	up5k
Tmem100	up5k	Emp3	up5k
Nme1	up5k	Odad1	up5k
Ankrd40cl	up5k	ENSMUSG00000103826	up5k
Ankrd40	up5k	Nav2	up5k
Spata20	up5k	Lysmd4	up5k
Mycbpap	up5k	Fanci	up5k
Gm11540	up5k	Unc45a	up5k
Xylt2	up5k	Homer2	up5k
Sgca	up5k	Gm37008	up5k
Ppp1r9b	up5k	Gm2926	up5k
Gip	up5k	Or55b10	up5k
Gm11536	up5k	Syt9	up5k
Skap1	up5k	Rps4l-ps	up5k
Skap1	up5k	Rps15a	up5k
Gm11611	up5k	Gm45205	up5k
Psmb3	up5k	Gm6108	up5k
Atp5l2-ps	up5k	Adam8	up5k
B230217C12Rik	up5k	Muc2	up5k
Gm20644	up5k	4933417O13Rik	up5k
Ppp1r1b	up5k	Atp11a	up5k
Thra	up5k	1700029H14Rik	up5k
Gm12359	up5k	Potefam3b	up5k
Cdc6	up5k	Gm20778	up5k
Gjd3	up5k	Letm2	up5k
Krtap4-7	up5k	Adrb3	up5k
Gm11571	up5k	Gmip	up5k
Fkbp10	up5k	Armc6	up5k
Zfp385c	up5k	Pde4c	up5k
Zfp385c	up5k	Tpm4	up5k
Gm44544	up5k	Gm10644	up5k
Atp6v0a1	up5k	Hook2	up5k
Mlx	up5k	Cbln1	up5k
Ezh1	up5k	Setd6	up5k
Cntd1	up5k	Elmo3	up5k
Cd300lg	up5k	Slc9a5	up5k
Gm11585	up5k	Tppp3	up5k
G6pc3	up5k	Thap11	up5k
G6pc3	up5k	Il34	up5k
Hrob	up5k	Syce1l	up5k
Hrob	up5k	Wwox	up5k
Asb16	up5k	1700018B08Rik	up5k
Fam171a2	up5k	Gm27045	up5k
Psmb5-ps	up5k	Fanca	up5k
C1ql1	up5k	Rhou	up5k
Dcakd	up5k	Map10	up5k
Acbd4	up5k	Gm26759	up5k
Map3k14	up5k	Angptl6	up5k
Arhgap27os1	up5k	Fdx2	up5k
Kansl1	up5k	Kri1	up5k
Myl4	up5k	Spata19	up5k
Dcaf7	up5k	Gm28119	up5k
Gm10840	up5k	4931429L15Rik	up5k
Gm11718	up5k	Pts	up5k
Gm11649	up5k	Sik2	up5k
Prkca	up5k	Cyp1a1	up5k
Gm11667	up5k	Islr2	up5k
Gm11670	up5k	Hcn4	up5k
Gm11696	up5k	Uaca	up5k
Fam104a	up5k	Gm27241	up5k
Ttyh2	up5k	Gm37614	up5k
Cd300ld2	up5k	Tbc1d2b	up5k
Tmem104	up5k	Pxylp1	up5k
Armc7	up5k	Il20rb	up5k
Gm11694	up5k	ENSMUSG00000103169	up5k
Sumo2	up5k	Tmem108	up5k
Gm11703	up5k	Gm20643	up5k
Galk1	up5k	D030055H07Rik	up5k
H3f3b	up5k	Rrp9	up5k
Wbp2	up5k	Cacna2d2	up5k
Trim47	up5k	Rassf1	up5k
Fbf1	up5k	Ifrd2	up5k
Prpsap1	up5k	Gm20661	up5k
Rpl36-ps1	up5k	Gm37963	up5k
Ube2o	up5k	Iho1	up5k
Cygb	up5k	Ccdc71	up5k
Snhg16	up5k	Pfkfb4	up5k
ENSMUSG00000088529	up5k	Vill	up5k
ENSMUSG00000088529	up5k	Scn5a	up5k
Gm8624	up5k	Higd1a	up5k
Tmc6	up5k	Nyx	up5k
Gm11737	up5k	Gm2288	up5k
Cep295nl	up5k	Pola1	up5k
Cbx2	up5k	Pabpc1l2b	up5k
Rnf213	up5k	Gm2214	up5k
Gm11767	up5k	Gm15726	up5k
Nploc4	up5k	Gm15068	up5k
Nploc4	up5k	Eif2s3y	up5k
Slc25a10	up5k	Prdm14	down5k
Mcrip1	up5k	Cnnm3	down5k
P4hb	up5k	Cox5b	down5k
Gm3807	up5k	Gm29453	down5k
Anapc11	up5k	Gm28411	down5k
Dcxr	up5k	Gm16028	down5k
Dcxr	up5k	Iqca	down5k
Tbcd	up5k	Rassf5	down5k
Rab10os	up5k	Cacna1s	down5k
Kif3c	up5k	Gm18701	down5k
1110002L01Rik	up5k	Colgalt2	down5k
Efr3b	up5k	Igsf9	down5k
ENSMUSG00000091619	up5k	Taf1a	down5k
Sf3b6	up5k	Tmem229b-ps	down5k
Wdcp	up5k	Zfp280b	down5k
Trib2	up5k	Gm16240	down5k
Lpin1	up5k	Tspear	down5k
Nol10	up5k	Gm37514	down5k
Gm21863	up5k	Reep6	down5k
Gm20486	up5k	Adamtsl5	down5k
Gm10330	up5k	Chst11	down5k
Taf1b	up5k	Helb	down5k
Grhl1	up5k	Ddit3	down5k
Eipr1	up5k	Gm16217	down5k
Myt1l	up5k	Gm11982	down5k
Pxdn	up5k	Rab1a	down5k
Tmem18	up5k	Cct4	down5k
Cog5	up5k	Gm12109	down5k
Polr1f	up5k	Gm12112	down5k
Immp2l	up5k	Garin3	down5k
Stxbp6	up5k	Jade2	down5k
Foxg1	up5k	Gm12213	down5k
Scfd1	up5k	Rapgef6	down5k
Eapp	up5k	Gm12628	down5k
Gm20403	up5k	Flii	down5k
Fam177a	up5k	Gm12287	down5k
Fam177a2	up5k	Zfp3	down5k
Gm26973	up5k	Slc13a5	down5k
Gm26973	up5k	Ncbp3	down5k
Prps1l3	up5k	Rflnb	down5k
Trappc6b	up5k	Rab34	down5k
Gm15571	up5k	Rab34	down5k
Klhdc2	up5k	Lig3	down5k
Vcpkmt	up5k	Myo19	down5k
Tmx1	up5k	Brip1	down5k
L3hypdh	up5k	Mrps23	down5k
L3hypdh	up5k	Pctp	down5k
Tmem30b	up5k	Cdc34b	down5k
Rhoj	up5k	4933428G20Rik	down5k
Akap5	up5k	Casc3	down5k
Churc1	up5k	Krt9	down5k
Plekhh1	up5k	Odad4	down5k
Rad51b	up5k	Gm16342	down5k
Riox1	up5k	Psmc5	down5k
Acot2	up5k	Gm11713	down5k
Dnal1	up5k	Otop2	down5k
Coq6	up5k	Sap30bpos	down5k
Ylpm1	up5k	Timp2	down5k
Flvcr2	up5k	Enpp7	down5k
Erg28	up5k	Bahcc1	down5k
Sptlc2	up5k	Anapc11	down5k
Slirp	up5k	Hmga1b	down5k
Ptpn21	up5k	Osr1	down5k
3300002A11Rik	up5k	Gm37291	down5k
3300002A11Rik	up5k	Pgf	down5k
Tdp1	up5k	Serpina3n	down5k
Tdp1	up5k	Ccnk	down5k
Tmem251	up5k	Yy1	down5k
Prima1	up5k	ENSMUSG00000101767	down5k
Serpina3g	up5k	Coa8	down5k
Serpina3n	up5k	Kif26a	down5k
Dicer1	up5k	Kif26a	down5k
D430019H16Rik	up5k	Ighv1-74	down5k
Ak7	up5k	Ighv8-14	down5k
Wars1	up5k	Gm26645	down5k
Gm17111	up5k	Adcy2	down5k
Hsp90aa1	up5k	A530095I07Rik	down5k
4930595D18Rik	up5k	Enc1	down5k
Bag5	up5k	Tmem171	down5k
Coa8	up5k	Gm8237	down5k
Klc1	up5k	Gm3468	down5k
Tdrd9	up5k	Gm3755	down5k
Kif26a	up5k	Gm2237	down5k
Gm38123	up5k	ENSMUSG00000072674	down5k
A530016L24Rik	up5k	Ccdc66	down5k
A530016L24Rik	up5k	Capn7	down5k
Inf2	up5k	Zfp488	down5k
Zbtb42	up5k	Gm17155	down5k
Brf1	up5k	Gm43551	down5k
Crip1	up5k	Reep4	down5k
Tmem121	up5k	Fhip2b	down5k
Igha	up5k	Gm5089	down5k
Gm5190	up5k	Ankrd46	down5k
Ighv5-11	up5k	Atp6v1c1	down5k
Ighv8-1	up5k	Slurp2	down5k
Ighv1-59	up5k	Gml2	down5k
Vipr2	up5k	BC024139	down5k
Ptprn2	up5k	Baiap2l2	down5k
Gm17807	up5k	Tob2	down5k
Gm16505	up5k	Shisal1	down5k
Gm5444	up5k	ENSMUSG00000103674	down5k
Gng4	up5k	Kcnh3	down5k
Sfrp4	up5k	Fignl2	down5k
Zscan12	up5k	Gm16031	down5k
ENSMUSG00000059459	up5k	Nr4a1	down5k
H2bc13	up5k	Rarg	down5k
Gm11274	up5k	ENSMUSG00000084881	down5k
H1f5	up5k	Dgcr6	down5k
Btn1a1	up5k	Rtn4r	down5k
H3c4	up5k	Ccdc188	down5k
Hfe	up5k	4930588K23Rik	down5k
H1f1	up5k	Abcf3	down5k
Gm11341	up5k	Thpo	down5k
Gm11341	up5k	Senp5	down5k
Mboat1	up5k	Gsk3b	down5k
Agtr1a	up5k	ENSMUSG00000052471	down5k
Foxq1	up5k	Atp5o	down5k
Foxc1	up5k	Gm16310	down5k
Gm11382	up5k	Dyrk1a	down5k
ENSMUSG00000102924	up5k	Ppp1r2-ps1	down5k
Rreb1	up5k	Prkn	down5k
Cage1	up5k	Slc22a1	down5k
Bmp6	up5k	Smok4a	down5k
Gm26688	up5k	Rab26	down5k
Tmem14c	up5k	Gfer	down5k
Gm15812	up5k	Ccdc154	down5k
Sirt5	up5k	Tpsab1	down5k
Fam8a1	up5k	Gm8186	down5k
Phf2	up5k	Pnpla1os	down5k
Phf2os1	up5k	Cdkn1a	down5k
Iars	up5k	Cryaa	down5k
S1pr3	up5k	Tapbp	down5k
Gadd45g	up5k	Tap2	down5k
Syk	up5k	Ddx39b	down5k
Sfxn1	up5k	Mmut	down5k
Hrh2	up5k	Gm17080	down5k
Arl10	up5k	Lrrc73	down5k
Rnf44	up5k	Tjap1	down5k
Gprin1	up5k	Pex6	down5k
Unc5a	up5k	Tfeb	down5k
Zfp346	up5k	Apobec2	down5k
Prelid1	up5k	Ppp4r1	down5k
Rgs14	up5k	Six3	down5k
Dbn1	up5k	Reep2	down5k
Txndc15	up5k	Pcdhb13	down5k
Cxcl14	up5k	Slc27a6	down5k
Hnrnpa0	up5k	Loxhd1	down5k
Hnrnpk	up5k	Galr1	down5k
Ntrk2	up5k	Tmx3	down5k
Golm1	up5k	Ctsf	down5k
1700014D04Rik	up5k	Cfl1	down5k
Isca1	up5k	Ltbp3	down5k
Ptch1	up5k	Slc22a20	down5k
A930032L01Rik	up5k	Gm8034	down5k
A930032L01Rik	up5k	Zfpl1	down5k
A930032L01Rik	up5k	Gm5244	down5k
Nlrp4f	up5k	Rpl9-ps6	down5k
Mterf3	up5k	Gm8783	down5k
Zfp85os	up5k	Plekhs1	down5k
Zfp85os	up5k	Gm38386	down5k
Zfp493	up5k	4933403L11Rik	down5k
Gm10037	up5k	Pnpla7	down5k
BC048507	up5k	Uap1l1	down5k
Fastkd3	up5k	Entpd2	down5k
Mrpl36	up5k	Agpat2	down5k
Mrpl36	up5k	Adamtsl2	down5k
Clptm1l	up5k	Ttf1	down5k
Clptm1l	up5k	Gm43764	down5k
Slc6a19os	up5k	Gm13525	down5k
Nkd2	up5k	Gm13785	down5k
Trip13	up5k	Spint1	down5k
Tppp	up5k	Vps18	down5k
Exoc3	up5k	Gm11037	down5k
Ccdc127	up5k	Cds2	down5k
2210408I21Rik	up5k	Gm14125	down5k
Fam172a	up5k	Gm14141	down5k
Arrdc3	up5k	Rad21l	down5k
Gm33366	up5k	Ttll9	down5k
Gm33366	up5k	Gm15557	down5k
Gm29540	up5k	Tox2	down5k
Msh3	up5k	Gm11471	down5k
Serinc5	up5k	Ctsz	down5k
Mtx3	up5k	Kcnq2	down5k
Tent2	up5k	Zbtb46	down5k
Gm15620	up5k	Zbtb46	down5k
Ap3b1	up5k	Gm6140	down5k
Poc5	up5k	Gm37616	down5k
Poc5	up5k	Gm7488	down5k
Cert1	up5k	Sox2	down5k
Gcnt4	up5k	Gm43555	down5k
Gfm2	up5k	Mfsd1	down5k
Rps18-ps6	up5k	Npy2r	down5k
Foxd1	up5k	Isg20l2	down5k
Tmem174	up5k	Gpatch4	down5k
Tnpo1	up5k	Sema4a	down5k
Bdp1	up5k	Sema4a	down5k
BC001981	up5k	Pklr	down5k
Ocln	up5k	Phtf1	down5k
Ccnb1	up5k	4930554G22Rik	down5k
ENSMUSG00000096789	up5k	Lrit3	down5k
Mast4	up5k	2410004B18Rik	down5k
Cenpk	up5k	Gm11875	down5k
Adamts6	up5k	Gm11920	down5k
Smim15	up5k	Cfap206	down5k
Ercc8	up5k	Ube2r2	down5k
Slc38a9	up5k	Il11ra2	down5k
Cdc20b	up5k	Astn2	down5k
Gm9848	up5k	Gm12607	down5k
Snx18	up5k	Cdkn2a	down5k
Emb	up5k	Gm12852	down5k
B430218F22Rik	up5k	Glis1	down5k
4833420G17Rik	up5k	Tex38	down5k
Gm36079	up5k	Gm12858	down5k
Gm11109	up5k	Edn2	down5k
Gm3020	up5k	Pou3f1	down5k
Gm3043	up5k	Cdca8	down5k
Gm3164	up5k	Cdca8	down5k
Gm8164	up5k	Snrnp40	down5k
Gm26898	up5k	Gpr3	down5k
Gm3252	up5k	Gpatch3	down5k
Gm10410	up5k	Gm12988	down5k
Gm3618	up5k	Pithd1	down5k
Dnase1l3	up5k	Ece1	down5k
Pxk	up5k	Tmco4	down5k
Kctd6	up5k	Gm13075	down5k
ENSMUSG00000021745	up5k	Plekhm2	down5k
Fezf2	up5k	Efhd2	down5k
ENSMUSG00000093561	up5k	Tmem51	down5k
Mss51	up5k	Gm13244	down5k
Samd8	up5k	Gm13237	down5k
Lrmda	up5k	Mthfr	down5k
Gm17105	up5k	Agtrap	down5k
Rps24	up5k	Nphp4	down5k
Ppif	up5k	Ajap1	down5k
Erc2	up5k	Lrrc47	down5k
Dcp1a	up5k	Trp73	down5k
Prkcd	up5k	Mxra8os	down5k
Stimate	up5k	Isg15	down5k
Itih1	up5k	Gm43391	down5k
Tnnc1	up5k	Nub1	down5k
Dnah1	up5k	Rbm33	down5k
Eaf1	up5k	Rgs12	down5k
Parg	up5k	1700071G01Rik	down5k
Prrxl1	up5k	Polr2b	down5k
Wdfy4	up5k	Gm42604	down5k
Wdfy4	up5k	1700013M08Rik	down5k
Gm8082	up5k	4930522L14Rik	down5k
Gm8094	up5k	Sez6l	down5k
Gm17155	up5k	Gm43246	down5k
Gm8113	up5k	Tmem119	down5k
Cdkn3	up5k	Gm7478	down5k
Cgrrf1	up5k	Wsb2	down5k
Samd4	up5k	Rasal1	down5k
Mapk1ip1l	up5k	Acad12	down5k
Lgals3	up5k	Gm15637	down5k
Osgep	up5k	Gm42499	down5k
Zfp219	up5k	Adgrd1	down5k
Chd8	up5k	Caln1	down5k
Or10g3b	up5k	Trip6	down5k
Gm6740	up5k	Gjc3	down5k
Oxa1l	up5k	Smok3c	down5k
Cebpe	up5k	Gm42863	down5k
Bcl2l2	up5k	Opn1sw	down5k
Efs	up5k	Atp6v1f	down5k
ENSMUSG00000104389	up5k	Gm33024	down5k
ENSMUSG00000104056	up5k	Gm10443	down5k
Ap1g2	up5k	Lrrc23	down5k
Pck2	up5k	Hebp1	down5k
Tm9sf1	up5k	Smco3	down5k
Nop9	up5k	Arntl2	down5k
Adcy4	up5k	Myadm	down5k
Mcpt4	up5k	Gm18200	down5k
Gzme	up5k	Nlrp5-ps	down5k
Parp4	up5k	Obox4-ps29	down5k
Parp4	up5k	Ehd2	down5k
Zmym2	up5k	Gm5586	down5k
Gjb6	up5k	4833404L02Rik	down5k
Eef1akmt1	up5k	Sympk	down5k
Cab39l	up5k	Vmn1r149	down5k
Atp8a2	up5k	Xrcc1	down5k
Amer2	up5k	Pou2f2	down5k
Kpna3	up5k	Cyp2t4	down5k
Spryd7	up5k	Mrps12	down5k
Gm37472	up5k	Ffar3	down5k
Rnaseh2b	up5k	Scgb2b16-ps	down5k
Fdft1	up5k	Gm29258	down5k
Fam167a	up5k	Nomo1	down5k
Pinx1	up5k	Ush1c	down5k
Kif13b	up5k	Omp	down5k
Fbxo16	up5k	Or52f1-ps1	down5k
Pnma2	up5k	Iqck	down5k
Nefl	up5k	Gm6916	down5k
Gm27223	up5k	Btbd16	down5k
Gm38378	up5k	Eef1akmt2	down5k
Gm27179	up5k	Edrf1	down5k
Chmp7	up5k	Echs1	down5k
Sorbs3	up5k	Syce1	down5k
Nudt18	up5k	Slc25a22	down5k
Xpo7	up5k	Cd81	down5k
Dok2	up5k	Kcnq1	down5k
Med4	up5k	4933417O13Rik	down5k
Sucla2	up5k	Rab20	down5k
Rubcnl	up5k	Potefam3a	down5k
Zc3h13	up5k	Dusp26	down5k
Nufip1	up5k	Pik3r2	down5k
Ccdc122	up5k	Colgalt1	down5k
Kbtbd7	up5k	Fcho1	down5k
Pibf1	up5k	1700030K09Rik	down5k
Gm9922	up5k	Large1	down5k
Slain1	up5k	Pou4f2	down5k
Gpc5	up5k	Ptger1	down5k
Cldn10	up5k	Arl2bp	down5k
Hs6st3	up5k	Gm16156	down5k
Mbnl2	up5k	Lcat	down5k
Tm9sf2	up5k	Gm20686	down5k
Zic5	up5k	Mtss2	down5k
Gm9399	up5k	Gm15684	down5k
Gm37743	up5k	1190005I06Rik	down5k
Lmbrd2	up5k	Jph3	down5k
Zfp622	up5k	BC048644	down5k
Ank	up5k	Tubb3	down5k
Marchf6	up5k	Pin1	down5k
Matn2	up5k	S1pr5	down5k
Kcns2	up5k	Elavl3	down5k
Vps13b	up5k	Gm17099	down5k
Polr2k	up5k	Drd2	down5k
Spag1	up5k	Hoatz	down5k
Azin1	up5k	Cib2	down5k
Rims2	up5k	Ppcdc	down5k
Dscc1	up5k	Islr2	down5k
Gm16006	up5k	Ppib	down5k
Trmt12	up5k	ENSMUSG00000092137	down5k
Ndufb9	up5k	ENSMUSG00000092137	down5k
Nsmce2	up5k	Cep162	down5k
Cyrib	up5k	ENSMUSG00000090639	down5k
Asap1	up5k	Iqcf6	down5k
Gm27242	up5k	Stac	down5k
Ptp4a3	up5k	Gm27002	down5k
Gm6569	up5k	Tgfbr2	down5k
Gm6569	up5k	Gm17157	down5k
Lypd2	up5k	Gm17120	down5k
Gm8000	up5k	Gm17021	down5k
Gpihbp1	up5k	2010315B03Rik	down5k
Zc3h3	up5k	Utp14a	down5k
Gsdmd	up5k	Gm15022	down5k
Eef1d	up5k	Sox17	exon
Gfus	up5k	Gm2383	exon
BC024139	up5k	Gm45784	exon
Parp10	up5k	Paqr8	exon
Grina	up5k	Smap1	exon
Spatc1	up5k	Map4k4	exon
Oplah	up5k	Aox3	exon
Gpaa1	up5k	Raph1	exon
Hgh1	up5k	Catip	exon
Dgat1	up5k	Speg	exon
Cyhr1	up5k	Ugt1a10	exon
Kifc2	up5k	Mroh2a	exon
Lrrc14	up5k	Mroh2a	exon
Arhgap39	up5k	Lrrfip1	exon
Zfp7	up5k	Bok	exon
Zfp7	up5k	Atg4b	exon
Apol7a	up5k	C1ql2	exon
C1qtnf6	up5k	Ctse	exon
Sstr3	up5k	Lemd1	exon
Mfng	up5k	Nfasc	exon
Card10	up5k	Ren1	exon
Lgals1	up5k	Ppfia4	exon
H1f0	up5k	Syt2	exon
Gcat	up5k	Ipo9	exon
Ankrd54	up5k	Lhx4	exon
Polr2f	up5k	B4galt3	exon
Slc16a8	up5k	Vangl2	exon
Lgals1-ps2	up5k	Becn2	exon
Kdelr3	up5k	Stum	exon
Ddx17	up5k	Vash2	exon
Cby1	up5k	Ppp1r14c	exon
Tomm22	up5k	Gm20655	exon
Cbx6	up5k	Nodal	exon
Apobec3	up5k	Rhobtb1	exon
Cbx7	up5k	Trpm2	exon
Cbx7	up5k	Ccdc105	exon
Pdgfb	up5k	C2cd4c	exon
Syngr1	up5k	Adamtsl5	exon
Gm8444	up5k	Adamtsl5	exon
Xrcc6	up5k	Pip5k1c	exon
Desi1	up5k	Ankrd24	exon
Ccdc134	up5k	Fgd6	exon
Wbp2nl	up5k	Nipsnap1	exon
Wbp2nl	up5k	Znrf3	exon
Pheta2	up5k	Zmiz2	exon
Cyp2d11	up5k	Adcy1	exon
Serhl	up5k	Adcy1	exon
Rrp7a	up5k	Tns3	exon
Poldip3	up5k	Upp1	exon
Ttll12	up5k	Cobl	exon
Mpped1	up5k	Bcl11a	exon
Sult4a1	up5k	Eml6	exon
Parvb	up5k	Rpsa-ps4	exon
7530416G11Rik	up5k	Lcp2	exon
Trmu	up5k	Dock2	exon
Celsr1	up5k	Btnl9	exon
Tbc1d22a	up5k	Rasgef1c	exon
Zdhhc25	up5k	Gdf9	exon
Selenoo	up5k	Gm2a	exon
Mapk12	up5k	Sh3bp5l	exon
Ppp6r2	up5k	Or2ak6	exon
Ncaph2	up5k	Or2ak5	exon
Klhdc7b	up5k	Trim17	exon
Mapk8ip2	up5k	Zkscan17	exon
Lrrk2	up5k	Tom1l2	exon
Pphln1	up5k	Myo15a	exon
Slc38a1	up5k	Atp1b2	exon
Hdac7	up5k	Dlg4	exon
Vdr	up5k	Clec10a	exon
Tmem106c	up5k	Abr	exon
Or10ad1c	up5k	Bhlha9	exon
Cacnb3	up5k	Foxn1	exon
Prkag1	up5k	Rhbdl3	exon
Fmnl3	up5k	Rhbdl3	exon
Nckap5los	up5k	Col1a1	exon
Aqp6	up5k	Ngfr	exon
Asic1	up5k	Nfe2l1	exon
Gm16537	up5k	Srcin1	exon
Cox14	up5k	Rara	exon
Gm4468	up5k	Stat5b	exon
Fignl2	up5k	Asb16	exon
Tamalin	up5k	Fam20a	exon
Krt1	up5k	Ttyh2	exon
Spryd3	up5k	Cd300lb	exon
Rarg	up5k	Itgb4	exon
Sp7	up5k	Rnf157	exon
Tdgf1-ps1	up5k	Qrich2	exon
Zfp597	up5k	Rnf213	exon
Naa60	up5k	Rnf213	exon
Naa60	up5k	Cep131	exon
Slx4	up5k	Dus1l	exon
Trap1	up5k	Kif3c	exon
Srl	up5k	1700030C10Rik	exon
Tfap4	up5k	3110053B16Rik	exon
Nudt16l1	up5k	Colec11	exon
Anks3	up5k	Npas3	exon
Gm42477	up5k	Sipa1l1	exon
Glyr1	up5k	Ltbp2	exon
Glyr1	up5k	Pomt2	exon
Sec14l5	up5k	Ttc7b	exon
Mettl22	up5k	Rin3	exon
Abat	up5k	Chga	exon
Pmm2	up5k	Serpina3b	exon
Litafd	up5k	Cdc42bpb	exon
Clec16a	up5k	Ckb	exon
Litaf	up5k	Ighv1-62-2	exon
Snx29	up5k	Gli3	exon
Bfar	up5k	Slc22a23	exon
ENSMUSG00000084881	up5k	Rreb1	exon
Rpl26-ps4	up5k	Rreb1	exon
Rtn4r	up5k	Gfod1	exon
Ranbp1	up5k	Shc3	exon
ENSMUSG00000000325	up5k	Cplx2	exon
Tbx1	up5k	Grk6	exon
2510002D24Rik	up5k	Neurog1	exon
Or2aj5	up5k	Habp4	exon
Eif2b5	up5k	Slc6a3	exon
Dvl3	up5k	Gm3512	exon
Ece2	up5k	Camk2g	exon
Gm26980	up5k	Kat6b	exon
Crygs	up5k	Dlg5	exon
ENSMUSG00000103861	up5k	Chdh	exon
ENSMUSG00000103861	up5k	Ogdhl	exon
Il1rap	up5k	Zfp488	exon
Opa1	up5k	Gm8094	exon
Hes1	up5k	Jph4	exon
Ncbp2	up5k	Gjb6	exon
Rnf168	up5k	Nkx3-1	exon
Tnk2	up5k	Sorbs3	exon
Ccdc14	up5k	Atpsckmt	exon
Hspbap1	up5k	Cox6c	exon
Hspbap1	up5k	Tg	exon
Wdr5b	up5k	Col22a1	exon
Polq	up5k	Ptp4a3	exon
Ndufb4	up5k	Iqank1	exon
Fstl1	up5k	Arhgap39	exon
Zdhhc23	up5k	Tmprss6	exon
Gramd1c	up5k	Ankrd54	exon
Abhd10	up5k	Pick1	exon
Trat1	up5k	Npcd	exon
Cep97	up5k	Mief1	exon
Robo1	up5k	Sgsm3	exon
Usp25	up5k	Samm50	exon
Gm36963	up5k	Gramd4	exon
C130023A14Rik	up5k	Pus7l	exon
Cxadr	up5k	Pced1b	exon
Tiam1	up5k	Ddn	exon
Hunk	up5k	Kmt2d	exon
Eva1c	up5k	Acvr1b	exon
Tmem50b	up5k	Krt6b	exon
Kcne2	up5k	Crebbp	exon
Smim11	up5k	Adcy9	exon
Cbr3	up5k	4930562C15Rik	exon
Cbr3	up5k	Anks3	exon
ENSMUSG00000086093	up5k	Tvp23a	exon
ENSMUSG00000086093	up5k	Ciita	exon
Bace2	up5k	Abcc1	exon
Cldn20	up5k	Hic2	exon
Arid1b	up5k	ENSMUSG00000000325	exon
Snx9	up5k	Ece2	exon
Tmem181a	up5k	Map3k13	exon
Gm1604b	up5k	Igf2bp2	exon
Sft2d1	up5k	Dgkg	exon
Pacrg	up5k	Umps	exon
Gm15946	up5k	Lrrc58	exon
Tcte2	up5k	Igsf11	exon
Wdr27	up5k	Cmss1	exon
Dynlt2a1	up5k	Krtap21-1	exon
Dynlt2a1	up5k	Son	exon
Fam120b	up5k	Igf2r	exon
Gm5092	up5k	Thbs2	exon
Zfp51	up5k	Tbp	exon
Zfp760	up5k	Abca17	exon
Zfp943	up5k	Anks1	exon
Gm7052	up5k	Mapk13	exon
Zfp758	up5k	Abcg1	exon
Zfp946	up5k	Hsf2bp	exon
Zscan10	up5k	Notch3	exon
Kremen2	up5k	Myo1f	exon
Prss41	up5k	H2-Q7	exon
Gm5225	up5k	A930015D03Rik	exon
Prss27	up5k	A930015D03Rik	exon
Caskin1	up5k	Gabbr1	exon
Traf7	up5k	Ttbk1	exon
Slc9a3r2	up5k	Cul9	exon
Npw	up5k	Klc4	exon
Noxo1	up5k	Trem2	exon
Msrb1	up5k	Rftn1	exon
Meiob	up5k	Fsd1	exon
BC003965	up5k	Kdm4b	exon
Gnptg	up5k	Vit	exon
Ube2i	up5k	Celf4	exon
Sox8	up5k	Wdr33	exon
Wdr90	up5k	Myo7b	exon
Mettl26	up5k	Epb41l4a	exon
Nhlrc4	up5k	Reep2	exon
Gm8186	up5k	St8sia3os	exon
Gm8186	up5k	Slc14a1	exon
Phf1	up5k	Pcx	exon
Zbtb9	up5k	Batf2	exon
Ip6k3	up5k	Sf1	exon
Smim29	up5k	Wbp1l	exon
Snrpc	up5k	Cfap43	exon
Anks1	up5k	Fam171a1	exon
Fkbp5	up5k	Frmd4a	exon
Clps	up5k	Gm13337	exon
Lhfpl5	up5k	Psd4	exon
1700030A11Rik	up5k	Psd4	exon
Rab44	up5k	Pax8	exon
Cmtr1	up5k	Cacna1b	exon
1700097N02Rik	up5k	Ehmt1	exon
Sik1	up5k	Sapcd2	exon
Gm17115	up5k	Abca2	exon
Cyp4f41-ps	up5k	Ptgds	exon
Zfp952	up5k	Snapc4	exon
Zfp101	up5k	Gm20532	exon
Myo1f	up5k	Ntng2	exon
Rps18	up5k	Rapgef1	exon
Slc39a7	up5k	Abl1	exon
Col11a2	up5k	Ciz1	exon
Tnxa	up5k	St6galnac6	exon
Stk19	up5k	Ralgps1	exon
Lsm2	up5k	Mvb12b	exon
Vwa7	up5k	Ptgs1	exon
Msh5	up5k	Aplnr	exon
Ly6g5c	up5k	Mybpc3	exon
Ly6g5b	up5k	Pacsin3	exon
H2-Q2	up5k	Fjx1	exon
Cchcr1	up5k	Ano3	exon
Psors1c2	up5k	Bmp2	exon
Mucl3	up5k	Insm1	exon
Gm4577	up5k	Nkx2-2os	exon
Tubb5	up5k	Cox4i2	exon
Nrm	up5k	Nol4l	exon
Gm8801	up5k	E2f1	exon
A930015D03Rik	up5k	Dlgap4	exon
BC023719	up5k	Rpn2	exon
Gm10074	up5k	Prex1	exon
Mmut	up5k	Slc9a8	exon
Ptchd4	up5k	Nfatc2	exon
Cyp39a1	up5k	Npepl1	exon
Rcan2	up5k	Uckl1	exon
Mrps18a	up5k	Snx16	exon
Mad2l1bp	up5k	Zmat3	exon
Polh	up5k	Lmna	exon
Yipf3	up5k	Arhgef2	exon
Klc4	up5k	Ube2q1	exon
Klhdc3	up5k	Il6ra	exon
Gnmt	up5k	4933434E20Rik	exon
Cnpy3	up5k	Sec24d	exon
Ccnd3	up5k	Tacr3	exon
1700122O11Rik	up5k	Msh4	exon
Treml2	up5k	Prdm13	exon
Daam2	up5k	Bach2	exon
Plcl2	up5k	Bach2	exon
Gm6934	up5k	Gm12473	exon
Gm6934	up5k	Pax5	exon
Gm37176	up5k	Grin3a	exon
Gm5684	up5k	Abca1	exon
Yju2	up5k	Zfp462	exon
Gm16276	up5k	Col27a1	exon
Hdgfl2	up5k	Pappa	exon
Tnfaip8l1	up5k	Sh3gl2	exon
Ptprs	up5k	Ak4	exon
Znrf4	up5k	Coa7	exon
Znrf4	up5k	Tie1	exon
Vmac	up5k	2610528J11Rik	exon
Crb3	up5k	Macf1	exon
Gm11110	up5k	Map7d1	exon
Rab31	up5k	Ncdn	exon
Ddx11	up5k	Dlgap3	exon
Tmem200c	up5k	Gja4	exon
ENSMUSG00000093514	up5k	CK137956	exon
Myom1	up5k	Rnf19b	exon
Myom1	up5k	Nkain1	exon
Spdya	up5k	Mecr	exon
Lclat1	up5k	Pigv	exon
Ehd3	up5k	Hspg2	exon
Spast	up5k	Rap1gap	exon
Crim1	up5k	Eif4g3	exon
Cebpzos	up5k	Ubxn10	exon
Ndufaf7	up5k	Capzb	exon
Pkdcc	up5k	Crocc	exon
Rpl21-ps7	up5k	Crocc	exon
Eml4	up5k	Cplane2	exon
Mta3	up5k	Gm13126	exon
Gm28528	up5k	Gm13127	exon
2010106C02Rik	up5k	Tnfrsf8	exon
Epas1	up5k	Disp3	exon
Kcnk12	up5k	Pik3cd	exon
Mtpap	up5k	Tmem201	exon
Gm28529	up5k	Slc2a7	exon
Snrpd1	up5k	Rere	exon
Mib1	up5k	Rnf207	exon
Gata6	up5k	Gabrd	exon
Tmem241	up5k	Agrn	exon
Riok3	up5k	Zfp804b	exon
Cabyr	up5k	Abcb1b	exon
Asxl3	up5k	Otof	exon
Mapre2	up5k	Dpysl5	exon
Zfp35	up5k	Cad	exon
2700062C07Rik	up5k	Nsd2	exon
Mocos	up5k	Zfyve28	exon
Gm9955	up5k	Afap1	exon
Gm44577	up5k	Mrfap1	exon
Camk4	up5k	Crmp1	exon
Pkd2l2	up5k	Otop1	exon
Kif20a	up5k	Slc2a9	exon
Gm3550	up5k	Gfi1	exon
Reep2	up5k	Pde6b	exon
Ctnna1	up5k	Myo18b	exon
Sil1	up5k	Ssh1	exon
Sra1	up5k	Ube3b	exon
Hars2	up5k	Msi1	exon
Zmat2	up5k	Gcn1	exon
Gm37751	up5k	Hspb8	exon
Pcdha3	up5k	Srrm4os	exon
Pcdhb18	up5k	Ksr2	exon
Pcdhb20	up5k	Tbx3	exon
Pcdhga11	up5k	Rpl6	exon
Pcdhgc3	up5k	Trafd1	exon
Diaph1	up5k	Tmem120b	exon
Gm10268	up5k	Tmem132c	exon
Ndfip1	up5k	Stx2	exon
Arhgap26	up5k	Clip2	exon
Pou4f3	up5k	Por	exon
Gm38337	up5k	Cux1	exon
Atg12	up5k	Epo	exon
Sema6a	up5k	Spacdr	exon
Hsd17b4	up5k	3110082I17Rik	exon
Cd63-ps	up5k	Ttyh3	exon
Prrc1	up5k	Ap5z1	exon
Adamts19	up5k	Or10ah1-ps1	exon
Rbm22	up5k	Nptx2	exon
Ndst1	up5k	Mtus2	exon
Camk2a	up5k	Uspl1	exon
Sh3tc2	up5k	Gpr85	exon
Wdr7	up5k	Ccdc136	exon
Gnal	up5k	Gpnmb	exon
Impa2	up5k	Chn2	exon
Prelid3a	up5k	Dctn1	exon
Ska1	up5k	Tet3	exon
1700120E14Rik	up5k	Dysf	exon
BC031181	up5k	Fbxo41	exon
BC031181	up5k	Anxa4	exon
Loxhd1	up5k	Kbtbd12	exon
Atp5a1	up5k	Magi1	exon
Epg5	up5k	Magi1	exon
Gm37015	up5k	Mtmr14	exon
Mrpl21	up5k	Ift122	exon
Gal	up5k	Plxnd1	exon
Ppp6r3	up5k	Fkbp4	exon
Tcirg1	up5k	Pyroxd1	exon
Ndufs8	up5k	Zc3h4	exon
Unc93b1	up5k	Gpr4	exon
Acy3	up5k	Ppp1r13l	exon
Doc2g	up5k	Clasrp	exon
Cabp2	up5k	Numbl	exon
Aip	up5k	Shkbp1	exon
Carns1	up5k	Map3k10	exon
Tbc1d10c	up5k	Samd4b	exon
Pold4	up5k	Fbxo27	exon
Ssh3	up5k	Eif3k	exon
Ankrd13d	up5k	Ryr1	exon
Grk2	up5k	Tmem147os	exon
Ctsf	up5k	Kctd15	exon
Brms1	up5k	D530033B14Rik	exon
Rin1	up5k	Gm9271	exon
Gal3st3	up5k	Pold1	exon
Catsper1	up5k	Bcat2	exon
Tsga10ip	up5k	Abcc6	exon
Fibp	up5k	Saa2	exon
Ctsw	up5k	Ptpn5	exon
Pcnx3	up5k	Nav2	exon
Scyl1	up5k	Slco3a1	exon
ENSMUSG00000098865	up5k	Wdr93	exon
Dpf2	up5k	Iqgap1	exon
Cdc42ep2	up5k	Myo7a	exon
Slc22a20	up5k	B3gnt6	exon
Capn1	up5k	Tpbgl	exon
Syvn1	up5k	Relt	exon
Vps51	up5k	Arap1	exon
Naaladl1	up5k	Arap1	exon
Cdc42bpg	up5k	Gm45837	exon
Cdc42bpg	up5k	Or51r1	exon
Gm14966	up5k	Galnt18	exon
Gm14966	up5k	Calca	exon
Rasgrp2	up5k	Eef2k	exon
Nrxn2	up5k	Polr3e	exon
Slc22a12	up5k	Nsmce1	exon
Gpr137	up5k	Aldoa	exon
Plcb3	up5k	Itgal	exon
Plcb3	up5k	Scart2	exon
Plcb3	up5k	Brsk2	exon
Ppp1r14b	up5k	Nalf1	exon
Flrt1	up5k	Myo16	exon
Zbtb3	up5k	Arhgef7	exon
Bscl2	up5k	Atp11a	exon
Lbhd1	up5k	Slc20a2	exon
1810009A15Rik	up5k	Erlin2	exon
Ganab	up5k	Mfhas1	exon
Eml3	up5k	Dctd	exon
Ahnak	up5k	Aga	exon
Tmem109	up5k	Tktl2	exon
Prpf19	up5k	Lzts1	exon
Cblif	up5k	Sugp2	exon
Mrpl16	up5k	Comp	exon
Nmrk1	up5k	Pde4c	exon
Nmrk1	up5k	Il12rb1	exon
Ptar1	up5k	Slc5a5	exon
4933413C19Rik	up5k	Ocel1	exon
Gm6788	up5k	Mvb12a	exon
Slc1a1	up5k	Slc27a1	exon
Ranbp6	up5k	Adgre5	exon
Prkg1	up5k	Gm37352	exon
Cstf2t	up5k	Cacna1a	exon
Kif20b	up5k	Tnpo2	exon
Pcgf5	up5k	Nlrc5	exon
Hectd2	up5k	Cdh16	exon
Tnks2	up5k	Ces2d-ps	exon
Kif11	up5k	Slc9a5	exon
Hhex	up5k	Slc12a4	exon
Plce1	up5k	Wwp2	exon
Sorbs1	up5k	Hydin	exon
Entpd1	up5k	Bcar1	exon
Tm9sf3	up5k	Chst5	exon
Tm9sf3	up5k	Syce1l	exon
Ankrd2	up5k	Nudt7	exon
Hoga1	up5k	Cmip	exon
Hoga1	up5k	Cmip	exon
Avpi1	up5k	Necab2	exon
Pkd2l1	up5k	ENSMUSG00000092329	exon
Twnk	up5k	ENSMUSG00000092329	exon
Lbx1	up5k	ENSMUSG00000092329	exon
Armh3	up5k	Ttc13	exon
Elovl3	up5k	Ttc13	exon
Gbf1	up5k	Dnm2	exon
Gbf1	up5k	Carm1	exon
Mfsd13a	up5k	Plppr2	exon
Actr1a	up5k	Zfp653	exon
Ina	up5k	Robo4	exon
Taf5	up5k	Gramd1b	exon
Calhm1	up5k	Gramd1b	exon
H1f11-ps	up5k	Sorl1	exon
Adra2a	up5k	Tecta	exon
Ppnr	up5k	Dscaml1	exon
Casp7	up5k	Tmprss5	exon
Dclre1a	up5k	Commd4	exon
Afap1l2	up5k	Clk3	exon
Trub1	up5k	Pkm	exon
1700019N19Rik	up5k	Coro2b	exon
Prlhr	up5k	Megf11	exon
Prdx3	up5k	Pif1	exon
Olah	up5k	Onecut1	exon
Dclre1c	up5k	Myo5c	exon
Dclre1c	up5k	Col12a1	exon
Prpf18	up5k	Clstn2	exon
Phyh	up5k	Prr23a2	exon
Usp6nl	up5k	Rrp9	exon
Gm13389	up5k	Bsn	exon
Gm13389	up5k	Col7a1	exon
Gm13256	up5k	Ccdc12	exon
Fbh1	up5k	Ltf	exon
Gm37701	up5k	Myrip	exon
Gm37356	up5k	Ulk4	exon
Cubn	up5k	Hhatl	exon
Gm13324	up5k	Cdcp1	exon
Skida1	up5k	Cdk16	exon
Spag6	up5k	Zbtb33	exon
Armc3	up5k	Rtl8b	exon
Gad2	up5k	Fgf13	exon
Gm13357	up5k	Abcd1	exon
Gm13370	up5k	Pdzd4	exon
Noxa1	up5k	Armcx4	exon
Nelfb	up5k	Pcmtd1	intron
Uap1l1	up5k	Sntg1	intron
Abca2	up5k	Sgk3	intron
Edf1	up5k	Tram1	intron
Rabl6	up5k	4930444P10Rik	intron
Rabl6	up5k	Stau2	intron
Rabl6	up5k	Tram2	intron
Lcn3	up5k	Dst	intron
Qsox2	up5k	Arhgef4	intron
Card9	up5k	Arhgef4	intron
Snapc4	up5k	Hs6st1	intron
Snapc4	up5k	Mgat4a	intron
Gm13358	up5k	Cracdl	intron
Dipk1b	up5k	Cracdl	intron
Snhg7os	up5k	Cracdl	intron
Adamtsl2	up5k	Chst10	intron
Adamtsl2	up5k	Tbc1d8	intron
Ppp1r26	up5k	Il1r2	intron
Mrps2	up5k	Stat4	intron
Gm13381	up5k	1700019A02Rik	intron
Gm13386	up5k	Ankrd44	intron
Cfap77	up5k	Als2	intron
Ttf1	up5k	Pard3b	intron
Rapgef1	up5k	Erbb4	intron
Dync2i2	up5k	Spag16	intron
Zer1	up5k	Tmem169	intron
Tbc1d13	up5k	Tns1	intron
Miga2	up5k	Wnt10a	intron
Crat	up5k	C130026I21Rik	intron
BC005624	up5k	Gm2619	intron
Gpr107	up5k	Armc9	intron
Gm13405	up5k	Dis3l2	intron
Ncs1	up5k	Agap1	intron
Prdm12	up5k	Iqca	intron
Exosc2	up5k	Aqp12	intron
Pomt1	up5k	Kif1a	intron
Ciz1	up5k	Crocc2	intron
Bbln	up5k	Insig2	intron
Gm37169	up5k	Ubxn4	intron
Fam102a	up5k	Rassf5	intron
Dpm2	up5k	Slc26a9	intron
St6galnac4	up5k	Slc41a1	intron
Eng	up5k	Nuak2	intron
Fpgs	up5k	Lrrn2	intron
Ttc16	up5k	Lrrn2	intron
Gm38299	up5k	Sox13	intron
Zbtb34	up5k	Tnni1	intron
Lmx1b	up5k	Kif21b	intron
Gapvd1	up5k	Kif14	intron
Fbxw2	up5k	Rgl1	intron
Gm13419	up5k	Rgl1	intron
Ggta1	up5k	Rgs8	intron
Gm13444	up5k	Tor3a	intron
Zbtb26	up5k	Fmo1	intron
Crb2	up5k	Sft2d2	intron
Crb2	up5k	Adcy10	intron
Gm13584	up5k	Rxrg	intron
Rpl35	up5k	Nuf2	intron
Arpc5l	up5k	Nos1ap	intron
Zeb2os	up5k	Cfap126	intron
Acvr2a	up5k	Ncstn	intron
Kif5c	up5k	Pex19	intron
Lypd6	up5k	Kcnj10	intron
Rif1	up5k	Slamf8	intron
Fmnl2	up5k	Pld5	intron
Nr4a2	up5k	Sdccag8	intron
Upp2	up5k	Kif26b	intron
Upp2	up5k	Smyd3	intron
Upp2	up5k	Cnst	intron
Tanc1	up5k	Dnah14	intron
Rbms1	up5k	Spata17	intron
Psmd14	up5k	Spata17	intron
Tbr1	up5k	Ush2a	intron
Gca	up5k	Kctd3	intron
Kcnh7	up5k	Rps6kc1	intron
Gm13569	up5k	Rps6kc1	intron
B3galt1	up5k	Rd3	intron
Gm13596	up5k	Kcnh1	intron
Gm13597	up5k	Kcnh1	intron
Gm38377	up5k	Plxna2	intron
G6pc2	up5k	Mthfd1l	intron
Ssb	up5k	Syne1	intron
Mettl5os	up5k	Lrp11	intron
Cybrd1	up5k	Sash1	intron
Dlx2	up5k	Epm2a	intron
Cdca7	up5k	Map3k5	intron
Sp9	up5k	Map7	intron
Scrn3	up5k	Ahi1	intron
Wipf1	up5k	Akap7	intron
Nfe2l2	up5k	Lama2	intron
Osbpl6	up5k	Nt5dc1	intron
Plekha3	up5k	Fig4	intron
Plekha3	up5k	Afg1l	intron
Nup35	up5k	Afg1l	intron
Gm4735	up5k	Scml4	intron
Zfp804a	up5k	Pdss2	intron
Tmx2	up5k	Sh3rf3	intron
Gm19426	up5k	Cdh23	intron
Slc43a1	up5k	Cdh23	intron
Or9g4b	up5k	Adamts14	intron
4933423P22Rik	up5k	Fam241b	intron
Spi1	up5k	Rtkn2	intron
Spi1	up5k	Ccdc6	intron
Lrp4	up5k	Pcdh15	intron
Ckap5	up5k	Pcdh15	intron
Gm9821	up5k	Pcnt	intron
Syt13	up5k	Tspear	intron
Tspan18	up5k	Agpat3	intron
Accsl	up5k	Palm	intron
Ttc17	up5k	Arid3a	intron
Lrrc4c	up5k	Arid3a	intron
Commd9	up5k	Sbno2	intron
Gm13920	up5k	Onecut3	intron
Elf5	up5k	Atcay	intron
Cat	up5k	Chst11	intron
Gm13885	up5k	Appl2	intron
Immp1l	up5k	Rfx4	intron
Kif18a	up5k	Syn3	intron
Katnbl1	up5k	Syn3	intron
Arhgap11a	up5k	Anks1b	intron
Cdin1	up5k	Apaf1	intron
Meis2	up5k	Elk3	intron
Gm13990	up5k	Acss3	intron
1700054M17Rik	up5k	Cpm	intron
Gm13983	up5k	Tbc1d30	intron
Pak6	up5k	Ppm1h	intron
Phgr1	up5k	R3hdm2	intron
Rad51	up5k	Baz2a	intron
Gchfr	up5k	Baz2a	intron
Nusap1	up5k	Vmn2r87	intron
Rtf1	up5k	Znrf3	intron
Itpka	up5k	Ramp3	intron
Pla2g4b	up5k	Zpbp	intron
Sptbn5	up5k	Sertad2	intron
Pla2g4f	up5k	Wdpcp	intron
Tmem87a	up5k	Stk10	intron
Snap23	up5k	Dock2	intron
Ttbk2	up5k	Slit3	intron
Wdr76	up5k	Slit3	intron
B2m	up5k	Slit3	intron
Sord	up5k	Trim7	intron
Sema6d	up5k	Flt4	intron
Shc4	up5k	Flt4	intron
Eid1	up5k	Rufy1	intron
Galk2	up5k	Col23a1	intron
1810024B03Rik	up5k	Jade2	intron
Snrnp200	up5k	Fstl4	intron
Fahd2a	up5k	Fstl4	intron
Ttl	up5k	Septin8	intron
Chchd5	up5k	Pdlim4	intron
Vps16	up5k	Rapgef6	intron
Lzts3	up5k	Larp1	intron
Hspa12b	up5k	Lypd9	intron
Rassf2	up5k	Obscn	intron
Pcna	up5k	Ulk2	intron
Snap25	up5k	Lrrc75a	intron
Ndufaf5	up5k	Hs3st3b1	intron
Rrbp1	up5k	Cox10	intron
4930444E06Rik	up5k	Arhgap44	intron
Sec23b	up5k	Gm12298	intron
Cfap61	up5k	Gas7	intron
Insm1	up5k	Gas7	intron
Nxt1	up5k	Stx8	intron
Cstl1	up5k	Stx8	intron
Zfp937	up5k	Dnah2	intron
Gins1	up5k	Wscd1	intron
Sdcbp2	up5k	Pitpnm3	intron
Rps15a-ps7	up5k	Rap1gap2	intron
Gm14165	up5k	Smg6	intron
Nrsn2	up5k	Dph1	intron
Zcchc3	up5k	Rtn4rl1	intron
6820408C15Rik	up5k	Slc43a2	intron
Gm14156	up5k	Rph3al	intron
Rem1	up5k	Nxn	intron
Id1	up5k	Abr	intron
Tpx2	up5k	Myo18a	intron
Mylk2	up5k	Flot2	intron
Plagl2	up5k	Nos2	intron
Gm14472	up5k	Ksr1	intron
Dnmt3b	up5k	Myo1d	intron
Efcab8	up5k	Asic2	intron
Bpifb6	up5k	Ccl1	intron
Bpifa2	up5k	Ccl1	intron
Snta1	up5k	Msi2	intron
Gm14198	up5k	Msi2	intron
Trpc4ap	up5k	Ankfn1	intron
Mmp24	up5k	Car10	intron
Gm16098	up5k	Ngfr	intron
Fer1l4	up5k	Igf2bp1	intron
Rbm12	up5k	Sp2	intron
Gm14173	up5k	Srcin1	intron
Myl9	up5k	Mllt6	intron
Gm37790	up5k	Pcgf2	intron
4930518I15Rik	up5k	Stard3	intron
Gm14276	up5k	Vat1	intron
Nnat	up5k	Dhx8	intron
1700060C20Rik	up5k	Map3k14	intron
Slc32a1	up5k	Mrc2	intron
Actr5	up5k	Tex2	intron
L3mbtl1	up5k	Tex2	intron
L3mbtl1	up5k	Pecam1	intron
Ttpal	up5k	Cacng1	intron
Ada	up5k	Cacng1	intron
Eppin	up5k	Prkca	intron
Dnttip1	up5k	Apoh	intron
Spata25	up5k	Arsg	intron
Mmp9	up5k	Abca8b	intron
Ncoa5	up5k	Map2k6	intron
Ncoa5	up5k	Slc39a11	intron
Slc35c2	up5k	Hid1	intron
Trp53rka	up5k	Ubald2	intron
Ddx27	up5k	Mgat5b	intron
Zfas1	up5k	Mgat5b	intron
Ptgis	up5k	Septin9	intron
Gm11473	up5k	Dnah17	intron
Spata2	up5k	Dnah17	intron
Ube2v1	up5k	Rbfox3	intron
Gm14320	up5k	Tbc1d16	intron
Cebpb	up5k	Card14	intron
Dpm1	up5k	Rptor	intron
Dpm1	up5k	Ccdc57	intron
AY702102	up5k	Tbcd	intron
Zfp217	up5k	Tbcd	intron
Bcas1os2	up5k	Dtnb	intron
Gm14269	up5k	Dtnb	intron
Dok5	up5k	Adcy3	intron
Gm14271	up5k	Ncoa1	intron
Rtf2	up5k	Klhl29	intron
Gm14303	up5k	Klhl29	intron
Gm14371	up5k	Ldah	intron
Npepl1	up5k	Vsnl1	intron
Gm14305	up5k	Gm9286	intron
Gm14403	up5k	9030624G23Rik	intron
Phactr3	up5k	Rnf144a	intron
Fam217b	up5k	Dcdc2c	intron
Fam217b	up5k	Eipr1	intron
Rbbp8nl	up5k	Eipr1	intron
Rbbp8nl	up5k	Myt1l	intron
Slco4a1	up5k	Cog5	intron
Col9a3	up5k	Atxn7l1	intron
Arfgap1	up5k	Hdac9	intron
Col20a1	up5k	Immp2l	intron
Kcnq2	up5k	Akap6	intron
Fndc11	up5k	Mdga2	intron
Arfrp1	up5k	Arid4a	intron
Zbtb46	up5k	Daam1	intron
Zfp512b	up5k	Mnat1	intron
Prpf6	up5k	Fntb	intron
Samd10	up5k	Actn1	intron
Oprl1	up5k	Plekhd1	intron
Pcmtd2	up5k	Rgs6	intron
Pkia	up5k	Ptgr2	intron
Gm17877	up5k	Pgf	intron
Gm17877	up5k	Flvcr2	intron
1700029B24Rik	up5k	Erg28	intron
Gm38364	up5k	Gpatch2l	intron
Gm37358	up5k	Esrrb	intron
Gm43344	up5k	Foxn3	intron
Tmem212	up5k	Efcab11	intron
Gm37098	up5k	Efcab11	intron
Slc2a2	up5k	Kcnk13	intron
Egfem1	up5k	Ccdc88c	intron
Prkci	up5k	Ccdc88c	intron
Gm37770	up5k	Catsperb	intron
Gm15574	up5k	Unc79	intron
Gm42692	up5k	Bdkrb2	intron
Gm42693	up5k	Hhipl1	intron
Ube2l3-ps1	up5k	Cyp46a1	intron
Gm15952	up5k	Mark3	intron
Gm15952	up5k	Ppp1r13b	intron
Acad9	up5k	Akt1	intron
Exosc9	up5k	Vipr2	intron
Exosc9	up5k	Dync2i1	intron
Gm12377	up5k	Ptprn2	intron
Il21	up5k	Ptprn2	intron
Gm43820	up5k	Ptprn2	intron
Gm2965	up5k	Ptprn2	intron
Fat4	up5k	Itgb8	intron
D3Ertd751e	up5k	Ryr2	intron
Pcdh10	up5k	Mtr	intron
Gm37843	up5k	Actn2	intron
Gm37465	up5k	Lgals8	intron
Lhfp	up5k	Prl2c3	intron
Stoml3	up5k	Gpr137b	intron
Supt20	up5k	Gng4	intron
Sohlh2	up5k	B3galnt2	intron
Clrn1	up5k	Aoah	intron
Kcnab1	up5k	Carmil1	intron
Gm5540	up5k	Carmil1	intron
Lekr1	up5k	Cdkal1	intron
Mlf1	up5k	Rreb1	intron
Gfm1	up5k	Txndc5	intron
Mfsd1	up5k	Bloc1s5	intron
Gm37784	up5k	Slc35b3	intron
Ppid	up5k	Mylip	intron
Gm26984	up5k	Cap2	intron
Plrg1	up5k	Wnk2	intron
Sfrp2	up5k	Faf2	intron
Tmem154	up5k	Slc25a48	intron
Gatb	up5k	Trpc7	intron
4933425M03Rik	up5k	Trpc7	intron
Sh3d19	up5k	Trpc7	intron
Gm37493	up5k	Spock1	intron
Bcan	up5k	Ntrk2	intron
Bcan	up5k	Ntrk2	intron
Rhbg	up5k	Agtpbp1	intron
Paqr6	up5k	Dapk1	intron
Bglap2	up5k	Dapk1	intron
Lamtor2	up5k	Dapk1	intron
Arhgef2	up5k	Aopep	intron
Gm17146	up5k	Mtrr	intron
5830417I10Rik	up5k	Adamts16	intron
Gon4l	up5k	Lpcat1	intron
Msto1	up5k	Brd9	intron
Fdps	up5k	Exoc3	intron
Entrep3	up5k	Cast	intron
Mtx1	up5k	Fam81b	intron
Slc50a1	up5k	Adgrv1	intron
Il6ra	up5k	Acot12	intron
Rab13	up5k	Rasgrf2	intron
Jtb	up5k	Homer1	intron
Ints3	up5k	Sv2c	intron
S100a13	up5k	Ankrd31	intron
S100a14	up5k	Mccc2	intron
S100a3	up5k	Naip3	intron
ENSMUSG00000102395	up5k	Ndufaf2	intron
Tdrkh	up5k	Depdc1b	intron
Celf3	up5k	Pde4d	intron
BC021767	up5k	Flnb	intron
Cgn	up5k	Flnb	intron
Rfx5	up5k	Thrb	intron
Zfp687	up5k	Kcnk16	intron
Lysmd1	up5k	Camk2g	intron
Gm9169	up5k	Adk	intron
Cdc42se1	up5k	Lrmda	intron
Bnipl	up5k	Kcnma1	intron
Anxa9	up5k	Dlg5	intron
Golph3l	up5k	E330034G19Rik	intron
Adamtsl4	up5k	Zmiz1	intron
Gm43436	up5k	Zmiz1	intron
Vps45	up5k	Erc2	intron
Mtmr11	up5k	Erc2	intron
Sf3b4	up5k	Cacna2d3	intron
Txnip	up5k	Cacna1d	intron
Lix1l	up5k	Rft1	intron
Rbm8a	up5k	1700024G13Rik	intron
Acp6	up5k	Prrxl1	intron
Bcl9	up5k	Arhgap22	intron
Gm43075	up5k	A630023A22Rik	intron
Gm42819	up5k	Ldb3	intron
Gm12464	up5k	Grid1	intron
Cd101	up5k	Ccser2	intron
Gm16160	up5k	Gm5622	intron
Sike1	up5k	Atp12a	intron
Bcas2	up5k	Atp8a2	intron
Gm42701	up5k	Wdfy2	intron
Gm43585	up5k	Fdft1	intron
Mov10	up5k	Fam167a	intron
Gm40117	up5k	Msra	intron
Gm40117	up5k	Msra	intron
Gm42722	up5k	Msra	intron
Chil3	up5k	Elp3	intron
Lamtor5	up5k	Scara5	intron
Lamtor5	up5k	Gulo	intron
Gm10961	up5k	Ephx2	intron
Csf1	up5k	Trim35	intron
Gm5075	up5k	Bmp1	intron
Gm12500	up5k	Lrch1	intron
Atxn7l2	up5k	Siah3	intron
Gm12523	up5k	Epsti1	intron
Mybphl	up5k	Elf1	intron
Taf13	up5k	Cnmd	intron
Fndc7	up5k	Gpc6	intron
Slc25a24	up5k	Dnajc3	intron
Dbt	up5k	Dnajc3	intron
Plppr5	up5k	Farp1	intron
Gm42929	up5k	Stk24	intron
Slc44a3	up5k	Stk24	intron
Gm43158	up5k	Slc15a1	intron
Dnttip2	up5k	Ubac2	intron
1810037I17Rik	up5k	Clybl	intron
Gm43744	up5k	Zic5	intron
Gm43288	up5k	Itgbl1	intron
Mettl14	up5k	Plcxd3	intron
Gm43009	up5k	Wdr70	intron
Gm15551	up5k	Ugt3a1	intron
Gm43750	up5k	Amacr	intron
Neurog2	up5k	Mtmr12	intron
Gm43654	up5k	Myo10	intron
Elovl6	up5k	Myo10	intron
Gm43072	up5k	Myo10	intron
Gm42998	up5k	Ank	intron
A430072C10Rik	up5k	Trio	intron
Cenpe	up5k	Ctnnd2	intron
Slc9b2	up5k	Dap	intron
Manba	up5k	Sema5a	intron
Nfkb1	up5k	Vps13b	intron
Gm9408	up5k	Nudcd1	intron
Dnajb14	up5k	Trps1	intron
Gm19166	up5k	Samd12	intron
Znhit6	up5k	Mtss1	intron
Ddah1	up5k	Nsmce2	intron
2410004B18Rik	up5k	Lratd2	intron
Ttll7	up5k	Asap1	intron
Gm43573	up5k	Asap1	intron
Usp33	up5k	Oc90	intron
Gm16231	up5k	Trappc9	intron
Asb17os	up5k	Trappc9	intron
Acadm	up5k	Ago2	intron
Tyw3	up5k	Adgrb1	intron
Gm43362	up5k	Adgrb1	intron
Lrrc40	up5k	Mroh4	intron
Depdc1a	up5k	Ly6m	intron
Tgs1	up5k	Ly6c1	intron
Chd7	up5k	Ly6a2	intron
Gm11817	up5k	Ly6f	intron
Gm11835	up5k	Zc3h3	intron
Gm11821	up5k	Apol10b	intron
Runx1t1	up5k	Csf2rb	intron
Gm11837	up5k	Tmprss6	intron
Decr1	up5k	Card10	intron
Ggh	up5k	Triobp	intron
Faxc	up5k	Tmem184b	intron
Gm11885	up5k	Tmem184b	intron
Pou3f2	up5k	Fam227a	intron
Pou3f2	up5k	Tab1	intron
Mms22l	up5k	Cacna1i	intron
Ndufaf4	up5k	Tnrc6b	intron
Epha7	up5k	Tnrc6b	intron
Gm11915	up5k	Xpnpep3	intron
Gm11929	up5k	Rangap1	intron
Bach2it1	up5k	Zc3h7b	intron
Gm11941	up5k	Wbp2nl	intron
Ube2j1	up5k	A4galt	intron
Akirin2	up5k	Pnpla3	intron
Gm12391	up5k	Samm50	intron
Psenen-ps	up5k	Samm50	intron
Gm12397	up5k	Parvb	intron
Il11ra1	up5k	Prr5	intron
Il11ra1	up5k	Phf21b	intron
Dctn3	up5k	5031439G07Rik	intron
Arid3c	up5k	Tbc1d22a	intron
Sigmar1	up5k	Tbc1d22a	intron
Gm12394	up5k	Tbc1d22a	intron
Rgp1	up5k	Mov10l1	intron
Melk	up5k	Tmem117	intron
Pax5	up5k	Tmem117	intron
Polr1e	up5k	Nell2	intron
Gm12446	up5k	Faim2	intron
Foxe1	up5k	Fam186a	intron
Nans	up5k	Hoxc11	intron
Galnt12	up5k	Zfp385a	intron
Fktn	up5k	Nckap1l	intron
Tmem38b	up5k	Coro7	intron
Epb41l4b	up5k	Grin2a	intron
Gm12530	up5k	Tvp23a	intron
Pakap	up5k	Snx29	intron
ENSMUSG00000092345	up5k	Snx29	intron
E130308A19Rik	up5k	Cpped1	intron
Mup-ps2	up5k	Bfar	intron
Mup-ps4	up5k	Pla2g10	intron
Mup-ps6	up5k	Prkdc	intron
Mup-ps13	up5k	Mzt2	intron
Mup-ps14	up5k	Lpp	intron
Mup-ps16	up5k	Xxylt1	intron
Hdhd3	up5k	Xxylt1	intron
Pole3	up5k	Bdh1	intron
Gm11212	up5k	Heg1	intron
Tex48	up5k	Itgb5	intron
Gm11407	up5k	Ildr1	intron
Gm11269	up5k	Nr1i2	intron
Snapc3	up5k	Cd96	intron
Cntln	up5k	App	intron
Acer2	up5k	Tiam1	intron
Focad	up5k	Cfap298	intron
Gm13286	up5k	Atp5o	intron
Gm13284	up5k	2410124H12Rik	intron
Gm13284	up5k	Dop1b	intron
Gm13289	up5k	Cldn14	intron
Gm13276	up5k	Sim2	intron
Gm13277	up5k	Ttc3	intron
Gm13275	up5k	Kcnj6	intron
Gm13287	up5k	Kcnj6	intron
Gm12694	up5k	Kcnj6	intron
Fggy	up5k	Erg	intron
Efcab7	up5k	Sh3bgr	intron
Pde4b	up5k	Dscam	intron
Sgip1	up5k	Prdm15	intron
Pcsk9	up5k	Arid1b	intron
Mroh7	up5k	Arid1b	intron
Cyb5rl	up5k	Arid1b	intron
Glis1	up5k	Gm29050	intron
Dmrtb1	up5k	Gm29050	intron
Magoh	up5k	Zdhhc14	intron
Podn	up5k	Synj2	intron
Orc1	up5k	Synj2	intron
Cc2d1b	up5k	Ezr	intron
Ttc39aos1	up5k	Rsph3b	intron
Dmrta2os	up5k	Pacrg	intron
Dmrta2	up5k	Pacrg	intron
Bend5	up5k	Agpat4	intron
Stil	up5k	Map3k4	intron
Gm12848	up5k	Slc22a3	intron
Mknk1	up5k	Mas1	intron
Tmem275	up5k	Smok2a	intron
Pomgnt1	up5k	Tcte2	intron
Ipp	up5k	Chd1	intron
Nasp	up5k	Zfp943	intron
Ccdc163	up5k	Ccnf	intron
Gm12996	up5k	Cacna1h	intron
Zswim5	up5k	Rab40c	intron
Eif2b3	up5k	Ergic1	intron
Btbd19	up5k	Syngap1	intron
Gm12843	up5k	Ip6k3	intron
Dmap1	up5k	Ilrun	intron
St3gal3	up5k	Anks1	intron
St3gal3	up5k	Ppard	intron
Med8	up5k	Brpf3	intron
Ebna1bp2	up5k	Btbd9	intron
Slc2a1	up5k	Btbd9	intron
Svbp	up5k	Btbd9	intron
Gm37817	up5k	Dnah8	intron
Rimkla	up5k	Abcg1	intron
Cited4	up5k	Wdr4	intron
Zfp69	up5k	Pdxk-ps	intron
Gm12891	up5k	Cyp4f37	intron
Trit1	up5k	Cyp4f14	intron
Hpcal4	up5k	Adgrf1	intron
Gm12900	up5k	Runx2	intron
Oxct2a	up5k	Tfeb	intron
Gm12925	up5k	Mdfi	intron
Gm37667	up5k	Lrfn2	intron
Pou3f1	up5k	Kif6	intron
Snip1	up5k	Kif6	intron
Grik3	up5k	Kif6	intron
Lsm10	up5k	Rftn1	intron
Thrap3	up5k	Kat2b	intron
Clspn	up5k	Ptprs	intron
Dlgap3	up5k	Ptprs	intron
Smim12	up5k	Safb2	intron
Gja4	up5k	Efna5	intron
Gjb3	up5k	Fer	intron
Csmd2	up5k	Tmem232	intron
Csmd2os	up5k	Ptprm	intron
A3galt2	up5k	Arhgap28	intron
Rnf19b	up5k	Dlgap1	intron
Hpca	up5k	Dlgap1	intron
Fndc5	up5k	Dlgap1	intron
Sync	up5k	Dlgap1	intron
Fam167b	up5k	Togaram2	intron
Tmem234	up5k	Clip4	intron
Iqcc	up5k	Clip4	intron
Ccdc28b	up5k	Alk	intron
Txlna	up5k	Galnt14	intron
Khdrbs1	up5k	Memo1	intron
Spocd1	up5k	Mta3	intron
Adgrb2	up5k	Thada	intron
Mecr	up5k	Abcg8	intron
Taf12	up5k	Prkce	intron
Trnau1ap	up5k	Prkce	intron
Gm12981	up5k	Prkce	intron
Dnajc8	up5k	Ttc7	intron
Rpa2	up5k	Stpg4	intron
Rpa2	up5k	Fbxo11	intron
Gm13033	up5k	Nrxn1	intron
Ahdc1	up5k	Tmem241	intron
Map3k6	up5k	Lama3	intron
Gm13259	up5k	Lama3	intron
Gpatch3	up5k	Gm16090	intron
Gpn2	up5k	Gm16090	intron
Lin28a	up5k	Gm16090	intron
Crybg2	up5k	Gm16090	intron
Cep85	up5k	Mapre2	intron
Gm30191	up5k	Elp2	intron
1700021N21Rik	up5k	Fhod3	intron
Man1c1	up5k	Celf4	intron
Nipal3	up5k	Cxxc5	intron
Stpg1	up5k	Psd2	intron
Fuca1	up5k	Nrg2	intron
6030445D17Rik	up5k	Nrg2	intron
Gm37583	up5k	Slc4a9	intron
1700013G24Rik	up5k	Ppp2r2b	intron
Hspg2	up5k	Mcc	intron
Pink1	up5k	Mcc	intron
Cda	up5k	Snx24	intron
Mul1	up5k	Marchf3	intron
Nbl1	up5k	Impa2	intron
Tas1r2	up5k	Smad4	intron
Klhdc7a	up5k	Myo5b	intron
Sdhb	up5k	Lipg	intron
Atp13a2	up5k	Dym	intron
Crocc	up5k	Ctif	intron
Necap2	up5k	Ctif	intron
4921514A10Rik	up5k	Ctif	intron
Gm13075	up5k	Zbtb7c	intron
Zbtb17	up5k	Zbtb7c	intron
Fblim1	up5k	Zbtb7c	intron
Cela2a	up5k	Zbtb7c	intron
Ctrcos	up5k	8030462N17Rik	intron
Efhd2	up5k	Atp9b	intron
Fhad1os2	up5k	Rttn	intron
4930455G09Rik	up5k	Mrpl21	intron
Tmem51os1	up5k	Lrp5	intron
Kazn	up5k	Lrp5	intron
Gm13034	up5k	Aldh3b1	intron
Gm13142	up5k	Rhod	intron
Gm13162	up5k	Sptbn2	intron
Vmn2r-ps18	up5k	Gal3st3	intron
Gm13147	up5k	Nrxn2	intron
Gm13135	up5k	Plcb3	intron
Zfp978	up5k	Macrod1	intron
Gm8178	up5k	Slc22a19	intron
Zfp534	up5k	Dagla	intron
Gm13137	up5k	Ms4a6d	intron
2510039O18Rik	up5k	Dtx4	intron
Mtor	up5k	Dtx4	intron
Gm13205	up5k	Tle4	intron
Gm9506	up5k	Cep78	intron
Gm13066	up5k	1110059E24Rik	intron
Clstn1	up5k	Cemip2	intron
Gm37795	up5k	Cfap95	intron
Gm13094	up5k	Entrep1	intron
Tnfrsf9	up5k	Tjp2	intron
Phf13	up5k	Glis3	intron
Zbtb48	up5k	Glis3	intron
Plekhg5	up5k	Prkg1	intron
Chd5	up5k	A1cf	intron
A430005L14Rik	up5k	Sgms1	intron
Gm13133	up5k	Myof	intron
Hes5	up5k	Tll2	intron
Hes5	up5k	Ubtd1	intron
Ski	up5k	Crtac1	intron
Tmem52	up5k	Crtac1	intron
Ints11	up5k	Dnmbp	intron
Pusl1	up5k	Fbxw4	intron
Ttll10	up5k	Sufu	intron
Noc2l	up5k	Sufu	intron
Tmbim7	up5k	Pcgf6	intron
Akap9	up5k	Neurl1a	intron
Gm43219	up5k	Xpnpep1	intron
Abcb1b	up5k	Vti1a	intron
Gm17019	up5k	Tcf7l2	intron
Gm17019	up5k	Habp2	intron
Gm21083	up5k	Ccdc186	intron
Speer4d	up5k	Tdrd1	intron
Speer4d	up5k	Afap1l2	intron
Cacna2d1	up5k	Afap1l2	intron
Fam185a	up5k	Ablim1	intron
Pmpcb	up5k	Atrnl1	intron
Gm16113	up5k	Gfra1	intron
Gm43110	up5k	Pnliprp1	intron
4933427G23Rik	up5k	Pnliprp2	intron
Atg9b	up5k	Hspa12a	intron
Tmub1	up5k	Rab11fip2	intron
Tmub1	up5k	Frmd4a	intron
Gm10472	up5k	Frmd4a	intron
Gbx1	up5k	Camk1d	intron
Smarcd3	up5k	Dhtkd1	intron
Crygn	up5k	Usp6nl	intron
Prkag2os2	up5k	Atp5c1	intron
Gm43142	up5k	Sfmbt2	intron
Speer4a	up5k	Sfmbt2	intron
Gm10220	up5k	Pfkfb3	intron
Mnx1	up5k	Malrd1	intron
Gm2213	up5k	Etl4	intron
Hadha	up5k	Etl4	intron
Gm43755	up5k	Cacna1b	intron
Kcnk3	up5k	Pnpla7	intron
Slc35f6	up5k	Ubac1	intron
Preb	up5k	Dbhos	intron
Ppm1g	up5k	Vav2	intron
Fndc4	up5k	Vav2	intron
Ccdc121	up5k	Vav2	intron
Slc4a1ap	up5k	Rxra	intron
Pisd	up5k	Ddx31	intron
Ctbp1	up5k	Ntng2	intron
Fgfr3	up5k	Sptan1	intron
Nat8l	up5k	Dync2i2	intron
Poln	up5k	Prrx2	intron
Dok7	up5k	Ass1	intron
Acox3	up5k	Dnm1	intron
Grpel1	up5k	Dnm1	intron
Ccdc96	up5k	Dnm1	intron
D5Ertd579e	up5k	Slc2a8	intron
Gm43701	up5k	Lmx1b	intron
Gm26647	up5k	Mvb12b	intron
Evc	up5k	Psmd5	intron
Bst1	up5k	Ggta1	intron
Gm42984	up5k	Dab2ip	intron
Gm43664	up5k	Galnt13	intron
Tbc1d19	up5k	Tanc1	intron
Pcdh7	up5k	Tanc1	intron
Pgm2	up5k	Itgb6	intron
Fam114a1	up5k	Rbms1	intron
Klhl5	up5k	Slc4a10	intron
Lias	up5k	Cobll1	intron
Gm43311	up5k	Myo3b	intron
4930480C01Rik	up5k	Wipf1	intron
Nsun7	up5k	2600014E21Rik	intron
Spata18	up5k	Zfp385b	intron
Usp46os1	up5k	Cerkl	intron
[truncated: 3,001 more rows]
