# Supplementary material for: Menin Deficiency Induces Autism‐Like Behaviors by Regulating Foxg1 Transcription and Participates in Foxg1‐Related Encephalopathy
Source: Adv Sci (Weinh). 2024 Apr 6;11(24):2307953. doi: 10.1002/advs.202307953 (PMC11200012; doi:10.1002/advs.202307953)
Supplement: Supplementary file 7 — Supplemental Data 6 [file ADVS-11-2307953-s002.xlsx]

## Sheet: Introductions
Data table	Description
Total dataset	Table contains 10 sub-tables, they are representative of 4 independent groups, including Control-IP:IgG, Control-IP:Menin, CcKO-IP:IgG and CcKO-IP:Menin. Each group of samples included two replicates. Proteins expressed in two biological replicates in the four groups are listed in Result table. The specific binding protein of the groups of Control-IP:Menin are listed in Control-IP-Menin-Specific …
Table heading	Description
Accession	UniProt identification of the corresponding protein and names of the gene for the corresponding phosphopeptide
-10lgP	The confidence of the corresponding peptide. The higher the value and the higher the credibility.
Coverage	The percentage of a protein in which the complete amino acid sequence is identified
Peptides	Number of peptides in the matched protein
Unique	Number of only peptides unique in identifying a single protein
Spec	Charge to mass ratio
Avg. Mass	The molecular mass of the corresponding protein
Description	Including the full name of the protein, species information, etc

## Sheet: Control-IgG-1
Accession	-10lgP	Coverage (%)	#Peptides	#Unique	#Spec ZK-1	Avg. Mass	Description
Q6PIC6|AT1A3_MOUSE	413.08	46	68	33	256	111691	Sodium/potassium-transporting ATPase subunit alpha-3 OS=Mus musculus OX=10090 GN=Atp1a3 PE=1 SV=1
tr|A0A0G2JGX4|A0A0G2JGX4_MOUSE	413.08	46	68	33	256	112988	Sodium/potassium-transporting ATPase subunit alpha OS=Mus musculus OX=10090 GN=Atp1a3 PE=1 SV=1
Q68FD5|CLH1_MOUSE	387.21	39	65	65	154	191555	Clathrin heavy chain 1 OS=Mus musculus OX=10090 GN=Cltc PE=1 SV=3
tr|Q5SXR6|Q5SXR6_MOUSE	387.21	38	65	65	154	191985	Clathrin heavy chain OS=Mus musculus OX=10090 GN=Cltc PE=1 SV=1
tr|Q80U89|Q80U89_MOUSE	387.21	38	65	65	154	192476	MKIAA0034 protein (Fragment) OS=Mus musculus OX=10090 GN=mKIAA0034 PE=4 SV=2
tr|D3YYN7|D3YYN7_MOUSE	382.11	46	56	23	186	103586	Sodium/potassium-transporting ATPase subunit alpha OS=Mus musculus OX=10090 GN=Atp1a2 PE=1 SV=1
tr|Q6ZQ49|Q6ZQ49_MOUSE	382.11	43	56	23	186	112291	Sodium/potassium-transporting ATPase subunit alpha (Fragment) OS=Mus musculus OX=10090 GN=Atp1a2 PE=2 SV=1
Q6PIE5|AT1A2_MOUSE	382.11	43	56	23	186	112217	Sodium/potassium-transporting ATPase subunit alpha-2 OS=Mus musculus OX=10090 GN=Atp1a2 PE=1 SV=1
tr|Q3UHK5|Q3UHK5_MOUSE	382.11	43	56	23	186	112217	Sodium/potassium-transporting ATPase subunit alpha OS=Mus musculus OX=10090 GN=Atp1a2 PE=1 SV=1
P63260|ACTG_MOUSE	378.09	64	55	2	346	41793	Actin cytoplasmic 2 OS=Mus musculus OX=10090 GN=Actg1 PE=1 SV=1
tr|Q4KL81|Q4KL81_MOUSE	378.09	64	55	2	346	41793	Actin gamma cytoplasmic 1 OS=Mus musculus OX=10090 GN=Actg1 PE=2 SV=1
tr|A3KGU7|A3KGU7_MOUSE	369.68	35	80	80	107	285151	Spectrin alpha chain non-erythrocytic 1 OS=Mus musculus OX=10090 GN=Sptan1 PE=1 SV=1
tr|B9EKJ1|B9EKJ1_MOUSE	369.68	35	80	80	107	285178	Spna2 protein OS=Mus musculus OX=10090 GN=Sptan1 PE=2 SV=1
tr|B2RXX6|B2RXX6_MOUSE	369.68	35	80	80	107	285179	Spna2 protein OS=Mus musculus OX=10090 GN=Sptan1 PE=2 SV=1
tr|A3KGU9|A3KGU9_MOUSE	369.68	35	80	80	107	287602	Spectrin alpha chain non-erythrocytic 1 OS=Mus musculus OX=10090 GN=Sptan1 PE=1 SV=2
tr|Q3U804|Q3U804_MOUSE	368.94	57	49	1	315	41800	Uncharacterized protein OS=Mus musculus OX=10090 GN=Actb PE=2 SV=1
P68369|TBA1A_MOUSE	368.09	67	48	1	188	50136	Tubulin alpha-1A chain OS=Mus musculus OX=10090 GN=Tuba1a PE=1 SV=1
Q8VDN2|AT1A1_MOUSE	364.43	36	45	20	163	112982	Sodium/potassium-transporting ATPase subunit alpha-1 OS=Mus musculus OX=10090 GN=Atp1a1 PE=1 SV=1
Q7TMM9|TBB2A_MOUSE	359.24	75	48	5	365	49907	Tubulin beta-2A chain OS=Mus musculus OX=10090 GN=Tubb2a PE=1 SV=1
tr|Q3TEK2|Q3TEK2_MOUSE	358.76	47	41	23	150	70857	Uncharacterized protein OS=Mus musculus OX=10090 GN=Hspa8 PE=2 SV=1
P63017|HSP7C_MOUSE	358.76	47	41	23	150	70871	Heat shock cognate 71 kDa protein OS=Mus musculus OX=10090 GN=Hspa8 PE=1 SV=1
tr|Q3TQ13|Q3TQ13_MOUSE	358.76	47	41	23	150	70871	Uncharacterized protein OS=Mus musculus OX=10090 GN=Hspa8 PE=2 SV=1
tr|Q3TZJ3|Q3TZJ3_MOUSE	358.76	47	41	23	150	70783	Uncharacterized protein OS=Mus musculus OX=10090 GN=Hspa8 PE=2 SV=1
tr|Q3UBA6|Q3UBA6_MOUSE	358.76	47	41	23	150	70899	Uncharacterized protein OS=Mus musculus OX=10090 GN=Hspa8 PE=2 SV=1
Q99KI0|ACON_MOUSE	356.67	48	43	43	105	85464	Aconitate hydratase mitochondrial OS=Mus musculus OX=10090 GN=Aco2 PE=1 SV=1
tr|Q52L87|Q52L87_MOUSE	356.65	61	43	1	181	49909	Tubulin alpha chain OS=Mus musculus OX=10090 GN=Tuba1c PE=1 SV=1
tr|Q3TIZ0|Q3TIZ0_MOUSE	356.65	61	43	1	181	49939	Tubulin alpha chain OS=Mus musculus OX=10090 GN=Tuba1c PE=2 SV=1
P68373|TBA1C_MOUSE	356.65	61	43	1	181	49909	Tubulin alpha-1C chain OS=Mus musculus OX=10090 GN=Tuba1c PE=1 SV=1
Q62261|SPTB2_MOUSE	353.94	28	56	52	92	274221	Spectrin beta chain non-erythrocytic 1 OS=Mus musculus OX=10090 GN=Sptbn1 PE=1 SV=2
P56480|ATPB_MOUSE	350.56	57	37	37	181	56301	ATP synthase subunit beta mitochondrial OS=Mus musculus OX=10090 GN=Atp5f1b PE=1 SV=2
Q9CWF2|TBB2B_MOUSE	349.59	75	45	2	349	49953	Tubulin beta-2B chain OS=Mus musculus OX=10090 GN=Tubb2b PE=1 SV=1
tr|B2RSN3|B2RSN3_MOUSE	349.59	75	45	2	349	49953	Tubulin beta chain OS=Mus musculus OX=10090 GN=Tubb2b PE=1 SV=1
P68372|TBB4B_MOUSE	348.24	74	44	1	307	49831	Tubulin beta-4B chain OS=Mus musculus OX=10090 GN=Tubb4b PE=1 SV=1
Q03265|ATPA_MOUSE	347.14	58	41	41	171	59753	ATP synthase subunit alpha mitochondrial OS=Mus musculus OX=10090 GN=Atp5f1a PE=1 SV=1
tr|Q3UBQ4|Q3UBQ4_MOUSE	346.82	57	44	1	261	41765	Uncharacterized protein OS=Mus musculus OX=10090 GN=Actb PE=2 SV=1
P99024|TBB5_MOUSE	344.32	70	42	3	317	49671	Tubulin beta-5 chain OS=Mus musculus OX=10090 GN=Tubb5 PE=1 SV=1
P17182|ENOA_MOUSE	343.99	73	37	28	146	47141	Alpha-enolase OS=Mus musculus OX=10090 GN=Eno1 PE=1 SV=3
tr|Q5FW97|Q5FW97_MOUSE	343.99	73	37	28	146	47141	Enolase 1 alpha non-neuron OS=Mus musculus OX=10090 GN=EG433182 PE=1 SV=1
P68368|TBA4A_MOUSE	338.97	60	41	4	143	49924	Tubulin alpha-4A chain OS=Mus musculus OX=10090 GN=Tuba4a PE=1 SV=1
tr|A0A0A0MQA5|A0A0A0MQA5_MOUSE	338.97	56	41	4	143	52912	Tubulin alpha chain (Fragment) OS=Mus musculus OX=10090 GN=Tuba4a PE=1 SV=1
Q9D6F9|TBB4A_MOUSE	338.87	71	41	6	257	49586	Tubulin beta-4A chain OS=Mus musculus OX=10090 GN=Tubb4a PE=1 SV=3
O08553|DPYL2_MOUSE	337.63	56	32	24	161	62278	Dihydropyrimidinase-related protein 2 OS=Mus musculus OX=10090 GN=Dpysl2 PE=1 SV=2
P63101|1433Z_MOUSE	333.15	76	29	26	131	27771	14-3-3 protein zeta/delta OS=Mus musculus OX=10090 GN=Ywhaz PE=1 SV=1
tr|A0A0J9YUN4|A0A0J9YUN4_MOUSE	331.85	50	47	5	103	97295	Dynamin-1 OS=Mus musculus OX=10090 GN=Dnm1 PE=1 SV=1
tr|Q546G4|Q546G4_MOUSE	327.62	52	35	29	125	68693	Albumin 1 OS=Mus musculus OX=10090 GN=Alb PE=1 SV=1
P07724|ALBU_MOUSE	327.62	52	35	29	125	68693	Serum albumin OS=Mus musculus OX=10090 GN=Alb PE=1 SV=3
P39053|DYN1_MOUSE	326.04	46	43	2	95	97803	Dynamin-1 OS=Mus musculus OX=10090 GN=Dnm1 PE=1 SV=2
tr|A6ZI44|A6ZI44_MOUSE	326.02	49	38	38	137	45120	Fructose-bisphosphate aldolase OS=Mus musculus OX=10090 GN=Aldoa PE=1 SV=1
tr|Q5FWB7|Q5FWB7_MOUSE	326.02	56	38	38	137	39356	Fructose-bisphosphate aldolase OS=Mus musculus OX=10090 GN=Aldoa PE=1 SV=1
P05064|ALDOA_MOUSE	326.02	56	38	38	137	39356	Fructose-bisphosphate aldolase A OS=Mus musculus OX=10090 GN=Aldoa PE=1 SV=2
tr|Q6NY00|Q6NY00_MOUSE	326.02	56	38	38	137	39312	Fructose-bisphosphate aldolase OS=Mus musculus OX=10090 GN=Aldoa PE=2 SV=1
tr|A2A513|A2A513_MOUSE	325.9	40	43	7	214	57041	Keratin type I cytoskeletal 10 OS=Mus musculus OX=10090 GN=Krt10 PE=1 SV=1
P02535|K1C10_MOUSE	325.9	40	43	7	214	57770	Keratin type I cytoskeletal 10 OS=Mus musculus OX=10090 GN=Krt10 PE=1 SV=3
E9Q557|DESP_MOUSE	323.33	16	44	43	65	332913	Desmoplakin OS=Mus musculus OX=10090 GN=Dsp PE=1 SV=1
Q3TTY5|K22E_MOUSE	322.7	47	46	34	174	70923	Keratin type II cytoskeletal 2 epidermal OS=Mus musculus OX=10090 GN=Krt2 PE=1 SV=1
tr|B2RTP7|B2RTP7_MOUSE	322.7	47	46	34	174	70923	Krt2 protein OS=Mus musculus OX=10090 GN=Krt2 PE=2 SV=1
tr|F6RT34|F6RT34_MOUSE	321.94	57	37	10	293	23205	Myelin basic protein (Fragment) OS=Mus musculus OX=10090 GN=Mbp PE=1 SV=1
Q9ERD7|TBB3_MOUSE	321.75	60	33	9	247	50419	Tubulin beta-3 chain OS=Mus musculus OX=10090 GN=Tubb3 PE=1 SV=1
Q9QWL7|K1C17_MOUSE	319.12	54	45	13	148	48162	Keratin type I cytoskeletal 17 OS=Mus musculus OX=10090 GN=Krt17 PE=1 SV=3
P16330|CN37_MOUSE	318.06	41	45	45	86	47123	2' 3'-cyclic-nucleotide 3'-phosphodiesterase OS=Mus musculus OX=10090 GN=Cnp PE=1 SV=3
tr|Q3TYV5|Q3TYV5_MOUSE	318.06	41	45	45	86	47123	2' 3'-cyclic-nucleotide 3'-phosphodiesterase OS=Mus musculus OX=10090 GN=Cnp PE=2 SV=1
tr|Q3TYL9|Q3TYL9_MOUSE	318.06	44	45	45	86	44654	2' 3'-cyclic-nucleotide 3'-phosphodiesterase OS=Mus musculus OX=10090 GN=Cnp PE=2 SV=1
tr|Q545V3|Q545V3_MOUSE	317.66	70	28	21	93	47297	Enolase 2 gamma neuronal isoform CRA_a OS=Mus musculus OX=10090 GN=Eno2 PE=1 SV=1
tr|Q3UJ20|Q3UJ20_MOUSE	317.66	70	28	21	93	47331	Uncharacterized protein OS=Mus musculus OX=10090 GN=Eno2 PE=2 SV=1
P17183|ENOG_MOUSE	317.66	70	28	21	93	47297	Gamma-enolase OS=Mus musculus OX=10090 GN=Eno2 PE=1 SV=2
P17156|HSP72_MOUSE	316.8	32	27	10	68	69642	Heat shock-related 70 kDa protein 2 OS=Mus musculus OX=10090 GN=Hspa2 PE=1 SV=2
Q61781|K1C14_MOUSE	315.01	40	37	6	205	52867	Keratin type I cytoskeletal 14 OS=Mus musculus OX=10090 GN=Krt14 PE=1 SV=2
P50516|VATA_MOUSE	314.37	51	26	26	64	68326	V-type proton ATPase catalytic subunit A OS=Mus musculus OX=10090 GN=Atp6v1a PE=1 SV=2
G5E829|AT2B1_MOUSE	313.83	26	34	13	72	134747	Plasma membrane calcium-transporting ATPase 1 OS=Mus musculus OX=10090 GN=Atp2b1 PE=1 SV=1
tr|Q71LX8|Q71LX8_MOUSE	310.25	40	37	20	86	83281	Heat shock protein 84b OS=Mus musculus OX=10090 GN=Hsp90ab1 PE=1 SV=1
P11499|HS90B_MOUSE	310.25	40	37	20	86	83281	Heat shock protein HSP 90-beta OS=Mus musculus OX=10090 GN=Hsp90ab1 PE=1 SV=3
tr|Q80Y52|Q80Y52_MOUSE	307.49	35	37	23	76	84788	Heat shock protein 90 alpha (Cytosolic) class A member 1 OS=Mus musculus OX=10090 GN=Hsp90aa1 PE=1 SV=2
P07901|HS90A_MOUSE	307.49	35	37	23	76	84788	Heat shock protein HSP 90-alpha OS=Mus musculus OX=10090 GN=Hsp90aa1 PE=1 SV=4
Q9CQV8|1433B_MOUSE	304.06	70	24	17	75	28086	14-3-3 protein beta/alpha OS=Mus musculus OX=10090 GN=Ywhab PE=1 SV=3
tr|A2A5N2|A2A5N2_MOUSE	304.06	70	24	17	75	28086	Tyrosine 3-monooxygenase/tryptophan 5-monooxygenase activation protein beta polypeptide OS=Mus musculus OX=10090 GN=Ywhab PE=2 SV=1
P26443|DHE3_MOUSE	302.55	47	25	25	49	61337	Glutamate dehydrogenase 1 mitochondrial OS=Mus musculus OX=10090 GN=Glud1 PE=1 SV=1
O88935|SYN1_MOUSE	301.82	40	27	24	122	74097	Synapsin-1 OS=Mus musculus OX=10090 GN=Syn1 PE=1 SV=2
P52480|KPYM_MOUSE	301.67	60	31	31	73	57845	Pyruvate kinase PKM OS=Mus musculus OX=10090 GN=Pkm PE=1 SV=4
Q6IFX2|K1C42_MOUSE	301.34	38	32	7	156	50133	Keratin type I cytoskeletal 42 OS=Mus musculus OX=10090 GN=Krt42 PE=1 SV=1
P60879|SNP25_MOUSE	299.75	78	20	19	60	23315	Synaptosomal-associated protein 25 OS=Mus musculus OX=10090 GN=Snap25 PE=1 SV=1
tr|B9EHN0|B9EHN0_MOUSE	299.42	28	24	24	57	117809	Ubiquitin-activating enzyme E1 Chr X OS=Mus musculus OX=10090 GN=Uba1 PE=1 SV=1
Q02053|UBA1_MOUSE	299.42	28	24	24	57	117809	Ubiquitin-like modifier-activating enzyme 1 OS=Mus musculus OX=10090 GN=Uba1 PE=1 SV=1
tr|A0A1S6GWH5|A0A1S6GWH5_MOUSE	299.42	26	24	24	57	124236	Uncharacterized protein OS=Mus musculus OX=10090 GN=Uba1 PE=2 SV=1
P50446|K2C6A_MOUSE	299.36	34	36	3	207	59335	Keratin type II cytoskeletal 6A OS=Mus musculus OX=10090 GN=Krt6a PE=1 SV=3
tr|A0A0F7QZE4|A0A0F7QZE4_MOUSE	299.04	42	30	1	102	51683	MAb 110 heavy chain OS=Mus musculus OX=10090 GN=HC PE=2 SV=1
Q9JJZ2|TBA8_MOUSE	298.72	34	24	2	101	50052	Tubulin alpha-8 chain OS=Mus musculus OX=10090 GN=Tuba8 PE=1 SV=1
tr|Q3U9G2|Q3U9G2_MOUSE	297.39	45	28	26	55	72406	Uncharacterized protein OS=Mus musculus OX=10090 GN=Hspa5 PE=2 SV=1
P20029|BIP_MOUSE	297.39	45	28	26	55	72422	Endoplasmic reticulum chaperone BiP OS=Mus musculus OX=10090 GN=Hspa5 PE=1 SV=3
tr|Q9DC41|Q9DC41_MOUSE	297.39	45	28	26	55	72423	Uncharacterized protein OS=Mus musculus OX=10090 GN=Hspa5 PE=2 SV=1
P05063|ALDOC_MOUSE	296.18	52	23	23	56	39395	Fructose-bisphosphate aldolase C OS=Mus musculus OX=10090 GN=Aldoc PE=1 SV=4
tr|Q543S2|Q543S2_MOUSE	295.78	46	21	19	70	40085	Guanine nucleotide binding protein alpha o isoform CRA_b OS=Mus musculus OX=10090 GN=Gnao1 PE=2 SV=1
P18872|GNAO_MOUSE	295.78	46	21	19	70	40085	Guanine nucleotide-binding protein G(o) subunit alpha OS=Mus musculus OX=10090 GN=Gnao1 PE=1 SV=3
tr|G3UVV4|G3UVV4_MOUSE	295.72	39	34	3	67	101873	Hexokinase 1 isoform CRA_f OS=Mus musculus OX=10090 GN=Hk1 PE=1 SV=1
P17710|HXK1_MOUSE	295.72	37	34	3	67	108303	Hexokinase-1 OS=Mus musculus OX=10090 GN=Hk1 PE=1 SV=3
tr|Q6GQU1|Q6GQU1_MOUSE	295.72	39	34	3	67	102302	Hexokinase 1 isoform CRA_d OS=Mus musculus OX=10090 GN=Hk1 PE=2 SV=1
tr|Q3TJE3|Q3TJE3_MOUSE	295.72	39	34	3	67	102279	Uncharacterized protein OS=Mus musculus OX=10090 GN=Hk1 PE=2 SV=1
P16858|G3P_MOUSE	295.3	52	22	2	162	35810	Glyceraldehyde-3-phosphate dehydrogenase OS=Mus musculus OX=10090 GN=Gapdh PE=1 SV=2
tr|D2KHZ9|D2KHZ9_MOUSE	295.3	52	22	2	162	35810	Glyceraldehyde-3-phosphate dehydrogenase OS=Mus musculus OX=10090 GN=GAPDH PE=2 SV=1
tr|A0A0A0MQF6|A0A0A0MQF6_MOUSE	295.3	48	22	2	162	38653	Glyceraldehyde-3-phosphate dehydrogenase OS=Mus musculus OX=10090 GN=Gapdh PE=1 SV=1
tr|Q497E4|Q497E4_MOUSE	295.06	49	28	3	150	42019	Actin alpha cardiac muscle 1 OS=Mus musculus OX=10090 GN=Actc1 PE=2 SV=1
P68033|ACTC_MOUSE	295.06	49	28	3	150	42019	Actin alpha cardiac muscle 1 OS=Mus musculus OX=10090 GN=Actc1 PE=1 SV=1
tr|Q3UIJ3|Q3UIJ3_MOUSE	295.06	49	28	3	150	42118	Uncharacterized protein OS=Mus musculus OX=10090 GN=Actc1 PE=2 SV=1
P62737|ACTA_MOUSE	295.06	49	28	3	150	42009	Actin aortic smooth muscle OS=Mus musculus OX=10090 GN=Acta2 PE=1 SV=1
tr|Q9CXK3|Q9CXK3_MOUSE	295.06	49	28	3	150	41947	Uncharacterized protein OS=Mus musculus OX=10090 GN=Actc1 PE=2 SV=1
tr|Q3TG92|Q3TG92_MOUSE	295.06	49	28	3	150	42047	Uncharacterized protein OS=Mus musculus OX=10090 GN=Actc1 PE=2 SV=1
tr|Q3U122|Q3U122_MOUSE	295.06	49	28	3	150	41995	Uncharacterized protein OS=Mus musculus OX=10090 GN=Acta2 PE=2 SV=1
tr|Q3UJ36|Q3UJ36_MOUSE	295.06	49	28	3	150	41877	Actin gamma 2 smooth muscle enteric isoform CRA_a OS=Mus musculus OX=10090 GN=Actg2 PE=2 SV=1
P63268|ACTH_MOUSE	295.06	49	28	3	150	41877	Actin gamma-enteric smooth muscle OS=Mus musculus OX=10090 GN=Actg2 PE=1 SV=1
tr|Q542T4|Q542T4_MOUSE	293.9	64	28	1	259	17225	Uncharacterized protein OS=Mus musculus OX=10090 GN=Mbp PE=2 SV=1
Q922U2|K2C5_MOUSE	292.18	34	36	17	182	61767	Keratin type II cytoskeletal 5 OS=Mus musculus OX=10090 GN=Krt5 PE=1 SV=1
tr|Q32P04|Q32P04_MOUSE	292.18	34	36	17	182	61767	Keratin 5 OS=Mus musculus OX=10090 GN=Krt5 PE=1 SV=2
tr|Q3UE51|Q3UE51_MOUSE	291.93	40	32	1	65	96426	Uncharacterized protein (Fragment) OS=Mus musculus OX=10090 GN=Hk1 PE=2 SV=1
P08249|MDHM_MOUSE	291.53	51	21	21	79	35611	Malate dehydrogenase mitochondrial OS=Mus musculus OX=10090 GN=Mdh2 PE=1 SV=3
tr|E9Q7S0|E9Q7S0_MOUSE	290.61	32	35	35	49	144595	Synaptojanin-1 OS=Mus musculus OX=10090 GN=Synj1 PE=1 SV=1
tr|F7BQW7|F7BQW7_MOUSE	290.61	32	35	35	49	146509	Synaptojanin-1 (Fragment) OS=Mus musculus OX=10090 GN=Synj1 PE=1 SV=1
Q8CHC4|SYNJ1_MOUSE	290.61	27	35	35	49	172616	Synaptojanin-1 OS=Mus musculus OX=10090 GN=Synj1 PE=1 SV=3
Q01853|TERA_MOUSE	289.76	46	29	29	48	89322	Transitional endoplasmic reticulum ATPase OS=Mus musculus OX=10090 GN=Vcp PE=1 SV=4
tr|Q80TN1|Q80TN1_MOUSE	287.94	34	20	12	75	55014	MKIAA0968 protein (Fragment) OS=Mus musculus OX=10090 GN=Camk2a PE=2 SV=3
P11798|KCC2A_MOUSE	287.94	35	20	12	75	54115	Calcium/calmodulin-dependent protein kinase type II subunit alpha OS=Mus musculus OX=10090 GN=Camk2a PE=1 SV=2
tr|F8WIS9|F8WIS9_MOUSE	287.94	34	20	12	75	55347	Calcium/calmodulin-dependent protein kinase type II subunit alpha OS=Mus musculus OX=10090 GN=Camk2a PE=1 SV=1
O08599|STXB1_MOUSE	287.71	42	24	23	59	67569	Syntaxin-binding protein 1 OS=Mus musculus OX=10090 GN=Stxbp1 PE=1 SV=2
P62259|1433E_MOUSE	287.63	78	29	27	77	29174	14-3-3 protein epsilon OS=Mus musculus OX=10090 GN=Ywhae PE=1 SV=1
tr|Q5SS40|Q5SS40_MOUSE	287.63	78	29	27	77	29174	Tyrosine 3-monooxygenase/tryptophan 5-monooxygenase activation protein epsilon polypeptide isoform CRA_c OS=Mus musculus OX=10090 GN=Ywhae PE=1 SV=1
P46460|NSF_MOUSE	287.4	44	34	34	86	82613	Vesicle-fusing ATPase OS=Mus musculus OX=10090 GN=Nsf PE=1 SV=2
tr|A0A1D5RLD8|A0A1D5RLD8_MOUSE	287.25	52	21	1	155	35812	Glyceraldehyde-3-phosphate dehydrogenase OS=Mus musculus OX=10090 GN=Gm10358 PE=1 SV=1
P14873|MAP1B_MOUSE	287.13	14	26	25	36	270252	Microtubule-associated protein 1B OS=Mus musculus OX=10090 GN=Map1b PE=1 SV=2
tr|B2RQQ5|B2RQQ5_MOUSE	287.13	14	26	25	36	270304	Microtubule-associated protein 1B OS=Mus musculus OX=10090 GN=Map1b PE=2 SV=1
Q04447|KCRB_MOUSE	287.13	47	19	15	96	42713	Creatine kinase B-type OS=Mus musculus OX=10090 GN=Ckb PE=1 SV=1
tr|F8WHB1|F8WHB1_MOUSE	287.01	24	29	15	57	136783	Calcium-transporting ATPase OS=Mus musculus OX=10090 GN=Atp2b2 PE=1 SV=1
tr|Q3UHH0|Q3UHH0_MOUSE	287.01	25	29	15	57	132106	Calcium-transporting ATPase OS=Mus musculus OX=10090 GN=Atp2b2 PE=1 SV=1
tr|Q3UHJ3|Q3UHJ3_MOUSE	287.01	25	29	15	57	132587	Calcium-transporting ATPase OS=Mus musculus OX=10090 GN=Atp2b2 PE=1 SV=1
Q9R0K7|AT2B2_MOUSE	287.01	25	29	15	57	132587	Plasma membrane calcium-transporting ATPase 2 OS=Mus musculus OX=10090 GN=Atp2b2 PE=1 SV=2
P28652|KCC2B_MOUSE	286	37	23	8	73	60461	Calcium/calmodulin-dependent protein kinase type II subunit beta OS=Mus musculus OX=10090 GN=Camk2b PE=1 SV=2
tr|I6L985|I6L985_MOUSE	285.51	44	21	2	70	51976	Igh protein OS=Mus musculus OX=10090 GN=Igh PE=1 SV=1
Q64332|SYN2_MOUSE	285.14	34	22	19	59	63373	Synapsin-2 OS=Mus musculus OX=10090 GN=Syn2 PE=1 SV=2
Q8BH59|CMC1_MOUSE	284.24	40	23	23	41	74570	Calcium-binding mitochondrial carrier protein Aralar1 OS=Mus musculus OX=10090 GN=Slc25a12 PE=1 SV=1
P12960|CNTN1_MOUSE	283.13	30	23	23	41	113388	Contactin-1 OS=Mus musculus OX=10090 GN=Cntn1 PE=1 SV=1
P63318|KPCG_MOUSE	280.39	38	23	21	50	78358	Protein kinase C gamma type OS=Mus musculus OX=10090 GN=Prkcg PE=1 SV=1
tr|Q3UN66|Q3UN66_MOUSE	280.39	38	23	21	50	78358	Protein kinase C OS=Mus musculus OX=10090 GN=Prkcg PE=2 SV=1
tr|Q0VF55|Q0VF55_MOUSE	279.51	25	30	1	55	134360	Calcium-transporting ATPase OS=Mus musculus OX=10090 GN=Atp2b3 PE=1 SV=1
P09411|PGK1_MOUSE	279.37	51	23	23	55	44550	Phosphoglycerate kinase 1 OS=Mus musculus OX=10090 GN=Pgk1 PE=1 SV=4
P17751|TPIS_MOUSE	279.21	52	19	19	50	32192	Triosephosphate isomerase OS=Mus musculus OX=10090 GN=Tpi1 PE=1 SV=4
tr|Q3TVZ5|Q3TVZ5_MOUSE	279.16	42	28	28	44	82416	MICOS complex subunit MIC60 OS=Mus musculus OX=10090 GN=Immt PE=2 SV=1
tr|Q3U7N2|Q3U7N2_MOUSE	279.16	42	28	28	44	82513	MICOS complex subunit MIC60 OS=Mus musculus OX=10090 GN=Immt PE=2 SV=1
Q8CAQ8|MIC60_MOUSE	279.16	41	28	28	44	83900	MICOS complex subunit Mic60 OS=Mus musculus OX=10090 GN=Immt PE=1 SV=1
tr|Q68FG2|Q68FG2_MOUSE	278.09	19	34	31	41	270921	Spectrin beta chain OS=Mus musculus OX=10090 GN=Sptbn2 PE=1 SV=1
tr|Q3UGZ4|Q3UGZ4_MOUSE	278.09	19	34	31	41	270933	Spectrin beta chain OS=Mus musculus OX=10090 GN=Sptbn2 PE=2 SV=1
P50396|GDIA_MOUSE	278.01	61	24	18	55	50522	Rab GDP dissociation inhibitor alpha OS=Mus musculus OX=10090 GN=Gdi1 PE=1 SV=3
tr|A2ALL9|A2ALL9_MOUSE	277.68	26	30	1	55	128739	Calcium-transporting ATPase OS=Mus musculus OX=10090 GN=Atp2b3 PE=1 SV=1
tr|Q3ZAW8|Q3ZAW8_MOUSE	274.7	22	24	14	124	51693	Keratin 16 OS=Mus musculus OX=10090 GN=Krt16 PE=2 SV=1
tr|Q9EQD6|Q9EQD6_MOUSE	274.7	22	24	14	124	52053	Keratin intermediate filament 16a OS=Mus musculus OX=10090 GN=K16 PE=3 SV=1
tr|Q3SYP5|Q3SYP5_MOUSE	274.7	22	24	14	124	51606	Keratin 16 OS=Mus musculus OX=10090 GN=Krt16 PE=1 SV=1
Q9Z2K1|K1C16_MOUSE	274.7	22	24	14	124	51606	Keratin type I cytoskeletal 16 OS=Mus musculus OX=10090 GN=Krt16 PE=1 SV=3
tr|Q9EQD7|Q9EQD7_MOUSE	274.7	22	24	14	124	51966	Keratin intermediate filament 16b OS=Mus musculus OX=10090 GN=K16 PE=3 SV=1
P62814|VATB2_MOUSE	274.61	50	24	15	62	56551	V-type proton ATPase subunit B brain isoform OS=Mus musculus OX=10090 GN=Atp6v1b2 PE=1 SV=1
tr|A0A1S6GWG6|A0A1S6GWG6_MOUSE	274.61	47	24	15	62	59279	Uncharacterized protein OS=Mus musculus OX=10090 GN=Atp6v1b2 PE=2 SV=1
P04104|K2C1_MOUSE	274.27	23	34	10	212	65606	Keratin type II cytoskeletal 1 OS=Mus musculus OX=10090 GN=Krt1 PE=1 SV=4
Q9Z0E0|NCDN_MOUSE	273.61	28	21	21	45	78895	Neurochondrin OS=Mus musculus OX=10090 GN=Ncdn PE=1 SV=1
Q9WUA3|PFKAP_MOUSE	271.79	32	21	19	32	85455	ATP-dependent 6-phosphofructokinase platelet type OS=Mus musculus OX=10090 GN=Pfkp PE=1 SV=1
tr|Q8C605|Q8C605_MOUSE	271.79	32	21	19	32	85547	ATP-dependent 6-phosphofructokinase OS=Mus musculus OX=10090 GN=Pfkp PE=1 SV=1
P28663|SNAB_MOUSE	271.76	60	16	13	37	33557	Beta-soluble NSF attachment protein OS=Mus musculus OX=10090 GN=Napb PE=1 SV=2
P63038|CH60_MOUSE	270.86	39	20	20	52	60956	60 kDa heat shock protein mitochondrial OS=Mus musculus OX=10090 GN=Hspd1 PE=1 SV=1
Q9DB77|QCR2_MOUSE	270.53	40	18	18	36	48235	Cytochrome b-c1 complex subunit 2 mitochondrial OS=Mus musculus OX=10090 GN=Uqcrc2 PE=1 SV=1
P06745|G6PI_MOUSE	270.34	38	19	19	46	62767	Glucose-6-phosphate isomerase OS=Mus musculus OX=10090 GN=Gpi PE=1 SV=4
Q7TSJ2|MAP6_MOUSE	268.29	29	20	20	31	96450	Microtubule-associated protein 6 OS=Mus musculus OX=10090 GN=Map6 PE=1 SV=2
P13595|NCAM1_MOUSE	268.25	31	27	2	60	119427	Neural cell adhesion molecule 1 OS=Mus musculus OX=10090 GN=Ncam1 PE=1 SV=3
tr|H2BL43|H2BL43_MOUSE	268.02	17	21	6	44	129242	Calcium-transporting ATPase OS=Mus musculus OX=10090 GN=Atp2b4 PE=2 SV=1
tr|E9Q828|E9Q828_MOUSE	268.02	17	21	6	44	129256	Calcium-transporting ATPase OS=Mus musculus OX=10090 GN=Atp2b4 PE=1 SV=1
tr|D1FNM8|D1FNM8_MOUSE	268.02	17	21	6	44	128548	Calcium-transporting ATPase OS=Mus musculus OX=10090 GN=Atp2b4 PE=2 SV=2
tr|F7AAP4|F7AAP4_MOUSE	268.02	17	21	6	44	128562	Calcium-transporting ATPase OS=Mus musculus OX=10090 GN=Atp2b4 PE=1 SV=1
O55143|AT2A2_MOUSE	267.23	29	24	24	43	114858	Sarcoplasmic/endoplasmic reticulum calcium ATPase 2 OS=Mus musculus OX=10090 GN=Atp2a2 PE=1 SV=2
tr|Q5DTI2|Q5DTI2_MOUSE	267.23	29	24	24	43	116600	ATPase Ca++ transporting cardiac muscle slow twitch 2 isoform CRA_b (Fragment) OS=Mus musculus OX=10090 GN=Atp2a2 PE=2 SV=1
P17427|AP2A2_MOUSE	267.06	32	28	21	48	104016	AP-2 complex subunit alpha-2 OS=Mus musculus OX=10090 GN=Ap2a2 PE=1 SV=2
tr|Q6PEE6|Q6PEE6_MOUSE	267.06	32	28	21	48	104002	AP-2 complex subunit alpha OS=Mus musculus OX=10090 GN=Ap2a2 PE=2 SV=1
tr|Q3U7X9|Q3U7X9_MOUSE	267.06	32	28	21	48	104051	AP-2 complex subunit alpha OS=Mus musculus OX=10090 GN=Ap2a2 PE=2 SV=1
tr|Q69ZW4|Q69ZW4_MOUSE	267.06	31	28	21	48	107342	MKIAA0899 protein (Fragment) OS=Mus musculus OX=10090 GN=Ap2a2 PE=2 SV=1
tr|E9PZ43|E9PZ43_MOUSE	266.67	23	16	16	26	97796	Microtubule-associated protein OS=Mus musculus OX=10090 GN=Map4 PE=1 SV=3
tr|A0A0E4B366|A0A0E4B366_MOUSE	266.61	29	15	1	62	51819	MAb 44B1 heavy chain OS=Mus musculus OX=10090 GN=HC PE=2 SV=1
P17426|AP2A1_MOUSE	266.37	34	28	21	41	107664	AP-2 complex subunit alpha-1 OS=Mus musculus OX=10090 GN=Ap2a1 PE=1 SV=1
Q9WV27|AT1A4_MOUSE	266.34	14	20	1	73	114887	Sodium/potassium-transporting ATPase subunit alpha-4 OS=Mus musculus OX=10090 GN=Atp1a4 PE=1 SV=3
tr|Q3TIU7|Q3TIU7_MOUSE	265.83	41	26	26	36	79663	Uncharacterized protein OS=Mus musculus OX=10090 GN=Ndufs1 PE=2 SV=1
Q91VD9|NDUS1_MOUSE	265.83	41	26	26	36	79777	NADH-ubiquinone oxidoreductase 75 kDa subunit mitochondrial OS=Mus musculus OX=10090 GN=Ndufs1 PE=1 SV=2
tr|A0A0A6YY91|A0A0A6YY91_MOUSE	265.03	30	26	1	55	116375	Neural cell adhesion molecule 1 (Fragment) OS=Mus musculus OX=10090 GN=Ncam1 PE=1 SV=1
tr|Q99L75|Q99L75_MOUSE	263.3	31	19	17	34	94081	Heat shock protein 4 OS=Mus musculus OX=10090 GN=Hspa4 PE=2 SV=1
tr|Q3U2G2|Q3U2G2_MOUSE	263.3	31	19	17	34	94209	Heat shock 70 kDa protein 4 OS=Mus musculus OX=10090 GN=Hspa4 PE=1 SV=1
tr|Q571M2|Q571M2_MOUSE	263.3	28	19	17	34	103260	MKIAA4025 protein (Fragment) OS=Mus musculus OX=10090 GN=Hspa4 PE=2 SV=1
tr|S4R2F3|S4R2F3_MOUSE	263.19	10	26	22	37	429112	Ankyrin-2 OS=Mus musculus OX=10090 GN=Ank2 PE=1 SV=3
P05202|AATM_MOUSE	262.82	36	19	19	50	47411	Aspartate aminotransferase mitochondrial OS=Mus musculus OX=10090 GN=Got2 PE=1 SV=1
Q64521|GPDM_MOUSE	262.56	34	22	22	29	80954	Glycerol-3-phosphate dehydrogenase mitochondrial OS=Mus musculus OX=10090 GN=Gpd2 PE=1 SV=2
tr|A2AQR0|A2AQR0_MOUSE	262.56	34	22	22	29	82830	Glycerol-3-phosphate dehydrogenase OS=Mus musculus OX=10090 GN=Gpd2 PE=1 SV=1
tr|Q3UGT5|Q3UGT5_MOUSE	261.17	28	22	19	31	96672	Alpha-1 4 glucan phosphorylase OS=Mus musculus OX=10090 GN=Pygb PE=2 SV=1
tr|Q3V3U0|Q3V3U0_MOUSE	261.17	28	22	19	31	96716	Alpha-1 4 glucan phosphorylase OS=Mus musculus OX=10090 GN=Pygb PE=2 SV=1
tr|Q3UYH9|Q3UYH9_MOUSE	261.17	28	22	19	31	96762	Alpha-1 4 glucan phosphorylase OS=Mus musculus OX=10090 GN=Pygb PE=2 SV=1
Q8CI94|PYGB_MOUSE	261.17	28	22	19	31	96730	Glycogen phosphorylase brain form OS=Mus musculus OX=10090 GN=Pygb PE=1 SV=3
tr|Q3TFQ8|Q3TFQ8_MOUSE	261.17	28	22	19	31	96702	Alpha-1 4 glucan phosphorylase OS=Mus musculus OX=10090 GN=Pygb PE=2 SV=1
P05201|AATC_MOUSE	260.91	48	18	18	41	46248	Aspartate aminotransferase cytoplasmic OS=Mus musculus OX=10090 GN=Got1 PE=1 SV=3
Q02257|PLAK_MOUSE	260.35	29	18	16	39	81801	Junction plakoglobin OS=Mus musculus OX=10090 GN=Jup PE=1 SV=3
P61982|1433G_MOUSE	260.32	40	14	9	46	28303	14-3-3 protein gamma OS=Mus musculus OX=10090 GN=Ywhag PE=1 SV=2
tr|A8IP69|A8IP69_MOUSE	260.32	40	14	9	46	28303	14-3-3 protein gamma subtype OS=Mus musculus OX=10090 GN=Ywhag PE=1 SV=1
P15105|GLNA_MOUSE	259.52	44	18	18	51	42120	Glutamine synthetase OS=Mus musculus OX=10090 GN=Glul PE=1 SV=6
P47857|PFKAM_MOUSE	259.1	29	18	15	30	85269	ATP-dependent 6-phosphofructokinase muscle type OS=Mus musculus OX=10090 GN=Pfkm PE=1 SV=3
Q3UHJ0|AAK1_MOUSE	258.98	24	15	15	31	103346	AP2-associated protein kinase 1 OS=Mus musculus OX=10090 GN=Aak1 PE=1 SV=2
tr|Q3TT92|Q3TT92_MOUSE	258.85	36	17	11	71	61780	Dihydropyrimidinase-related protein 3 OS=Mus musculus OX=10090 GN=Dpysl3 PE=1 SV=1
Q62188|DPYL3_MOUSE	258.85	36	17	11	71	61936	Dihydropyrimidinase-related protein 3 OS=Mus musculus OX=10090 GN=Dpysl3 PE=1 SV=1
tr|E9PWE8|E9PWE8_MOUSE	258.85	30	17	11	71	73884	Dihydropyrimidinase-related protein 3 OS=Mus musculus OX=10090 GN=Dpysl3 PE=1 SV=1
P20357|MTAP2_MOUSE	258.47	17	25	19	40	199130	Microtubule-associated protein 2 OS=Mus musculus OX=10090 GN=Map2 PE=1 SV=2
tr|A0A075B5P5|A0A075B5P5_MOUSE	257.53	39	18	15	90	36317	Immunoglobulin heavy constant gamma 3 (Fragment) OS=Mus musculus OX=10090 GN=Ighg3 PE=4 SV=1
P03987|IGHG3_MOUSE	257.53	33	18	15	90	43929	Ig gamma-3 chain C region OS=Mus musculus OX=10090 PE=1 SV=2
tr|A0A1Y7VJN6|A0A1Y7VJN6_MOUSE	257.53	33	18	15	90	44018	Immunoglobulin heavy constant gamma 3 (Fragment) OS=Mus musculus OX=10090 GN=Ighg3 PE=4 SV=1
Q8QZT1|THIL_MOUSE	257.43	37	12	12	33	44816	Acetyl-CoA acetyltransferase mitochondrial OS=Mus musculus OX=10090 GN=Acat1 PE=1 SV=1
P14094|AT1B1_MOUSE	257.11	33	19	19	43	35195	Sodium/potassium-transporting ATPase subunit beta-1 OS=Mus musculus OX=10090 GN=Atp1b1 PE=1 SV=1
tr|Q545P0|Q545P0_MOUSE	257.11	33	19	19	43	35195	Sodium/potassium-transporting ATPase subunit beta OS=Mus musculus OX=10090 GN=Atp1b1 PE=1 SV=1
tr|Q3TSQ1|Q3TSQ1_MOUSE	257.11	33	19	19	43	35211	Sodium/potassium-transporting ATPase subunit beta OS=Mus musculus OX=10090 GN=Atp1b1 PE=2 SV=1
P38647|GRP75_MOUSE	257.07	33	19	18	33	73461	Stress-70 protein mitochondrial OS=Mus musculus OX=10090 GN=Hspa9 PE=1 SV=3
tr|Q3UYK6|Q3UYK6_MOUSE	256.88	22	17	17	47	62030	Amino acid transporter OS=Mus musculus OX=10090 GN=Slc1a2 PE=2 SV=1
tr|Q3USU5|Q3USU5_MOUSE	256.88	22	17	17	47	62002	Amino acid transporter OS=Mus musculus OX=10090 GN=Slc1a2 PE=2 SV=1
P43006|EAA2_MOUSE	256.88	22	17	17	47	62030	Excitatory amino acid transporter 2 OS=Mus musculus OX=10090 GN=Slc1a2 PE=1 SV=1
P16125|LDHB_MOUSE	256.85	43	17	16	32	36572	L-lactate dehydrogenase B chain OS=Mus musculus OX=10090 GN=Ldhb PE=1 SV=2
Q9DBG3|AP2B1_MOUSE	256.76	26	20	10	35	104583	AP-2 complex subunit beta OS=Mus musculus OX=10090 GN=Ap2b1 PE=1 SV=1
tr|Q5SWR1|Q5SWR1_MOUSE	256.76	25	20	10	35	105722	AP complex subunit beta OS=Mus musculus OX=10090 GN=Ap2b1 PE=2 SV=1
P03995|GFAP_MOUSE	255.96	55	26	22	54	49900	Glial fibrillary acidic protein OS=Mus musculus OX=10090 GN=Gfap PE=1 SV=4
Q9DBJ1|PGAM1_MOUSE	255.62	55	15	8	42	28832	Phosphoglycerate mutase 1 OS=Mus musculus OX=10090 GN=Pgam1 PE=1 SV=3
tr|Q3U7Z6|Q3U7Z6_MOUSE	255.62	55	15	8	42	28832	Phosphoglycerate mutase OS=Mus musculus OX=10090 GN=Pgam1 PE=1 SV=1
Q6IFZ6|K2C1B_MOUSE	254.78	15	23	3	130	61359	Keratin type II cytoskeletal 1b OS=Mus musculus OX=10090 GN=Krt77 PE=1 SV=1
tr|Q08EK5|Q08EK5_MOUSE	254.78	15	23	3	130	61359	Keratin 77 OS=Mus musculus OX=10090 GN=Krt77 PE=1 SV=1
tr|Q08EK4|Q08EK4_MOUSE	254.78	15	23	3	130	61302	Keratin 77 OS=Mus musculus OX=10090 GN=Krt77 PE=2 SV=1
P97427|DPYL1_MOUSE	254.57	36	20	11	68	62168	Dihydropyrimidinase-related protein 1 OS=Mus musculus OX=10090 GN=Crmp1 PE=1 SV=1
tr|Q61782|Q61782_MOUSE	253.02	49	14	7	43	10662	Type I epidermal keratin mRNA 3'end (Fragment) OS=Mus musculus OX=10090 PE=2 SV=1
tr|Q543Y7|Q543Y7_MOUSE	252.59	40	17	17	32	50575	Uncharacterized protein OS=Mus musculus OX=10090 GN=Pacsin1 PE=1 SV=1
Q61644|PACN1_MOUSE	252.59	40	17	17	32	50575	Protein kinase C and casein kinase substrate in neurons protein 1 OS=Mus musculus OX=10090 GN=Pacsin1 PE=1 SV=1
tr|Q3TYF2|Q3TYF2_MOUSE	252.59	40	17	17	32	50576	Uncharacterized protein OS=Mus musculus OX=10090 GN=Pacsin1 PE=2 SV=1
tr|A3KML3|A3KML3_MOUSE	252.31	69	18	14	37	27778	MCG126220 OS=Mus musculus OX=10090 GN=Ywhaq PE=2 SV=1
P68254|1433T_MOUSE	252.31	69	18	14	37	27778	14-3-3 protein theta OS=Mus musculus OX=10090 GN=Ywhaq PE=1 SV=1
Q4KMM3|OXR1_MOUSE	252.27	22	17	17	22	95912	Oxidation resistance protein 1 OS=Mus musculus OX=10090 GN=Oxr1 PE=1 SV=3
Q8K0U4|HS12A_MOUSE	251.57	29	18	18	29	74871	Heat shock 70 kDa protein 12A OS=Mus musculus OX=10090 GN=Hspa12a PE=1 SV=1
tr|Q148Q7|Q148Q7_MOUSE	251.29	20	21	5	82	58240	Uncharacterized protein OS=Mus musculus OX=10090 GN=Krt90 PE=2 SV=1
tr|Q8BIS2|Q8BIS2_MOUSE	251.29	20	21	5	82	58266	Uncharacterized protein OS=Mus musculus OX=10090 GN=Krt90 PE=2 SV=1
tr|E9Q1Z0|E9Q1Z0_MOUSE	251.29	20	21	5	82	58224	Keratin 90 OS=Mus musculus OX=10090 GN=Krt90 PE=1 SV=1
Q60932|VDAC1_MOUSE	251.12	55	19	18	62	32351	Voltage-dependent anion-selective channel protein 1 OS=Mus musculus OX=10090 GN=Vdac1 PE=1 SV=3
tr|Q3THL7|Q3THL7_MOUSE	251.12	57	19	18	62	30756	Uncharacterized protein OS=Mus musculus OX=10090 GN=Vdac1 PE=2 SV=1
tr|B2RRX2|B2RRX2_MOUSE	249.4	33	18	10	37	58644	Serine/threonine-protein phosphatase OS=Mus musculus OX=10090 GN=Ppp3ca PE=2 SV=1
P63328|PP2BA_MOUSE	249.4	33	18	10	37	58644	Serine/threonine-protein phosphatase 2B catalytic subunit alpha isoform OS=Mus musculus OX=10090 GN=Ppp3ca PE=1 SV=1
tr|Q3TE63|Q3TE63_MOUSE	248.73	57	13	13	53	17944	Peptidyl-prolyl cis-trans isomerase OS=Mus musculus OX=10090 GN=Ppia PE=2 SV=1
P17742|PPIA_MOUSE	248.73	57	13	13	53	17971	Peptidyl-prolyl cis-trans isomerase A OS=Mus musculus OX=10090 GN=Ppia PE=1 SV=2
tr|Q5SVY2|Q5SVY2_MOUSE	248.73	57	13	13	53	17971	Peptidyl-prolyl cis-trans isomerase OS=Mus musculus OX=10090 GN=Ppia PE=1 SV=1
tr|Q3UAJ1|Q3UAJ1_MOUSE	248.73	57	13	13	53	17943	Peptidyl-prolyl cis-trans isomerase OS=Mus musculus OX=10090 GN=Ppia PE=2 SV=1
Q9D051|ODPB_MOUSE	248.57	37	13	13	29	38937	Pyruvate dehydrogenase E1 component subunit beta mitochondrial OS=Mus musculus OX=10090 GN=Pdhb PE=1 SV=1
Q810U3|NFASC_MOUSE	248.34	23	20	20	28	137975	Neurofascin OS=Mus musculus OX=10090 GN=Nfasc PE=1 SV=1
P46660|AINX_MOUSE	247.75	45	20	19	31	55383	Alpha-internexin OS=Mus musculus OX=10090 GN=Ina PE=1 SV=3
tr|Q0PD63|Q0PD63_MOUSE	247.06	65	13	7	39	24970	RAB3A member RAS oncogene family isoform CRA_a OS=Mus musculus OX=10090 GN=Rab3a PE=1 SV=1
P63011|RAB3A_MOUSE	247.06	65	13	7	39	24970	Ras-related protein Rab-3A OS=Mus musculus OX=10090 GN=Rab3a PE=1 SV=1
tr|Q3TPT3|Q3TPT3_MOUSE	246.76	38	16	12	40	47436	Uncharacterized protein OS=Mus musculus OX=10090 GN=Syt1 PE=2 SV=1
P46096|SYT1_MOUSE	246.76	38	16	12	40	47418	Synaptotagmin-1 OS=Mus musculus OX=10090 GN=Syt1 PE=1 SV=1
tr|H6RXZ1|H6RXZ1_MOUSE	246.76	38	16	12	40	47418	Synaptotagmin I OS=Mus musculus OX=10090 GN=Syt1 PE=1 SV=1
Q61696|HS71A_MOUSE	246.71	27	17	3	30	70079	Heat shock 70 kDa protein 1A OS=Mus musculus OX=10090 GN=Hspa1a PE=1 SV=2
tr|Q3TAI8|Q3TAI8_MOUSE	246.71	27	17	3	30	70093	Uncharacterized protein OS=Mus musculus OX=10090 PE=2 SV=1
tr|Q3TU85|Q3TU85_MOUSE	246.71	27	17	3	30	70079	Heat shock protein 1B OS=Mus musculus OX=10090 GN=Hspa1b PE=1 SV=1
P17879|HS71B_MOUSE	246.71	27	17	3	30	70176	Heat shock 70 kDa protein 1B OS=Mus musculus OX=10090 GN=Hspa1b PE=1 SV=3
tr|A2A5Y6|A2A5Y6_MOUSE	246.56	22	16	16	37	78086	Microtubule-associated protein OS=Mus musculus OX=10090 GN=Mapt PE=1 SV=1
tr|A0A0A0MQC7|A0A0A0MQC7_MOUSE	246.56	23	16	16	37	76259	Microtubule-associated protein OS=Mus musculus OX=10090 GN=Mapt PE=1 SV=1
P10637|TAU_MOUSE	246.56	23	16	16	37	76243	Microtubule-associated protein tau OS=Mus musculus OX=10090 GN=Mapt PE=1 SV=3
tr|Q3UH19|Q3UH19_MOUSE	246.56	39	16	16	37	44952	Microtubule-associated protein OS=Mus musculus OX=10090 GN=Mapt PE=2 SV=1
Q8K1M6|DNM1L_MOUSE	246.54	34	16	2	28	82658	Dynamin-1-like protein OS=Mus musculus OX=10090 GN=Dnm1l PE=1 SV=2
P27773|PDIA3_MOUSE	246.27	39	21	21	33	56678	Protein disulfide-isomerase A3 OS=Mus musculus OX=10090 GN=Pdia3 PE=1 SV=2
P62874|GBB1_MOUSE	246.23	35	13	7	33	37377	Guanine nucleotide-binding protein G(I)/G(S)/G(T) subunit beta-1 OS=Mus musculus OX=10090 GN=Gnb1 PE=1 SV=3
tr|Q3TQ70|Q3TQ70_MOUSE	246.23	35	13	7	33	37377	Beta1 subnuit of GTP-binding protein OS=Mus musculus OX=10090 GN=Gnb1 PE=1 SV=1
tr|Q8C2E1|Q8C2E1_MOUSE	245.51	39	17	17	28	65328	Uncharacterized protein OS=Mus musculus OX=10090 GN=Ppp2r1a PE=2 SV=1
Q76MZ3|2AAA_MOUSE	245.51	39	17	17	28	65323	Serine/threonine-protein phosphatase 2A 65 kDa regulatory subunit A alpha isoform OS=Mus musculus OX=10090 GN=Ppp2r1a PE=1 SV=3
tr|E9Q0U7|E9Q0U7_MOUSE	245.36	29	21	19	33	91678	Heat shock protein 105 kDa OS=Mus musculus OX=10090 GN=Hsph1 PE=1 SV=1
Q61699|HS105_MOUSE	245.36	28	21	19	33	96407	Heat shock protein 105 kDa OS=Mus musculus OX=10090 GN=Hsph1 PE=1 SV=2
Q9D0K2|SCOT1_MOUSE	244.86	34	14	14	39	55989	Succinyl-CoA:3-ketoacid coenzyme A transferase 1 mitochondrial OS=Mus musculus OX=10090 GN=Oxct1 PE=1 SV=1
Q8VED5|K2C79_MOUSE	244.81	16	20	1	103	57552	Keratin type II cytoskeletal 79 OS=Mus musculus OX=10090 GN=Krt79 PE=1 SV=2
P01864|GCAB_MOUSE	244.19	25	11	1	56	36596	Ig gamma-2A chain C region secreted form OS=Mus musculus OX=10090 PE=1 SV=1
Q8BGZ7|K2C75_MOUSE	242.77	22	21	2	122	59741	Keratin type II cytoskeletal 75 OS=Mus musculus OX=10090 GN=Krt75 PE=1 SV=1
Q8BYI9|TENR_MOUSE	241.89	23	20	20	33	149589	Tenascin-R OS=Mus musculus OX=10090 GN=Tnr PE=1 SV=2
tr|A0A0R4J036|A0A0R4J036_MOUSE	241.62	22	17	16	27	95941	Neurofilament 3 medium OS=Mus musculus OX=10090 GN=Nefm PE=1 SV=1
P08553|NFM_MOUSE	241.62	22	17	16	27	95916	Neurofilament medium polypeptide OS=Mus musculus OX=10090 GN=Nefm PE=1 SV=4
Q9QYR6|MAP1A_MOUSE	240.76	9	18	17	26	300139	Microtubule-associated protein 1A OS=Mus musculus OX=10090 GN=Map1a PE=1 SV=2
tr|A2ARP8|A2ARP8_MOUSE	240.76	8	18	17	26	325886	Microtubule-associated protein 1A OS=Mus musculus OX=10090 GN=Map1a PE=1 SV=1
tr|Q6ZWS7|Q6ZWS7_MOUSE	239.53	20	14	1	36	55961	Uncharacterized protein OS=Mus musculus OX=10090 GN=Camk2g PE=2 SV=1
Q923T9|KCC2G_MOUSE	239.53	18	14	1	36	59607	Calcium/calmodulin-dependent protein kinase type II subunit gamma OS=Mus musculus OX=10090 GN=Camk2g PE=1 SV=1
tr|Q5SZA3|Q5SZA3_MOUSE	239.4	33	15	3	25	21267	Histone cluster 1 H1c OS=Mus musculus OX=10090 GN=Hist1h1c PE=1 SV=1
P15864|H12_MOUSE	239.4	33	15	3	25	21267	Histone H1.2 OS=Mus musculus OX=10090 GN=Hist1h1c PE=1 SV=2
P43274|H14_MOUSE	238.75	32	14	4	23	21977	Histone H1.4 OS=Mus musculus OX=10090 GN=Hist1h1e PE=1 SV=2
tr|E9PUD2|E9PUD2_MOUSE	238.66	30	15	1	18	79533	Dynamin-1-like protein OS=Mus musculus OX=10090 GN=Dnm1l PE=1 SV=1
tr|E9Q1G8|E9Q1G8_MOUSE	237.19	35	18	17	31	50649	Septin-7 OS=Mus musculus OX=10090 GN=Sept7 PE=1 SV=2
tr|Q6NXX6|Q6NXX6_MOUSE	237.06	23	15	15	26	95641	V-type proton ATPase subunit a OS=Mus musculus OX=10090 GN=Atp6v0a1 PE=2 SV=1
tr|K3W4T3|K3W4T3_MOUSE	237.06	22	15	15	26	96427	V-type proton ATPase subunit a OS=Mus musculus OX=10090 GN=Atp6v0a1 PE=1 SV=1
tr|Q05DD2|Q05DD2_MOUSE	236.92	37	17	16	30	57826	Nefl protein (Fragment) OS=Mus musculus OX=10090 GN=Nefl PE=2 SV=1
P08551|NFL_MOUSE	236.92	34	17	16	30	61509	Neurofilament light polypeptide OS=Mus musculus OX=10090 GN=Nefl PE=1 SV=5
O35295|PURB_MOUSE	235.92	37	8	7	14	33901	Transcriptional activator protein Pur-beta OS=Mus musculus OX=10090 GN=Purb PE=1 SV=3
tr|B1Q450|B1Q450_MOUSE	235.9	71	13	1	46	15840	Hemoglobin beta chain subunit OS=Mus musculus OX=10090 GN=HBB1 PE=2 SV=1
P14152|MDHC_MOUSE	235.8	41	12	12	34	36511	Malate dehydrogenase cytoplasmic OS=Mus musculus OX=10090 GN=Mdh1 PE=1 SV=3
Q9R0H5|K2C71_MOUSE	235.47	16	21	2	107	57383	Keratin type II cytoskeletal 71 OS=Mus musculus OX=10090 GN=Krt71 PE=1 SV=1
P48722|HS74L_MOUSE	234.67	33	21	19	27	94382	Heat shock 70 kDa protein 4L OS=Mus musculus OX=10090 GN=Hspa4l PE=1 SV=2
Q5SQX6|CYFP2_MOUSE	234.46	14	17	7	25	145659	Cytoplasmic FMR1-interacting protein 2 OS=Mus musculus OX=10090 GN=Cyfip2 PE=1 SV=2
tr|Q3TI99|Q3TI99_MOUSE	233.59	39	17	16	23	36485	L-lactate dehydrogenase OS=Mus musculus OX=10090 GN=Ldha PE=2 SV=1
P06151|LDHA_MOUSE	233.59	39	17	16	23	36499	L-lactate dehydrogenase A chain OS=Mus musculus OX=10090 GN=Ldha PE=1 SV=3
tr|Q564E2|Q564E2_MOUSE	233.59	39	17	16	23	36499	L-lactate dehydrogenase OS=Mus musculus OX=10090 GN=Ldha PE=1 SV=1
tr|Q3TIC8|Q3TIC8_MOUSE	233.3	39	13	13	28	52753	Uncharacterized protein OS=Mus musculus OX=10090 GN=Uqcrc1 PE=2 SV=1
Q9CZ13|QCR1_MOUSE	233.3	39	13	13	28	52852	Cytochrome b-c1 complex subunit 1 mitochondrial OS=Mus musculus OX=10090 GN=Uqcrc1 PE=1 SV=2
Q80TJ1|CAPS1_MOUSE	233.25	20	21	8	25	153112	Calcium-dependent secretion activator 1 OS=Mus musculus OX=10090 GN=Cadps PE=1 SV=3
Q91V61|SFXN3_MOUSE	233.23	46	14	12	27	35406	Sideroflexin-3 OS=Mus musculus OX=10090 GN=Sfxn3 PE=1 SV=1
D3Z7P3|GLSK_MOUSE	232.76	27	14	14	28	73964	Glutaminase kidney isoform mitochondrial OS=Mus musculus OX=10090 GN=Gls PE=1 SV=1
P48962|ADT1_MOUSE	232.68	41	20	12	34	32904	ADP/ATP translocase 1 OS=Mus musculus OX=10090 GN=Slc25a4 PE=1 SV=4
P11983|TCPA_MOUSE	232.28	33	15	15	27	60449	T-complex protein 1 subunit alpha OS=Mus musculus OX=10090 GN=Tcp1 PE=1 SV=3
tr|Q6PF95|Q6PF95_MOUSE	231.25	24	13	3	36	51096	Igh protein OS=Mus musculus OX=10090 GN=Igh PE=1 SV=1
Q7TQF7|AMPH_MOUSE	230.79	26	14	13	26	75013	Amphiphysin OS=Mus musculus OX=10090 GN=Amph PE=1 SV=1
tr|A0A0G2JEG8|A0A0G2JEG8_MOUSE	230.79	26	14	13	26	75340	Amphiphysin OS=Mus musculus OX=10090 GN=Amph PE=1 SV=1
P30275|KCRU_MOUSE	230.77	34	15	13	26	47004	Creatine kinase U-type mitochondrial OS=Mus musculus OX=10090 GN=Ckmt1 PE=1 SV=1
tr|Q545N7|Q545N7_MOUSE	230.77	34	15	13	26	47004	Creatine kinase mitochondrial 1 ubiquitous isoform CRA_a OS=Mus musculus OX=10090 GN=Ckmt1 PE=1 SV=1
tr|Q9QWJ3|Q9QWJ3_MOUSE	230.51	49	10	2	28	12907	Alpha-1-globin (Fragment) OS=Mus musculus OX=10090 PE=2 SV=1
tr|Q91VB8|Q91VB8_MOUSE	230.51	42	10	2	28	15112	Alpha globin 1 OS=Mus musculus OX=10090 GN=Hba-a1 PE=1 SV=1
tr|A8DUV3|A8DUV3_MOUSE	230.51	42	10	2	28	15085	Alpha-globin OS=Mus musculus OX=10090 GN=Hbat1 PE=3 SV=1
tr|Q9CY06|Q9CY06_MOUSE	230.51	42	10	2	28	15112	Uncharacterized protein OS=Mus musculus OX=10090 PE=2 SV=1
P01942|HBA_MOUSE	230.51	42	10	2	28	15085	Hemoglobin subunit alpha OS=Mus musculus OX=10090 GN=Hba PE=1 SV=2
tr|Q8BPF4|Q8BPF4_MOUSE	230.51	42	10	2	28	15181	Uncharacterized protein OS=Mus musculus OX=10090 PE=2 SV=1
Q6NXH9|K2C73_MOUSE	230	15	21	2	123	58911	Keratin type II cytoskeletal 73 OS=Mus musculus OX=10090 GN=Krt73 PE=1 SV=1
Q9Z140|CPNE6_MOUSE	229.89	41	20	18	36	61781	Copine-6 OS=Mus musculus OX=10090 GN=Cpne6 PE=1 SV=1
tr|Q3UYN2|Q3UYN2_MOUSE	229.89	41	20	18	36	61653	Copine-6 OS=Mus musculus OX=10090 GN=Cpne6 PE=1 SV=1
P43277|H13_MOUSE	229.78	32	14	2	21	22100	Histone H1.3 OS=Mus musculus OX=10090 GN=Hist1h1d PE=1 SV=2
tr|Q149Z9|Q149Z9_MOUSE	229.78	32	14	2	21	22100	Histone cluster 1 H1d OS=Mus musculus OX=10090 GN=Hist1h1d PE=1 SV=1
tr|Q3U292|Q3U292_MOUSE	229.78	32	14	2	21	22082	Uncharacterized protein OS=Mus musculus OX=10090 GN=Hist1h1d PE=2 SV=1
tr|O35619|O35619_MOUSE	229.66	70	9	3	43	12677	Vesicle associated membrane protein 2 OS=Mus musculus OX=10090 GN=Vamp2 PE=2 SV=1
tr|Q8CHR4|Q8CHR4_MOUSE	229.66	70	9	3	43	12691	Vesicle-associated membrane protein 2 OS=Mus musculus OX=10090 GN=Vamp2 PE=1 SV=2
P63044|VAMP2_MOUSE	229.66	70	9	3	43	12691	Vesicle-associated membrane protein 2 OS=Mus musculus OX=10090 GN=Vamp2 PE=1 SV=2
tr|B0QZN5|B0QZN5_MOUSE	229.66	50	9	3	43	17862	Vesicle-associated membrane protein 2 OS=Mus musculus OX=10090 GN=Vamp2 PE=1 SV=1
Q6PHZ2|KCC2D_MOUSE	228.98	28	15	6	41	56369	Calcium/calmodulin-dependent protein kinase type II subunit delta OS=Mus musculus OX=10090 GN=Camk2d PE=1 SV=1
tr|E9Q1V9|E9Q1V9_MOUSE	228.98	29	15	6	41	55293	Calcium/calmodulin-dependent protein kinase type II subunit delta OS=Mus musculus OX=10090 GN=Camk2d PE=1 SV=2
tr|A0A0G2JGS4|A0A0G2JGS4_MOUSE	228.98	27	15	6	41	60004	Calcium/calmodulin-dependent protein kinase type II subunit delta OS=Mus musculus OX=10090 GN=Camk2d PE=1 SV=1
tr|E9Q1T1|E9Q1T1_MOUSE	228.98	27	15	6	41	60005	Calcium/calmodulin-dependent protein kinase type II subunit delta OS=Mus musculus OX=10090 GN=Camk2d PE=1 SV=1
tr|E9Q1W0|E9Q1W0_MOUSE	228.98	28	15	6	41	57749	Calcium/calmodulin-dependent protein kinase type II subunit delta OS=Mus musculus OX=10090 GN=Camk2d PE=1 SV=2
Q8K2B3|SDHA_MOUSE	228.98	26	17	17	34	72585	Succinate dehydrogenase [ubiquinone] flavoprotein subunit mitochondrial OS=Mus musculus OX=10090 GN=Sdha PE=1 SV=1
tr|Q3UWS9|Q3UWS9_MOUSE	228.78	61	11	11	29	20713	Uncharacterized protein (Fragment) OS=Mus musculus OX=10090 GN=Prdx5 PE=2 SV=1
tr|Q3U7H9|Q3U7H9_MOUSE	228.78	59	11	11	29	21654	Uncharacterized protein (Fragment) OS=Mus musculus OX=10090 GN=Prdx5 PE=2 SV=1
P99029|PRDX5_MOUSE	228.78	58	11	11	29	21897	Peroxiredoxin-5 mitochondrial OS=Mus musculus OX=10090 GN=Prdx5 PE=1 SV=2
tr|F6V4K0|F6V4K0_MOUSE	228.66	26	11	11	25	9861	Plasma membrane calcium-transporting ATPase 4 OS=Mus musculus OX=10090 GN=Atp2b4 PE=4 SV=1
tr|Q3UA81|Q3UA81_MOUSE	227.7	31	13	7	35	50113	Elongation factor 1-alpha OS=Mus musculus OX=10090 GN=Eef1a1 PE=2 SV=1
tr|Q58E64|Q58E64_MOUSE	227.7	31	13	7	35	50114	Elongation factor 1-alpha OS=Mus musculus OX=10090 GN=Eef1a1 PE=1 SV=1
P10126|EF1A1_MOUSE	227.7	31	13	7	35	50114	Elongation factor 1-alpha 1 OS=Mus musculus OX=10090 GN=Eef1a1 PE=1 SV=3
tr|Q91WH7|Q91WH7_MOUSE	227.18	8	15	1	41	113037	Sodium/potassium-transporting ATPase subunit alpha OS=Mus musculus OX=10090 GN=Atp4a PE=1 SV=1
Q64436|ATP4A_MOUSE	227.18	8	15	1	41	114016	Potassium-transporting ATPase alpha chain 1 OS=Mus musculus OX=10090 GN=Atp4a PE=1 SV=3
tr|E9QNX7|E9QNX7_MOUSE	227.18	8	15	1	41	114065	Sodium/potassium-transporting ATPase subunit alpha OS=Mus musculus OX=10090 GN=Atp4a PE=1 SV=1
tr|Q542T7|Q542T7_MOUSE	227.14	58	12	8	25	25872	RAB3C member RAS oncogene family OS=Mus musculus OX=10090 GN=Rab3c PE=1 SV=1
P62823|RAB3C_MOUSE	227.14	58	12	8	25	25872	Ras-related protein Rab-3C OS=Mus musculus OX=10090 GN=Rab3c PE=1 SV=1
P61264|STX1B_MOUSE	226.69	47	15	14	34	33245	Syntaxin-1B OS=Mus musculus OX=10090 GN=Stx1b PE=1 SV=1
Q8VIJ6|SFPQ_MOUSE	226.66	22	14	13	28	75442	Splicing factor proline- and glutamine-rich OS=Mus musculus OX=10090 GN=Sfpq PE=1 SV=1
Q61598|GDIB_MOUSE	226.65	29	12	6	25	50537	Rab GDP dissociation inhibitor beta OS=Mus musculus OX=10090 GN=Gdi2 PE=1 SV=1
tr|Q3UC72|Q3UC72_MOUSE	226.65	25	12	6	25	57439	Rab GDP dissociation inhibitor (Fragment) OS=Mus musculus OX=10090 GN=Gdi2 PE=2 SV=1
tr|Q3UPA3|Q3UPA3_MOUSE	226.65	25	12	6	25	57737	Rab GDP dissociation inhibitor (Fragment) OS=Mus musculus OX=10090 GN=Gdi2 PE=2 SV=1
tr|Q3UUX9|Q3UUX9_MOUSE	226.65	29	12	6	25	50507	Rab GDP dissociation inhibitor OS=Mus musculus OX=10090 GN=Gdi2 PE=2 SV=1
tr|Q3U0U5|Q3U0U5_MOUSE	226.48	35	10	10	20	51575	Adenylyl cyclase-associated protein OS=Mus musculus OX=10090 GN=Cap1 PE=2 SV=1
P40124|CAP1_MOUSE	226.48	35	10	10	20	51565	Adenylyl cyclase-associated protein 1 OS=Mus musculus OX=10090 GN=Cap1 PE=1 SV=4
tr|Q3UVJ2|Q3UVJ2_MOUSE	226.48	35	10	10	20	51551	Adenylyl cyclase-associated protein OS=Mus musculus OX=10090 GN=Cap1 PE=2 SV=1
P68510|1433F_MOUSE	226.02	47	12	10	39	28212	14-3-3 protein eta OS=Mus musculus OX=10090 GN=Ywhah PE=1 SV=2
P12382|PFKAL_MOUSE	225.46	18	10	6	23	85360	ATP-dependent 6-phosphofructokinase liver type OS=Mus musculus OX=10090 GN=Pfkl PE=1 SV=4
Q8BWF0|SSDH_MOUSE	225.42	30	12	12	19	55968	Succinate-semialdehyde dehydrogenase mitochondrial OS=Mus musculus OX=10090 GN=Aldh5a1 PE=1 SV=1
tr|B2RS41|B2RS41_MOUSE	225.42	30	12	12	19	55968	Aldhehyde dehydrogenase family 5 subfamily A1 OS=Mus musculus OX=10090 GN=Aldh5a1 PE=1 SV=1
Q9D1G1|RAB1B_MOUSE	225.38	58	11	5	22	22187	Ras-related protein Rab-1B OS=Mus musculus OX=10090 GN=Rab1b PE=1 SV=1
tr|Q0PD66|Q0PD66_MOUSE	225.38	58	11	5	22	22187	RAB1B member RAS oncogene family isoform CRA_c OS=Mus musculus OX=10090 GN=Rab1b PE=1 SV=1
Q8BMF4|ODP2_MOUSE	225.21	18	11	11	24	67942	Dihydrolipoyllysine-residue acetyltransferase component of pyruvate dehydrogenase complex mitochondrial OS=Mus musculus OX=10090 GN=Dlat PE=1 SV=2
tr|Q91VA7|Q91VA7_MOUSE	225.17	24	11	11	22	42195	Isocitrate dehydrogenase [NAD] subunit mitochondrial OS=Mus musculus OX=10090 GN=Idh3b PE=1 SV=1
Q6ZQ38|CAND1_MOUSE	225.15	17	19	18	25	136331	Cullin-associated NEDD8-dissociated protein 1 OS=Mus musculus OX=10090 GN=Cand1 PE=1 SV=2
tr|B1AQX9|B1AQX9_MOUSE	223.27	20	16	16	19	130609	SRC kinase-signaling inhibitor 1 OS=Mus musculus OX=10090 GN=Srcin1 PE=1 SV=1
tr|B1AQX6|B1AQX6_MOUSE	223.27	21	16	16	19	126990	SRC kinase-signaling inhibitor 1 OS=Mus musculus OX=10090 GN=Srcin1 PE=1 SV=1
tr|B1AQX7|B1AQX7_MOUSE	223.27	20	16	16	19	129755	SRC kinase-signaling inhibitor 1 OS=Mus musculus OX=10090 GN=Srcin1 PE=1 SV=1
O08749|DLDH_MOUSE	223.24	26	12	12	21	54272	Dihydrolipoyl dehydrogenase mitochondrial OS=Mus musculus OX=10090 GN=Dld PE=1 SV=2
P40142|TKT_MOUSE	223.02	37	18	18	33	67631	Transketolase OS=Mus musculus OX=10090 GN=Tkt PE=1 SV=1
Q9DB05|SNAA_MOUSE	222.67	52	12	9	15	33190	Alpha-soluble NSF attachment protein OS=Mus musculus OX=10090 GN=Napa PE=1 SV=1
tr|Q505N9|Q505N9_MOUSE	222.48	19	12	1	34	51672	Igh protein OS=Mus musculus OX=10090 GN=Igh PE=1 SV=1
Q8BFZ3|ACTBL_MOUSE	222.43	27	14	1	80	42004	Beta-actin-like protein 2 OS=Mus musculus OX=10090 GN=Actbl2 PE=1 SV=1
P62880|GBB2_MOUSE	222.33	33	11	5	31	37331	Guanine nucleotide-binding protein G(I)/G(S)/G(T) subunit beta-2 OS=Mus musculus OX=10090 GN=Gnb2 PE=1 SV=3
tr|Q3U9V4|Q3U9V4_MOUSE	222.33	33	11	5	31	37331	Guanine nucleotide binding protein beta 2 isoform CRA_a OS=Mus musculus OX=10090 GN=Gnb2 PE=1 SV=1
Q9JHU4|DYHC1_MOUSE	221.89	6	21	21	24	532050	Cytoplasmic dynein 1 heavy chain 1 OS=Mus musculus OX=10090 GN=Dync1h1 PE=1 SV=2
tr|Q545A2|Q545A2_MOUSE	221.37	38	16	8	33	32931	MCG11560 OS=Mus musculus OX=10090 GN=Slc25a5 PE=1 SV=1
P51881|ADT2_MOUSE	221.37	38	16	8	33	32931	ADP/ATP translocase 2 OS=Mus musculus OX=10090 GN=Slc25a5 PE=1 SV=3
tr|D3Z4B2|D3Z4B2_MOUSE	221.23	35	11	11	20	39367	Gamma-soluble NSF attachment protein (Fragment) OS=Mus musculus OX=10090 GN=Napg PE=1 SV=1
tr|Q8C1T5|Q8C1T5_MOUSE	221.23	39	11	11	20	34762	Uncharacterized protein OS=Mus musculus OX=10090 GN=Napg PE=2 SV=1
Q9CWZ7|SNAG_MOUSE	221.23	39	11	11	20	34732	Gamma-soluble NSF attachment protein OS=Mus musculus OX=10090 GN=Napg PE=1 SV=1
tr|Q9JJD8|Q9JJD8_MOUSE	220.71	30	9	9	16	52469	Brain cDNA clone MNCb-1272 similar to Mus musculus chaperonin subunit 2 (beta) (Cct2) mRNA OS=Mus musculus OX=10090 GN=Cct2 PE=2 SV=1
tr|Q542X7|Q542X7_MOUSE	220.71	28	9	9	16	57477	Chaperonin subunit 2 (Beta) isoform CRA_a OS=Mus musculus OX=10090 GN=Cct2 PE=1 SV=1
P80314|TCPB_MOUSE	220.71	28	9	9	16	57477	T-complex protein 1 subunit beta OS=Mus musculus OX=10090 GN=Cct2 PE=1 SV=4
P61922|GABT_MOUSE	220.61	36	14	14	22	56452	4-aminobutyrate aminotransferase mitochondrial OS=Mus musculus OX=10090 GN=Abat PE=1 SV=1
tr|Q3V1S0|Q3V1S0_MOUSE	220.61	36	14	14	22	56466	Uncharacterized protein OS=Mus musculus OX=10090 GN=Abat PE=2 SV=1
tr|G5E8R3|G5E8R3_MOUSE	218.98	15	14	14	17	129701	Pyruvate carboxylase OS=Mus musculus OX=10090 GN=Pcx PE=1 SV=1
Q05920|PYC_MOUSE	218.98	15	14	14	17	129684	Pyruvate carboxylase mitochondrial OS=Mus musculus OX=10090 GN=Pc PE=1 SV=1
tr|E9QPD7|E9QPD7_MOUSE	218.98	15	14	14	17	129832	Pyruvate carboxylase OS=Mus musculus OX=10090 GN=Pcx PE=1 SV=1
tr|Q3TCQ3|Q3TCQ3_MOUSE	218.98	15	14	14	17	129831	Pyruvate carboxylase OS=Mus musculus OX=10090 GN=Pcx PE=2 SV=1
tr|Q3T9S7|Q3T9S7_MOUSE	218.98	15	14	14	17	129860	Pyruvate carboxylase OS=Mus musculus OX=10090 GN=Pcx PE=2 SV=1
tr|Q3UFS6|Q3UFS6_MOUSE	218.98	15	14	14	17	129733	Pyruvate carboxylase OS=Mus musculus OX=10090 GN=Pcx PE=2 SV=1
O08788|DCTN1_MOUSE	218.83	21	20	20	24	141675	Dynactin subunit 1 OS=Mus musculus OX=10090 GN=Dctn1 PE=1 SV=3
tr|E9Q3M3|E9Q3M3_MOUSE	218.83	21	20	20	24	139761	Dynactin subunit 1 OS=Mus musculus OX=10090 GN=Dctn1 PE=1 SV=1
tr|D3YX34|D3YX34_MOUSE	218.83	23	20	20	24	126821	Dynactin subunit 1 OS=Mus musculus OX=10090 GN=Dctn1 PE=1 SV=1
tr|Q6NZM3|Q6NZM3_MOUSE	218.83	21	20	20	24	139777	Dctn1 protein OS=Mus musculus OX=10090 GN=Dctn1 PE=2 SV=1
tr|E9Q586|E9Q586_MOUSE	218.83	21	20	20	24	136848	Dynactin subunit 1 OS=Mus musculus OX=10090 GN=Dctn1 PE=1 SV=1
tr|Q3T9V8|Q3T9V8_MOUSE	218.83	21	20	20	24	136878	Uncharacterized protein OS=Mus musculus OX=10090 GN=Dctn1 PE=2 SV=1
tr|Q3TB96|Q3TB96_MOUSE	218.83	21	20	20	24	136812	Uncharacterized protein OS=Mus musculus OX=10090 GN=Dctn1 PE=2 SV=1
Q8BMS1|ECHA_MOUSE	218.78	20	11	11	16	82670	Trifunctional enzyme subunit alpha mitochondrial OS=Mus musculus OX=10090 GN=Hadha PE=1 SV=1
tr|Q3U8V1|Q3U8V1_MOUSE	218.49	28	13	13	22	46232	Uncharacterized protein OS=Mus musculus OX=10090 GN=Poldip3 PE=2 SV=1
Q8BG81|PDIP3_MOUSE	218.49	28	13	13	22	46133	Polymerase delta-interacting protein 3 OS=Mus musculus OX=10090 GN=Poldip3 PE=1 SV=1
tr|Q3UDD3|Q3UDD3_MOUSE	218.49	30	13	13	22	42936	Polymerase delta-interacting protein 3 OS=Mus musculus OX=10090 GN=Poldip3 PE=1 SV=1
P19096|FAS_MOUSE	218.47	8	16	16	21	272426	Fatty acid synthase OS=Mus musculus OX=10090 GN=Fasn PE=1 SV=2
tr|A2ALV3|A2ALV3_MOUSE	218.13	31	12	9	24	48296	Endophilin-A1 OS=Mus musculus OX=10090 GN=Sh3gl2 PE=1 SV=1
Q62420|SH3G2_MOUSE	218.13	38	12	9	24	39955	Endophilin-A1 OS=Mus musculus OX=10090 GN=Sh3gl2 PE=1 SV=2
Q9QYC0|ADDA_MOUSE	217.59	18	11	10	21	80647	Alpha-adducin OS=Mus musculus OX=10090 GN=Add1 PE=1 SV=2
tr|Q8K232|Q8K232_MOUSE	217.59	18	11	10	21	80624	Adducin 1 (Alpha) OS=Mus musculus OX=10090 GN=Add1 PE=2 SV=1
tr|F8WHZ9|F8WHZ9_MOUSE	217.59	20	11	10	21	73164	Alpha-adducin OS=Mus musculus OX=10090 GN=Add1 PE=1 SV=1
tr|F8WGR0|F8WGR0_MOUSE	217.59	20	11	10	21	73235	Alpha-adducin OS=Mus musculus OX=10090 GN=Add1 PE=1 SV=1
P62821|RAB1A_MOUSE	215.83	61	11	5	24	22678	Ras-related protein Rab-1A OS=Mus musculus OX=10090 GN=Rab1A PE=1 SV=3
tr|Q0PD67|Q0PD67_MOUSE	215.83	61	11	5	24	22678	RAB1 member RAS oncogene family isoform CRA_a OS=Mus musculus OX=10090 GN=Rab1a PE=1 SV=1
Q9Z1B3|PLCB1_MOUSE	215.48	12	12	12	14	138396	1-phosphatidylinositol 4 5-bisphosphate phosphodiesterase beta-1 OS=Mus musculus OX=10090 GN=Plcb1 PE=1 SV=2
tr|Q2M4J2|Q2M4J2_MOUSE	215.48	12	12	12	14	132117	Phosphoinositide phospholipase C (Fragment) OS=Mus musculus OX=10090 GN=Plcb1 PE=4 SV=1
Q9DB20|ATPO_MOUSE	215.31	60	11	11	30	23364	ATP synthase subunit O mitochondrial OS=Mus musculus OX=10090 GN=Atp5po PE=1 SV=1
tr|Q3TF25|Q3TF25_MOUSE	215.31	60	11	11	30	23364	Uncharacterized protein OS=Mus musculus OX=10090 GN=Atp5o PE=2 SV=1
tr|Q5SVG5|Q5SVG5_MOUSE	215.22	18	14	4	20	101193	AP complex subunit beta OS=Mus musculus OX=10090 GN=Ap1b1 PE=1 SV=1
tr|Q5SVG4|Q5SVG4_MOUSE	215.22	18	14	4	20	101898	AP complex subunit beta OS=Mus musculus OX=10090 GN=Ap1b1 PE=1 SV=1
O35643|AP1B1_MOUSE	215.22	18	14	4	20	103935	AP-1 complex subunit beta-1 OS=Mus musculus OX=10090 GN=Ap1b1 PE=1 SV=2
tr|Q3TVN4|Q3TVN4_MOUSE	215.22	18	14	4	20	103849	AP complex subunit beta OS=Mus musculus OX=10090 GN=Ap1b1 PE=2 SV=1
tr|Q8CC13|Q8CC13_MOUSE	215.22	18	14	4	20	104998	AP complex subunit beta OS=Mus musculus OX=10090 GN=Ap1b1 PE=2 SV=1
tr|E0CZ78|E0CZ78_MOUSE	215.16	35	16	8	30	59074	Serine/threonine-protein phosphatase OS=Mus musculus OX=10090 GN=Ppp3cb PE=1 SV=1
P48453|PP2BB_MOUSE	215.16	35	16	8	30	59174	Serine/threonine-protein phosphatase 2B catalytic subunit beta isoform OS=Mus musculus OX=10090 GN=Ppp3cb PE=1 SV=2
P84091|AP2M1_MOUSE	214.99	41	16	16	27	49655	AP-2 complex subunit mu OS=Mus musculus OX=10090 GN=Ap2m1 PE=1 SV=1
tr|Q5FWI9|Q5FWI9_MOUSE	214.99	41	16	16	27	49655	Adaptor protein complex AP-2 mu1 OS=Mus musculus OX=10090 GN=Ap2m1 PE=1 SV=1
tr|Q3TWV4|Q3TWV4_MOUSE	214.99	42	16	16	27	49389	AP-2 complex subunit mu OS=Mus musculus OX=10090 GN=Ap2m1 PE=1 SV=1
tr|Q6A0C9|Q6A0C9_MOUSE	214.99	41	16	16	27	49633	MKIAA0109 protein (Fragment) OS=Mus musculus OX=10090 GN=Ap2m1 PE=2 SV=1
tr|Q56A15|Q56A15_MOUSE	214.77	51	7	7	14	11605	Cytochrome c OS=Mus musculus OX=10090 GN=Cycs PE=1 SV=1
P62897|CYC_MOUSE	214.77	51	7	7	14	11605	Cytochrome c somatic OS=Mus musculus OX=10090 GN=Cycs PE=1 SV=2
tr|Q4FK59|Q4FK59_MOUSE	214.31	24	9	1	24	46998	Eno3 protein OS=Mus musculus OX=10090 GN=Eno3 PE=2 SV=1
P21550|ENOB_MOUSE	214.31	24	9	1	24	47025	Beta-enolase OS=Mus musculus OX=10090 GN=Eno3 PE=1 SV=3
Q9Z1W8|AT12A_MOUSE	214.18	8	13	1	32	114726	Potassium-transporting ATPase alpha chain 2 OS=Mus musculus OX=10090 GN=Atp12a PE=1 SV=3
P10649|GSTM1_MOUSE	214.1	36	12	10	22	25970	Glutathione S-transferase Mu 1 OS=Mus musculus OX=10090 GN=Gstm1 PE=1 SV=2
tr|A2AE89|A2AE89_MOUSE	214.1	32	12	10	22	28556	Glutathione S-transferase Mu 1 OS=Mus musculus OX=10090 GN=Gstm1 PE=1 SV=2
tr|Q3U4W8|Q3U4W8_MOUSE	213.85	18	10	10	18	93355	Ubiquitin carboxyl-terminal hydrolase OS=Mus musculus OX=10090 GN=Usp5 PE=1 SV=1
P56399|UBP5_MOUSE	213.85	18	10	10	18	95833	Ubiquitin carboxyl-terminal hydrolase 5 OS=Mus musculus OX=10090 GN=Usp5 PE=1 SV=1
tr|A1BN54|A1BN54_MOUSE	213.68	20	13	9	16	102720	Alpha actinin 1a OS=Mus musculus OX=10090 GN=Actn1 PE=1 SV=1
Q7TPR4|ACTN1_MOUSE	213.68	20	13	9	16	103068	Alpha-actinin-1 OS=Mus musculus OX=10090 GN=Actn1 PE=1 SV=1
tr|A0A2R8VHP3|A0A2R8VHP3_MOUSE	213.61	14	14	3	97	57920	Predicted pseudogene 5478 OS=Mus musculus OX=10090 GN=Gm5478 PE=1 SV=1
tr|A0A0A6YXN4|A0A0A6YXN4_MOUSE	213.49	50	10	1	18	12913	Immunoglobulin heavy variable V1-18 (Fragment) OS=Mus musculus OX=10090 GN=Ighv1-18 PE=1 SV=1
tr|Q91V38|Q91V38_MOUSE	213.45	19	14	11	21	92490	Heat shock protein 90 beta (Grp94) member 1 OS=Mus musculus OX=10090 GN=Hsp90b1 PE=2 SV=1
tr|Q3UAD6|Q3UAD6_MOUSE	213.45	19	14	11	21	92476	Heat shock protein 90kDa beta (Grp94) member 1 OS=Mus musculus OX=10090 GN=Hsp90b1 PE=1 SV=1
P08113|ENPL_MOUSE	213.45	19	14	11	21	92476	Endoplasmin OS=Mus musculus OX=10090 GN=Hsp90b1 PE=1 SV=2
tr|Q3UBU0|Q3UBU0_MOUSE	213.45	19	14	11	21	92476	Uncharacterized protein OS=Mus musculus OX=10090 GN=Hsp90b1 PE=2 SV=1
O54983|CRYM_MOUSE	213.32	37	9	9	39	33523	Ketimine reductase mu-crystallin OS=Mus musculus OX=10090 GN=Crym PE=1 SV=1
tr|Q3UPX0|Q3UPX0_MOUSE	213.32	37	9	9	39	33523	Crystallin mu OS=Mus musculus OX=10090 GN=Crym PE=1 SV=1
P62631|EF1A2_MOUSE	213.32	25	11	5	27	50454	Elongation factor 1-alpha 2 OS=Mus musculus OX=10090 GN=Eef1a2 PE=1 SV=1
P06330|HVM51_MOUSE	213.28	59	9	1	18	12934	Ig heavy chain V region AC38 205.12 OS=Mus musculus OX=10090 PE=1 SV=1
Q6IME9|K2C72_MOUSE	213.03	12	13	1	73	56750	Keratin type II cytoskeletal 72 OS=Mus musculus OX=10090 GN=Krt72 PE=3 SV=1
Q11011|PSA_MOUSE	212.81	19	16	16	26	103325	Puromycin-sensitive aminopeptidase OS=Mus musculus OX=10090 GN=Npepps PE=1 SV=2
tr|Q4VA93|Q4VA93_MOUSE	212.4	24	15	6	26	76824	Protein kinase C OS=Mus musculus OX=10090 GN=Prkca PE=1 SV=1
Q61548|AP180_MOUSE	212.17	23	15	13	25	91851	Clathrin coat assembly protein AP180 OS=Mus musculus OX=10090 GN=Snap91 PE=1 SV=1
tr|A2AFQ2|A2AFQ2_MOUSE	211.87	38	7	7	19	28374	3-hydroxyacyl-CoA dehydrogenase type-2 OS=Mus musculus OX=10090 GN=Hsd17b10 PE=1 SV=1
tr|Q99N15|Q99N15_MOUSE	211.87	40	7	7	19	27274	17beta-hydroxysteroid dehydrogenase type 10/short chain L-3-hydroxyacyl-CoA dehydrogenase OS=Mus musculus OX=10090 GN=Hsd17b10 PE=1 SV=1
Q99PT1|GDIR1_MOUSE	211.79	40	8	8	18	23407	Rho GDP-dissociation inhibitor 1 OS=Mus musculus OX=10090 GN=Arhgdia PE=1 SV=3
tr|Q3TW77|Q3TW77_MOUSE	211.02	15	9	9	16	65004	Uncharacterized protein OS=Mus musculus OX=10090 GN=Grn PE=2 SV=1
tr|Q3TVQ3|Q3TVQ3_MOUSE	211.02	16	9	9	16	63382	Uncharacterized protein OS=Mus musculus OX=10090 GN=Grn PE=2 SV=1
P28798|GRN_MOUSE	211.02	16	9	9	16	63458	Granulins OS=Mus musculus OX=10090 GN=Grn PE=1 SV=2
tr|Q544Y8|Q544Y8_MOUSE	211.02	16	9	9	16	63458	Granulin OS=Mus musculus OX=10090 GN=Grn PE=2 SV=1
tr|Q3U9K2|Q3U9K2_MOUSE	211.02	16	9	9	16	63974	Uncharacterized protein (Fragment) OS=Mus musculus OX=10090 GN=Grn PE=2 SV=1
tr|Q9D2V3|Q9D2V3_MOUSE	211.02	15	9	9	16	64965	Uncharacterized protein OS=Mus musculus OX=10090 GN=Grn PE=2 SV=2
tr|Q3U5Q6|Q3U5Q6_MOUSE	211.02	15	9	9	16	64965	Uncharacterized protein OS=Mus musculus OX=10090 GN=Grn PE=2 SV=1
tr|Q3U8W3|Q3U8W3_MOUSE	211.02	15	9	9	16	65019	Uncharacterized protein OS=Mus musculus OX=10090 GN=Grn PE=2 SV=1
tr|Q3UAJ3|Q3UAJ3_MOUSE	211.02	15	9	9	16	65002	Uncharacterized protein OS=Mus musculus OX=10090 GN=Grn PE=2 SV=1
tr|Q3UD85|Q3UD85_MOUSE	211.02	15	9	9	16	65071	Uncharacterized protein OS=Mus musculus OX=10090 GN=Grn PE=2 SV=1
tr|Q3U9N4|Q3U9N4_MOUSE	211.02	15	9	9	16	65018	Granulins OS=Mus musculus OX=10090 GN=Grn PE=1 SV=1
tr|H3BJE0|H3BJE0_MOUSE	211.02	37	9	9	16	27083	Granulins (Fragment) OS=Mus musculus OX=10090 GN=Grn PE=1 SV=1
tr|Q80VM5|Q80VM5_MOUSE	210.72	18	11	11	22	91214	Dipeptidyl aminopeptidase-like protein 6 OS=Mus musculus OX=10090 GN=Dpp6 PE=1 SV=1
O35098|DPYL4_MOUSE	210.45	22	10	8	29	61962	Dihydropyrimidinase-related protein 4 OS=Mus musculus OX=10090 GN=Dpysl4 PE=1 SV=1
tr|Q3TMU8|Q3TMU8_MOUSE	210.45	22	10	8	29	61928	Dihydropyrimidinase-like 4 OS=Mus musculus OX=10090 GN=Dpysl4 PE=1 SV=1
tr|A0A0R4J1N0|A0A0R4J1N0_MOUSE	210.45	21	10	8	29	64303	Dihydropyrimidinase-related protein 4 OS=Mus musculus OX=10090 GN=Dpysl4 PE=1 SV=1
tr|Q3U6C7|Q3U6C7_MOUSE	210.4	34	14	14	15	50626	Succinate-CoA ligase subunit beta (Fragment) OS=Mus musculus OX=10090 GN=Sucla2 PE=2 SV=1
tr|Q3UCC6|Q3UCC6_MOUSE	210.4	34	14	14	15	50797	Succinate-CoA ligase subunit beta (Fragment) OS=Mus musculus OX=10090 GN=Sucla2 PE=2 SV=1
Q9Z2I9|SUCB1_MOUSE	210.4	35	14	14	15	50114	Succinate--CoA ligase [ADP-forming] subunit beta mitochondrial OS=Mus musculus OX=10090 GN=Sucla2 PE=1 SV=2
tr|Q3U9Q3|Q3U9Q3_MOUSE	210.14	37	13	1	20	49880	Uncharacterized protein OS=Mus musculus OX=10090 GN=Hnrnpk PE=2 SV=1
tr|Q3U6X2|Q3U6X2_MOUSE	210.14	36	13	1	20	51063	Uncharacterized protein OS=Mus musculus OX=10090 GN=Hnrnpk PE=2 SV=1
tr|B2M1R6|B2M1R6_MOUSE	209.88	38	13	1	20	48562	Heterogeneous nuclear ribonucleoprotein K OS=Mus musculus OX=10090 GN=Hnrnpk PE=1 SV=1
tr|Q3TL71|Q3TL71_MOUSE	209.88	36	13	1	20	51008	Uncharacterized protein OS=Mus musculus OX=10090 GN=Hnrnpk PE=2 SV=1
tr|Q3TJ38|Q3TJ38_MOUSE	209.88	36	13	1	20	51018	Uncharacterized protein OS=Mus musculus OX=10090 GN=Hnrnpk PE=2 SV=1
tr|Q3TUA1|Q3TUA1_MOUSE	209.88	36	13	1	20	51006	Uncharacterized protein OS=Mus musculus OX=10090 GN=Hnrnpk PE=2 SV=1
P61979|HNRPK_MOUSE	209.88	36	13	1	20	50976	Heterogeneous nuclear ribonucleoprotein K OS=Mus musculus OX=10090 GN=Hnrnpk PE=1 SV=1
tr|Q5FWJ5|Q5FWJ5_MOUSE	209.88	36	13	1	20	51028	Hnrpk protein OS=Mus musculus OX=10090 GN=Hnrnpk PE=2 SV=1
tr|A0A286YDH6|A0A286YDH6_MOUSE	209.21	21	14	1	18	97154	Calcium-dependent secretion activator 1 OS=Mus musculus OX=10090 GN=Cadps PE=1 SV=1
tr|A0A0J9YTY0|A0A0J9YTY0_MOUSE	208.99	28	10	6	22	48979	Septin-11 OS=Mus musculus OX=10090 GN=Sept11 PE=1 SV=1
Q8C1B7|SEP11_MOUSE	208.99	28	10	6	22	49695	Septin-11 OS=Mus musculus OX=10090 GN=Sept11 PE=1 SV=4
tr|A0A0J9YUL3|A0A0J9YUL3_MOUSE	208.99	28	10	6	22	49782	Septin 11 isoform CRA_b OS=Mus musculus OX=10090 GN=Sept11 PE=1 SV=1
Q810U4|NRCAM_MOUSE	208.86	13	11	11	14	138521	Neuronal cell adhesion molecule OS=Mus musculus OX=10090 GN=Nrcam PE=1 SV=2
tr|Q3TPZ5|Q3TPZ5_MOUSE	208.73	35	10	10	14	44117	Dynactin 2 OS=Mus musculus OX=10090 GN=Dctn2 PE=1 SV=1
Q99KJ8|DCTN2_MOUSE	208.73	35	10	10	14	44117	Dynactin subunit 2 OS=Mus musculus OX=10090 GN=Dctn2 PE=1 SV=3
O55042|SYUA_MOUSE	208.59	46	8	7	14	14485	Alpha-synuclein OS=Mus musculus OX=10090 GN=Snca PE=1 SV=2
tr|Q52KC1|Q52KC1_MOUSE	208.52	31	9	4	21	46402	Eukaryotic translation initiation factor 4A2 OS=Mus musculus OX=10090 GN=Eif4a2 PE=2 SV=1
P10630|IF4A2_MOUSE	208.52	31	9	4	21	46402	Eukaryotic initiation factor 4A-II OS=Mus musculus OX=10090 GN=Eif4a2 PE=1 SV=2
Q3UHL1|CAMKV_MOUSE	207.98	31	12	12	22	54819	CaM kinase-like vesicle-associated protein OS=Mus musculus OX=10090 GN=Camkv PE=1 SV=2
tr|Q544Y7|Q544Y7_MOUSE	207.86	51	8	6	21	18560	Cofilin 1 non-muscle OS=Mus musculus OX=10090 GN=Cfl1 PE=2 SV=1
P18760|COF1_MOUSE	207.86	51	8	6	21	18560	Cofilin-1 OS=Mus musculus OX=10090 GN=Cfl1 PE=1 SV=3
tr|F8WGL3|F8WGL3_MOUSE	207.86	37	8	6	21	24576	Cofilin-1 OS=Mus musculus OX=10090 GN=Cfl1 PE=1 SV=1
tr|Q542G9|Q542G9_MOUSE	207.3	39	14	14	19	38676	Annexin OS=Mus musculus OX=10090 GN=Anxa2 PE=1 SV=1
P07356|ANXA2_MOUSE	207.3	39	14	14	19	38676	Annexin A2 OS=Mus musculus OX=10090 GN=Anxa2 PE=1 SV=2
tr|Q3UFJ3|Q3UFJ3_MOUSE	207.17	41	16	16	25	43232	Pyruvate dehydrogenase E1 component subunit alpha OS=Mus musculus OX=10090 GN=Pdha1 PE=1 SV=1
P35486|ODPA_MOUSE	207.17	41	16	16	25	43232	Pyruvate dehydrogenase E1 component subunit alpha somatic form mitochondrial OS=Mus musculus OX=10090 GN=Pdha1 PE=1 SV=1
P60469|LIPA3_MOUSE	206.76	20	16	15	21	133426	Liprin-alpha-3 OS=Mus musculus OX=10090 GN=Ppfia3 PE=1 SV=2
tr|C7G3P1|C7G3P1_MOUSE	206.76	19	16	15	21	138527	MKIAA0654 protein (Fragment) OS=Mus musculus OX=10090 GN=Ppfia3 PE=2 SV=1
tr|Q8BUT2|Q8BUT2_MOUSE	206.51	15	14	2	26	92863	Uncharacterized protein OS=Mus musculus OX=10090 GN=Dnm3 PE=2 SV=1
Q8BZ98|DYN3_MOUSE	206.51	14	14	2	26	97190	Dynamin-3 OS=Mus musculus OX=10090 GN=Dnm3 PE=1 SV=1
tr|E9QLL2|E9QLL2_MOUSE	206.51	14	14	2	26	97274	Dynamin-3 OS=Mus musculus OX=10090 GN=Dnm3 PE=1 SV=1
P58252|EF2_MOUSE	206.38	26	18	18	23	95314	Elongation factor 2 OS=Mus musculus OX=10090 GN=Eef2 PE=1 SV=2
tr|Q3UMI7|Q3UMI7_MOUSE	206.38	26	18	18	23	95327	Uncharacterized protein OS=Mus musculus OX=10090 GN=Eef2 PE=2 SV=1
tr|Q3UDC8|Q3UDC8_MOUSE	206.38	26	18	18	23	95268	Uncharacterized protein OS=Mus musculus OX=10090 GN=Eef2 PE=2 SV=1
tr|Q8BMA8|Q8BMA8_MOUSE	206.38	26	18	18	23	95257	Uncharacterized protein OS=Mus musculus OX=10090 GN=Eef2 PE=2 SV=1
tr|Q8C153|Q8C153_MOUSE	206.38	26	18	18	23	95258	Uncharacterized protein OS=Mus musculus OX=10090 GN=Eef2 PE=2 SV=1
Q61553|FSCN1_MOUSE	206.38	33	12	12	16	54508	Fascin OS=Mus musculus OX=10090 GN=Fscn1 PE=1 SV=4
tr|Q3T9L1|Q3T9L1_MOUSE	206.37	22	10	10	16	51017	Coronin OS=Mus musculus OX=10090 GN=Coro1a PE=2 SV=1
tr|Q3U9K3|Q3U9K3_MOUSE	206.37	22	10	10	16	50962	Coronin OS=Mus musculus OX=10090 GN=Coro1a PE=2 SV=1
tr|Q3U1N0|Q3U1N0_MOUSE	206.37	22	10	10	16	50989	Coronin OS=Mus musculus OX=10090 GN=Coro1a PE=1 SV=1
O89053|COR1A_MOUSE	206.37	22	10	10	16	50989	Coronin-1A OS=Mus musculus OX=10090 GN=Coro1a PE=1 SV=5
tr|Q3U232|Q3U232_MOUSE	206.37	22	10	10	16	50959	Coronin OS=Mus musculus OX=10090 GN=Coro1a PE=2 SV=1
Q61753|SERA_MOUSE	206.29	18	10	9	12	56586	D-3-phosphoglycerate dehydrogenase OS=Mus musculus OX=10090 GN=Phgdh PE=1 SV=3
tr|Q3TN39|Q3TN39_MOUSE	206.05	18	9	9	12	58328	Uncharacterized protein OS=Mus musculus OX=10090 GN=Slc3a2 PE=2 SV=1
P10852|4F2_MOUSE	206.05	18	9	9	12	58337	4F2 cell-surface antigen heavy chain OS=Mus musculus OX=10090 GN=Slc3a2 PE=1 SV=1
tr|A0A075B5V6|A0A075B5V6_MOUSE	205.98	54	8	1	16	10776	Immunoglobulin heavy variable V1-42 OS=Mus musculus OX=10090 GN=Ighv1-42 PE=1 SV=1
tr|A0A0A6YY38|A0A0A6YY38_MOUSE	205.98	45	8	1	16	12933	Immunoglobulin heavy variable V1-42 (Fragment) OS=Mus musculus OX=10090 GN=Ighv1-42 PE=1 SV=1
P28660|NCKP1_MOUSE	205.9	17	16	16	22	128784	Nck-associated protein 1 OS=Mus musculus OX=10090 GN=Nckap1 PE=1 SV=2
tr|A1L0U6|A1L0U6_MOUSE	205.9	17	16	16	22	129379	Nckap1 protein (Fragment) OS=Mus musculus OX=10090 GN=Nckap1 PE=2 SV=1
tr|A2AS98|A2AS98_MOUSE	205.9	17	16	16	22	129511	Nck-associated protein 1 OS=Mus musculus OX=10090 GN=Nckap1 PE=1 SV=1
Q62418|DBNL_MOUSE	205.87	30	9	9	15	48700	Drebrin-like protein OS=Mus musculus OX=10090 GN=Dbnl PE=1 SV=2
tr|A2RSV8|A2RSV8_MOUSE	205.79	48	13	13	37	19530	Cytochrome c oxidase subunit IV isoform 1 OS=Mus musculus OX=10090 GN=Cox4i1 PE=1 SV=1
P19783|COX41_MOUSE	205.79	48	13	13	37	19530	Cytochrome c oxidase subunit 4 isoform 1 mitochondrial OS=Mus musculus OX=10090 GN=Cox4i1 PE=1 SV=2
Q9WV92|E41L3_MOUSE	205.41	21	13	13	18	103338	Band 4.1-like protein 3 OS=Mus musculus OX=10090 GN=Epb41l3 PE=1 SV=1
tr|Q3TRJ1|Q3TRJ1_MOUSE	204.9	16	9	9	12	91713	Vacuolar protein sorting-associated protein 35 OS=Mus musculus OX=10090 GN=Vps35 PE=1 SV=1
Q9EQH3|VPS35_MOUSE	204.9	16	9	9	12	91713	Vacuolar protein sorting-associated protein 35 OS=Mus musculus OX=10090 GN=Vps35 PE=1 SV=1
tr|Q3TKU6|Q3TKU6_MOUSE	204.9	16	9	9	12	91699	Vacuolar protein sorting-associated protein 35 OS=Mus musculus OX=10090 GN=Vps35 PE=2 SV=1
tr|Q3TJ43|Q3TJ43_MOUSE	204.9	16	9	9	12	91690	Vacuolar protein sorting-associated protein 35 OS=Mus musculus OX=10090 GN=Vps35 PE=2 SV=1
tr|Q9CWS5|Q9CWS5_MOUSE	204.85	42	9	1	15	15090	Uncharacterized protein OS=Mus musculus OX=10090 PE=2 SV=1
Q921I1|TRFE_MOUSE	204.84	23	13	1	19	76724	Serotransferrin OS=Mus musculus OX=10090 GN=Tf PE=1 SV=1
tr|E9Q6M6|E9Q6M6_MOUSE	203.14	46	9	8	13	24640	Mitochondrial glutamate carrier 1 OS=Mus musculus OX=10090 GN=Slc25a22 PE=1 SV=1
Q9D6M3|GHC1_MOUSE	203.14	33	9	8	13	34670	Mitochondrial glutamate carrier 1 OS=Mus musculus OX=10090 GN=Slc25a22 PE=1 SV=1
Q9QYB8|ADDB_MOUSE	202.83	22	13	12	16	80642	Beta-adducin OS=Mus musculus OX=10090 GN=Add2 PE=1 SV=4
tr|Q8C0Y2|Q8C0Y2_MOUSE	202.83	23	13	12	16	77854	Uncharacterized protein (Fragment) OS=Mus musculus OX=10090 GN=Add2 PE=2 SV=1
Q99P72|RTN4_MOUSE	202.72	13	12	12	15	126613	Reticulon-4 OS=Mus musculus OX=10090 GN=Rtn4 PE=1 SV=2
tr|Q3TFG3|Q3TFG3_MOUSE	202.42	28	9	4	17	46182	Uncharacterized protein OS=Mus musculus OX=10090 GN=Eif4a1 PE=2 SV=1
tr|Q4FZL1|Q4FZL1_MOUSE	202.42	28	9	4	17	46023	Eif4a1 protein (Fragment) OS=Mus musculus OX=10090 GN=Eif4a1 PE=2 SV=1
P60843|IF4A1_MOUSE	202.42	28	9	4	17	46154	Eukaryotic initiation factor 4A-I OS=Mus musculus OX=10090 GN=Eif4a1 PE=1 SV=1
tr|Q5F2A7|Q5F2A7_MOUSE	202.42	28	9	4	17	46154	Uncharacterized protein OS=Mus musculus OX=10090 GN=Eif4a1 PE=1 SV=1
tr|Q3TGK7|Q3TGK7_MOUSE	202.42	28	9	4	17	46140	Uncharacterized protein OS=Mus musculus OX=10090 GN=Eif4a1 PE=2 SV=1
Q9CZU6|CISY_MOUSE	202.01	16	11	11	20	51737	Citrate synthase mitochondrial OS=Mus musculus OX=10090 GN=Cs PE=1 SV=1
P97350|PKP1_MOUSE	201.79	16	9	9	11	80896	Plakophilin-1 OS=Mus musculus OX=10090 GN=Pkp1 PE=1 SV=1
Q8BFR5|EFTU_MOUSE	200.84	21	9	9	13	49508	Elongation factor Tu mitochondrial OS=Mus musculus OX=10090 GN=Tufm PE=1 SV=1
tr|Q4FJQ0|Q4FJQ0_MOUSE	200.65	44	8	8	12	23490	MCG130610 OS=Mus musculus OX=10090 GN=Rab7 PE=1 SV=1
P51150|RAB7A_MOUSE	200.65	44	8	8	12	23490	Ras-related protein Rab-7a OS=Mus musculus OX=10090 GN=Rab7a PE=1 SV=2
P68404|KPCB_MOUSE	200.63	20	12	4	19	76751	Protein kinase C beta type OS=Mus musculus OX=10090 GN=Prkcb PE=1 SV=4
tr|Q3UHH5|Q3UHH5_MOUSE	200.32	26	9	7	14	42158	Uncharacterized protein OS=Mus musculus OX=10090 GN=Gnaq PE=1 SV=1
P21279|GNAQ_MOUSE	200.32	26	9	7	14	42158	Guanine nucleotide-binding protein G(q) subunit alpha OS=Mus musculus OX=10090 GN=Gnaq PE=1 SV=4
P63024|VAMP3_MOUSE	200.27	66	8	2	22	11480	Vesicle-associated membrane protein 3 OS=Mus musculus OX=10090 GN=Vamp3 PE=1 SV=1
tr|Q3U784|Q3U784_MOUSE	199.48	14	7	7	13	53139	Lipoprotein lipase OS=Mus musculus OX=10090 GN=Lpl PE=2 SV=1
tr|Q3UBE9|Q3UBE9_MOUSE	199.48	14	7	7	13	53051	Lipoprotein lipase OS=Mus musculus OX=10090 GN=Lpl PE=2 SV=1
tr|Q3UCD4|Q3UCD4_MOUSE	199.48	14	7	7	13	53068	Lipoprotein lipase OS=Mus musculus OX=10090 GN=Lpl PE=2 SV=1
tr|Q3UAX2|Q3UAX2_MOUSE	199.48	14	7	7	13	52025	Lipoprotein lipase OS=Mus musculus OX=10090 GN=Lpl PE=2 SV=1
tr|Q3UC81|Q3UC81_MOUSE	199.48	14	7	7	13	53124	Lipoprotein lipase OS=Mus musculus OX=10090 GN=Lpl PE=2 SV=1
tr|Q3U841|Q3U841_MOUSE	199.48	14	7	7	13	53109	Lipoprotein lipase OS=Mus musculus OX=10090 GN=Lpl PE=2 SV=1
tr|Q3UB54|Q3UB54_MOUSE	199.48	14	7	7	13	53079	Lipoprotein lipase OS=Mus musculus OX=10090 GN=Lpl PE=2 SV=1
P11152|LIPL_MOUSE	199.48	14	7	7	13	53109	Lipoprotein lipase OS=Mus musculus OX=10090 GN=Lpl PE=1 SV=3
tr|Q3U5U0|Q3U5U0_MOUSE	199.48	14	7	7	13	53149	Lipoprotein lipase OS=Mus musculus OX=10090 GN=Lpl PE=2 SV=1
tr|Q3UCZ2|Q3UCZ2_MOUSE	199.48	14	7	7	13	53095	Lipoprotein lipase OS=Mus musculus OX=10090 GN=Lpl PE=2 SV=1
tr|Q8C562|Q8C562_MOUSE	199.48	14	7	7	13	53168	Lipoprotein lipase OS=Mus musculus OX=10090 GN=Lpl PE=2 SV=1
tr|Q4FJQ8|Q4FJQ8_MOUSE	199.48	14	7	7	13	53127	Lipoprotein lipase OS=Mus musculus OX=10090 GN=Lpl PE=2 SV=1
tr|Q3UCH4|Q3UCH4_MOUSE	199.48	14	7	7	13	52908	Lipoprotein lipase OS=Mus musculus OX=10090 GN=Lpl PE=2 SV=1
tr|Q3UC44|Q3UC44_MOUSE	199.48	14	7	7	13	52966	Lipoprotein lipase OS=Mus musculus OX=10090 GN=Lpl PE=2 SV=1
tr|Q3UB98|Q3UB98_MOUSE	199.48	14	7	7	13	53037	Lipoprotein lipase OS=Mus musculus OX=10090 GN=Lpl PE=2 SV=1
P62806|H4_MOUSE	198.76	52	11	11	25	11367	Histone H4 OS=Mus musculus OX=10090 GN=Hist1h4a PE=1 SV=2
tr|B2RTM0|B2RTM0_MOUSE	198.76	52	11	11	25	11367	Histone H4 OS=Mus musculus OX=10090 GN=Hist2h4 PE=1 SV=1
P62270|RS18_MOUSE	198.45	63	14	14	21	17719	40S ribosomal protein S18 OS=Mus musculus OX=10090 GN=Rps18 PE=1 SV=3
tr|F6YVP7|F6YVP7_MOUSE	198.45	63	14	14	21	17672	Predicted gene 10260 OS=Mus musculus OX=10090 GN=Gm10260 PE=3 SV=2
tr|Q561N5|Q561N5_MOUSE	198.45	63	14	14	21	17719	MCG23000 isoform CRA_b OS=Mus musculus OX=10090 GN=Rps18 PE=2 SV=1
Q7TQD2|TPPP_MOUSE	198.39	37	7	7	13	23575	Tubulin polymerization-promoting protein OS=Mus musculus OX=10090 GN=Tppp PE=1 SV=1
tr|Q3URG1|Q3URG1_MOUSE	198.39	37	7	7	13	23575	RIKEN cDNA 2900041A09 isoform CRA_a OS=Mus musculus OX=10090 GN=Tppp PE=1 SV=1
tr|F8WGT1|F8WGT1_MOUSE	197.66	20	12	4	21	66771	Adenosylhomocysteinase OS=Mus musculus OX=10090 GN=Ahcyl2 PE=1 SV=1
Q68FL4|SAHH3_MOUSE	197.66	20	12	4	21	66899	Putative adenosylhomocysteinase 3 OS=Mus musculus OX=10090 GN=Ahcyl2 PE=1 SV=1
tr|Q9WVS5|Q9WVS5_MOUSE	197.37	28	14	14	20	59569	Chaperonin containing TCP-1 theta subunit OS=Mus musculus OX=10090 GN=Cctq PE=3 SV=1
tr|Q3UL22|Q3UL22_MOUSE	197.37	28	14	14	20	59556	Chaperonin subunit 8 (Theta) isoform CRA_a OS=Mus musculus OX=10090 GN=Cct8 PE=1 SV=1
P42932|TCPQ_MOUSE	197.37	28	14	14	20	59556	T-complex protein 1 subunit theta OS=Mus musculus OX=10090 GN=Cct8 PE=1 SV=3
tr|Q6A0F1|Q6A0F1_MOUSE	197.37	28	14	14	20	60228	MKIAA0002 protein (Fragment) OS=Mus musculus OX=10090 GN=Cct8 PE=2 SV=1
tr|Q3UKQ2|Q3UKQ2_MOUSE	197.37	28	14	14	20	59557	Uncharacterized protein OS=Mus musculus OX=10090 GN=Cct8 PE=2 SV=1
Q9Z2H5|E41L1_MOUSE	197.31	20	13	13	20	98315	Band 4.1-like protein 1 OS=Mus musculus OX=10090 GN=Epb41l1 PE=1 SV=2
tr|Q5EBQ2|Q5EBQ2_MOUSE	197.1	60	8	8	16	20830	MCG7941 isoform CRA_f OS=Mus musculus OX=10090 GN=Pebp1 PE=1 SV=1
tr|Q3TGC5|Q3TGC5_MOUSE	197.1	60	8	8	16	20890	Uncharacterized protein OS=Mus musculus OX=10090 GN=Pebp1 PE=2 SV=1
P70296|PEBP1_MOUSE	197.1	60	8	8	16	20830	Phosphatidylethanolamine-binding protein 1 OS=Mus musculus OX=10090 GN=Pebp1 PE=1 SV=3
tr|Q3UAC2|Q3UAC2_MOUSE	197.08	44	11	11	12	29913	40S ribosomal protein S3a OS=Mus musculus OX=10090 GN=Rps3a1 PE=2 SV=1
tr|Q3U5P8|Q3U5P8_MOUSE	197.08	44	11	11	12	29827	40S ribosomal protein S3a OS=Mus musculus OX=10090 GN=Rps3a1 PE=2 SV=1
tr|Q564F3|Q564F3_MOUSE	197.08	44	11	11	12	29885	40S ribosomal protein S3a OS=Mus musculus OX=10090 GN=Rps3a1 PE=1 SV=1
P97351|RS3A_MOUSE	197.08	44	11	11	12	29885	40S ribosomal protein S3a OS=Mus musculus OX=10090 GN=Rps3a PE=1 SV=3
P97300|NPTN_MOUSE	196.96	22	8	8	14	44373	Neuroplastin OS=Mus musculus OX=10090 GN=Nptn PE=1 SV=3
Q921M7|FA49B_MOUSE	196.9	30	8	5	14	36776	Protein FAM49B OS=Mus musculus OX=10090 GN=Fam49b PE=1 SV=1
Q61171|PRDX2_MOUSE	196.74	33	7	7	16	21779	Peroxiredoxin-2 OS=Mus musculus OX=10090 GN=Prdx2 PE=1 SV=3
tr|Q3TXV1|Q3TXV1_MOUSE	196.64	11	9	9	10	100145	26S proteasome non-ATPase regulatory subunit 2 OS=Mus musculus OX=10090 GN=Psmd2 PE=2 SV=1
Q8VDM4|PSMD2_MOUSE	196.64	11	9	9	10	100203	26S proteasome non-ATPase regulatory subunit 2 OS=Mus musculus OX=10090 GN=Psmd2 PE=1 SV=1
tr|Q3TWL6|Q3TWL6_MOUSE	196.64	11	9	9	10	100226	26S proteasome non-ATPase regulatory subunit 2 OS=Mus musculus OX=10090 GN=Psmd2 PE=2 SV=1
tr|Q3TKV1|Q3TKV1_MOUSE	196.64	11	9	9	10	100203	26S proteasome non-ATPase regulatory subunit 2 OS=Mus musculus OX=10090 GN=Psmd2 PE=1 SV=1
tr|Q3TW71|Q3TW71_MOUSE	196.64	11	9	9	10	100176	26S proteasome non-ATPase regulatory subunit 2 OS=Mus musculus OX=10090 GN=Psmd2 PE=2 SV=1
tr|Q3TI61|Q3TI61_MOUSE	196.64	11	9	9	10	100262	26S proteasome non-ATPase regulatory subunit 2 OS=Mus musculus OX=10090 GN=Psmd2 PE=2 SV=1
tr|Q3TIP0|Q3TIP0_MOUSE	196.64	11	9	9	10	100219	26S proteasome non-ATPase regulatory subunit 2 OS=Mus musculus OX=10090 GN=Psmd2 PE=2 SV=1
tr|A0A338P769|A0A338P769_MOUSE	196.33	29	10	9	20	43816	Septin-5 OS=Mus musculus OX=10090 GN=Sept5 PE=1 SV=1
tr|A0A338P6R8|A0A338P6R8_MOUSE	196.33	30	10	9	20	41950	Uncharacterized protein OS=Mus musculus OX=10090 PE=3 SV=1
Q61301|CTNA2_MOUSE	196.24	18	12	11	15	105286	Catenin alpha-2 OS=Mus musculus OX=10090 GN=Ctnna2 PE=1 SV=3
tr|E0CXB9|E0CXB9_MOUSE	196.24	18	12	11	15	106730	Catenin alpha-2 OS=Mus musculus OX=10090 GN=Ctnna2 PE=1 SV=1
tr|Q3U861|Q3U861_MOUSE	196.17	29	9	9	15	28369	ATPase H+ transporting lysosomal V1 subunit D isoform CRA_b OS=Mus musculus OX=10090 GN=Atp6v1d PE=1 SV=1
tr|Q3UJH5|Q3UJH5_MOUSE	196.17	29	9	9	15	28355	Uncharacterized protein OS=Mus musculus OX=10090 GN=Atp6v1d PE=2 SV=1
tr|Q3U684|Q3U684_MOUSE	196.17	29	9	9	15	28297	Uncharacterized protein OS=Mus musculus OX=10090 GN=Atp6v1d PE=2 SV=1
P57746|VATD_MOUSE	196.17	29	9	9	15	28369	V-type proton ATPase subunit D OS=Mus musculus OX=10090 GN=Atp6v1d PE=1 SV=1
tr|G3UXX3|G3UXX3_MOUSE	196.13	57	9	9	12	23357	Sepiapterin reductase OS=Mus musculus OX=10090 GN=Spr PE=1 SV=1
tr|Q91XH5|Q91XH5_MOUSE	196.13	48	9	9	12	27928	Sepiapterin reductase OS=Mus musculus OX=10090 GN=Spr PE=1 SV=1
tr|Q50HX0|Q50HX0_MOUSE	195.68	48	10	8	23	23910	RAB14 protein OS=Mus musculus OX=10090 GN=Rab14 PE=2 SV=1
tr|Q50HX4|Q50HX4_MOUSE	195.68	48	10	8	23	23897	RAB14 protein OS=Mus musculus OX=10090 GN=Rab14 PE=1 SV=1
Q91V41|RAB14_MOUSE	195.68	48	10	8	23	23897	Ras-related protein Rab-14 OS=Mus musculus OX=10090 GN=Rab14 PE=1 SV=3
Q60864|STIP1_MOUSE	195.66	27	12	12	13	62582	Stress-induced-phosphoprotein 1 OS=Mus musculus OX=10090 GN=Stip1 PE=1 SV=1
tr|Q3THQ5|Q3THQ5_MOUSE	195.66	27	12	12	13	62501	Uncharacterized protein OS=Mus musculus OX=10090 GN=Stip1 PE=2 SV=1
tr|Q3V235|Q3V235_MOUSE	195.63	37	11	11	18	33296	Prohibitin 2 OS=Mus musculus OX=10090 GN=Phb2 PE=1 SV=1
O35129|PHB2_MOUSE	195.63	37	11	11	18	33296	Prohibitin-2 OS=Mus musculus OX=10090 GN=Phb2 PE=1 SV=1
tr|Q3THU8|Q3THU8_MOUSE	195.58	29	10	10	18	39613	Uncharacterized protein OS=Mus musculus OX=10090 GN=Slc25a3 PE=2 SV=1
Q8VEM8|MPCP_MOUSE	195.58	29	10	10	18	39632	Phosphate carrier protein mitochondrial OS=Mus musculus OX=10090 GN=Slc25a3 PE=1 SV=1
tr|Q6P6I3|Q6P6I3_MOUSE	195.42	21	11	2	24	56704	ATPase H+ transporting lysosomal V1 subunit B1 OS=Mus musculus OX=10090 GN=Atp6v1b1 PE=2 SV=1
tr|Q8C3L6|Q8C3L6_MOUSE	195.42	21	11	2	24	56833	Uncharacterized protein OS=Mus musculus OX=10090 GN=Atp6v1b1 PE=2 SV=1
tr|Q91YH6|Q91YH6_MOUSE	195.42	21	11	2	24	56791	ATPase H+ transporting lysosomal V1 subunit B1 isoform CRA_a OS=Mus musculus OX=10090 GN=Atp6v1b1 PE=1 SV=1
P35276|RAB3D_MOUSE	195.12	37	7	1	19	24416	Ras-related protein Rab-3D OS=Mus musculus OX=10090 GN=Rab3d PE=1 SV=1
tr|Q543Q4|Q543Q4_MOUSE	195.12	37	7	1	19	24416	RAB3D member RAS oncogene family isoform CRA_a OS=Mus musculus OX=10090 GN=Rab3d PE=1 SV=1
tr|D4N6N9|D4N6N9_MUSMC	194.37	65	11	1	24	15906	Beta-globin OS=Mus musculus castaneus OX=10091 GN=Hbbt2 PE=3 SV=1
tr|D0U285|D0U285_MUSMC	194.37	65	11	1	24	15878	Beta-globin OS=Mus musculus castaneus OX=10091 GN=Hbbt2 PE=3 SV=1
P02089|HBB2_MOUSE	194.37	65	11	1	24	15878	Hemoglobin subunit beta-2 OS=Mus musculus OX=10090 GN=Hbb-b2 PE=1 SV=2
tr|Q549D9|Q549D9_MOUSE	194.37	65	11	1	24	15878	Beta-globin OS=Mus musculus OX=10090 GN=Hbb-b2 PE=2 SV=1
tr|A8DV41|A8DV41_MOUSE	194.37	65	11	1	24	15866	Beta-globin OS=Mus musculus OX=10090 GN=Hbbt2 PE=3 SV=1
tr|Q54AH9|Q54AH9_MOUSE	194.37	66	11	1	24	15747	Beta-2-globin (Fragment) OS=Mus musculus OX=10090 GN=Hbb-b2 PE=2 SV=1
P15532|NDKA_MOUSE	194.36	51	10	3	25	17208	Nucleoside diphosphate kinase A OS=Mus musculus OX=10090 GN=Nme1 PE=1 SV=1
tr|Q5NC81|Q5NC81_MOUSE	194.36	51	10	3	25	17208	Nucleoside diphosphate kinase OS=Mus musculus OX=10090 GN=Nme1 PE=1 SV=1
Q7TMB8|CYFP1_MOUSE	194.09	12	14	4	17	145241	Cytoplasmic FMR1-interacting protein 1 OS=Mus musculus OX=10090 GN=Cyfip1 PE=1 SV=1
tr|Q4L0E6|Q4L0E6_MOUSE	193.74	6	15	1	84	47619	Type II cytokeratin Kb40 (Fragment) OS=Mus musculus OX=10090 GN=Krt78 PE=2 SV=1
Q3TXX4|VGLU1_MOUSE	193.67	10	7	7	12	61637	Vesicular glutamate transporter 1 OS=Mus musculus OX=10090 GN=Slc17a7 PE=1 SV=2
tr|A0A1B0GRU0|A0A1B0GRU0_MOUSE	193.67	10	7	7	12	64319	Vesicular glutamate transporter 1 OS=Mus musculus OX=10090 GN=Slc17a7 PE=1 SV=1
O08539|BIN1_MOUSE	193.46	27	12	11	17	64470	Myc box-dependent-interacting protein 1 OS=Mus musculus OX=10090 GN=Bin1 PE=1 SV=1
tr|Q5SW83|Q5SW83_MOUSE	193.32	26	11	10	23	44761	ARP2 actin-related protein 2 homolog (Yeast) OS=Mus musculus OX=10090 GN=Actr2 PE=1 SV=1
P61161|ARP2_MOUSE	193.32	26	11	10	23	44761	Actin-related protein 2 OS=Mus musculus OX=10090 GN=Actr2 PE=1 SV=1
Q60668|HNRPD_MOUSE	193.31	26	9	7	12	38354	Heterogeneous nuclear ribonucleoprotein D0 OS=Mus musculus OX=10090 GN=Hnrnpd PE=1 SV=2
Q9R0P9|UCHL1_MOUSE	193.3	42	10	10	16	24838	Ubiquitin carboxyl-terminal hydrolase isozyme L1 OS=Mus musculus OX=10090 GN=Uchl1 PE=1 SV=1
P97807|FUMH_MOUSE	193.1	18	8	8	20	54357	Fumarate hydratase mitochondrial OS=Mus musculus OX=10090 GN=Fh PE=1 SV=3
O35737|HNRH1_MOUSE	192.94	22	7	3	14	49199	Heterogeneous nuclear ribonucleoprotein H OS=Mus musculus OX=10090 GN=Hnrnph1 PE=1 SV=3
tr|Q811L7|Q811L7_MOUSE	192.94	22	7	3	14	49199	Heterogeneous nuclear ribonucleoprotein H1 OS=Mus musculus OX=10090 GN=Hnrnph1 PE=1 SV=2
tr|Q8C2Q7|Q8C2Q7_MOUSE	192.94	21	7	3	14	51218	Heterogeneous nuclear ribonucleoprotein H OS=Mus musculus OX=10090 GN=Hnrnph1 PE=1 SV=1
O88844|IDHC_MOUSE	192.68	26	9	8	15	46674	Isocitrate dehydrogenase [NADP] cytoplasmic OS=Mus musculus OX=10090 GN=Idh1 PE=1 SV=2
tr|Q5HZJ8|Q5HZJ8_MOUSE	192.68	26	9	8	15	46674	Isocitrate dehydrogenase [NADP] OS=Mus musculus OX=10090 GN=Idh1 PE=2 SV=1
tr|Q8C338|Q8C338_MOUSE	192.68	25	9	8	15	47545	Isocitrate dehydrogenase [NADP] OS=Mus musculus OX=10090 GN=Idh1 PE=2 SV=1
tr|G3UYZ1|G3UYZ1_MOUSE	192.65	17	9	9	18	58132	Immunoglobulin superfamily member 8 OS=Mus musculus OX=10090 GN=Igsf8 PE=1 SV=1
tr|A0A0R4J117|A0A0R4J117_MOUSE	192.65	15	9	9	18	65006	Immunoglobulin superfamily member 8 OS=Mus musculus OX=10090 GN=Igsf8 PE=1 SV=1
Q8R366|IGSF8_MOUSE	192.65	15	9	9	18	65011	Immunoglobulin superfamily member 8 OS=Mus musculus OX=10090 GN=Igsf8 PE=1 SV=2
P08752|GNAI2_MOUSE	192.5	33	9	6	20	40489	Guanine nucleotide-binding protein G(i) subunit alpha-2 OS=Mus musculus OX=10090 GN=Gnai2 PE=1 SV=5
P47738|ALDH2_MOUSE	192.44	20	9	9	14	56538	Aldehyde dehydrogenase mitochondrial OS=Mus musculus OX=10090 GN=Aldh2 PE=1 SV=1
tr|Q3U9J7|Q3U9J7_MOUSE	192.44	20	9	9	14	56511	Uncharacterized protein OS=Mus musculus OX=10090 GN=Aldh2 PE=2 SV=1
tr|Q544B1|Q544B1_MOUSE	192.44	20	9	9	14	56538	Aldehyde dehydrogenase 2 mitochondrial isoform CRA_b OS=Mus musculus OX=10090 GN=Aldh2 PE=1 SV=1
tr|Q3TVM2|Q3TVM2_MOUSE	192.44	20	9	9	14	56596	Uncharacterized protein OS=Mus musculus OX=10090 GN=Aldh2 PE=2 SV=1
tr|Q3U6I3|Q3U6I3_MOUSE	192.44	20	9	9	14	56554	Uncharacterized protein OS=Mus musculus OX=10090 GN=Aldh2 PE=2 SV=1
tr|Q3UJW1|Q3UJW1_MOUSE	192.44	20	9	9	14	56526	Uncharacterized protein OS=Mus musculus OX=10090 GN=Aldh2 PE=2 SV=1
B2RSH2|GNAI1_MOUSE	192.3	23	8	4	18	40361	Guanine nucleotide-binding protein G(i) subunit alpha-1 OS=Mus musculus OX=10090 GN=Gnai1 PE=1 SV=1
tr|E9Q035|E9Q035_MOUSE	191.95	16	13	1	17	107796	Predicted gene 20425 OS=Mus musculus OX=10090 GN=Gm20425 PE=4 SV=1
tr|Q80ZI9|Q80ZI9_MOUSE	191.79	15	9	9	16	72113	WD repeat domain 1 (Fragment) OS=Mus musculus OX=10090 GN=Wdr1 PE=2 SV=1
tr|Q3TE06|Q3TE06_MOUSE	191.79	17	9	9	16	63420	Uncharacterized protein (Fragment) OS=Mus musculus OX=10090 GN=Wdr1 PE=2 SV=1
tr|Q9DC08|Q9DC08_MOUSE	191.79	17	9	9	16	66379	Uncharacterized protein OS=Mus musculus OX=10090 GN=Wdr1 PE=2 SV=1
tr|Q3TJY2|Q3TJY2_MOUSE	191.79	17	9	9	16	66407	WD repeat domain 1 OS=Mus musculus OX=10090 GN=Wdr1 PE=1 SV=1
O88342|WDR1_MOUSE	191.79	17	9	9	16	66407	WD repeat-containing protein 1 OS=Mus musculus OX=10090 GN=Wdr1 PE=1 SV=3
tr|Q3U136|Q3U136_MOUSE	191.79	16	9	9	16	69529	Uncharacterized protein (Fragment) OS=Mus musculus OX=10090 GN=Wdr1 PE=2 SV=1
O55234|PSB5_MOUSE	191.51	26	7	7	8	28532	Proteasome subunit beta type-5 OS=Mus musculus OX=10090 GN=Psmb5 PE=1 SV=3
tr|Q8C7W8|Q8C7W8_MOUSE	191.41	18	8	8	22	59592	Amino acid transporter OS=Mus musculus OX=10090 GN=Slc1a3 PE=2 SV=1
tr|Q543U3|Q543U3_MOUSE	191.41	18	8	8	22	59622	Amino acid transporter OS=Mus musculus OX=10090 GN=Slc1a3 PE=1 SV=1
tr|Q8C3T7|Q8C3T7_MOUSE	191.41	18	8	8	22	59562	Amino acid transporter OS=Mus musculus OX=10090 GN=Slc1a3 PE=2 SV=1
P56564|EAA1_MOUSE	191.41	18	8	8	22	59622	Excitatory amino acid transporter 1 OS=Mus musculus OX=10090 GN=Slc1a3 PE=1 SV=2
B0V2N1|PTPRS_MOUSE	191.28	7	10	8	15	211902	Receptor-type tyrosine-protein phosphatase S OS=Mus musculus OX=10090 GN=Ptprs PE=1 SV=1
tr|F8WIT2|F8WIT2_MOUSE	191.27	27	14	14	15	75289	Annexin OS=Mus musculus OX=10090 GN=Anxa6 PE=1 SV=1
tr|Q3UI56|Q3UI56_MOUSE	191.27	27	14	14	15	75912	Annexin OS=Mus musculus OX=10090 GN=Anxa6 PE=2 SV=1
P14824|ANXA6_MOUSE	191.27	27	14	14	15	75885	Annexin A6 OS=Mus musculus OX=10090 GN=Anxa6 PE=1 SV=3
tr|Q3TUI1|Q3TUI1_MOUSE	191.27	27	14	14	15	75273	Annexin OS=Mus musculus OX=10090 GN=Anxa6 PE=2 SV=1
tr|Q99JX6|Q99JX6_MOUSE	191.27	27	14	14	15	75261	Annexin OS=Mus musculus OX=10090 GN=Anxa6 PE=2 SV=1
tr|A0A075B5T2|A0A075B5T2_MOUSE	191.21	44	7	1	18	13259	Immunoglobulin heavy variable 6-3 (Fragment) OS=Mus musculus OX=10090 GN=Ighv6-3 PE=4 SV=7
tr|A0A1L1STE6|A0A1L1STE6_MOUSE	190.72	35	11	11	27	41520	Isocitrate dehydrogenase [NAD] subunit mitochondrial OS=Mus musculus OX=10090 GN=Idh3a PE=1 SV=1
Q9D6R2|IDH3A_MOUSE	190.72	37	11	11	27	39639	Isocitrate dehydrogenase [NAD] subunit alpha mitochondrial OS=Mus musculus OX=10090 GN=Idh3a PE=1 SV=1
tr|Q80YU5|Q80YU5_MOUSE	189.63	35	10	10	14	31141	Myelin oligodendrocyte glycoprotein (Fragment) OS=Mus musculus OX=10090 GN=Mog PE=2 SV=1
Q61885|MOG_MOUSE	189.63	39	10	10	14	28271	Myelin-oligodendrocyte glycoprotein OS=Mus musculus OX=10090 GN=Mog PE=1 SV=1
tr|Q3UY21|Q3UY21_MOUSE	189.63	39	10	10	14	28374	Myelin-oligodendrocyte glycoprotein OS=Mus musculus OX=10090 GN=Mog PE=1 SV=1
tr|Q5SX53|Q5SX53_MOUSE	189.56	27	7	7	14	34155	Solute carrier family 25 (Mitochondrial carrier oxoglutarate carrier) member 11 isoform CRA_b OS=Mus musculus OX=10090 GN=Slc25a11 PE=1 SV=1
Q9CR62|M2OM_MOUSE	189.56	27	7	7	14	34155	Mitochondrial 2-oxoglutarate/malate carrier protein OS=Mus musculus OX=10090 GN=Slc25a11 PE=1 SV=3
tr|Q9CTC7|Q9CTC7_MOUSE	189.56	34	7	7	14	27658	Uncharacterized protein (Fragment) OS=Mus musculus OX=10090 GN=Slc25a11 PE=2 SV=1
tr|B7ZNJ3|B7ZNJ3_MOUSE	189.51	12	11	11	12	142676	Caskin1 protein OS=Mus musculus OX=10090 GN=Caskin1 PE=2 SV=1
Q6P9K8|CSKI1_MOUSE	189.51	12	11	11	12	150495	Caskin-1 OS=Mus musculus OX=10090 GN=Caskin1 PE=1 SV=2
tr|E9PZF0|E9PZF0_MOUSE	189.46	34	10	3	26	30200	Nucleoside diphosphate kinase OS=Mus musculus OX=10090 GN=Gm20390 PE=3 SV=1
tr|Q80TT4|Q80TT4_MOUSE	189.33	26	12	12	14	69532	MKIAA0719 protein (Fragment) OS=Mus musculus OX=10090 GN=Tomm70a PE=2 SV=1
tr|Q3TSX8|Q3TSX8_MOUSE	189.33	27	12	12	14	67572	Uncharacterized protein OS=Mus musculus OX=10090 GN=Tomm70a PE=2 SV=1
Q9CZW5|TOM70_MOUSE	189.33	27	12	12	14	67590	Mitochondrial import receptor subunit TOM70 OS=Mus musculus OX=10090 GN=Tomm70 PE=1 SV=2
Q91YT0|NDUV1_MOUSE	188.79	30	11	11	12	50834	NADH dehydrogenase [ubiquinone] flavoprotein 1 mitochondrial OS=Mus musculus OX=10090 GN=Ndufv1 PE=1 SV=1
tr|D3YUM1|D3YUM1_MOUSE	188.79	31	11	11	12	49913	NADH dehydrogenase [ubiquinone] flavoprotein 1 mitochondrial OS=Mus musculus OX=10090 GN=Ndufv1 PE=1 SV=1
tr|B1AQZ0|B1AQZ0_MOUSE	188.59	20	8	6	15	55874	Septin-8 OS=Mus musculus OX=10090 GN=Sept8 PE=1 SV=1
Q80SW1|SAHH2_MOUSE	188.42	23	12	3	24	58952	S-adenosylhomocysteine hydrolase-like protein 1 OS=Mus musculus OX=10090 GN=Ahcyl1 PE=1 SV=1
tr|Q3ULF7|Q3ULF7_MOUSE	187.98	23	9	8	14	47357	MCG1196 OS=Mus musculus OX=10090 GN=Actr3 PE=1 SV=1
Q99JY9|ARP3_MOUSE	187.98	23	9	8	14	47357	Actin-related protein 3 OS=Mus musculus OX=10090 GN=Actr3 PE=1 SV=3
tr|Q3TGW0|Q3TGW0_MOUSE	187.98	23	9	8	14	47376	Uncharacterized protein OS=Mus musculus OX=10090 GN=Actr3 PE=2 SV=1
tr|Q3TWJ4|Q3TWJ4_MOUSE	187.98	23	9	8	14	47323	Uncharacterized protein OS=Mus musculus OX=10090 GN=Actr3 PE=2 SV=1
Q9ES97|RTN3_MOUSE	187.73	20	12	12	14	103879	Reticulon-3 OS=Mus musculus OX=10090 GN=Rtn3 PE=1 SV=2
Q9JLM8|DCLK1_MOUSE	187.26	16	9	9	12	84153	Serine/threonine-protein kinase DCLK1 OS=Mus musculus OX=10090 GN=Dclk1 PE=1 SV=1
tr|E9Q8N5|E9Q8N5_MOUSE	186.78	14	12	12	15	140724	CLIP-associating protein 2 OS=Mus musculus OX=10090 GN=Clasp2 PE=1 SV=1
Q8BRT1|CLAP2_MOUSE	186.78	14	12	12	15	140738	CLIP-associating protein 2 OS=Mus musculus OX=10090 GN=Clasp2 PE=1 SV=1
tr|Q08EB6|Q08EB6_MOUSE	186.78	14	12	12	15	140881	CLIP-associating protein 2 OS=Mus musculus OX=10090 GN=Clasp2 PE=1 SV=1
tr|Q08EB5|Q08EB5_MOUSE	186.78	14	12	12	15	142515	CLIP-associating protein 2 OS=Mus musculus OX=10090 GN=Clasp2 PE=1 SV=1
Q9R1Q8|TAGL3_MOUSE	186.74	53	9	6	15	22471	Transgelin-3 OS=Mus musculus OX=10090 GN=Tagln3 PE=1 SV=1
P28738|KIF5C_MOUSE	186.45	19	15	11	16	109275	Kinesin heavy chain isoform 5C OS=Mus musculus OX=10090 GN=Kif5c PE=1 SV=3
tr|Q3TY51|Q3TY51_MOUSE	186.45	19	15	11	16	109303	Kinesin-like protein OS=Mus musculus OX=10090 PE=2 SV=1
tr|Q8CHF1|Q8CHF1_MOUSE	186.45	18	15	11	16	112636	Kinesin-like protein (Fragment) OS=Mus musculus OX=10090 GN=mKIAA0531 PE=2 SV=1
P60335|PCBP1_MOUSE	186.37	33	8	6	24	37498	Poly(rC)-binding protein 1 OS=Mus musculus OX=10090 GN=Pcbp1 PE=1 SV=1
tr|A0A0A6YX18|A0A0A6YX18_MOUSE	186.24	24	8	8	15	54109	V-type proton ATPase subunit H OS=Mus musculus OX=10090 GN=Atp6v1h PE=1 SV=1
Q8BVE3|VATH_MOUSE	186.24	23	8	8	15	55855	V-type proton ATPase subunit H OS=Mus musculus OX=10090 GN=Atp6v1h PE=1 SV=1
O88569|ROA2_MOUSE	186.19	25	7	7	23	37403	Heterogeneous nuclear ribonucleoproteins A2/B1 OS=Mus musculus OX=10090 GN=Hnrnpa2b1 PE=1 SV=2
tr|B7ZP22|B7ZP22_MOUSE	186.19	26	7	7	23	35965	Heterogeneous nuclear ribonucleoprotein A2/B1 OS=Mus musculus OX=10090 GN=Hnrnpa2b1 PE=2 SV=1
tr|E9PUC5|E9PUC5_MOUSE	185.75	30	10	10	12	42300	PH and SEC7 domain-containing protein 3 OS=Mus musculus OX=10090 GN=Psd3 PE=1 SV=1
Q9JIS5|SV2A_MOUSE	185.6	18	12	12	16	82647	Synaptic vesicle glycoprotein 2A OS=Mus musculus OX=10090 GN=Sv2a PE=1 SV=1
tr|A2AEG6|A2AEG6_MOUSE	185.34	20	8	8	15	36197	Glycoprotein m6b isoform CRA_g OS=Mus musculus OX=10090 GN=Gpm6b PE=1 SV=1
tr|Q4FJL0|Q4FJL0_MOUSE	185.26	35	9	6	18	22541	RAB10 member RAS oncogene family OS=Mus musculus OX=10090 GN=Rab10 PE=1 SV=1
P61027|RAB10_MOUSE	185.26	35	9	6	18	22541	Ras-related protein Rab-10 OS=Mus musculus OX=10090 GN=Rab10 PE=1 SV=1
tr|A0A0B4J1J7|A0A0B4J1J7_MOUSE	185.23	45	8	1	11	10650	Immunoglobulin heavy variable 1-82 OS=Mus musculus OX=10090 GN=Ighv1-82 PE=1 SV=1
tr|Q9D9B8|Q9D9B8_MOUSE	185.23	40	8	1	11	11976	Uncharacterized protein OS=Mus musculus OX=10090 GN=Igh-VJ558 PE=1 SV=1
tr|A0A0G2JEU7|A0A0G2JEU7_MOUSE	185.23	38	8	1	11	12841	Immunoglobulin heavy variable 1-82 (Fragment) OS=Mus musculus OX=10090 GN=Ighv1-82 PE=1 SV=1
tr|Q71RH6|Q71RH6_MUSMM	184.92	27	9	9	14	51013	Guanine deaminase OS=Mus musculus molossinus OX=57486 GN=Gda PE=2 SV=1
tr|Q71RH5|Q71RH5_MUSMC	184.92	27	9	9	14	51013	Guanine deaminase OS=Mus musculus castaneus OX=10091 GN=Gda PE=2 SV=1
tr|Q3U0C4|Q3U0C4_MOUSE	184.92	27	9	9	14	50941	Uncharacterized protein OS=Mus musculus OX=10090 GN=Gda PE=2 SV=1
Q9R111|GUAD_MOUSE	184.92	27	9	9	14	51013	Guanine deaminase OS=Mus musculus OX=10090 GN=Gda PE=1 SV=1
tr|Q548F2|Q548F2_MOUSE	184.92	27	9	9	14	51013	Guanine deaminase OS=Mus musculus OX=10090 GN=Gda PE=1 SV=1
tr|Q69ZN0|Q69ZN0_MOUSE	184.92	25	9	9	14	54498	MKIAA1258 protein (Fragment) OS=Mus musculus OX=10090 GN=Gda PE=2 SV=1
tr|Q5DQJ3|Q5DQJ3_MOUSE	184.7	42	8	2	14	32967	Capping protein (Actin filament) muscle Z-line alpha 2 isoform CRA_c OS=Mus musculus OX=10090 GN=Capza2 PE=1 SV=1
P47754|CAZA2_MOUSE	184.7	42	8	2	14	32967	F-actin-capping protein subunit alpha-2 OS=Mus musculus OX=10090 GN=Capza2 PE=1 SV=3
tr|Q3UBZ3|Q3UBZ3_MOUSE	184.7	42	8	2	14	32985	Uncharacterized protein OS=Mus musculus OX=10090 GN=Capza2 PE=2 SV=1
tr|Q3U8U8|Q3U8U8_MOUSE	184.54	23	13	13	16	70641	Polyadenylate-binding protein OS=Mus musculus OX=10090 GN=Pabpc1 PE=2 SV=1
tr|Q8BN32|Q8BN32_MOUSE	184.54	23	13	13	16	70670	Polyadenylate-binding protein OS=Mus musculus OX=10090 GN=Pabpc1 PE=2 SV=1
P29341|PABP1_MOUSE	184.54	23	13	13	16	70671	Polyadenylate-binding protein 1 OS=Mus musculus OX=10090 GN=Pabpc1 PE=1 SV=2
P11679|K2C8_MOUSE	184.51	11	13	1	52	54565	Keratin type II cytoskeletal 8 OS=Mus musculus OX=10090 GN=Krt8 PE=1 SV=4
Q60625|ICAM5_MOUSE	184.46	12	8	8	12	96946	Intercellular adhesion molecule 5 OS=Mus musculus OX=10090 GN=Icam5 PE=1 SV=2
P60202|MYPR_MOUSE	184.41	23	7	7	32	30077	Myelin proteolipid protein OS=Mus musculus OX=10090 GN=Plp1 PE=1 SV=2
tr|Q3UYM8|Q3UYM8_MOUSE	184.41	23	7	7	32	30077	Uncharacterized protein OS=Mus musculus OX=10090 GN=Plp1 PE=2 SV=1
Q8VDD5|MYH9_MOUSE	184.32	6	10	9	12	226370	Myosin-9 OS=Mus musculus OX=10090 GN=Myh9 PE=1 SV=4
tr|Q0PD62|Q0PD62_MOUSE	184.11	39	7	3	14	24757	RAB3B member RAS oncogene family isoform CRA_a OS=Mus musculus OX=10090 GN=Rab3b PE=1 SV=1
Q9CZT8|RAB3B_MOUSE	184.11	39	7	3	14	24757	Ras-related protein Rab-3B OS=Mus musculus OX=10090 GN=Rab3b PE=1 SV=1
tr|Q66JR7|Q66JR7_MOUSE	184.07	18	10	10	16	64158	Pgm2 protein (Fragment) OS=Mus musculus OX=10090 GN=Pgm1 PE=2 SV=1
tr|Q7TNU0|Q7TNU0_MOUSE	184.07	18	10	10	16	63454	Pgm2 protein (Fragment) OS=Mus musculus OX=10090 GN=Pgm1 PE=2 SV=1
Q9D0F9|PGM1_MOUSE	184.07	19	10	10	16	61418	Phosphoglucomutase-1 OS=Mus musculus OX=10090 GN=Pgm1 PE=1 SV=4
tr|Q5RJV4|Q5RJV4_MOUSE	184.07	19	10	10	16	61384	Phosphoglucomutase 2 OS=Mus musculus OX=10090 GN=Pgm1 PE=2 SV=1
tr|A0A075B5V5|A0A075B5V5_MOUSE	183.65	44	7	1	13	12931	Immunoglobulin heavy variable 1-39 (Fragment) OS=Mus musculus OX=10090 GN=Ighv1-39 PE=4 SV=1
tr|Q3UJK6|Q3UJK6_MOUSE	183.61	38	9	9	14	39406	NAD-dependent protein deacetylase OS=Mus musculus OX=10090 GN=Sirt2 PE=2 SV=1
tr|A0A140LHL5|A0A140LHL5_MOUSE	183.61	38	9	9	14	39425	NAD-dependent protein deacetylase OS=Mus musculus OX=10090 GN=Sirt2 PE=1 SV=1
Q8VDQ8|SIR2_MOUSE	183.61	34	9	9	14	43256	NAD-dependent protein deacetylase sirtuin-2 OS=Mus musculus OX=10090 GN=Sirt2 PE=1 SV=2
Q8BVI4|DHPR_MOUSE	183.04	39	6	6	13	25570	Dihydropteridine reductase OS=Mus musculus OX=10090 GN=Qdpr PE=1 SV=2
P67778|PHB_MOUSE	182.56	33	7	7	11	29820	Prohibitin OS=Mus musculus OX=10090 GN=Phb PE=1 SV=1
tr|A2N494|A2N494_MOUSE	182.53	57	7	1	14	12632	Aberrantly recombined kappa chain Vk8/J1 region (Fragment) OS=Mus musculus OX=10090 PE=1 SV=1
tr|Q9D9Z4|Q9D9Z4_MOUSE	182.06	30	10	10	15	43962	V-type proton ATPase subunit C OS=Mus musculus OX=10090 GN=Atp6v1c1 PE=2 SV=1
tr|Q3TG21|Q3TG21_MOUSE	182.06	30	10	10	15	43816	V-type proton ATPase subunit C OS=Mus musculus OX=10090 GN=Atp6v1c1 PE=2 SV=1
Q9Z1G3|VATC1_MOUSE	182.06	30	10	10	15	43888	V-type proton ATPase subunit C 1 OS=Mus musculus OX=10090 GN=Atp6v1c1 PE=1 SV=4
Q9CZ44|NSF1C_MOUSE	182.06	30	7	7	9	40710	NSFL1 cofactor p47 OS=Mus musculus OX=10090 GN=Nsfl1c PE=1 SV=1
tr|Q3UVN5|Q3UVN5_MOUSE	182.06	30	7	7	9	40953	Uncharacterized protein OS=Mus musculus OX=10090 GN=Nsfl1c PE=2 SV=1
tr|Q3KQQ1|Q3KQQ1_MOUSE	182.06	30	7	7	9	40595	Nsfl1c protein (Fragment) OS=Mus musculus OX=10090 GN=Nsfl1c PE=2 SV=1
Q8BH95|ECHM_MOUSE	181.77	36	8	8	12	31474	Enoyl-CoA hydratase mitochondrial OS=Mus musculus OX=10090 GN=Echs1 PE=1 SV=1
Q3UM45|PP1R7_MOUSE	181.66	27	8	8	10	41292	Protein phosphatase 1 regulatory subunit 7 OS=Mus musculus OX=10090 GN=Ppp1r7 PE=1 SV=2
tr|Z4YJV4|Z4YJV4_MOUSE	181.61	17	12	11	15	116027	2-oxoglutarate dehydrogenase mitochondrial OS=Mus musculus OX=10090 GN=Ogdh PE=1 SV=1
Q60597|ODO1_MOUSE	181.61	17	12	11	15	116449	2-oxoglutarate dehydrogenase mitochondrial OS=Mus musculus OX=10090 GN=Ogdh PE=1 SV=3
Q9Z1S5|SEPT3_MOUSE	181.54	32	11	10	17	40038	Neuronal-specific septin-3 OS=Mus musculus OX=10090 GN=Sept3 PE=1 SV=2
Q91XV3|BASP1_MOUSE	181.25	42	6	6	13	22087	Brain acid soluble protein 1 OS=Mus musculus OX=10090 GN=Basp1 PE=1 SV=3
Q9CX34|SGT1_MOUSE	181.15	32	8	8	8	38159	Protein SGT1 homolog OS=Mus musculus OX=10090 GN=Sugt1 PE=1 SV=3
tr|Q3TJ39|Q3TJ39_MOUSE	181.13	56	8	6	11	23412	RAB5C member RAS oncogene family isoform CRA_a OS=Mus musculus OX=10090 GN=Rab5c PE=1 SV=1
P35278|RAB5C_MOUSE	181.13	56	8	6	11	23412	Ras-related protein Rab-5C OS=Mus musculus OX=10090 GN=Rab5c PE=1 SV=2
tr|Q3UJZ8|Q3UJZ8_MOUSE	181.12	22	9	9	18	58047	T-complex protein 1 subunit delta OS=Mus musculus OX=10090 GN=Cct4 PE=2 SV=1
tr|Q3TII0|Q3TII0_MOUSE	181.12	22	9	9	18	58084	T-complex protein 1 subunit delta OS=Mus musculus OX=10090 GN=Cct4 PE=2 SV=1
tr|Q564F4|Q564F4_MOUSE	181.12	22	9	9	18	58066	T-complex protein 1 subunit delta OS=Mus musculus OX=10090 GN=Cct4 PE=1 SV=1
P80315|TCPD_MOUSE	181.12	22	9	9	18	58066	T-complex protein 1 subunit delta OS=Mus musculus OX=10090 GN=Cct4 PE=1 SV=3
tr|G5E839|G5E839_MOUSE	181.12	23	9	9	18	54862	T-complex protein 1 subunit delta OS=Mus musculus OX=10090 GN=Cct4 PE=1 SV=1
F6SEU4|SYGP1_MOUSE	181.02	8	9	9	18	148238	Ras/Rap GTPase-activating protein SynGAP OS=Mus musculus OX=10090 GN=Syngap1 PE=1 SV=2
tr|A0A2R8VHH2|A0A2R8VHH2_MOUSE	181.02	8	9	9	18	144567	Ras/Rap GTPase-activating protein SynGAP OS=Mus musculus OX=10090 GN=Syngap1 PE=1 SV=1
tr|J3QQ18|J3QQ18_MOUSE	181.02	8	9	9	18	144866	Ras/Rap GTPase-activating protein SynGAP OS=Mus musculus OX=10090 GN=Syngap1 PE=1 SV=1
tr|A0A0J9YUM2|A0A0J9YUM2_MOUSE	181.02	8	9	9	18	142819	Ras/Rap GTPase-activating protein SynGAP OS=Mus musculus OX=10090 GN=Syngap1 PE=1 SV=4
tr|A0A140T8P5|A0A140T8P5_MOUSE	180.58	45	6	3	16	13264	Immunoglobulin kappa chain variable 8-24 (Fragment) OS=Mus musculus OX=10090 GN=Igkv8-24 PE=4 SV=2
Q99PU5|ACBG1_MOUSE	179.97	18	10	10	12	80426	Long-chain-fatty-acid--CoA ligase ACSBG1 OS=Mus musculus OX=10090 GN=Acsbg1 PE=1 SV=1
P01639|KV5A7_MOUSE	179.91	52	6	4	11	14311	Ig kappa chain V-V region MOPC 41 OS=Mus musculus OX=10090 GN=Gm5571 PE=1 SV=1
Q9D394|RUFY3_MOUSE	179.78	23	9	9	10	53007	Protein RUFY3 OS=Mus musculus OX=10090 GN=Rufy3 PE=1 SV=1
P48678|LMNA_MOUSE	179.7	18	10	9	11	74238	Prelamin-A/C OS=Mus musculus OX=10090 GN=Lmna PE=1 SV=2
Q03137|EPHA4_MOUSE	179.46	13	8	8	11	109814	Ephrin type-A receptor 4 OS=Mus musculus OX=10090 GN=Epha4 PE=1 SV=2
tr|I6L978|I6L978_MOUSE	179.46	44	9	1	27	25703	Igk protein OS=Mus musculus OX=10090 GN=Igk PE=1 SV=1
tr|A0A0R3P9C8|A0A0R3P9C8_MOUSE	179.3	23	7	7	7	42122	NADH dehydrogenase [ubiquinone] 1 alpha subcomplex subunit 9 mitochondrial OS=Mus musculus OX=10090 GN=Ndufa9 PE=1 SV=1
Q9DC69|NDUA9_MOUSE	179.3	23	7	7	7	42525	NADH dehydrogenase [ubiquinone] 1 alpha subcomplex subunit 9 mitochondrial OS=Mus musculus OX=10090 GN=Ndufa9 PE=1 SV=2
tr|B1AQ78|B1AQ78_MOUSE	179.28	21	17	2	52	44542	Keratin 19 OS=Mus musculus OX=10090 GN=Krt19 PE=1 SV=1
P19001|K1C19_MOUSE	179.28	21	17	2	52	44542	Keratin type I cytoskeletal 19 OS=Mus musculus OX=10090 GN=Krt19 PE=1 SV=1
Q8VHH5|AGAP3_MOUSE	179.04	10	7	6	9	97965	Arf-GAP with GTPase ANK repeat and PH domain-containing protein 3 OS=Mus musculus OX=10090 GN=Agap3 PE=1 SV=1
tr|F8VQE9|F8VQE9_MOUSE	179.04	10	7	6	9	97695	Arf-GAP with GTPase ANK repeat and PH domain-containing protein 3 OS=Mus musculus OX=10090 GN=Agap3 PE=1 SV=1
tr|Q5SX49|Q5SX49_MOUSE	178.93	67	6	6	16	11820	Profilin OS=Mus musculus OX=10090 GN=Pfn1 PE=1 SV=1
P62962|PROF1_MOUSE	178.93	54	6	6	16	14957	Profilin-1 OS=Mus musculus OX=10090 GN=Pfn1 PE=1 SV=2
tr|Q8CEH8|Q8CEH8_MOUSE	178.93	54	6	6	16	14934	Profilin OS=Mus musculus OX=10090 GN=Pfn1 PE=2 SV=1
tr|Q5SX50|Q5SX50_MOUSE	178.93	54	6	6	16	14957	Profilin OS=Mus musculus OX=10090 GN=Pfn1 PE=1 SV=1
Q9CZC8|SCRN1_MOUSE	178.58	23	7	7	12	46326	Secernin-1 OS=Mus musculus OX=10090 GN=Scrn1 PE=1 SV=1
tr|B2RXT3|B2RXT3_MOUSE	178.5	11	10	9	14	114561	Ogdhl protein OS=Mus musculus OX=10090 GN=Ogdhl PE=1 SV=1
tr|E9Q7L0|E9Q7L0_MOUSE	178.5	11	10	9	14	116600	Oxoglutarate dehydrogenase-like OS=Mus musculus OX=10090 GN=Ogdhl PE=1 SV=1
Q6PB66|LPPRC_MOUSE	178.47	14	14	14	16	156614	Leucine-rich PPR motif-containing protein mitochondrial OS=Mus musculus OX=10090 GN=Lrpprc PE=1 SV=2
P19157|GSTP1_MOUSE	178.4	21	4	4	14	23609	Glutathione S-transferase P 1 OS=Mus musculus OX=10090 GN=Gstp1 PE=1 SV=2
tr|A0A1L1SV25|A0A1L1SV25_MOUSE	178.37	14	9	6	11	107108	Alpha-actinin-4 OS=Mus musculus OX=10090 GN=Actn4 PE=1 SV=1
P57780|ACTN4_MOUSE	178.37	15	9	6	11	104977	Alpha-actinin-4 OS=Mus musculus OX=10090 GN=Actn4 PE=1 SV=1
tr|Q3ULT2|Q3ULT2_MOUSE	178.37	15	9	6	11	104977	Actinin alpha 4 OS=Mus musculus OX=10090 GN=Actn4 PE=1 SV=1
tr|Q3UDJ7|Q3UDJ7_MOUSE	178.37	15	9	6	11	104996	Uncharacterized protein OS=Mus musculus OX=10090 GN=Actn4 PE=2 SV=1
P14231|AT1B2_MOUSE	178.27	34	13	13	18	33344	Sodium/potassium-transporting ATPase subunit beta-2 OS=Mus musculus OX=10090 GN=Atp1b2 PE=1 SV=2
tr|Q3UR55|Q3UR55_MOUSE	178.27	34	13	13	18	33344	Sodium/potassium-transporting ATPase subunit beta OS=Mus musculus OX=10090 GN=Atp1b2 PE=1 SV=1
Q9EQ20|MMSA_MOUSE	178.17	22	11	11	14	57916	Methylmalonate-semialdehyde dehydrogenase [acylating] mitochondrial OS=Mus musculus OX=10090 GN=Aldh6a1 PE=1 SV=1
Q9D8N0|EF1G_MOUSE	177.98	22	9	9	16	50061	Elongation factor 1-gamma OS=Mus musculus OX=10090 GN=Eef1g PE=1 SV=3
tr|Q4FZK2|Q4FZK2_MOUSE	177.98	22	9	9	16	50061	Eukaryotic translation elongation factor 1 gamma OS=Mus musculus OX=10090 GN=Eef1g PE=1 SV=1
Q8CAA7|PGM2L_MOUSE	177.48	15	9	9	12	70280	Glucose 1 6-bisphosphate synthase OS=Mus musculus OX=10090 GN=Pgm2l1 PE=1 SV=1
tr|A2A813|A2A813_MOUSE	177.38	53	7	7	15	18474	Protein/nucleic acid deglycase DJ-1 OS=Mus musculus OX=10090 GN=Park7 PE=1 SV=1
Q99LX0|PARK7_MOUSE	177.38	49	7	7	15	20021	Protein/nucleic acid deglycase DJ-1 OS=Mus musculus OX=10090 GN=Park7 PE=1 SV=1
P84078|ARF1_MOUSE	177.36	53	9	6	23	20697	ADP-ribosylation factor 1 OS=Mus musculus OX=10090 GN=Arf1 PE=1 SV=2
P61205|ARF3_MOUSE	177.36	53	9	6	23	20601	ADP-ribosylation factor 3 OS=Mus musculus OX=10090 GN=Arf3 PE=2 SV=2
tr|Q3U344|Q3U344_MOUSE	177.36	53	9	6	23	20601	ADP-ribosylation factor 3 OS=Mus musculus OX=10090 GN=Arf3 PE=2 SV=1
tr|A0A076FSX1|A0A076FSX1_MOUSE	176.87	10	10	10	13	123587	KCC2b variant 2 OS=Mus musculus OX=10090 GN=Slc12a5 PE=2 SV=1
Q02248|CTNB1_MOUSE	176.69	13	8	6	12	85471	Catenin beta-1 OS=Mus musculus OX=10090 GN=Ctnnb1 PE=1 SV=1
tr|Q3UZT7|Q3UZT7_MOUSE	176.69	13	8	6	12	85497	Uncharacterized protein OS=Mus musculus OX=10090 GN=Ctnnb1 PE=2 SV=1
tr|Q5EBQ0|Q5EBQ0_MOUSE	176.66	24	7	6	15	30884	Voltage-dependent anion channel 3 OS=Mus musculus OX=10090 GN=Vdac3 PE=2 SV=1
Q60931|VDAC3_MOUSE	176.66	24	7	6	15	30753	Voltage-dependent anion-selective channel protein 3 OS=Mus musculus OX=10090 GN=Vdac3 PE=1 SV=1
tr|Q3TTN3|Q3TTN3_MOUSE	176.66	24	7	6	15	30739	Uncharacterized protein OS=Mus musculus OX=10090 GN=Vdac3 PE=2 SV=1
tr|Q3TX38|Q3TX38_MOUSE	176.66	24	7	6	15	30753	Uncharacterized protein OS=Mus musculus OX=10090 GN=Vdac3 PE=1 SV=1
tr|J3QMG3|J3QMG3_MOUSE	176.66	24	7	6	15	30852	Voltage-dependent anion-selective channel protein 3 OS=Mus musculus OX=10090 GN=Vdac3 PE=1 SV=1
P61164|ACTZ_MOUSE	176.63	26	7	2	14	42614	Alpha-centractin OS=Mus musculus OX=10090 GN=Actr1a PE=1 SV=1
P01801|HVM32_MOUSE	176.45	43	6	1	15	12810	Ig heavy chain V-III region J606 OS=Mus musculus OX=10090 PE=1 SV=1
P50518|VATE1_MOUSE	176.36	28	7	7	20	26157	V-type proton ATPase subunit E 1 OS=Mus musculus OX=10090 GN=Atp6v1e1 PE=1 SV=2
Q8R570|SNP47_MOUSE	176.09	26	7	7	10	46524	Synaptosomal-associated protein 47 OS=Mus musculus OX=10090 GN=Snap47 PE=1 SV=1
P80316|TCPE_MOUSE	175.68	20	8	8	9	59624	T-complex protein 1 subunit epsilon OS=Mus musculus OX=10090 GN=Cct5 PE=1 SV=1
Q3UNH4|GRIN1_MOUSE	175.53	14	9	9	11	95496	G protein-regulated inducer of neurite outgrowth 1 OS=Mus musculus OX=10090 GN=Gprin1 PE=1 SV=2
P54071|IDHP_MOUSE	175.36	19	8	7	11	50906	Isocitrate dehydrogenase [NADP] mitochondrial OS=Mus musculus OX=10090 GN=Idh2 PE=1 SV=3
Q9DC07|LNEBL_MOUSE	174.57	36	8	8	10	31113	LIM zinc-binding domain-containing Nebulette OS=Mus musculus OX=10090 GN=Nebl PE=1 SV=1
P01631|KV2A7_MOUSE	174.51	49	5	2	16	12273	Ig kappa chain V-II region 26-10 OS=Mus musculus OX=10090 PE=1 SV=1
P08228|SODC_MOUSE	174.5	37	6	6	8	15943	Superoxide dismutase [Cu-Zn] OS=Mus musculus OX=10090 GN=Sod1 PE=1 SV=2
tr|A2NXE2|A2NXE2_MOUSE	174.44	37	6	1	10	5657	Fd (Fragment) OS=Mus musculus OX=10090 PE=2 SV=1
Q9Z2I0|LETM1_MOUSE	174.41	14	8	8	11	82989	Mitochondrial proton/calcium exchanger protein OS=Mus musculus OX=10090 GN=Letm1 PE=1 SV=1
tr|Q6XMP4|Q6XMP4_MOUSE	174.38	16	10	10	14	106966	Alanyl-tRNA synthase OS=Mus musculus OX=10090 GN=Aars PE=2 SV=1
tr|Q3UD67|Q3UD67_MOUSE	174.38	16	10	10	14	106878	Uncharacterized protein OS=Mus musculus OX=10090 GN=Aars PE=2 SV=1
Q8BGQ7|SYAC_MOUSE	174.38	16	10	10	14	106908	Alanine--tRNA ligase cytoplasmic OS=Mus musculus OX=10090 GN=Aars PE=1 SV=1
tr|Q3TJL8|Q3TJL8_MOUSE	174.16	23	8	8	11	48670	Uncharacterized protein OS=Mus musculus OX=10090 GN=Pdia6 PE=2 SV=1
tr|Q3TML0|Q3TML0_MOUSE	174.16	23	8	8	11	48689	Protein disulfide-isomerase A6 OS=Mus musculus OX=10090 GN=Pdia6 PE=1 SV=1
P60487|PLPP_MOUSE	174.08	27	7	7	10	31512	Pyridoxal phosphate phosphatase OS=Mus musculus OX=10090 GN=Pdxp PE=1 SV=1
tr|Q5NCI4|Q5NCI4_MOUSE	173.76	19	8	1	14	28827	Phosphoglycerate mutase OS=Mus musculus OX=10090 GN=Pgam2 PE=1 SV=1
O70250|PGAM2_MOUSE	173.76	19	8	1	14	28827	Phosphoglycerate mutase 2 OS=Mus musculus OX=10090 GN=Pgam2 PE=1 SV=3
Q9CPY7|AMPL_MOUSE	173.7	26	9	9	9	56141	Cytosol aminopeptidase OS=Mus musculus OX=10090 GN=Lap3 PE=1 SV=3
Q9WTT4|VATG2_MOUSE	173.69	41	5	4	14	13651	V-type proton ATPase subunit G 2 OS=Mus musculus OX=10090 GN=Atp6v1g2 PE=1 SV=1
tr|Q54A87|Q54A87_MOUSE	173.69	41	5	4	14	13651	V-type proton ATPase subunit G OS=Mus musculus OX=10090 GN=Atp6v1g2 PE=1 SV=1
P42208|SEPT2_MOUSE	173.58	24	6	6	7	41526	Septin-2 OS=Mus musculus OX=10090 GN=Sept2 PE=1 SV=2
tr|E9Q3V6|E9Q3V6_MOUSE	173.58	27	6	6	7	36978	Septin-2 OS=Mus musculus OX=10090 GN=Sept2 PE=1 SV=1
Q9D0M3|CY1_MOUSE	173.5	30	6	6	15	35328	Cytochrome c1 heme protein mitochondrial OS=Mus musculus OX=10090 GN=Cyc1 PE=1 SV=1
tr|A0A2R8VHK1|A0A2R8VHK1_MOUSE	173.5	58	6	6	15	17861	Cytochrome c1 heme protein mitochondrial (Fragment) OS=Mus musculus OX=10090 GN=Cyc1 PE=1 SV=1
tr|A2BIN1|A2BIN1_MOUSE	173.48	48	8	1	16	20681	Major urinary protein 10 OS=Mus musculus OX=10090 GN=Mup10 PE=2 SV=1
tr|Q4FZE8|Q4FZE8_MOUSE	173.48	48	8	1	16	20777	Major urinary protein 1 OS=Mus musculus OX=10090 GN=Gm21320 PE=1 SV=1
Q9WUM5|SUCA_MOUSE	173.27	25	6	6	11	36155	Succinate--CoA ligase [ADP/GDP-forming] subunit alpha mitochondrial OS=Mus musculus OX=10090 GN=Suclg1 PE=1 SV=4
tr|A0PJE6|A0PJE6_MOUSE	173.09	25	9	9	13	58175	Pccb protein (Fragment) OS=Mus musculus OX=10090 GN=Pccb PE=2 SV=1
tr|Q7TMF4|Q7TMF4_MOUSE	173.09	25	9	9	13	58377	Propionyl Coenzyme A carboxylase beta polypeptide OS=Mus musculus OX=10090 GN=Pccb PE=2 SV=1
tr|Q8CFZ3|Q8CFZ3_MOUSE	173.09	25	9	9	13	58376	Propionyl Coenzyme A carboxylase beta polypeptide OS=Mus musculus OX=10090 GN=Pccb PE=2 SV=1
Q99MN9|PCCB_MOUSE	173.09	25	9	9	13	58409	Propionyl-CoA carboxylase beta chain mitochondrial OS=Mus musculus OX=10090 GN=Pccb PE=1 SV=2
P35802|GPM6A_MOUSE	172.65	20	8	8	12	31149	Neuronal membrane glycoprotein M6-a OS=Mus musculus OX=10090 GN=Gpm6a PE=1 SV=1
tr|Q542P2|Q542P2_MOUSE	172.65	20	8	8	12	31149	Glycoprotein m6a isoform CRA_b OS=Mus musculus OX=10090 GN=Gpm6a PE=1 SV=1
Q9CYG7|TOM34_MOUSE	172.52	27	6	6	6	34278	Mitochondrial import receptor subunit TOM34 OS=Mus musculus OX=10090 GN=Tomm34 PE=1 SV=1
tr|Q3TU36|Q3TU36_MOUSE	172.27	15	7	7	10	66005	RAP1 GTP-GDP dissociation stimulator 1 OS=Mus musculus OX=10090 GN=Rap1gds1 PE=1 SV=1
Q80XN0|BDH_MOUSE	171.98	27	8	8	12	38299	D-beta-hydroxybutyrate dehydrogenase mitochondrial OS=Mus musculus OX=10090 GN=Bdh1 PE=1 SV=2
tr|Q6A0D0|Q6A0D0_MOUSE	171.98	42	8	8	12	25070	MKIAA0106 protein (Fragment) OS=Mus musculus OX=10090 GN=Prdx6 PE=2 SV=1
tr|Q6GT24|Q6GT24_MOUSE	171.98	43	8	8	12	24827	Peroxiredoxin-6 OS=Mus musculus OX=10090 GN=Prdx6 PE=1 SV=1
tr|Q53ZU7|Q53ZU7_MOUSE	171.98	43	8	8	12	24871	Peroxiredoxin 6 OS=Mus musculus OX=10090 GN=Prdx6 PE=2 SV=1
O08709|PRDX6_MOUSE	171.98	43	8	8	12	24871	Peroxiredoxin-6 OS=Mus musculus OX=10090 GN=Prdx6 PE=1 SV=3
P62908|RS3_MOUSE	171.77	40	9	9	13	26674	40S ribosomal protein S3 OS=Mus musculus OX=10090 GN=Rps3 PE=1 SV=1
tr|Q9CZP6|Q9CZP6_MOUSE	171.77	40	9	9	13	26602	Uncharacterized protein OS=Mus musculus OX=10090 GN=Rps3 PE=2 SV=1
tr|Q5YLW3|Q5YLW3_MOUSE	171.77	40	9	9	13	26674	Ribosomal protein S3 OS=Mus musculus OX=10090 GN=Rps3 PE=1 SV=1
tr|B2M1R7|B2M1R7_MOUSE	171.27	24	6	3	21	38151	Poly(rC)-binding protein 2 OS=Mus musculus OX=10090 GN=Pcbp2 PE=1 SV=1
tr|A0A2R8VI25|A0A2R8VI25_MOUSE	171.27	27	6	3	21	33299	Poly(RC) binding protein 2 isoform CRA_d OS=Mus musculus OX=10090 GN=Pcbp2 PE=1 SV=1
Q61990|PCBP2_MOUSE	171.27	23	6	3	21	38222	Poly(rC)-binding protein 2 OS=Mus musculus OX=10090 GN=Pcbp2 PE=1 SV=1
tr|Q3TT81|Q3TT81_MOUSE	171.27	26	6	3	21	33926	Poly(rC)-binding protein 2 OS=Mus musculus OX=10090 GN=Pcbp2 PE=1 SV=1
tr|A0A2R8VHP9|A0A2R8VHP9_MOUSE	171.27	25	6	3	21	35347	Poly(rC)-binding protein 2 OS=Mus musculus OX=10090 GN=Pcbp2 PE=1 SV=1
tr|G3UX26|G3UX26_MOUSE	171.22	33	10	10	18	30446	Voltage-dependent anion-selective channel protein 2 OS=Mus musculus OX=10090 GN=Vdac2 PE=1 SV=1
Q60930|VDAC2_MOUSE	171.22	32	10	10	18	31733	Voltage-dependent anion-selective channel protein 2 OS=Mus musculus OX=10090 GN=Vdac2 PE=1 SV=2
Q921F2|TADBP_MOUSE	171.13	14	6	6	9	44548	TAR DNA-binding protein 43 OS=Mus musculus OX=10090 GN=Tardbp PE=1 SV=1
tr|Q544R5|Q544R5_MOUSE	171.13	14	6	6	9	44548	MCG16669 isoform CRA_b OS=Mus musculus OX=10090 GN=Tardbp PE=1 SV=1
tr|Q8BUM1|Q8BUM1_MOUSE	171.13	20	6	6	9	33634	Uncharacterized protein OS=Mus musculus OX=10090 GN=Tardbp PE=2 SV=1
Q8R0Y6|AL1L1_MOUSE	170.95	16	11	11	12	98709	Cytosolic 10-formyltetrahydrofolate dehydrogenase OS=Mus musculus OX=10090 GN=Aldh1l1 PE=1 SV=1
Q9QYG0|NDRG2_MOUSE	170.9	25	7	7	16	40789	Protein NDRG2 OS=Mus musculus OX=10090 GN=Ndrg2 PE=1 SV=1
P09103|PDIA1_MOUSE	170.83	18	8	8	10	57059	Protein disulfide-isomerase OS=Mus musculus OX=10090 GN=P4hb PE=1 SV=2
tr|Q3UBY9|Q3UBY9_MOUSE	170.83	18	8	8	10	57135	Protein disulfide-isomerase OS=Mus musculus OX=10090 GN=P4hb PE=2 SV=1
tr|Q3URP6|Q3URP6_MOUSE	170.83	18	8	8	10	56999	Protein disulfide-isomerase OS=Mus musculus OX=10090 GN=P4hb PE=2 SV=1
tr|Q3TGS0|Q3TGS0_MOUSE	170.83	18	8	8	10	57044	Protein disulfide-isomerase OS=Mus musculus OX=10090 GN=P4hb PE=2 SV=1
tr|Q3TIM0|Q3TIM0_MOUSE	170.83	18	8	8	10	57036	Protein disulfide-isomerase OS=Mus musculus OX=10090 GN=P4hb PE=2 SV=1
tr|Q3THC3|Q3THC3_MOUSE	170.83	18	8	8	10	57089	Protein disulfide-isomerase OS=Mus musculus OX=10090 GN=P4hb PE=2 SV=1
tr|Q3UDR2|Q3UDR2_MOUSE	170.83	18	8	8	10	56601	Protein disulfide-isomerase (Fragment) OS=Mus musculus OX=10090 GN=P4hb PE=2 SV=1
tr|Q3U738|Q3U738_MOUSE	170.83	18	8	8	10	57103	Protein disulfide-isomerase OS=Mus musculus OX=10090 GN=P4hb PE=2 SV=1
tr|B2RXM2|B2RXM2_MOUSE	170.73	21	6	1	10	36610	EG627828 protein OS=Mus musculus OX=10090 GN=Gm6793 PE=1 SV=1
tr|Q0VG47|Q0VG47_MOUSE	170.73	20	6	1	10	37086	Heterogeneous nuclear ribonucleoprotein A3 OS=Mus musculus OX=10090 GN=Hnrnpa3 PE=2 SV=1
Q9D1A2|CNDP2_MOUSE	170.58	32	11	11	12	52767	Cytosolic non-specific dipeptidase OS=Mus musculus OX=10090 GN=Cndp2 PE=1 SV=1
Q9DCX2|ATP5H_MOUSE	170.56	60	8	8	12	18749	ATP synthase subunit d mitochondrial OS=Mus musculus OX=10090 GN=Atp5pd PE=1 SV=3
tr|Q6GTX3|Q6GTX3_MOUSE	170.44	36	10	10	14	35853	Apoe protein OS=Mus musculus OX=10090 GN=Apoe PE=2 SV=1
tr|Q3UBS0|Q3UBS0_MOUSE	170.44	36	10	10	14	35907	Uncharacterized protein OS=Mus musculus OX=10090 GN=Apoe PE=2 SV=1
tr|Q3TX45|Q3TX45_MOUSE	170.44	36	10	10	14	35839	Uncharacterized protein OS=Mus musculus OX=10090 GN=Apoe PE=2 SV=1
tr|Q4FK40|Q4FK40_MOUSE	170.44	36	10	10	14	35848	Apoe protein OS=Mus musculus OX=10090 GN=Apoe PE=2 SV=1
tr|Q3TXU4|Q3TXU4_MOUSE	170.44	36	10	10	14	35867	Apolipoprotein E isoform CRA_h OS=Mus musculus OX=10090 GN=Apoe PE=1 SV=1
P08226|APOE_MOUSE	170.44	36	10	10	14	35867	Apolipoprotein E OS=Mus musculus OX=10090 GN=Apoe PE=1 SV=2
tr|Q3UK30|Q3UK30_MOUSE	170.31	17	8	8	11	52615	Uncharacterized protein OS=Mus musculus OX=10090 PE=2 SV=1
tr|Q8CFQ9|Q8CFQ9_MOUSE	170.31	17	8	8	11	52602	Fusion derived from t(1216) malignant liposarcoma (Human) OS=Mus musculus OX=10090 GN=Fus PE=1 SV=1
tr|Q564D0|Q564D0_MOUSE	170.31	17	8	8	11	52673	Fusion derived from t(12;16) malignant liposarcoma (Human) isoform CRA_a OS=Mus musculus OX=10090 GN=Fus PE=1 SV=1
P56959|FUS_MOUSE	170.31	17	8	8	11	52673	RNA-binding protein FUS OS=Mus musculus OX=10090 GN=Fus PE=1 SV=1
tr|Q3USY4|Q3USY4_MOUSE	170.31	17	8	8	11	52630	Uncharacterized protein OS=Mus musculus OX=10090 PE=2 SV=1
tr|G3UXT7|G3UXT7_MOUSE	170.31	67	8	8	11	14016	RNA-binding protein FUS (Fragment) OS=Mus musculus OX=10090 GN=Fus PE=1 SV=1
O88737|BSN_MOUSE	170.26	5	11	11	14	418848	Protein bassoon OS=Mus musculus OX=10090 GN=Bsn PE=1 SV=4
tr|A0A087WPR1|A0A087WPR1_MOUSE	170.08	14	8	4	10	69388	Myelin-associated glycoprotein OS=Mus musculus OX=10090 GN=Mag PE=1 SV=1
P20917|MAG_MOUSE	170.08	14	8	4	10	69260	Myelin-associated glycoprotein OS=Mus musculus OX=10090 GN=Mag PE=1 SV=2
tr|Q9D9D7|Q9D9D7_MOUSE	169.88	29	7	7	17	32870	ATP synthase subunit gamma OS=Mus musculus OX=10090 GN=Atp5c1 PE=2 SV=1
tr|Q8C2Q8|Q8C2Q8_MOUSE	169.88	32	7	7	17	30256	ATP synthase subunit gamma OS=Mus musculus OX=10090 GN=Atp5c1 PE=1 SV=1
tr|Q3UD06|Q3UD06_MOUSE	169.88	29	7	7	17	32886	ATP synthase subunit gamma OS=Mus musculus OX=10090 GN=Atp5c1 PE=1 SV=1
Q91VR2|ATPG_MOUSE	169.88	29	7	7	17	32886	ATP synthase subunit gamma mitochondrial OS=Mus musculus OX=10090 GN=Atp5f1c PE=1 SV=1
Q8R191|SNG3_MOUSE	169.79	23	6	6	14	24561	Synaptogyrin-3 OS=Mus musculus OX=10090 GN=Syngr3 PE=1 SV=1
tr|A0A338P6I6|A0A338P6I6_MOUSE	169.73	13	8	6	9	85053	Disks large homolog 4 OS=Mus musculus OX=10090 GN=Dlg4 PE=1 SV=1
tr|A0A338P6E5|A0A338P6E5_MOUSE	169.73	15	8	6	9	73849	Disks large homolog 4 OS=Mus musculus OX=10090 GN=Dlg4 PE=1 SV=1
Q62108|DLG4_MOUSE	169.73	13	8	6	9	80472	Disks large homolog 4 OS=Mus musculus OX=10090 GN=Dlg4 PE=1 SV=1
Q8K0S0|PHYIP_MOUSE	169.66	29	8	6	10	37555	Phytanoyl-CoA hydroxylase-interacting protein OS=Mus musculus OX=10090 GN=Phyhip PE=1 SV=1
tr|B9EIC7|B9EIC7_MOUSE	169.66	29	8	6	10	37555	MCG3853 OS=Mus musculus OX=10090 GN=Phyhip PE=1 SV=1
tr|B8JI96|B8JI96_MOUSE	169.64	56	8	1	15	17365	Major urinary protein 14 (Fragment) OS=Mus musculus OX=10090 GN=Mup14 PE=1 SV=1
tr|A2CEK7|A2CEK7_MOUSE	169.64	47	8	1	15	20668	Major urinary protein 12 OS=Mus musculus OX=10090 GN=Mup14 PE=3 SV=1
tr|A2AKN8|A2AKN8_MOUSE	169.64	47	8	1	15	20606	Major urinary protein 5 OS=Mus musculus OX=10090 GN=Mup8 PE=3 SV=1
tr|B5TE76|B5TE76_MOUSE	169.64	47	8	1	15	20390	Major urinary protein 14 OS=Mus musculus OX=10090 GN=Mup17 PE=2 SV=1
P02762|MUP6_MOUSE	169.64	47	8	1	15	20649	Major urinary protein 6 OS=Mus musculus OX=10090 GN=Mup6 PE=1 SV=2
tr|A2CGB6|A2CGB6_MOUSE	169.64	47	8	1	15	20649	Major urinary protein 6 OS=Mus musculus OX=10090 GN=Mup6 PE=3 SV=1
tr|A2AKN9|A2AKN9_MOUSE	169.64	47	8	1	15	20648	Major urinary protein 2 OS=Mus musculus OX=10090 GN=Mup2 PE=1 SV=1
A2BIM8|MUP18_MOUSE	169.64	46	8	1	15	20763	Major urinary protein 18 OS=Mus musculus OX=10090 GN=Mup18 PE=3 SV=1
P04938|MUP11_MOUSE	169.64	46	8	1	15	20763	Major urinary protein 11 OS=Mus musculus OX=10090 GN=Mup11 PE=1 SV=2
tr|Q9CXU6|Q9CXU6_MOUSE	169.64	46	8	1	15	20761	Uncharacterized protein OS=Mus musculus OX=10090 PE=2 SV=1
Q9JKR6|HYOU1_MOUSE	169.32	10	7	7	7	111181	Hypoxia up-regulated protein 1 OS=Mus musculus OX=10090 GN=Hyou1 PE=1 SV=1
P00920|CAH2_MOUSE	169.2	28	5	5	9	29033	Carbonic anhydrase 2 OS=Mus musculus OX=10090 GN=Ca2 PE=1 SV=4
tr|Q3UJP4|Q3UJP4_MOUSE	169.01	26	12	12	14	60602	T-complex protein 1 subunit gamma OS=Mus musculus OX=10090 GN=Cct3 PE=2 SV=1
P80318|TCPG_MOUSE	169.01	26	12	12	14	60630	T-complex protein 1 subunit gamma OS=Mus musculus OX=10090 GN=Cct3 PE=1 SV=1
tr|Q3U4U6|Q3U4U6_MOUSE	169.01	26	12	12	14	60630	T-complex protein 1 subunit gamma OS=Mus musculus OX=10090 GN=Cct3 PE=1 SV=1
P07744|K2C4_MOUSE	168.98	11	12	1	39	56283	Keratin type II cytoskeletal 4 OS=Mus musculus OX=10090 GN=Krt4 PE=1 SV=2
tr|Q3TFC2|Q3TFC2_MOUSE	168.67	24	11	10	23	54469	Uncharacterized protein OS=Mus musculus OX=10090 GN=Nono PE=2 SV=1
Q99K48|NONO_MOUSE	168.67	24	11	10	23	54541	Non-POU domain-containing octamer-binding protein OS=Mus musculus OX=10090 GN=Nono PE=1 SV=3
tr|Q4FK11|Q4FK11_MOUSE	168.67	24	11	10	23	54541	Nono protein OS=Mus musculus OX=10090 GN=Nono PE=2 SV=1
tr|Q3UM20|Q3UM20_MOUSE	168.67	24	11	10	23	54797	Uncharacterized protein OS=Mus musculus OX=10090 GN=Nono PE=2 SV=1
tr|Q3TF40|Q3TF40_MOUSE	168.67	21	11	10	23	60407	Uncharacterized protein (Fragment) OS=Mus musculus OX=10090 GN=Nono PE=2 SV=1
Q62277|SYPH_MOUSE	168.5	18	5	5	25	34025	Synaptophysin OS=Mus musculus OX=10090 GN=Syp PE=1 SV=2
tr|Q542N8|Q542N8_MOUSE	168.49	29	6	6	9	36722	Paralemmin isoform CRA_b OS=Mus musculus OX=10090 GN=Palm PE=2 SV=1
tr|Q3TRX4|Q3TRX4_MOUSE	168.49	29	6	6	9	36750	Uncharacterized protein OS=Mus musculus OX=10090 GN=Palm PE=2 SV=1
Q9Z0P4|PALM_MOUSE	168.49	25	6	6	9	41614	Paralemmin-1 OS=Mus musculus OX=10090 GN=Palm PE=1 SV=1
tr|K7XK22|K7XK22_MOUSE	168.31	22	5	5	19	25990	Cytochrome c oxidase subunit 2 OS=Mus musculus domesticus OX=10092 GN=COXII PE=3 SV=1
tr|K7XKA7|K7XKA7_MOUSE	168.31	22	5	5	19	25962	Cytochrome c oxidase subunit 2 OS=Mus musculus domesticus OX=10092 GN=COXII PE=3 SV=1
tr|A0A023J6I7|A0A023J6I7_MUSMC	168.31	22	5	5	19	25990	Cytochrome c oxidase subunit 2 OS=Mus musculus castaneus OX=10091 GN=COX2 PE=3 SV=1
tr|A0A023J6F3|A0A023J6F3_MOUSE	168.31	22	5	5	19	25976	Cytochrome c oxidase subunit 2 OS=Mus musculus musculus OX=39442 GN=COX2 PE=3 SV=1
tr|A3R481|A3R481_MOUSE	168.31	22	5	5	19	25975	Cytochrome c oxidase subunit 2 OS=Mus musculus domesticus OX=10092 GN=COXII PE=3 SV=1
tr|Q7JCZ1|Q7JCZ1_MOUSE	168.31	22	5	5	19	25976	Cytochrome c oxidase subunit 2 OS=Mus musculus OX=10090 GN=mt-Co2 PE=1 SV=1
tr|Q7JD03|Q7JD03_MOUSE	168.31	22	5	5	19	25976	Cytochrome c oxidase subunit 2 OS=Mus musculus domesticus OX=10092 GN=COX2 PE=3 SV=1
tr|A0A075DC90|A0A075DC90_MOUSE	168.31	22	5	5	19	26003	Cytochrome c oxidase subunit 2 OS=Mus musculus OX=10090 GN=COX2 PE=3 SV=1
P00405|COX2_MOUSE	168.31	22	5	5	19	25976	Cytochrome c oxidase subunit 2 OS=Mus musculus OX=10090 GN=Mtco2 PE=1 SV=1
tr|Q5GA81|Q5GA81_MUSMM	168.31	22	5	5	19	25976	Cytochrome c oxidase subunit 2 OS=Mus musculus molossinus OX=57486 GN=COX2 PE=3 SV=1
tr|A3R455|A3R455_MUSMC	168.31	22	5	5	19	25976	Cytochrome c oxidase subunit 2 OS=Mus musculus castaneus OX=10091 GN=COXII PE=3 SV=1
tr|A0A0F6PXF3|A0A0F6PXF3_MOUSE	168.31	22	5	5	19	25976	Cytochrome c oxidase subunit 2 OS=Mus musculus helgolandicus OX=1643390 GN=COXII PE=3 SV=1
Q5M8N0|CNRP1_MOUSE	168.31	27	4	4	11	18612	CB1 cannabinoid receptor-interacting protein 1 OS=Mus musculus OX=10090 GN=Cnrip1 PE=1 SV=1
tr|F7C0H6|F7C0H6_MOUSE	168.31	24	4	4	11	20726	CB1 cannabinoid receptor-interacting protein 1 (Fragment) OS=Mus musculus OX=10090 GN=Cnrip1 PE=1 SV=1
tr|Q9CW19|Q9CW19_MOUSE	168.31	24	4	4	11	20726	RIKEN cDNA 1500041B16 isoform CRA_b (Fragment) OS=Mus musculus OX=10090 GN=Cnrip1 PE=2 SV=1
P06837|NEUM_MOUSE	168.28	31	4	4	10	23632	Neuromodulin OS=Mus musculus OX=10090 GN=Gap43 PE=1 SV=1
tr|A0A097PUH2|A0A097PUH2_MOUSE	168.26	17	9	4	37	51629	Anti-dectin-1 15E2 heavy chain OS=Mus musculus OX=10090 PE=2 SV=1
tr|Q570Z8|Q570Z8_MOUSE	168.07	12	6	2	8	72927	MKIAA4114 protein (Fragment) OS=Mus musculus OX=10090 GN=Picalm PE=2 SV=1
Q7M6Y3|PICAL_MOUSE	168.07	13	6	2	8	71543	Phosphatidylinositol-binding clathrin assembly protein OS=Mus musculus OX=10090 GN=Picalm PE=1 SV=1
Q9JKC6|CEND_MOUSE	167.78	36	6	6	14	14987	Cell cycle exit and neuronal differentiation protein 1 OS=Mus musculus OX=10090 GN=Cend1 PE=1 SV=1
P20152|VIME_MOUSE	167.48	32	13	9	20	53688	Vimentin OS=Mus musculus OX=10090 GN=Vim PE=1 SV=3
tr|Q3U6S1|Q3U6S1_MOUSE	167.48	32	13	9	20	53674	Uncharacterized protein OS=Mus musculus OX=10090 GN=Vim PE=2 SV=1
tr|Q5FWJ3|Q5FWJ3_MOUSE	167.48	32	13	9	20	53688	Vimentin OS=Mus musculus OX=10090 GN=Vim PE=1 SV=1
tr|Q3UAX1|Q3UAX1_MOUSE	167.48	32	13	9	20	53558	Uncharacterized protein OS=Mus musculus OX=10090 GN=Vim PE=2 SV=1
tr|Q540D7|Q540D7_MOUSE	167.4	28	9	8	14	36587	Aldehyde reductase OS=Mus musculus OX=10090 GN=Akr1a1 PE=1 SV=1
Q9JII6|AK1A1_MOUSE	167.4	28	9	8	14	36587	Alcohol dehydrogenase [NADP(+)] OS=Mus musculus OX=10090 GN=Akr1a1 PE=1 SV=3
tr|Q3UJW9|Q3UJW9_MOUSE	167.4	28	9	8	14	36615	Uncharacterized protein OS=Mus musculus OX=10090 GN=Akr1a1 PE=2 SV=1
Q9JME5|AP3B2_MOUSE	167.31	12	9	9	14	119192	AP-3 complex subunit beta-2 OS=Mus musculus OX=10090 GN=Ap3b2 PE=1 SV=2
Q8R5C5|ACTY_MOUSE	167.17	28	7	3	14	42281	Beta-centractin OS=Mus musculus OX=10090 GN=Actr1b PE=1 SV=1
tr|Q52KG9|Q52KG9_MOUSE	167.15	24	9	9	18	58076	Chaperonin containing Tcp1 subunit 6a (Zeta) OS=Mus musculus OX=10090 GN=Cct6a PE=2 SV=1
tr|Q3TIX8|Q3TIX8_MOUSE	167.15	24	9	9	18	58103	Uncharacterized protein OS=Mus musculus OX=10090 GN=Cct6a PE=2 SV=1
tr|Q3TI05|Q3TI05_MOUSE	167.15	24	9	9	18	58004	Chaperonin containing Tcp1 subunit 6a (Zeta) OS=Mus musculus OX=10090 GN=Cct6a PE=2 SV=1
P80317|TCPZ_MOUSE	167.15	24	9	9	18	58004	T-complex protein 1 subunit zeta OS=Mus musculus OX=10090 GN=Cct6a PE=1 SV=3
tr|Q3TI62|Q3TI62_MOUSE	167.15	24	9	9	18	58003	Uncharacterized protein OS=Mus musculus OX=10090 GN=Cct6a PE=2 SV=1
P53994|RAB2A_MOUSE	166.93	37	6	6	11	23548	Ras-related protein Rab-2A OS=Mus musculus OX=10090 GN=Rab2a PE=1 SV=1
tr|Q0PD65|Q0PD65_MOUSE	166.93	37	6	6	11	23548	RAB2 member RAS oncogene family OS=Mus musculus OX=10090 GN=Rab2a PE=1 SV=1
Q61656|DDX5_MOUSE	166.88	17	9	7	14	69290	Probable ATP-dependent RNA helicase DDX5 OS=Mus musculus OX=10090 GN=Ddx5 PE=1 SV=2
tr|Q8BTS0|Q8BTS0_MOUSE	166.88	17	9	7	14	69266	DEAD (Asp-Glu-Ala-Asp) box polypeptide 5 OS=Mus musculus OX=10090 GN=Ddx5 PE=1 SV=1
tr|A1L333|A1L333_MOUSE	166.88	17	9	7	14	69280	DEAD (Asp-Glu-Ala-Asp) box polypeptide 5 OS=Mus musculus OX=10090 GN=Ddx5 PE=2 SV=1
tr|Q5U222|Q5U222_MOUSE	166.88	16	9	7	14	72917	Ddx5 protein (Fragment) OS=Mus musculus OX=10090 GN=Ddx5 PE=2 SV=1
tr|Q3V0Z8|Q3V0Z8_MOUSE	166.88	15	9	7	14	76758	Uncharacterized protein (Fragment) OS=Mus musculus OX=10090 GN=Ddx5 PE=2 SV=1
tr|Q3UXW3|Q3UXW3_MOUSE	166.88	17	9	7	14	69226	Uncharacterized protein OS=Mus musculus OX=10090 GN=Ddx5 PE=2 SV=1
tr|Q4FJL2|Q4FJL2_MOUSE	166.68	13	8	6	17	83572	Reticulon OS=Mus musculus OX=10090 GN=Rtn1 PE=1 SV=1
Q8K0T0|RTN1_MOUSE	166.68	13	8	6	17	83572	Reticulon-1 OS=Mus musculus OX=10090 GN=Rtn1 PE=1 SV=1
tr|A0A140T8P7|A0A140T8P7_MOUSE	166.59	35	5	1	11	13128	Immunoglobulin kappa variable 8-21 (Fragment) OS=Mus musculus OX=10090 GN=Igkv8-21 PE=1 SV=2
Q9CQQ7|AT5F1_MOUSE	166.49	18	6	6	13	28949	ATP synthase F(0) complex subunit B1 mitochondrial OS=Mus musculus OX=10090 GN=Atp5pb PE=1 SV=1
tr|Q5I0W0|Q5I0W0_MOUSE	166.49	18	6	6	13	28949	ATP synthase H+ transporting mitochondrial F0 complex subunit b isoform 1 OS=Mus musculus OX=10090 GN=Atp5f1 PE=1 SV=1
tr|Q3UF04|Q3UF04_MOUSE	166.49	18	6	6	13	28919	Uncharacterized protein OS=Mus musculus OX=10090 GN=Atp5f1 PE=2 SV=1
tr|Q3TJD4|Q3TJD4_MOUSE	166.49	18	6	6	13	28948	Uncharacterized protein OS=Mus musculus OX=10090 GN=Atp5f1 PE=2 SV=1
tr|Q3TF14|Q3TF14_MOUSE	166.27	18	8	7	10	47688	Adenosylhomocysteinase OS=Mus musculus OX=10090 GN=Ahcy PE=1 SV=1
P50247|SAHH_MOUSE	166.27	18	8	7	10	47688	Adenosylhomocysteinase OS=Mus musculus OX=10090 GN=Ahcy PE=1 SV=3
tr|Q3U4D1|Q3U4D1_MOUSE	166.27	18	8	7	10	47703	Adenosylhomocysteinase OS=Mus musculus OX=10090 PE=2 SV=1
tr|F7CZ64|F7CZ64_MOUSE	166.06	27	6	6	8	43419	Voltage-dependent calcium channel gamma-8 subunit OS=Mus musculus OX=10090 GN=Cacng8 PE=1 SV=2
Q8VHW2|CCG8_MOUSE	166.06	27	6	6	8	43453	Voltage-dependent calcium channel gamma-8 subunit OS=Mus musculus OX=10090 GN=Cacng8 PE=1 SV=1
Q8R071|IP3KA_MOUSE	165.91	24	9	9	9	50935	Inositol-trisphosphate 3-kinase A OS=Mus musculus OX=10090 GN=Itpka PE=1 SV=1
P16054|KPCE_MOUSE	165.66	11	8	7	9	83561	Protein kinase C epsilon type OS=Mus musculus OX=10090 GN=Prkce PE=1 SV=1
tr|E9Q0J5|E9Q0J5_MOUSE	165.55	7	8	8	10	186635	Kinesin-like protein KIF21A OS=Mus musculus OX=10090 GN=Kif21a PE=1 SV=2
tr|Q3UHE7|Q3UHE7_MOUSE	165.55	7	8	8	10	181401	Uncharacterized protein OS=Mus musculus OX=10090 GN=Kif21a PE=2 SV=1
tr|F8WGN6|F8WGN6_MOUSE	165.55	7	8	8	10	181370	Kinesin-like protein KIF21A OS=Mus musculus OX=10090 GN=Kif21a PE=1 SV=1
Q9QXL2|KI21A_MOUSE	165.55	7	8	8	10	186535	Kinesin-like protein KIF21A OS=Mus musculus OX=10090 GN=Kif21a PE=1 SV=2
tr|Q9D3C4|Q9D3C4_MOUSE	165.05	42	7	7	12	19653	Actin-related protein 2/3 complex subunit 4 OS=Mus musculus OX=10090 GN=Arpc4 PE=2 SV=1
P59999|ARPC4_MOUSE	165.05	42	7	7	12	19667	Actin-related protein 2/3 complex subunit 4 OS=Mus musculus OX=10090 GN=Arpc4 PE=1 SV=3
Q8BPN8|DMXL2_MOUSE	164.99	5	10	10	13	338209	DmX-like protein 2 OS=Mus musculus OX=10090 GN=Dmxl2 PE=1 SV=3
tr|B0V2P5|B0V2P5_MOUSE	164.99	5	10	10	13	340696	DmX-like protein 2 OS=Mus musculus OX=10090 GN=Dmxl2 PE=1 SV=1
Q3UHB1|NT5D3_MOUSE	164.99	16	8	8	11	63171	5'-nucleotidase domain-containing protein 3 OS=Mus musculus OX=10090 GN=Nt5dc3 PE=1 SV=1
tr|A0A087WP80|A0A087WP80_MOUSE	164.87	21	6	6	7	39358	Limbic system-associated membrane protein OS=Mus musculus OX=10090 GN=Lsamp PE=1 SV=1
Q9JJV2|PROF2_MOUSE	164.46	36	5	5	9	15032	Profilin-2 OS=Mus musculus OX=10090 GN=Pfn2 PE=1 SV=3
P00493|HPRT_MOUSE	164.42	37	8	8	10	24570	Hypoxanthine-guanine phosphoribosyltransferase OS=Mus musculus OX=10090 GN=Hprt1 PE=1 SV=3
tr|Q99KF5|Q99KF5_MOUSE	164.42	37	8	8	10	24544	Hypoxanthine phosphoribosyltransferase OS=Mus musculus OX=10090 GN=Hprt PE=2 SV=1
P67984|RL22_MOUSE	164.34	41	5	5	6	14759	60S ribosomal protein L22 OS=Mus musculus OX=10090 GN=Rpl22 PE=1 SV=2
tr|Q4VAG4|Q4VAG4_MOUSE	164.34	41	5	5	6	14759	MCG12304 OS=Mus musculus OX=10090 GN=Rpl22 PE=1 SV=1
tr|Q3ULW0|Q3ULW0_MOUSE	164.18	30	7	7	10	24351	GTP-binding nuclear protein Ran OS=Mus musculus OX=10090 GN=Ran PE=2 SV=1
P62827|RAN_MOUSE	164.18	30	7	7	10	24423	GTP-binding nuclear protein Ran OS=Mus musculus OX=10090 GN=Ran PE=1 SV=3
P70333|HNRH2_MOUSE	164.13	16	5	2	12	49280	Heterogeneous nuclear ribonucleoprotein H2 OS=Mus musculus OX=10090 GN=Hnrnph2 PE=1 SV=1
Q99JR1|SFXN1_MOUSE	164.07	28	8	6	14	35649	Sideroflexin-1 OS=Mus musculus OX=10090 GN=Sfxn1 PE=1 SV=3
tr|Q58E70|Q58E70_MOUSE	163.99	32	9	5	12	29021	Tpm3 protein OS=Mus musculus OX=10090 GN=Tpm3 PE=2 SV=1
tr|Q8C7C3|Q8C7C3_MOUSE	163.99	32	9	5	12	28896	Uncharacterized protein OS=Mus musculus OX=10090 GN=Tpm3 PE=2 SV=1
tr|E9Q7Q3|E9Q7Q3_MOUSE	163.99	32	9	5	12	28734	Tropomyosin alpha-3 chain OS=Mus musculus OX=10090 GN=Tpm3 PE=1 SV=1
tr|D3Z6I8|D3Z6I8_MOUSE	163.99	32	9	5	12	28723	Tropomyosin alpha-3 chain OS=Mus musculus OX=10090 GN=Tpm3 PE=1 SV=1
Q9CRB9|MIC19_MOUSE	163.92	27	8	8	9	26335	MICOS complex subunit Mic19 OS=Mus musculus OX=10090 GN=Chchd3 PE=1 SV=1
Q9DC70|NDUS7_MOUSE	163.54	27	7	7	9	24683	NADH dehydrogenase [ubiquinone] iron-sulfur protein 7 mitochondrial OS=Mus musculus OX=10090 GN=Ndufs7 PE=1 SV=1
Q80YN3|BCAS1_MOUSE	163.48	8	5	5	9	67378	Breast carcinoma-amplified sequence 1 homolog OS=Mus musculus OX=10090 GN=Bcas1 PE=1 SV=3
tr|A2AVX1|A2AVX1_MOUSE	163.48	9	5	5	9	61163	Breast carcinoma-amplified sequence 1 homolog OS=Mus musculus OX=10090 GN=Bcas1 PE=1 SV=1
tr|Q14CE2|Q14CE2_MOUSE	163.48	9	5	5	9	62281	Bcas1 protein OS=Mus musculus OX=10090 GN=Bcas1 PE=2 SV=1
tr|E9Q8Q5|E9Q8Q5_MOUSE	163.48	9	5	5	9	62253	Breast carcinoma-amplified sequence 1 homolog OS=Mus musculus OX=10090 GN=Bcas1 PE=1 SV=1
tr|Q8C0B4|Q8C0B4_MOUSE	163.48	13	5	5	9	40542	Uncharacterized protein (Fragment) OS=Mus musculus OX=10090 GN=Bcas1 PE=2 SV=1
tr|F7BNZ5|F7BNZ5_MOUSE	163.48	13	5	5	9	40546	Breast carcinoma-amplified sequence 1 homolog (Fragment) OS=Mus musculus OX=10090 GN=Bcas1 PE=1 SV=1
tr|Q14DK3|Q14DK3_MOUSE	163.48	10	5	5	9	54914	Bcas1 protein OS=Mus musculus OX=10090 GN=Bcas1 PE=2 SV=1
tr|Q5RKP4|Q5RKP4_MOUSE	163.42	16	8	8	9	68397	Dolichyl-diphosphooligosaccharide--protein glycosyltransferase subunit 1 (Fragment) OS=Mus musculus OX=10090 GN=Rpn1 PE=2 SV=1
Q91YQ5|RPN1_MOUSE	163.42	16	8	8	9	68528	Dolichyl-diphosphooligosaccharide--protein glycosyltransferase subunit 1 OS=Mus musculus OX=10090 GN=Rpn1 PE=1 SV=1
tr|Q8BMR3|Q8BMR3_MOUSE	163.42	16	8	8	9	68527	Dolichyl-diphosphooligosaccharide--protein glycosyltransferase subunit 1 OS=Mus musculus OX=10090 GN=Rpn1 PE=2 SV=1
tr|Q3U900|Q3U900_MOUSE	163.42	16	8	8	9	68527	Dolichyl-diphosphooligosaccharide--protein glycosyltransferase subunit 1 OS=Mus musculus OX=10090 GN=Rpn1 PE=2 SV=1
Q8BWT1|THIM_MOUSE	163.35	38	8	8	8	41830	3-ketoacyl-CoA thiolase mitochondrial OS=Mus musculus OX=10090 GN=Acaa2 PE=1 SV=3
Q8CGC7|SYEP_MOUSE	163.25	8	8	8	9	170078	Bifunctional glutamate/proline--tRNA ligase OS=Mus musculus OX=10090 GN=Eprs PE=1 SV=4
tr|B9EIU1|B9EIU1_MOUSE	163.25	8	8	8	9	169962	Glutamyl-prolyl-tRNA synthetase OS=Mus musculus OX=10090 GN=Eprs PE=2 SV=1
tr|A0A0N4SV66|A0A0N4SV66_MOUSE	163.02	37	4	1	8	13660	Histone H2A OS=Mus musculus OX=10090 GN=H2afj PE=1 SV=1
tr|A0AUV1|A0AUV1_MOUSE	163.02	36	4	1	8	13819	Histone H2A (Fragment) OS=Mus musculus OX=10090 GN=Hist1h2ah PE=2 SV=1
Q8CGP6|H2A1H_MOUSE	163.02	36	4	1	8	13950	Histone H2A type 1-H OS=Mus musculus OX=10090 GN=Hist1h2ah PE=1 SV=3
tr|A3KPD0|A3KPD0_MOUSE	163.02	36	4	1	8	13950	Histone H2A OS=Mus musculus OX=10090 GN=Hist1h2ah PE=2 SV=1
tr|Q8CGP4|Q8CGP4_MOUSE	163.02	36	4	1	8	14056	Histone H2A OS=Mus musculus OX=10090 GN=Hist1h2aa PE=1 SV=1
Q8R1M2|H2AJ_MOUSE	163.02	36	4	1	8	14045	Histone H2A.J OS=Mus musculus OX=10090 GN=H2afj PE=1 SV=1
Q8BFU2|H2A3_MOUSE	163.02	35	4	1	8	14121	Histone H2A type 3 OS=Mus musculus OX=10090 GN=Hist3h2a PE=1 SV=3
Q8CGP5|H2A1F_MOUSE	163.02	35	4	1	8	14162	Histone H2A type 1-F OS=Mus musculus OX=10090 GN=Hist1h2af PE=1 SV=3
C0HKE7|H2A1N_MOUSE	163.02	35	4	1	8	14135	Histone H2A type 1-N OS=Mus musculus OX=10090 GN=Hist1h2an PE=1 SV=1
tr|A2AB79|A2AB79_MOUSE	163.02	35	4	1	8	14121	Histone H2A OS=Mus musculus OX=10090 GN=Hist3h2a PE=2 SV=1
C0HKE5|H2A1G_MOUSE	163.02	35	4	1	8	14135	Histone H2A type 1-G OS=Mus musculus OX=10090 GN=Hist1h2ag PE=1 SV=1
tr|B2RVF0|B2RVF0_MOUSE	163.02	35	4	1	8	14135	Histone H2A OS=Mus musculus OX=10090 GN=Hist1h2ad PE=2 SV=1
C0HKE1|H2A1B_MOUSE	163.02	35	4	1	8	14135	Histone H2A type 1-B OS=Mus musculus OX=10090 GN=Hist1h2ab PE=1 SV=1
C0HKE9|H2A1P_MOUSE	163.02	35	4	1	8	14135	Histone H2A type 1-P OS=Mus musculus OX=10090 GN=Hist1h2ap PE=1 SV=1
C0HKE3|H2A1D_MOUSE	163.02	35	4	1	8	14135	Histone H2A type 1-D OS=Mus musculus OX=10090 GN=Hist1h2ad PE=1 SV=1
Q8CGP7|H2A1K_MOUSE	163.02	35	4	1	8	14150	Histone H2A type 1-K OS=Mus musculus OX=10090 GN=Hist1h2ak PE=1 SV=3
C0HKE2|H2A1C_MOUSE	163.02	35	4	1	8	14135	Histone H2A type 1-C OS=Mus musculus OX=10090 GN=Hist1h2ac PE=1 SV=1
C0HKE6|H2A1I_MOUSE	163.02	35	4	1	8	14135	Histone H2A type 1-I OS=Mus musculus OX=10090 GN=Hist1h2ai PE=1 SV=1
C0HKE4|H2A1E_MOUSE	163.02	35	4	1	8	14135	Histone H2A type 1-E OS=Mus musculus OX=10090 GN=Hist1h2ae PE=1 SV=1
C0HKE8|H2A1O_MOUSE	163.02	35	4	1	8	14135	Histone H2A type 1-O OS=Mus musculus OX=10090 GN=Hist1h2ao PE=1 SV=1
P48758|CBR1_MOUSE	162.87	31	6	6	10	30641	Carbonyl reductase [NADPH] 1 OS=Mus musculus OX=10090 GN=Cbr1 PE=1 SV=3
tr|B2RXY7|B2RXY7_MOUSE	162.87	31	6	6	10	30641	Carbonyl reductase 1 OS=Mus musculus OX=10090 GN=Cbr1 PE=1 SV=1
Q8BG39|SV2B_MOUSE	162.79	7	6	6	12	77457	Synaptic vesicle glycoprotein 2B OS=Mus musculus OX=10090 GN=Sv2b PE=1 SV=1
tr|Q3U3D3|Q3U3D3_MOUSE	162.74	6	6	6	7	140199	Uncharacterized protein OS=Mus musculus OX=10090 GN=Vars PE=2 SV=1
tr|Q7TPT7|Q7TPT7_MOUSE	162.74	6	6	6	7	140229	Valyl-tRNA synthetase OS=Mus musculus OX=10090 GN=Vars PE=2 SV=1
tr|Q790I0|Q790I0_MOUSE	162.74	6	6	6	7	140215	Valyl-tRNA synthetase 2 isoform CRA_b OS=Mus musculus OX=10090 GN=Vars PE=1 SV=1
Q9Z1Q9|SYVC_MOUSE	162.74	6	6	6	7	140215	Valine--tRNA ligase OS=Mus musculus OX=10090 GN=Vars PE=1 SV=1
tr|G3UY93|G3UY93_MOUSE	162.74	6	6	6	7	141407	Valine--tRNA ligase (Fragment) OS=Mus musculus OX=10090 GN=Vars PE=1 SV=1
tr|Q3TK29|Q3TK29_MOUSE	162.61	10	5	4	11	80195	Uncharacterized protein OS=Mus musculus OX=10090 GN=Trap1 PE=2 SV=1
tr|Q922R9|Q922R9_MOUSE	162.61	10	5	4	11	79959	Trap1 protein (Fragment) OS=Mus musculus OX=10090 GN=Trap1 PE=2 SV=1
tr|Q3TSG8|Q3TSG8_MOUSE	162.61	10	5	4	11	80171	Uncharacterized protein OS=Mus musculus OX=10090 GN=Trap1 PE=2 SV=1
tr|Q922Z3|Q922Z3_MOUSE	162.61	10	5	4	11	80078	Trap1 protein (Fragment) OS=Mus musculus OX=10090 GN=Trap1 PE=2 SV=1
Q9CQN1|TRAP1_MOUSE	162.61	10	5	4	11	80209	Heat shock protein 75 kDa mitochondrial OS=Mus musculus OX=10090 GN=Trap1 PE=1 SV=1
tr|Q3UPJ8|Q3UPJ8_MOUSE	162.61	10	5	4	11	80237	Uncharacterized protein OS=Mus musculus OX=10090 GN=Trap1 PE=2 SV=1
tr|Q2VT27|Q2VT27_MOUSE	162.59	39	4	1	9	11289	Anti-lipoteichoic acid light chain variable region (Fragment) OS=Mus musculus OX=10090 GN=Igkv4-72 PE=2 SV=1
tr|Q2VR04|Q2VR04_MOUSE	162.59	39	4	1	9	11306	Anti-lipoteichoic acid light chain variable region (Fragment) OS=Mus musculus OX=10090 GN=Igkv4-72 PE=2 SV=1
tr|Q9JL76|Q9JL76_MOUSE	162.59	42	4	1	9	10542	Anti-myosin immunoglobulin light chain variable region (Fragment) OS=Mus musculus OX=10090 GN=Igkv4-72 PE=2 SV=1
tr|Q3UWP8|Q3UWP8_MOUSE	162.12	25	7	7	10	42196	Uncharacterized protein (Fragment) OS=Mus musculus OX=10090 GN=Calr PE=2 SV=1
P14211|CALR_MOUSE	162.12	22	7	7	10	47995	Calreticulin OS=Mus musculus OX=10090 GN=Calr PE=1 SV=1
tr|B2MWM9|B2MWM9_MOUSE	162.12	22	7	7	10	47995	Calreticulin OS=Mus musculus OX=10090 GN=Calr PE=1 SV=1
tr|Q3TIK8|Q3TIK8_MOUSE	162.08	22	6	5	9	34166	Uncharacterized protein OS=Mus musculus OX=10090 GN=Hnrnpa1 PE=2 SV=1
P49312|ROA1_MOUSE	162.08	22	6	5	9	34196	Heterogeneous nuclear ribonucleoprotein A1 OS=Mus musculus OX=10090 GN=Hnrnpa1 PE=1 SV=2
tr|Q3TFB1|Q3TFB1_MOUSE	162.08	22	6	5	9	34197	Uncharacterized protein OS=Mus musculus OX=10090 GN=Hnrnpa1 PE=2 SV=1
tr|Q3UK83|Q3UK83_MOUSE	162.08	19	6	5	9	38804	Uncharacterized protein OS=Mus musculus OX=10090 GN=Hnrnpa1 PE=2 SV=1
tr|Q5EBP8|Q5EBP8_MOUSE	162.08	19	6	5	9	38834	Heterogeneous nuclear ribonucleoprotein A1 OS=Mus musculus OX=10090 GN=Hnrnpa1 PE=1 SV=1
tr|Q3U7F3|Q3U7F3_MOUSE	162.08	22	6	5	9	34238	Uncharacterized protein OS=Mus musculus OX=10090 GN=Hnrnpa1 PE=2 SV=1
Q9D8E6|RL4_MOUSE	161.97	21	7	7	8	47154	60S ribosomal protein L4 OS=Mus musculus OX=10090 GN=Rpl4 PE=1 SV=3
tr|Q564E8|Q564E8_MOUSE	161.97	21	7	7	8	47154	Ribosomal protein L4 OS=Mus musculus OX=10090 GN=Rpl4 PE=1 SV=1
tr|A0A0M3KL49|A0A0M3KL49_MOUSE	161.64	35	7	1	24	24086	Fab4201 heavy chain OS=Mus musculus OX=10090 PE=1 SV=1
tr|D6RFB9|D6RFB9_MOUSE	161.51	29	6	5	8	29485	Syntaxin-1A OS=Mus musculus OX=10090 GN=Stx1a PE=1 SV=1
tr|Q497P1|Q497P1_MOUSE	161.51	25	6	5	8	33054	Syntaxin 1A (Brain) OS=Mus musculus OX=10090 GN=Stx1a PE=1 SV=1
O35526|STX1A_MOUSE	161.51	25	6	5	8	33054	Syntaxin-1A OS=Mus musculus OX=10090 GN=Stx1a PE=1 SV=3
tr|Q5D0A4|Q5D0A4_MOUSE	161.51	25	6	5	8	32923	Stx1a protein (Fragment) OS=Mus musculus OX=10090 GN=Stx1a PE=2 SV=1
tr|Q0PD49|Q0PD49_MOUSE	161.5	28	7	3	16	23603	RAB8B member RAS oncogene family OS=Mus musculus OX=10090 GN=Rab8b PE=1 SV=1
P61028|RAB8B_MOUSE	161.5	28	7	3	16	23603	Ras-related protein Rab-8B OS=Mus musculus OX=10090 GN=Rab8b PE=1 SV=1
tr|E9QNP3|E9QNP3_MOUSE	161.3	2	4	4	4	323369	Hornerin OS=Mus musculus OX=10090 GN=Hrnr PE=1 SV=1
tr|F8WJ23|F8WJ23_MOUSE	161.3	2	4	4	4	340666	Hornerin OS=Mus musculus OX=10090 GN=Hrnr PE=1 SV=1
P01656|KV3A3_MOUSE	161.27	41	3	1	8	11904	Ig kappa chain V-III region MOPC 70 OS=Mus musculus OX=10090 PE=1 SV=1
P01654|KV3A1_MOUSE	161.27	41	3	1	8	11980	Ig kappa chain V-III region PC 2880/PC 1229 OS=Mus musculus OX=10090 PE=1 SV=1
P03977|KV3A4_MOUSE	161.27	41	3	1	8	12042	Ig kappa chain V-III region 50S10.1 OS=Mus musculus OX=10090 PE=1 SV=1
P01655|KV3A2_MOUSE	161.27	40	3	1	8	12054	Ig kappa chain V-III region PC 7132 OS=Mus musculus OX=10090 PE=1 SV=1
Q9CQD1|RAB5A_MOUSE	161.2	48	7	5	11	23599	Ras-related protein Rab-5A OS=Mus musculus OX=10090 GN=Rab5a PE=1 SV=1
tr|Q3TVK4|Q3TVK4_MOUSE	161.18	28	7	7	12	30620	Uncharacterized protein OS=Mus musculus OX=10090 GN=Capzb PE=2 SV=1
P47757|CAPZB_MOUSE	161.18	27	7	7	12	31345	F-actin-capping protein subunit beta OS=Mus musculus OX=10090 GN=Capzb PE=1 SV=3
tr|Q923G3|Q923G3_MOUSE	161.18	28	7	7	12	30629	Capping protein (Actin filament) muscle Z-line beta OS=Mus musculus OX=10090 GN=Capzb PE=2 SV=1
Q9QUM9|PSA6_MOUSE	161.18	35	8	8	9	27372	Proteasome subunit alpha type-6 OS=Mus musculus OX=10090 GN=Psma6 PE=1 SV=1
tr|Q3UCD2|Q3UCD2_MOUSE	161.11	33	7	1	11	32908	Uncharacterized protein OS=Mus musculus OX=10090 GN=Capza2 PE=2 SV=1
tr|Q6PAC1|Q6PAC1_MOUSE	161.05	11	7	7	7	80763	Gelsolin isoform CRA_c OS=Mus musculus OX=10090 GN=Gsn PE=2 SV=1
tr|Q3TGJ9|Q3TGJ9_MOUSE	161.05	11	7	7	7	80849	Uncharacterized protein OS=Mus musculus OX=10090 GN=Gsn PE=2 SV=1
P13020|GELS_MOUSE	161.05	10	7	7	7	85942	Gelsolin OS=Mus musculus OX=10090 GN=Gsn PE=1 SV=3
Q8K021|SCAM1_MOUSE	160.98	14	4	4	5	38029	Secretory carrier-associated membrane protein 1 OS=Mus musculus OX=10090 GN=Scamp1 PE=1 SV=1
tr|Q3TD71|Q3TD71_MOUSE	160.98	14	4	4	5	38029	Secretory carrier-associated membrane protein OS=Mus musculus OX=10090 GN=Scamp1 PE=1 SV=1
tr|Q9D577|Q9D577_MOUSE	160.98	17	4	4	5	32384	Secretory carrier-associated membrane protein OS=Mus musculus OX=10090 GN=Scamp1 PE=2 SV=1
tr|Q3TSA8|Q3TSA8_MOUSE	160.98	17	4	4	5	32338	Secretory carrier-associated membrane protein OS=Mus musculus OX=10090 GN=Scamp1 PE=1 SV=1
tr|Q3U5R8|Q3U5R8_MOUSE	160.67	28	7	7	8	30413	Inositol-1-monophosphatase OS=Mus musculus OX=10090 GN=Impa1 PE=2 SV=1
O55023|IMPA1_MOUSE	160.67	28	7	7	8	30436	Inositol monophosphatase 1 OS=Mus musculus OX=10090 GN=Impa1 PE=1 SV=1
tr|Q9D066|Q9D066_MOUSE	160.67	28	7	7	8	30395	Inositol-1-monophosphatase OS=Mus musculus OX=10090 GN=Impa1 PE=2 SV=1
tr|Q924B0|Q924B0_MOUSE	160.67	28	7	7	8	30429	Inositol-1-monophosphatase OS=Mus musculus OX=10090 GN=Impa1 PE=1 SV=1
P28740|KIF2A_MOUSE	160.54	10	6	6	10	79756	Kinesin-like protein KIF2A OS=Mus musculus OX=10090 GN=Kif2a PE=1 SV=2
tr|E0CZ72|E0CZ72_MOUSE	160.54	9	6	6	10	83861	Kinesin-like protein OS=Mus musculus OX=10090 GN=Kif2a PE=1 SV=1
tr|Q3UZG3|Q3UZG3_MOUSE	160.51	20	6	1	10	39751	Uncharacterized protein OS=Mus musculus OX=10090 GN=Hnrnpa3 PE=2 SV=1
tr|A2AL12|A2AL12_MOUSE	160.51	24	6	1	10	34476	Heterogeneous nuclear ribonucleoprotein A3 OS=Mus musculus OX=10090 GN=Hnrnpa3 PE=1 SV=1
tr|Q6P6I7|Q6P6I7_MOUSE	160.51	24	6	1	10	34377	Hnrpa3 protein OS=Mus musculus OX=10090 GN=Hnrnpa3 PE=2 SV=1
tr|Q5FB19|Q5FB19_MOUSE	160.51	20	6	1	10	39652	Heterogeneous nuclear ribonucleoprotein A3 OS=Mus musculus OX=10090 GN=Hnrnpa3 PE=2 SV=1
Q8BG05|ROA3_MOUSE	160.51	20	6	1	10	39652	Heterogeneous nuclear ribonucleoprotein A3 OS=Mus musculus OX=10090 GN=Hnrnpa3 PE=1 SV=1
tr|A0A075B5N4|A0A075B5N4_MOUSE	160.37	54	6	1	12	10976	Immunoglobulin kappa chain variable 8-27 OS=Mus musculus OX=10090 GN=Igkv8-27 PE=4 SV=1
tr|A0A0G2JF28|A0A0G2JF28_MOUSE	160.37	45	6	1	12	13158	Immunoglobulin kappa chain variable 8-27 (Fragment) OS=Mus musculus OX=10090 GN=Igkv8-27 PE=4 SV=1
tr|Q5DTI3|Q5DTI3_MOUSE	160.04	14	5	1	11	36063	MKIAA4194 protein (Fragment) OS=Mus musculus OX=10090 GN=Syt2 PE=2 SV=1
P46097|SYT2_MOUSE	160.04	10	5	1	11	47263	Synaptotagmin-2 OS=Mus musculus OX=10090 GN=Syt2 PE=1 SV=1
tr|A0A0R4J2C2|A0A0R4J2C2_MOUSE	160.04	10	5	1	11	47249	Synaptotagmin II OS=Mus musculus OX=10090 GN=Syt2 PE=1 SV=1
tr|Q0PD56|Q0PD56_MOUSE	160	35	6	4	8	25275	Rab5B OS=Mus musculus OX=10090 GN=Rab5b PE=2 SV=1
tr|B2RPS1|B2RPS1_MOUSE	160	37	6	4	8	23707	RAB5B member RAS oncogene family OS=Mus musculus OX=10090 GN=Rab5b PE=1 SV=1
P61021|RAB5B_MOUSE	160	37	6	4	8	23707	Ras-related protein Rab-5B OS=Mus musculus OX=10090 GN=Rab5b PE=1 SV=1
Q64523|H2A2C_MOUSE	159.8	36	4	1	8	13988	Histone H2A type 2-C OS=Mus musculus OX=10090 GN=Hist2h2ac PE=1 SV=3
tr|Q149V4|Q149V4_MOUSE	159.8	36	4	1	8	13988	Histone H2A OS=Mus musculus OX=10090 GN=Hist2h2ac PE=2 SV=1
Q6GSS7|H2A2A_MOUSE	159.8	35	4	1	8	14095	Histone H2A type 2-A OS=Mus musculus OX=10090 GN=Hist2h2aa1 PE=1 SV=3
tr|B2RWH3|B2RWH3_MOUSE	159.8	35	4	1	8	14095	Histone H2A OS=Mus musculus OX=10090 GN=Hist2h2aa1 PE=2 SV=1
tr|Q64426|Q64426_MOUSE	159.8	34	4	1	8	14746	Histone H2A (Fragment) OS=Mus musculus domesticus OX=10092 GN=H2A PE=2 SV=1
P80313|TCPH_MOUSE	159.76	21	9	9	20	59652	T-complex protein 1 subunit eta OS=Mus musculus OX=10090 GN=Cct7 PE=1 SV=1
tr|Q3TJN2|Q3TJN2_MOUSE	159.76	21	9	9	20	59638	T-complex protein 1 subunit eta OS=Mus musculus OX=10090 GN=Cct7 PE=2 SV=1
tr|Q3TIJ7|Q3TIJ7_MOUSE	159.76	21	9	9	20	59652	T-complex protein 1 subunit eta OS=Mus musculus OX=10090 GN=Cct7 PE=1 SV=1
tr|Q8C5Q5|Q8C5Q5_MOUSE	159.76	21	9	9	20	59636	T-complex protein 1 subunit eta OS=Mus musculus OX=10090 GN=Cct7 PE=2 SV=1
tr|Q3UDB1|Q3UDB1_MOUSE	159.76	24	9	9	20	52905	T-complex protein 1 subunit eta (Fragment) OS=Mus musculus OX=10090 GN=Cct7 PE=2 SV=1
tr|Q3TET0|Q3TET0_MOUSE	159.76	21	9	9	20	59684	T-complex protein 1 subunit eta OS=Mus musculus OX=10090 GN=Cct7 PE=2 SV=1
P11087|CO1A1_MOUSE	159.73	5	6	6	16	138033	Collagen alpha-1(I) chain OS=Mus musculus OX=10090 GN=Col1a1 PE=1 SV=4
Q91WD5|NDUS2_MOUSE	159.48	23	8	8	20	52626	NADH dehydrogenase [ubiquinone] iron-sulfur protein 2 mitochondrial OS=Mus musculus OX=10090 GN=Ndufs2 PE=1 SV=1
Q91VC3|IF4A3_MOUSE	159.17	22	6	4	8	46840	Eukaryotic initiation factor 4A-III OS=Mus musculus OX=10090 GN=Eif4a3 PE=1 SV=3
tr|Q1WWK3|Q1WWK3_MOUSE	159.17	21	7	5	10	22445	Hist1h1b protein (Fragment) OS=Mus musculus OX=10090 GN=Hist1h1b PE=2 SV=1
P43276|H15_MOUSE	159.17	21	7	5	10	22576	Histone H1.5 OS=Mus musculus OX=10090 GN=Hist1h1b PE=1 SV=2
P35293|RAB18_MOUSE	158.51	46	7	6	7	23035	Ras-related protein Rab-18 OS=Mus musculus OX=10090 GN=Rab18 PE=1 SV=2
tr|Q0PD38|Q0PD38_MOUSE	158.51	46	7	6	7	23035	RAB18 member RAS oncogene family isoform CRA_a OS=Mus musculus OX=10090 GN=Rab18 PE=1 SV=1
tr|Q9CWU3|Q9CWU3_MOUSE	158.19	22	7	7	8	42606	Serine/threonine-protein phosphatase 2A 55 kDa regulatory subunit B OS=Mus musculus OX=10090 GN=Ppp2r2a PE=1 SV=1
tr|Q3TPC5|Q3TPC5_MOUSE	158.19	20	7	7	8	46597	Serine/threonine-protein phosphatase 2A 55 kDa regulatory subunit B (Fragment) OS=Mus musculus OX=10090 GN=Ppp2r2a PE=2 SV=1
Q6P1F6|2ABA_MOUSE	158.19	18	7	7	8	51692	Serine/threonine-protein phosphatase 2A 55 kDa regulatory subunit B alpha isoform OS=Mus musculus OX=10090 GN=Ppp2r2a PE=1 SV=1
tr|Q3TT94|Q3TT94_MOUSE	158.19	18	7	7	8	51692	Serine/threonine-protein phosphatase 2A 55 kDa regulatory subunit B OS=Mus musculus OX=10090 GN=Ppp2r2a PE=1 SV=1
tr|Q3TRK3|Q3TRK3_MOUSE	158.19	17	6	6	9	72417	Uncharacterized protein OS=Mus musculus OX=10090 GN=Dbn1 PE=2 SV=1
tr|A0A0R4J1E3|A0A0R4J1E3_MOUSE	158.19	17	6	6	9	72545	Drebrin OS=Mus musculus OX=10090 GN=Dbn1 PE=1 SV=1
Q9QXS6|DREB_MOUSE	158.19	16	6	6	9	77287	Drebrin OS=Mus musculus OX=10090 GN=Dbn1 PE=1 SV=4
Q9JKK7|TMOD2_MOUSE	158.09	23	5	5	10	39511	Tropomodulin-2 OS=Mus musculus OX=10090 GN=Tmod2 PE=1 SV=2
P31324|KAP3_MOUSE	157.9	20	5	4	10	46167	cAMP-dependent protein kinase type II-beta regulatory subunit OS=Mus musculus OX=10090 GN=Prkar2b PE=1 SV=3
P31648|SC6A1_MOUSE	157.78	9	5	5	10	67002	Sodium- and chloride-dependent GABA transporter 1 OS=Mus musculus OX=10090 GN=Slc6a1 PE=1 SV=2
tr|Q6PCX2|Q6PCX2_MOUSE	157.78	9	5	5	10	67131	Transporter OS=Mus musculus OX=10090 GN=Slc6a1 PE=2 SV=1
tr|E9Q2A6|E9Q2A6_MOUSE	156.94	10	7	7	7	111103	Protein-tyrosine kinase 2-beta OS=Mus musculus OX=10090 GN=Ptk2b PE=1 SV=1
tr|Q8C2G0|Q8C2G0_MOUSE	156.94	10	7	7	7	111132	Uncharacterized protein OS=Mus musculus OX=10090 GN=Ptk2b PE=2 SV=1
Q9QVP9|FAK2_MOUSE	156.94	9	7	7	7	115794	Protein-tyrosine kinase 2-beta OS=Mus musculus OX=10090 GN=Ptk2b PE=1 SV=2
tr|K7QD41|K7QD41_MOUSE	156.94	9	7	7	7	115794	Protein-tyrosine kinase 2-beta OS=Mus musculus OX=10090 GN=Ptk2b PE=1 SV=1
tr|Q3UDE9|Q3UDE9_MOUSE	156.94	9	7	7	7	115415	Protein-tyrosine kinase 2-beta OS=Mus musculus OX=10090 GN=Ptk2b PE=1 SV=1
tr|E9Q3Q6|E9Q3Q6_MOUSE	156.93	26	11	11	12	63669	CD166 antigen OS=Mus musculus OX=10090 GN=Alcam PE=1 SV=1
tr|A0A338P6J0|A0A338P6J0_MOUSE	156.9	13	8	7	9	106769	Disks large homolog 2 OS=Mus musculus OX=10090 GN=Dlg2 PE=1 SV=1
tr|D3YUZ8|D3YUZ8_MOUSE	156.9	16	8	7	9	83951	Disks large homolog 2 OS=Mus musculus OX=10090 GN=Dlg2 PE=1 SV=1
tr|A0A2L2P590|A0A2L2P590_MOUSE	156.9	15	8	7	9	94269	Discs large MAGUK scaffold protein 2 gamma OS=Mus musculus OX=10090 GN=Dlg2 PE=2 SV=1
Q91XM9|DLG2_MOUSE	156.9	14	8	7	9	94880	Disks large homolog 2 OS=Mus musculus OX=10090 GN=Dlg2 PE=1 SV=2
tr|E9Q2L2|E9Q2L2_MOUSE	156.9	14	8	7	9	97432	Disks large homolog 2 OS=Mus musculus OX=10090 GN=Dlg2 PE=1 SV=1
tr|Q3U7I9|Q3U7I9_MOUSE	156.71	16	4	4	14	44314	Uncharacterized protein OS=Mus musculus OX=10090 GN=Ctsd PE=2 SV=1
tr|F8WIR1|F8WIR1_MOUSE	156.71	16	4	4	14	44215	Cathepsin D OS=Mus musculus OX=10090 GN=Ctsd PE=1 SV=2
tr|Q3U651|Q3U651_MOUSE	156.71	15	4	4	14	45000	Uncharacterized protein OS=Mus musculus OX=10090 GN=Ctsd PE=2 SV=1
tr|Q3UCW4|Q3UCW4_MOUSE	156.71	15	4	4	14	44924	Uncharacterized protein OS=Mus musculus OX=10090 GN=Ctsd PE=2 SV=1
tr|Q3UCD9|Q3UCD9_MOUSE	156.71	15	4	4	14	44954	Cathepsin D isoform CRA_a OS=Mus musculus OX=10090 GN=Ctsd PE=1 SV=1
tr|Q3TWD0|Q3TWD0_MOUSE	156.71	15	4	4	14	44928	Uncharacterized protein OS=Mus musculus OX=10090 GN=Ctsd PE=2 SV=1
tr|Q3UAQ1|Q3UAQ1_MOUSE	156.71	15	4	4	14	44942	Uncharacterized protein OS=Mus musculus OX=10090 GN=Ctsd PE=2 SV=1
P18242|CATD_MOUSE	156.71	15	4	4	14	44954	Cathepsin D OS=Mus musculus OX=10090 GN=Ctsd PE=1 SV=1
tr|Q3TXL5|Q3TXL5_MOUSE	156.71	15	4	4	14	44927	Uncharacterized protein OS=Mus musculus OX=10090 GN=Ctsd PE=2 SV=1
tr|Q3U7P0|Q3U7P0_MOUSE	156.71	15	4	4	14	44964	Uncharacterized protein OS=Mus musculus OX=10090 GN=Ctsd PE=2 SV=1
tr|Q3TWR6|Q3TWR6_MOUSE	156.71	15	4	4	14	44972	Uncharacterized protein OS=Mus musculus OX=10090 GN=Ctsd PE=2 SV=1
tr|A0A1B0GT66|A0A1B0GT66_MOUSE	156.71	23	4	4	14	29418	Predicted gene 49369 (Fragment) OS=Mus musculus OX=10090 GN=Gm49369 PE=1 SV=1
tr|Q8VCK2|Q8VCK2_MOUSE	156.71	29	4	4	14	23932	Ctsd protein (Fragment) OS=Mus musculus OX=10090 GN=Ctsd PE=2 SV=1
tr|F6Y6L6|F6Y6L6_MOUSE	156.71	23	4	4	14	29961	Predicted gene 49369 (Fragment) OS=Mus musculus OX=10090 GN=Gm49369 PE=1 SV=1
tr|Q8C243|Q8C243_MOUSE	156.71	14	4	4	14	48374	Uncharacterized protein OS=Mus musculus OX=10090 GN=Ctsd PE=2 SV=1
tr|Q3UUU4|Q3UUU4_MOUSE	156.58	19	7	3	9	48787	Uncharacterized protein OS=Mus musculus OX=10090 GN=Sept6 PE=2 SV=1
Q9R1T4|SEPT6_MOUSE	156.58	18	7	3	9	49620	Septin-6 OS=Mus musculus OX=10090 GN=Sept6 PE=1 SV=4
tr|E9Q456|E9Q456_MOUSE	155.91	24	6	2	7	28668	Tropomyosin alpha-1 chain OS=Mus musculus OX=10090 GN=Tpm1 PE=1 SV=1
tr|E9Q453|E9Q453_MOUSE	155.91	24	6	2	7	28483	Tropomyosin alpha-1 chain OS=Mus musculus OX=10090 GN=Tpm1 PE=1 SV=1
tr|G5E8R2|G5E8R2_MOUSE	155.91	24	6	2	7	28696	Tropomyosin 1 alpha isoform CRA_k OS=Mus musculus OX=10090 GN=Tpm1 PE=1 SV=1
tr|G5E8R0|G5E8R0_MOUSE	155.91	24	6	2	7	28343	Tropomyosin 1 alpha isoform CRA_i OS=Mus musculus OX=10090 GN=Tpm1 PE=1 SV=1
tr|G5E8R1|G5E8R1_MOUSE	155.91	24	6	2	7	28557	Tropomyosin 1 alpha isoform CRA_j OS=Mus musculus OX=10090 GN=Tpm1 PE=1 SV=1
tr|E9Q455|E9Q455_MOUSE	155.91	24	6	2	7	28748	Tropomyosin alpha-1 chain OS=Mus musculus OX=10090 GN=Tpm1 PE=1 SV=1
Q920I9|WDR7_MOUSE	155.9	10	11	11	13	163449	WD repeat-containing protein 7 OS=Mus musculus OX=10090 GN=Wdr7 PE=1 SV=3
Q9R0Q6|ARC1A_MOUSE	155.83	19	6	6	8	41626	Actin-related protein 2/3 complex subunit 1A OS=Mus musculus OX=10090 GN=Arpc1a PE=1 SV=1
P42669|PURA_MOUSE	155.8	21	6	5	13	34884	Transcriptional activator protein Pur-alpha OS=Mus musculus OX=10090 GN=Pura PE=1 SV=1
tr|Q549A5|Q549A5_MOUSE	155.67	17	7	7	12	51656	Clusterin OS=Mus musculus OX=10090 GN=Clu PE=1 SV=1
Q06890|CLUS_MOUSE	155.67	17	7	7	12	51656	Clusterin OS=Mus musculus OX=10090 GN=Clu PE=1 SV=1
Q99LC5|ETFA_MOUSE	155.6	29	6	6	12	35009	Electron transfer flavoprotein subunit alpha mitochondrial OS=Mus musculus OX=10090 GN=Etfa PE=1 SV=2
P48036|ANXA5_MOUSE	155.22	23	8	8	9	35752	Annexin A5 OS=Mus musculus OX=10090 GN=Anxa5 PE=1 SV=1
tr|Q6ZQ61|Q6ZQ61_MOUSE	154.57	9	5	5	6	95278	MCG121979 isoform CRA_c (Fragment) OS=Mus musculus OX=10090 GN=Matr3 PE=2 SV=1
tr|Q4FJT0|Q4FJT0_MOUSE	154.57	9	5	5	6	94644	Matr3 protein OS=Mus musculus OX=10090 GN=Matr3 PE=2 SV=1
Q8K310|MATR3_MOUSE	154.57	9	5	5	6	94630	Matrin-3 OS=Mus musculus OX=10090 GN=Matr3 PE=1 SV=1
tr|Q3TTX0|Q3TTX0_MOUSE	154.57	9	5	5	6	94616	Uncharacterized protein OS=Mus musculus OX=10090 GN=Matr3 PE=2 SV=1
tr|Q5BL18|Q5BL18_MOUSE	154.57	9	5	5	6	94630	Matrin 3 OS=Mus musculus OX=10090 GN=Matr3 PE=1 SV=1
tr|A0A2R8W6P0|A0A2R8W6P0_MOUSE	154.24	12	5	5	7	37296	Leukocyte surface antigen CD47 OS=Mus musculus OX=10090 GN=Cd47 PE=1 SV=1
tr|A0A2R8VK70|A0A2R8VK70_MOUSE	154.24	13	5	5	7	35077	Leukocyte surface antigen CD47 OS=Mus musculus OX=10090 GN=Cd47 PE=1 SV=1
tr|Q3TW28|Q3TW28_MOUSE	154	10	9	9	11	138464	Uncharacterized protein OS=Mus musculus OX=10090 GN=Tpp2 PE=2 SV=1
Q64514|TPP2_MOUSE	154	10	9	9	11	139878	Tripeptidyl-peptidase 2 OS=Mus musculus OX=10090 GN=Tpp2 PE=1 SV=3
tr|Q3TB11|Q3TB11_MOUSE	154	12	9	9	11	111111	Uncharacterized protein (Fragment) OS=Mus musculus OX=10090 GN=Tpp2 PE=2 SV=1
tr|Q3U4M7|Q3U4M7_MOUSE	154	10	9	9	11	138396	Uncharacterized protein OS=Mus musculus OX=10090 GN=Tpp2 PE=2 SV=1
tr|A0A087WRC0|A0A087WRC0_MOUSE	154	14	9	9	11	96814	Tripeptidyl-peptidase 2 OS=Mus musculus OX=10090 GN=Tpp2 PE=1 SV=1
tr|Q3UNQ6|Q3UNQ6_MOUSE	153.66	14	12	12	13	109997	Uncharacterized protein OS=Mus musculus OX=10090 GN=Epb41l2 PE=2 SV=1
tr|Q80UE3|Q80UE3_MOUSE	153.66	14	12	12	13	109970	Protein 4.1G OS=Mus musculus OX=10090 GN=Epb41l2 PE=2 SV=1
tr|B6ZHD0|B6ZHD0_MOUSE	153.66	14	12	12	13	109895	Erythrocyte protein band 4.1-like 2 OS=Mus musculus OX=10090 GN=Epb41l2 PE=2 SV=1
O70318|E41L2_MOUSE	153.66	14	12	12	13	109940	Band 4.1-like protein 2 OS=Mus musculus OX=10090 GN=Epb41l2 PE=1 SV=2
tr|Q80UE5|Q80UE5_MOUSE	153.66	15	12	12	13	101814	Band 4.1-like protein 2 OS=Mus musculus OX=10090 GN=Epb41l2 PE=1 SV=1
tr|B6ZHC7|B6ZHC7_MOUSE	153.66	17	12	12	13	87312	Erythrocyte protein band 4.1-like 2 OS=Mus musculus OX=10090 GN=Epb41l2 PE=2 SV=1
tr|B6ZHC5|B6ZHC5_MOUSE	153.66	17	12	12	13	88490	Erythrocyte protein band 4.1-like 2 OS=Mus musculus OX=10090 GN=Epb41l2 PE=2 SV=1
tr|Q80UE4|Q80UE4_MOUSE	153.66	17	12	12	13	88462	Band 4.1-like protein 2 OS=Mus musculus OX=10090 GN=Epb41l2 PE=1 SV=1
Q5FWK3|RHG01_MOUSE	153.36	15	4	4	6	50411	Rho GTPase-activating protein 1 OS=Mus musculus OX=10090 GN=Arhgap1 PE=1 SV=1
Q7TQI3|OTUB1_MOUSE	153.12	18	4	4	6	31270	Ubiquitin thioesterase OTUB1 OS=Mus musculus OX=10090 GN=Otub1 PE=1 SV=2
tr|D3YWF6|D3YWF6_MOUSE	153.12	20	4	4	6	28037	Ubiquitin thioesterase OTUB1 OS=Mus musculus OX=10090 GN=Otub1 PE=1 SV=1
tr|Q0PD54|Q0PD54_MOUSE	152.89	38	6	5	14	23590	RAB6 member RAS oncogene family isoform CRA_a OS=Mus musculus OX=10090 GN=Rab6a PE=2 SV=1
P35279|RAB6A_MOUSE	152.89	38	6	5	14	23590	Ras-related protein Rab-6A OS=Mus musculus OX=10090 GN=Rab6a PE=1 SV=4
tr|A0A075B5T3|A0A075B5T3_MOUSE	152.87	33	4	1	11	13293	Immunoglobulin heavy variable 6-6 (Fragment) OS=Mus musculus OX=10090 GN=Ighv6-6 PE=4 SV=1
Q9EQF6|DPYL5_MOUSE	152.75	20	9	9	14	61516	Dihydropyrimidinase-related protein 5 OS=Mus musculus OX=10090 GN=Dpysl5 PE=1 SV=1
Q9DCT2|NDUS3_MOUSE	152.73	20	5	5	10	30149	NADH dehydrogenase [ubiquinone] iron-sulfur protein 3 mitochondrial OS=Mus musculus OX=10090 GN=Ndufs3 PE=1 SV=2
tr|Q99KA4|Q99KA4_MOUSE	152.61	12	6	1	10	52555	Igh protein OS=Mus musculus OX=10090 GN=Igh-VJ558 PE=2 SV=1
Q91V12|BACH_MOUSE	152.58	16	5	5	13	42537	Cytosolic acyl coenzyme A thioester hydrolase OS=Mus musculus OX=10090 GN=Acot7 PE=1 SV=2
tr|E9PYH2|E9PYH2_MOUSE	152.58	16	5	5	13	42826	Cytosolic acyl coenzyme A thioester hydrolase OS=Mus musculus OX=10090 GN=Acot7 PE=1 SV=1
tr|Q5EBG5|Q5EBG5_MOUSE	152.3	25	6	6	6	29905	Ribosomal protein L7A OS=Mus musculus OX=10090 GN=Rpl7a PE=2 SV=1
tr|Q6P1A9|Q6P1A9_MOUSE	152.3	25	6	6	6	30025	Ribosomal protein L7A OS=Mus musculus OX=10090 GN=Rpl7a PE=2 SV=1
tr|Q58ET1|Q58ET1_MOUSE	152.3	25	6	6	6	29977	MCG11348 OS=Mus musculus OX=10090 GN=Rpl7a PE=1 SV=1
P12970|RL7A_MOUSE	152.3	25	6	6	6	29977	60S ribosomal protein L7a OS=Mus musculus OX=10090 GN=Rpl7a PE=1 SV=2
tr|A0A140T8L3|A0A140T8L3_MOUSE	152.3	25	6	6	6	30337	Ribosomal protein L7A pseudogene 5 OS=Mus musculus OX=10090 GN=Rpl7a-ps5 PE=4 SV=1
tr|Q80UT7|Q80UT7_MOUSE	152.3	25	6	6	6	30474	Rpl7a protein (Fragment) OS=Mus musculus OX=10090 GN=Rpl7a PE=2 SV=1
tr|A0A0R4IZX5|A0A0R4IZX5_MOUSE	152.28	9	9	9	11	137175	Neurocan core protein OS=Mus musculus OX=10090 GN=Ncan PE=1 SV=1
P55066|NCAN_MOUSE	152.28	9	9	9	11	137200	Neurocan core protein OS=Mus musculus OX=10090 GN=Ncan PE=1 SV=1
Q9Z0S1|BPNT1_MOUSE	152.02	19	4	4	7	33196	3'(2') 5'-bisphosphate nucleotidase 1 OS=Mus musculus OX=10090 GN=Bpnt1 PE=1 SV=2
tr|Q3UBN8|Q3UBN8_MOUSE	152.02	19	4	4	7	33212	Uncharacterized protein OS=Mus musculus OX=10090 GN=Bpnt1 PE=2 SV=1
tr|Q5ICG5|Q5ICG5_MOUSE	151.96	10	5	5	7	77970	Long chain acyl-CoA synthetase 6 isoform 3 OS=Mus musculus OX=10090 GN=Acsl6 PE=1 SV=1
tr|Q8R1X1|Q8R1X1_MOUSE	151.96	10	5	5	7	80738	Acyl-CoA synthetase long-chain family member 6 OS=Mus musculus OX=10090 GN=Acsl6 PE=1 SV=2
tr|Q14BH8|Q14BH8_MOUSE	151.82	11	9	9	9	122705	Cacna2d1 protein OS=Mus musculus OX=10090 GN=Cacna2d1 PE=2 SV=1
tr|E9Q1X8|E9Q1X8_MOUSE	151.82	11	9	9	9	123206	Voltage-dependent calcium channel subunit alpha-2/delta-1 OS=Mus musculus OX=10090 GN=Cacna2d1 PE=1 SV=2
O08532|CA2D1_MOUSE	151.82	11	9	9	9	124630	Voltage-dependent calcium channel subunit alpha-2/delta-1 OS=Mus musculus OX=10090 GN=Cacna2d1 PE=1 SV=1
Q9D6J6|NDUV2_MOUSE	151.79	29	7	7	8	27285	NADH dehydrogenase [ubiquinone] flavoprotein 2 mitochondrial OS=Mus musculus OX=10090 GN=Ndufv2 PE=1 SV=2
tr|A0A0J9YU62|A0A0J9YU62_MOUSE	151.78	20	8	7	12	46527	C-terminal-binding protein 1 OS=Mus musculus OX=10090 GN=Ctbp1 PE=1 SV=1
O88712|CTBP1_MOUSE	151.78	20	8	7	12	47745	C-terminal-binding protein 1 OS=Mus musculus OX=10090 GN=Ctbp1 PE=1 SV=2
tr|A0A0J9YUM4|A0A0J9YUM4_MOUSE	151.78	26	8	7	12	37007	C-terminal-binding protein 1 OS=Mus musculus OX=10090 GN=Ctbp1 PE=1 SV=1
tr|Q3U6K9|Q3U6K9_MOUSE	151.76	18	6	6	7	40176	Phosphoserine aminotransferase OS=Mus musculus OX=10090 GN=Psat1 PE=1 SV=1
tr|Q543K5|Q543K5_MOUSE	151.76	18	6	6	7	40473	Phosphoserine aminotransferase OS=Mus musculus OX=10090 GN=Psat1 PE=1 SV=1
tr|Q3ULZ3|Q3ULZ3_MOUSE	151.76	18	6	6	7	40446	Phosphoserine aminotransferase OS=Mus musculus OX=10090 GN=Psat1 PE=2 SV=1
Q99K85|SERC_MOUSE	151.76	18	6	6	7	40473	Phosphoserine aminotransferase OS=Mus musculus OX=10090 GN=Psat1 PE=1 SV=1
tr|Q8BTJ1|Q8BTJ1_MOUSE	151.76	18	6	6	7	40474	Phosphoserine aminotransferase OS=Mus musculus OX=10090 GN=Psat1 PE=2 SV=1
tr|A0A1D5RLS1|A0A1D5RLS1_MOUSE	151.65	12	5	5	7	66205	Epidermal growth factor receptor substrate 15-like 1 OS=Mus musculus OX=10090 GN=Eps15l1 PE=1 SV=1
Q60902|EP15R_MOUSE	151.65	8	5	5	7	99309	Epidermal growth factor receptor substrate 15-like 1 OS=Mus musculus OX=10090 GN=Eps15l1 PE=1 SV=3
tr|B2CY77|B2CY77_MOUSE	151.45	21	4	4	9	32850	Laminin receptor (Fragment) OS=Mus musculus OX=10090 GN=Rpsa PE=2 SV=1
P14206|RSSA_MOUSE	151.45	21	4	4	9	32838	40S ribosomal protein SA OS=Mus musculus OX=10090 GN=Rpsa PE=1 SV=4
tr|E9Q7D8|E9Q7D8_MOUSE	151.45	26	4	1	19	24117	Poly(rC)-binding protein 3 OS=Mus musculus OX=10090 GN=Pcbp3 PE=1 SV=1
tr|Q8CFQ6|Q8CFQ6_MOUSE	151.45	23	4	1	19	26494	Pcbp3 protein OS=Mus musculus OX=10090 GN=Pcbp3 PE=2 SV=1
P57722|PCBP3_MOUSE	151.45	16	4	1	19	39294	Poly(rC)-binding protein 3 OS=Mus musculus OX=10090 GN=Pcbp3 PE=1 SV=3
Q9QUP5|HPLN1_MOUSE	151.13	25	8	7	9	40478	Hyaluronan and proteoglycan link protein 1 OS=Mus musculus OX=10090 GN=Hapln1 PE=1 SV=1
Q8R326|PSPC1_MOUSE	150.95	24	8	8	10	58758	Paraspeckle component 1 OS=Mus musculus OX=10090 GN=Pspc1 PE=1 SV=1
tr|Q91YK6|Q91YK6_MOUSE	150.91	32	7	7	8	16940	Rpl23a protein (Fragment) OS=Mus musculus OX=10090 GN=Rpl23a PE=2 SV=1
tr|Q4V9X9|Q4V9X9_MOUSE	150.91	31	7	7	8	17564	Rpl23a protein (Fragment) OS=Mus musculus OX=10090 GN=Rpl23a PE=2 SV=1
tr|Q5M9M5|Q5M9M5_MOUSE	150.91	31	7	7	8	17695	MCG10806 OS=Mus musculus OX=10090 GN=Rpl23a PE=1 SV=1
P62751|RL23A_MOUSE	150.91	31	7	7	8	17695	60S ribosomal protein L23a OS=Mus musculus OX=10090 GN=Rpl23a PE=1 SV=1
tr|W6PPR4|W6PPR4_MOUSE	150.69	2	7	3	9	473787	480-kDa ankyrinG OS=Mus musculus OX=10090 GN=Ank3 PE=4 SV=1
tr|W6PPA1|W6PPA1_MOUSE	150.69	3	7	3	9	284661	270-kDa ankyrinG OS=Mus musculus OX=10090 GN=Ank3 PE=4 SV=1
tr|S4R2K9|S4R2K9_MOUSE	150.69	3	7	3	9	284642	Ankyrin-3 (Fragment) OS=Mus musculus OX=10090 GN=Ank3 PE=1 SV=1
tr|Q5RKP0|Q5RKP0_MOUSE	150.67	15	5	5	8	42522	Vat1 protein (Fragment) OS=Mus musculus OX=10090 GN=Vat1 PE=2 SV=1
tr|Q3TXD3|Q3TXD3_MOUSE	150.67	15	5	5	8	43125	Uncharacterized protein OS=Mus musculus OX=10090 GN=Vat1 PE=2 SV=1
tr|Q499X4|Q499X4_MOUSE	150.67	15	5	5	8	43097	Vesicle amine transport protein 1 homolog (T californica) OS=Mus musculus OX=10090 GN=Vat1 PE=1 SV=1
Q62465|VAT1_MOUSE	150.67	15	5	5	8	43097	Synaptic vesicle membrane protein VAT-1 homolog OS=Mus musculus OX=10090 GN=Vat1 PE=1 SV=3
tr|Q3U331|Q3U331_MOUSE	150.67	15	5	5	8	43025	Uncharacterized protein OS=Mus musculus OX=10090 GN=Vat1 PE=2 SV=1
tr|A0A0J9YUZ4|A0A0J9YUZ4_MOUSE	150.67	30	6	6	10	24234	High mobility group protein B1 (Fragment) OS=Mus musculus OX=10090 GN=Hmgb1 PE=1 SV=1
tr|Q8C7C4|Q8C7C4_MOUSE	150.67	36	6	6	10	20303	Uncharacterized protein (Fragment) OS=Mus musculus OX=10090 PE=2 SV=1
tr|Q8BNM0|Q8BNM0_MOUSE	150.67	35	6	6	10	20648	Uncharacterized protein (Fragment) OS=Mus musculus OX=10090 PE=2 SV=1
P63158|HMGB1_MOUSE	150.67	30	6	6	10	24894	High mobility group protein B1 OS=Mus musculus OX=10090 GN=Hmgb1 PE=1 SV=2
tr|Q497Z6|Q497Z6_MOUSE	150.67	30	6	6	10	24908	High mobility group box 1 OS=Mus musculus OX=10090 GN=Hmgb1 PE=2 SV=1
tr|Q3UBK2|Q3UBK2_MOUSE	150.67	30	6	6	10	24922	Uncharacterized protein OS=Mus musculus OX=10090 PE=2 SV=1
tr|Q58EV5|Q58EV5_MOUSE	150.67	30	6	6	10	24894	High mobility group box 1 OS=Mus musculus OX=10090 GN=Hmgb1 PE=1 SV=1
tr|Q6P202|Q6P202_MOUSE	150.67	30	6	6	10	24920	Hmgb1 protein OS=Mus musculus OX=10090 PE=2 SV=1
tr|Q8BQ02|Q8BQ02_MOUSE	150.67	30	6	6	10	24914	Uncharacterized protein OS=Mus musculus OX=10090 PE=2 SV=1
tr|Q5DTG0|Q5DTG0_MOUSE	150.46	10	9	9	12	134677	Phospholipid-transporting ATPase (Fragment) OS=Mus musculus OX=10090 GN=Atp8a1 PE=2 SV=1
tr|A1L332|A1L332_MOUSE	150.46	10	9	9	12	131179	Phospholipid-transporting ATPase OS=Mus musculus OX=10090 GN=Atp8a1 PE=2 SV=1
P70704|AT8A1_MOUSE	150.46	10	9	9	12	131413	Phospholipid-transporting ATPase IA OS=Mus musculus OX=10090 GN=Atp8a1 PE=1 SV=2
tr|A0A0M3HEP7|A0A0M3HEP7_MOUSE	150.46	10	9	9	12	131508	Phospholipid-transporting ATPase OS=Mus musculus OX=10090 GN=Atp8a1 PE=1 SV=1
tr|Q3TEU8|Q3TEU8_MOUSE	150.46	17	7	7	8	53108	Coronin OS=Mus musculus OX=10090 GN=Coro1c PE=2 SV=1
tr|Q5PPQ7|Q5PPQ7_MOUSE	150.46	17	7	7	8	53093	Coronin OS=Mus musculus OX=10090 GN=Coro1c PE=2 SV=1
Q9WUM4|COR1C_MOUSE	150.46	17	7	7	8	53121	Coronin-1C OS=Mus musculus OX=10090 GN=Coro1c PE=1 SV=2
tr|Q3TF74|Q3TF74_MOUSE	150.46	17	7	7	8	53087	Coronin OS=Mus musculus OX=10090 GN=Coro1c PE=2 SV=1
tr|D3Z4J3|D3Z4J3_MOUSE	150.42	6	8	8	8	215523	Unconventional myosin-Va OS=Mus musculus OX=10090 GN=Myo5a PE=1 SV=1
tr|D3YZ62|D3YZ62_MOUSE	150.42	6	8	8	8	212334	Unconventional myosin-Va OS=Mus musculus OX=10090 GN=Myo5a PE=1 SV=1
Q99104|MYO5A_MOUSE	150.42	6	8	8	8	215536	Unconventional myosin-Va OS=Mus musculus OX=10090 GN=Myo5a PE=1 SV=2
tr|Q545F8|Q545F8_MOUSE	150.11	26	6	6	10	27504	40S ribosomal protein S4 OS=Mus musculus OX=10090 GN=Rps4x PE=2 SV=1
P62702|RS4X_MOUSE	150.11	24	6	6	10	29598	40S ribosomal protein S4 X isoform OS=Mus musculus OX=10090 GN=Rps4x PE=1 SV=2
tr|Q545X8|Q545X8_MOUSE	150.11	24	6	6	10	29598	40S ribosomal protein S4 OS=Mus musculus OX=10090 GN=Rps4x PE=1 SV=1
tr|Q3UXQ6|Q3UXQ6_MOUSE	150.11	24	6	6	10	29564	40S ribosomal protein S4 OS=Mus musculus OX=10090 GN=Rps4x PE=2 SV=1
tr|Q8BVQ9|Q8BVQ9_MOUSE	150.11	17	6	6	8	52867	26S proteasome regulatory subunit 7 OS=Mus musculus OX=10090 GN=Psmc2 PE=1 SV=1
P46471|PRS7_MOUSE	150.11	19	6	6	8	48648	26S proteasome regulatory subunit 7 OS=Mus musculus OX=10090 GN=Psmc2 PE=1 SV=5
tr|Q3UIH5|Q3UIH5_MOUSE	150.11	19	6	6	8	48678	Uncharacterized protein OS=Mus musculus OX=10090 GN=Psmc2 PE=2 SV=1
tr|Q3U5V3|Q3U5V3_MOUSE	150.11	19	6	6	8	48685	Uncharacterized protein OS=Mus musculus OX=10090 GN=Psmc2 PE=2 SV=1
tr|Q3UL48|Q3UL48_MOUSE	150.07	14	7	3	11	69381	Uncharacterized protein OS=Mus musculus OX=10090 GN=Ezr PE=2 SV=1
P26040|EZRI_MOUSE	150.07	14	7	3	11	69407	Ezrin OS=Mus musculus OX=10090 GN=Ezr PE=1 SV=3
tr|Q4KML7|Q4KML7_MOUSE	150.07	14	7	3	11	69407	Ezrin OS=Mus musculus OX=10090 GN=Ezr PE=1 SV=1
tr|Q3TCP5|Q3TCP5_MOUSE	150.07	14	7	3	11	69406	Uncharacterized protein OS=Mus musculus OX=10090 GN=Ezr PE=2 SV=1
tr|Q3UXR4|Q3UXR4_MOUSE	150.07	14	7	3	11	69393	Uncharacterized protein OS=Mus musculus OX=10090 GN=Ezr PE=2 SV=1
tr|Q8CBU4|Q8CBU4_MOUSE	150.07	20	7	3	11	50274	Uncharacterized protein (Fragment) OS=Mus musculus OX=10090 GN=Ezr PE=2 SV=1
tr|A2AFG7|A2AFG7_MOUSE	150.04	5	5	5	7	139822	Neural cell adhesion molecule L1 OS=Mus musculus OX=10090 GN=L1cam PE=1 SV=1
tr|A2AFG8|A2AFG8_MOUSE	150.04	5	5	5	7	140431	Neural cell adhesion molecule L1 OS=Mus musculus OX=10090 GN=L1cam PE=1 SV=1
tr|Q6PGJ3|Q6PGJ3_MOUSE	150.04	5	5	5	7	140916	L1 cell adhesion molecule OS=Mus musculus OX=10090 GN=L1cam PE=1 SV=1
P62141|PP1B_MOUSE	149.77	21	5	2	6	37187	Serine/threonine-protein phosphatase PP1-beta catalytic subunit OS=Mus musculus OX=10090 GN=Ppp1cb PE=1 SV=3
P52760|RIDA_MOUSE	149.74	52	5	5	6	14255	2-iminobutanoate/2-iminopropanoate deaminase OS=Mus musculus OX=10090 GN=Rida PE=1 SV=3
O54991|CNTP1_MOUSE	149.65	5	6	6	6	156311	Contactin-associated protein 1 OS=Mus musculus OX=10090 GN=Cntnap1 PE=1 SV=2
Q8K183|PDXK_MOUSE	149.57	23	6	6	9	35015	Pyridoxal kinase OS=Mus musculus OX=10090 GN=Pdxk PE=1 SV=1
Q9CZD3|GARS_MOUSE	149.21	11	6	6	6	81878	Glycine--tRNA ligase OS=Mus musculus OX=10090 GN=Gars PE=1 SV=1
Q8BHZ0|FA49A_MOUSE	149.19	27	7	4	9	37343	Protein FAM49A OS=Mus musculus OX=10090 GN=Fam49a PE=1 SV=1
tr|Q3U741|Q3U741_MOUSE	149.03	12	6	4	8	72585	DEAD (Asp-Glu-Ala-Asp) box polypeptide 17 isoform CRA_a OS=Mus musculus OX=10090 GN=Ddx17 PE=1 SV=1
Q501J6|DDX17_MOUSE	149.03	12	6	4	8	72400	Probable ATP-dependent RNA helicase DDX17 OS=Mus musculus OX=10090 GN=Ddx17 PE=1 SV=1
tr|F8WJK8|F8WJK8_MOUSE	148.87	17	6	6	6	40539	Hsc70-interacting protein OS=Mus musculus OX=10090 GN=St13 PE=1 SV=1
tr|Q3U8D2|Q3U8D2_MOUSE	148.87	17	6	6	6	41557	Uncharacterized protein OS=Mus musculus OX=10090 GN=St13 PE=2 SV=1
tr|Q3U9V1|Q3U9V1_MOUSE	148.87	17	6	6	6	41655	Uncharacterized protein OS=Mus musculus OX=10090 GN=St13 PE=2 SV=1
tr|Q3U3N7|Q3U3N7_MOUSE	148.87	17	6	6	6	41698	Uncharacterized protein OS=Mus musculus OX=10090 GN=St13 PE=2 SV=1
Q99L47|F10A1_MOUSE	148.87	17	6	6	6	41656	Hsc70-interacting protein OS=Mus musculus OX=10090 GN=St13 PE=1 SV=1
tr|B2RQH0|B2RQH0_MOUSE	148.84	4	5	5	12	114454	Desmoglein 1 beta OS=Mus musculus OX=10090 GN=Dsg1b PE=2 SV=1
Q7TSF1|DSG1B_MOUSE	148.84	4	5	5	12	114454	Desmoglein-1-beta OS=Mus musculus OX=10090 GN=Dsg1b PE=1 SV=1
Q61495|DSG1A_MOUSE	148.84	4	5	5	12	114597	Desmoglein-1-alpha OS=Mus musculus OX=10090 GN=Dsg1a PE=2 SV=2
tr|Q3U8Y7|Q3U8Y7_MOUSE	148.81	23	7	7	7	47338	Uncharacterized protein OS=Mus musculus OX=10090 GN=Psmc3 PE=2 SV=1
O88685|PRS6A_MOUSE	148.81	22	7	7	7	49549	26S proteasome regulatory subunit 6A OS=Mus musculus OX=10090 GN=Psmc3 PE=1 SV=2
tr|Q3TKC2|Q3TKC2_MOUSE	148.81	22	7	7	7	49550	Uncharacterized protein OS=Mus musculus OX=10090 GN=Psmc3 PE=2 SV=1
tr|A0A087WPH7|A0A087WPH7_MOUSE	148.81	32	7	7	7	34020	26S proteasome regulatory subunit 6A (Fragment) OS=Mus musculus OX=10090 GN=Psmc3 PE=1 SV=6
tr|Q3UD94|Q3UD94_MOUSE	148.81	28	7	7	7	39145	Uncharacterized protein (Fragment) OS=Mus musculus OX=10090 GN=Psmc3 PE=2 SV=1
tr|B7ZCF1|B7ZCF1_MOUSE	148.81	22	7	7	7	50396	26S proteasome regulatory subunit 6A OS=Mus musculus OX=10090 GN=Psmc3 PE=1 SV=1
P43275|H11_MOUSE	148.56	22	7	2	10	21785	Histone H1.1 OS=Mus musculus OX=10090 GN=Hist1h1a PE=1 SV=2
Q9R0Y5|KAD1_MOUSE	148.48	30	5	5	6	21540	Adenylate kinase isoenzyme 1 OS=Mus musculus OX=10090 GN=Ak1 PE=1 SV=1
tr|Q3TT11|Q3TT11_MOUSE	148.37	13	7	7	9	79491	Uncharacterized protein OS=Mus musculus OX=10090 GN=Hsd17b4 PE=2 SV=1
tr|Q3UHW2|Q3UHW2_MOUSE	148.37	13	7	7	9	79424	Uncharacterized protein OS=Mus musculus OX=10090 GN=Hsd17b4 PE=2 SV=1
P51660|DHB4_MOUSE	148.37	13	7	7	9	79482	Peroxisomal multifunctional enzyme type 2 OS=Mus musculus OX=10090 GN=Hsd17b4 PE=1 SV=3
tr|Q3U8W0|Q3U8W0_MOUSE	148.29	21	5	2	6	37526	Uncharacterized protein OS=Mus musculus OX=10090 GN=Ppp1ca PE=2 SV=1
P62137|PP1A_MOUSE	148.29	21	5	2	6	37540	Serine/threonine-protein phosphatase PP1-alpha catalytic subunit OS=Mus musculus OX=10090 GN=Ppp1ca PE=1 SV=1
tr|Q3TW51|Q3TW51_MOUSE	148.27	14	8	8	11	102030	Uncharacterized protein OS=Mus musculus OX=10090 GN=Snd1 PE=2 SV=1
Q78PY7|SND1_MOUSE	148.27	14	8	8	11	102088	Staphylococcal nuclease domain-containing protein 1 OS=Mus musculus OX=10090 GN=Snd1 PE=1 SV=1
tr|Q3UZI3|Q3UZI3_MOUSE	148.27	14	8	8	11	102087	Uncharacterized protein OS=Mus musculus OX=10090 GN=Snd1 PE=2 SV=1
tr|Q58EV2|Q58EV2_MOUSE	148.25	28	6	6	7	23022	Apoa1 protein OS=Mus musculus OX=10090 GN=Apoa1 PE=2 SV=1
tr|Q3V2G1|Q3V2G1_MOUSE	148.25	21	6	6	7	30685	Uncharacterized protein OS=Mus musculus OX=10090 GN=Apoa1 PE=2 SV=1
Q00623|APOA1_MOUSE	148.25	21	6	6	7	30616	Apolipoprotein A-I OS=Mus musculus OX=10090 GN=Apoa1 PE=1 SV=2
Q5DQR4|STB5L_MOUSE	148.16	7	5	5	5	131844	Syntaxin-binding protein 5-like OS=Mus musculus OX=10090 GN=Stxbp5l PE=1 SV=1
tr|Q3UWT6|Q3UWT6_MOUSE	147.92	28	4	4	7	27510	Proteasome subunit alpha type OS=Mus musculus OX=10090 GN=Psma2 PE=2 SV=1
P49722|PSA2_MOUSE	147.92	29	4	4	7	25927	Proteasome subunit alpha type-2 OS=Mus musculus OX=10090 GN=Psma2 PE=1 SV=3
tr|Q5SW18|Q5SW18_MOUSE	147.9	21	6	6	10	46670	Platelet-activating factor acetylhydrolase IB subunit alpha OS=Mus musculus OX=10090 GN=Pafah1b1 PE=2 SV=1
tr|Q3TIK0|Q3TIK0_MOUSE	147.9	21	6	6	10	46806	Platelet-activating factor acetylhydrolase IB subunit alpha OS=Mus musculus OX=10090 GN=Pafah1b1 PE=2 SV=1
tr|Q3UGR6|Q3UGR6_MOUSE	147.9	21	6	6	10	46742	Platelet-activating factor acetylhydrolase IB subunit alpha OS=Mus musculus OX=10090 GN=Pafah1b1 PE=2 SV=1
tr|Q3TJG1|Q3TJG1_MOUSE	147.9	21	6	6	10	46654	Platelet-activating factor acetylhydrolase IB subunit alpha OS=Mus musculus OX=10090 GN=Pafah1b1 PE=2 SV=1
P63005|LIS1_MOUSE	147.9	21	6	6	10	46670	Platelet-activating factor acetylhydrolase IB subunit alpha OS=Mus musculus OX=10090 GN=Pafah1b1 PE=1 SV=2
Q6R0H7|GNAS1_MOUSE	147.81	5	5	3	9	121505	Guanine nucleotide-binding protein G(s) subunit alpha isoforms XLas OS=Mus musculus OX=10090 GN=Gnas PE=1 SV=1
tr|Z4YKV1|Z4YKV1_MOUSE	147.81	15	5	3	9	44178	Guanine nucleotide-binding protein G(s) subunit alpha isoforms short OS=Mus musculus OX=10090 GN=Gnas PE=1 SV=1
P63094|GNAS2_MOUSE	147.81	15	5	3	9	45664	Guanine nucleotide-binding protein G(s) subunit alpha isoforms short OS=Mus musculus OX=10090 GN=Gnas PE=1 SV=1
tr|E9PV22|E9PV22_MOUSE	147.72	12	5	5	7	65904	Leucine-rich repeat-containing protein 47 OS=Mus musculus OX=10090 GN=Lrrc47 PE=1 SV=1
Q505F5|LRC47_MOUSE	147.72	12	5	5	7	63590	Leucine-rich repeat-containing protein 47 OS=Mus musculus OX=10090 GN=Lrrc47 PE=1 SV=1
tr|B1AX98|B1AX98_MOUSE	147.72	12	5	5	7	63590	Leucine rich repeat containing 47 OS=Mus musculus OX=10090 GN=Lrrc47 PE=1 SV=1
tr|D3Z3G6|D3Z3G6_MOUSE	147.63	23	8	2	14	42402	Mitogen-activated protein kinase OS=Mus musculus OX=10090 GN=Mapk3 PE=1 SV=1
Q63844|MK03_MOUSE	147.63	23	8	2	14	43067	Mitogen-activated protein kinase 3 OS=Mus musculus OX=10090 GN=Mapk3 PE=1 SV=5
tr|A0A0U1RPX4|A0A0U1RPX4_MOUSE	147.63	26	8	2	14	38122	Mitogen-activated protein kinase (Fragment) OS=Mus musculus OX=10090 GN=Mapk3 PE=1 SV=1
tr|Q3UIJ2|Q3UIJ2_MOUSE	147.49	13	4	4	6	51106	Uncharacterized protein OS=Mus musculus OX=10090 GN=Eif2s3x PE=2 SV=1
tr|Q3TML6|Q3TML6_MOUSE	147.49	13	4	4	6	51066	Eukaryotic translation initiation factor 2 subunit 3 structural gene X-linked OS=Mus musculus OX=10090 GN=Eif2s3x PE=1 SV=1
Q9Z0N1|IF2G_MOUSE	147.49	13	4	4	6	51066	Eukaryotic translation initiation factor 2 subunit 3 X-linked OS=Mus musculus OX=10090 GN=Eif2s3x PE=1 SV=2
tr|Q3UDF8|Q3UDF8_MOUSE	147.49	14	4	4	6	48108	Uncharacterized protein OS=Mus musculus OX=10090 GN=Eif2s3x PE=2 SV=1
tr|G5E884|G5E884_MOUSE	147.38	22	8	4	9	60608	Non-specific serine/threonine protein kinase OS=Mus musculus OX=10090 GN=Pak1 PE=1 SV=1
O88643|PAK1_MOUSE	147.38	22	8	4	9	60737	Serine/threonine-protein kinase PAK 1 OS=Mus musculus OX=10090 GN=Pak1 PE=1 SV=1
tr|Q3UF82|Q3UF82_MOUSE	147.2	23	8	2	11	40653	Mitogen-activated protein kinase OS=Mus musculus OX=10090 GN=Mapk1 PE=2 SV=1
P63085|MK01_MOUSE	147.2	23	8	2	11	41276	Mitogen-activated protein kinase 1 OS=Mus musculus OX=10090 GN=Mapk1 PE=1 SV=3
Q3U0V1|FUBP2_MOUSE	147.15	17	7	7	11	76776	Far upstream element-binding protein 2 OS=Mus musculus OX=10090 GN=Khsrp PE=1 SV=2
tr|Q14AI7|Q14AI7_MOUSE	147.09	23	7	7	7	46285	COP9 (Constitutive photomorphogenic) homolog subunit 4 (Arabidopsis thaliana) OS=Mus musculus OX=10090 GN=Cops4 PE=1 SV=1
O88544|CSN4_MOUSE	147.09	23	7	7	7	46285	COP9 signalosome complex subunit 4 OS=Mus musculus OX=10090 GN=Cops4 PE=1 SV=1
Q61411|RASH_MOUSE	147.02	33	6	1	8	21298	GTPase HRas OS=Mus musculus OX=10090 GN=Hras PE=1 SV=2
Q9CQA3|SDHB_MOUSE	146.89	43	10	10	11	31814	Succinate dehydrogenase [ubiquinone] iron-sulfur subunit mitochondrial OS=Mus musculus OX=10090 GN=Sdhb PE=1 SV=1
tr|Q0QEZ4|Q0QEZ4_MOUSE	146.89	51	10	10	11	27208	Succinate dehydrogenase [ubiquinone] iron-sulfur subunit mitochondrial (Fragment) OS=Mus musculus OX=10090 GN=Sdhb PE=2 SV=1
tr|Q3TE45|Q3TE45_MOUSE	146.89	43	10	10	11	31818	Succinate dehydrogenase [ubiquinone] iron-sulfur subunit mitochondrial OS=Mus musculus OX=10090 GN=Sdhb PE=2 SV=1
tr|Q3TD08|Q3TD08_MOUSE	146.87	16	4	4	5	43023	Uncharacterized protein OS=Mus musculus OX=10090 GN=Ndrg1 PE=2 SV=1
tr|Q3TSR4|Q3TSR4_MOUSE	146.87	16	4	4	5	42837	Uncharacterized protein OS=Mus musculus OX=10090 GN=Ndrg1 PE=2 SV=1
Q62433|NDRG1_MOUSE	146.87	16	4	4	5	43009	Protein NDRG1 OS=Mus musculus OX=10090 GN=Ndrg1 PE=1 SV=1
tr|Q545R3|Q545R3_MOUSE	146.87	16	4	4	5	43009	N-myc downstream regulated gene 1 OS=Mus musculus OX=10090 GN=Ndrg1 PE=1 SV=1
tr|B7ZWC0|B7ZWC0_MOUSE	146.87	16	4	4	5	42999	N-myc downstream regulated gene 1 OS=Mus musculus OX=10090 GN=Ndrg1 PE=2 SV=1
tr|Q5M8R8|Q5M8R8_MOUSE	146.79	24	4	4	6	34216	60S acidic ribosomal protein P0 OS=Mus musculus OX=10090 GN=Rplp0 PE=2 SV=1
P14869|RLA0_MOUSE	146.79	24	4	4	6	34216	60S acidic ribosomal protein P0 OS=Mus musculus OX=10090 GN=Rplp0 PE=1 SV=3
tr|Q5FWB6|Q5FWB6_MOUSE	146.79	24	4	4	6	34186	60S acidic ribosomal protein P0 OS=Mus musculus OX=10090 GN=Rplp0 PE=2 SV=1
tr|Q3TMI0|Q3TMI0_MOUSE	146.66	22	8	8	12	48544	Uncharacterized protein OS=Mus musculus OX=10090 GN=Abi1 PE=2 SV=1
tr|Q3TPY5|Q3TPY5_MOUSE	146.66	22	8	8	12	48512	Uncharacterized protein OS=Mus musculus OX=10090 GN=Abi1 PE=2 SV=1
tr|Q6AXD3|Q6AXD3_MOUSE	146.66	22	8	8	12	48940	Abi1 protein OS=Mus musculus OX=10090 GN=Abi1 PE=2 SV=1
tr|B7ZCU4|B7ZCU4_MOUSE	146.66	22	8	8	12	49139	Abl interactor 1 OS=Mus musculus OX=10090 GN=Abi1 PE=1 SV=1
tr|B7ZCU3|B7ZCU3_MOUSE	146.66	22	8	8	12	49210	Abl interactor 1 OS=Mus musculus OX=10090 GN=Abi1 PE=1 SV=1
tr|Q3TJR5|Q3TJR5_MOUSE	146.66	21	8	8	12	51590	Abl-interactor 1 isoform CRA_a OS=Mus musculus OX=10090 GN=Abi1 PE=2 SV=1
tr|Q3TJ64|Q3TJ64_MOUSE	146.66	21	8	8	12	51661	Uncharacterized protein OS=Mus musculus OX=10090 GN=Abi1 PE=2 SV=1
tr|B7ZCU0|B7ZCU0_MOUSE	146.66	20	8	8	12	52217	Abl interactor 1 OS=Mus musculus OX=10090 GN=Abi1 PE=1 SV=1
tr|J3QNK8|J3QNK8_MOUSE	146.66	20	8	8	12	52346	Abl interactor 1 OS=Mus musculus OX=10090 GN=Abi1 PE=1 SV=1
Q8CBW3|ABI1_MOUSE	146.66	20	8	8	12	52288	Abl interactor 1 OS=Mus musculus OX=10090 GN=Abi1 PE=1 SV=3
tr|B7ZCU2|B7ZCU2_MOUSE	146.66	25	8	8	12	43174	Abl interactor 1 OS=Mus musculus OX=10090 GN=Abi1 PE=1 SV=1
tr|B7ZCU5|B7ZCU5_MOUSE	146.66	23	8	8	12	46252	Abl interactor 1 OS=Mus musculus OX=10090 GN=Abi1 PE=1 SV=1
tr|Q3TF87|Q3TF87_MOUSE	146.47	17	8	8	10	57103	Uncharacterized protein OS=Mus musculus OX=10090 GN=Dars PE=2 SV=1
tr|Q3UJQ3|Q3UJQ3_MOUSE	146.47	17	8	8	10	57145	Uncharacterized protein OS=Mus musculus OX=10090 GN=Dars PE=2 SV=1
Q922B2|SYDC_MOUSE	146.47	17	8	8	10	57147	Aspartate--tRNA ligase cytoplasmic OS=Mus musculus OX=10090 GN=Dars PE=1 SV=2
tr|Q3TMC5|Q3TMC5_MOUSE	146.47	17	8	8	10	57181	Uncharacterized protein OS=Mus musculus OX=10090 GN=Dars PE=2 SV=1
Q8VEK3|HNRPU_MOUSE	146.34	9	7	7	9	87918	Heterogeneous nuclear ribonucleoprotein U OS=Mus musculus OX=10090 GN=Hnrnpu PE=1 SV=1
tr|Q3ULH5|Q3ULH5_MOUSE	146.34	9	7	7	9	87846	Uncharacterized protein OS=Mus musculus OX=10090 GN=Hnrnpu PE=2 SV=1
tr|Q3TVV6|Q3TVV6_MOUSE	146.34	9	7	7	9	87946	Uncharacterized protein OS=Mus musculus OX=10090 GN=Hnrnpu PE=2 SV=1
tr|Q8C290|Q8C290_MOUSE	146.34	9	7	7	9	87978	Uncharacterized protein OS=Mus musculus OX=10090 GN=Hnrnpu PE=2 SV=1
tr|Q3TXW2|Q3TXW2_MOUSE	146.34	9	7	7	9	88017	Uncharacterized protein OS=Mus musculus OX=10090 GN=Hnrnpu PE=2 SV=1
tr|Q3TWN5|Q3TWN5_MOUSE	146.34	9	7	7	9	87920	Uncharacterized protein OS=Mus musculus OX=10090 GN=Hnrnpu PE=2 SV=1
Q6WVG3|KCD12_MOUSE	146.33	29	7	6	11	35892	BTB/POZ domain-containing protein KCTD12 OS=Mus musculus OX=10090 GN=Kctd12 PE=1 SV=1
tr|A0A0R4J2B2|A0A0R4J2B2_MOUSE	146.33	29	7	6	11	35888	BTB/POZ domain-containing protein KCTD12 OS=Mus musculus OX=10090 GN=Kctd12 PE=1 SV=1
Q6PDM2|SRSF1_MOUSE	146.23	24	6	6	7	27745	Serine/arginine-rich splicing factor 1 OS=Mus musculus OX=10090 GN=Srsf1 PE=1 SV=3
tr|H7BX95|H7BX95_MOUSE	146.23	23	6	6	7	28329	Serine/arginine-rich-splicing factor 1 OS=Mus musculus OX=10090 GN=Srsf1 PE=1 SV=1
tr|Q3TWG5|Q3TWG5_MOUSE	146.14	12	6	6	7	56614	Dynein cytoplasmic 1 light intermediate chain 1 OS=Mus musculus OX=10090 GN=Dync1li1 PE=1 SV=1
Q8R1Q8|DC1L1_MOUSE	146.14	12	6	6	7	56614	Cytoplasmic dynein 1 light intermediate chain 1 OS=Mus musculus OX=10090 GN=Dync1li1 PE=1 SV=1
tr|Q9CXX2|Q9CXX2_MOUSE	146.12	29	6	2	10	20121	Uncharacterized protein OS=Mus musculus OX=10090 GN=Vamp1 PE=2 SV=1
tr|A0A0N4SUV3|A0A0N4SUV3_MOUSE	146.12	45	6	2	10	12547	Vesicle-associated membrane protein 1 (Fragment) OS=Mus musculus OX=10090 GN=Vamp1 PE=1 SV=1
Q62442|VAMP1_MOUSE	146.12	44	6	2	10	12890	Vesicle-associated membrane protein 1 OS=Mus musculus OX=10090 GN=Vamp1 PE=1 SV=1
tr|D3YTU0|D3YTU0_MOUSE	146.12	30	6	2	10	18735	Vesicle-associated membrane protein 1 OS=Mus musculus OX=10090 GN=Vamp1 PE=1 SV=1
tr|F7BJK1|F7BJK1_MOUSE	145.99	8	6	1	7	116519	Protocadherin 1 (Fragment) OS=Mus musculus OX=10090 GN=Pcdh1 PE=1 SV=1
P48318|DCE1_MOUSE	145.95	10	4	3	5	66648	Glutamate decarboxylase 1 OS=Mus musculus OX=10090 GN=Gad1 PE=1 SV=2
tr|Q548L6|Q548L6_MOUSE	145.95	10	4	3	5	66648	Glutamate decarboxylase OS=Mus musculus OX=10090 GN=Gad1 PE=1 SV=1
P54823|DDX6_MOUSE	145.92	19	6	6	6	54192	Probable ATP-dependent RNA helicase DDX6 OS=Mus musculus OX=10090 GN=Ddx6 PE=1 SV=1
Q9CWS0|DDAH1_MOUSE	145.83	23	6	6	10	31381	N(G) N(G)-dimethylarginine dimethylaminohydrolase 1 OS=Mus musculus OX=10090 GN=Ddah1 PE=1 SV=3
tr|Q3UH59|Q3UH59_MOUSE	145.81	4	6	5	7	233447	Myosin-10 OS=Mus musculus OX=10090 GN=Myh10 PE=1 SV=1
Q61879|MYH10_MOUSE	145.81	4	6	5	7	228994	Myosin-10 OS=Mus musculus OX=10090 GN=Myh10 PE=1 SV=2
tr|Q5SV64|Q5SV64_MOUSE	145.81	4	6	5	7	232470	Myosin-10 OS=Mus musculus OX=10090 GN=Myh10 PE=1 SV=1
tr|Q80T68|Q80T68_MOUSE	145.81	5	6	5	7	212480	MKIAA3005 protein (Fragment) OS=Mus musculus OX=10090 GN=Myh10 PE=2 SV=1
tr|Q3UK05|Q3UK05_MOUSE	145.7	15	6	5	6	43504	Uncharacterized protein OS=Mus musculus OX=10090 GN=Map2k1 PE=2 SV=1
P31938|MP2K1_MOUSE	145.7	15	6	5	6	43474	Dual specificity mitogen-activated protein kinase kinase 1 OS=Mus musculus OX=10090 GN=Map2k1 PE=1 SV=2
tr|Q9JJE1|Q9JJE1_MOUSE	145.7	15	6	5	6	43375	Brain cDNA clone MNCb-1208 similar to Mus musculus mitogen activated protein kinase kinase 1 (Map2k1) mRNA OS=Mus musculus OX=10090 GN=Map2k1 PE=2 SV=1
tr|Q3U3F4|Q3U3F4_MOUSE	145.7	15	6	5	6	43493	Uncharacterized protein OS=Mus musculus OX=10090 GN=Map2k1 PE=2 SV=1
tr|Q3TMJ8|Q3TMJ8_MOUSE	145.7	15	6	5	6	43474	Mitogen activated protein kinase kinase 1 OS=Mus musculus OX=10090 GN=Map2k1 PE=1 SV=1
P27601|GNA13_MOUSE	145.67	15	5	4	9	44055	Guanine nucleotide-binding protein subunit alpha-13 OS=Mus musculus OX=10090 GN=Gna13 PE=1 SV=1
tr|Q3UE40|Q3UE40_MOUSE	145.67	15	5	4	9	44039	Uncharacterized protein OS=Mus musculus OX=10090 GN=Gna13 PE=2 SV=1
tr|Q9D034|Q9D034_MOUSE	145.67	33	5	4	9	19937	Guanine nucleotide-binding protein subunit alpha-13 OS=Mus musculus OX=10090 GN=Gna13 PE=1 SV=1
tr|A7VJ98|A7VJ98_MOUSE	145.58	37	6	6	8	16722	Glia maturation factor beta OS=Mus musculus OX=10090 GN=Gmfb PE=2 SV=1
Q9CQI3|GMFB_MOUSE	145.58	37	6	6	8	16723	Glia maturation factor beta OS=Mus musculus OX=10090 GN=Gmfb PE=1 SV=3
tr|Q80X87|Q80X87_MOUSE	145.58	36	6	6	8	16824	Glia maturation factor beta OS=Mus musculus OX=10090 GN=Gmfb PE=2 SV=1
tr|A0A2I3BPS1|A0A2I3BPS1_MOUSE	145.58	34	6	6	8	18377	Glia maturation factor beta (Fragment) OS=Mus musculus OX=10090 GN=Gmfb PE=1 SV=1
Q9Z2U0|PSA7_MOUSE	145.54	32	6	6	9	27855	Proteasome subunit alpha type-7 OS=Mus musculus OX=10090 GN=Psma7 PE=1 SV=1
tr|Q542H2|Q542H2_MOUSE	145.54	32	6	6	9	27855	Proteasome subunit alpha type OS=Mus musculus OX=10090 GN=Psma7 PE=1 SV=1
tr|Q3TN31|Q3TN31_MOUSE	145.54	32	6	6	9	27908	Proteasome subunit alpha type OS=Mus musculus OX=10090 GN=Psma7 PE=2 SV=1
tr|Q3UIT9|Q3UIT9_MOUSE	145.54	32	6	6	9	27827	Proteasome subunit alpha type OS=Mus musculus OX=10090 GN=Psma7 PE=2 SV=1
tr|Q5F258|Q5F258_MOUSE	145.46	14	8	8	9	84195	ARF GTPase-activating protein GIT1 OS=Mus musculus OX=10090 GN=Git1 PE=1 SV=1
Q68FF6|GIT1_MOUSE	145.46	14	8	8	9	85300	ARF GTPase-activating protein GIT1 OS=Mus musculus OX=10090 GN=Git1 PE=1 SV=1
tr|E9Q3W4|E9Q3W4_MOUSE	145.17	2	7	6	8	499110	Plectin OS=Mus musculus OX=10090 GN=Plec PE=1 SV=1
tr|Q6S390|Q6S390_MOUSE	145.17	2	7	6	8	506460	Plectin 4 OS=Mus musculus OX=10090 GN=Plec PE=2 SV=1
tr|Q6S388|Q6S388_MOUSE	145.17	2	7	6	8	513766	Plectin 7 OS=Mus musculus OX=10090 GN=Plec PE=2 SV=1
tr|Q6S392|Q6S392_MOUSE	145.17	2	7	6	8	514891	Plectin 3 OS=Mus musculus OX=10090 GN=Plec PE=2 SV=1
tr|Q6S393|Q6S393_MOUSE	145.17	2	7	6	8	516472	Plectin 2 OS=Mus musculus OX=10090 GN=Plec PE=2 SV=1
tr|Q6S387|Q6S387_MOUSE	145.17	2	7	6	8	517333	Plectin 8 OS=Mus musculus OX=10090 GN=Plec PE=2 SV=1
tr|Q6S385|Q6S385_MOUSE	145.17	2	7	6	8	518131	Plectin 10 OS=Mus musculus OX=10090 GN=Plec PE=2 SV=1
Q9QXS1|PLEC_MOUSE	145.17	2	7	6	8	534193	Plectin OS=Mus musculus OX=10090 GN=Plec PE=1 SV=3
Q6PHN9|RAB35_MOUSE	145.13	22	6	4	13	23025	Ras-related protein Rab-35 OS=Mus musculus OX=10090 GN=Rab35 PE=1 SV=1
tr|Q3U0T9|Q3U0T9_MOUSE	145.13	22	6	4	13	23025	RAB35 member RAS oncogene family OS=Mus musculus OX=10090 GN=Rab35 PE=1 SV=1
tr|Q8CFX3|Q8CFX3_MOUSE	145.03	9	6	1	7	112411	Protocadherin 1 OS=Mus musculus OX=10090 GN=Pcdh1 PE=1 SV=1
tr|Q8QZT6|Q8QZT6_MOUSE	145.03	9	6	1	7	104767	Pcdh1 protein (Fragment) OS=Mus musculus OX=10090 GN=Pcdh1 PE=2 SV=1
Q9DB72|BTBDH_MOUSE	144.96	13	4	4	6	52602	BTB/POZ domain-containing protein 17 OS=Mus musculus OX=10090 GN=Btbd17 PE=1 SV=1
tr|A0A0G2JGY9|A0A0G2JGY9_MOUSE	144.37	15	8	8	12	76746	Phospholipid phosphatase-related protein type 4 (Fragment) OS=Mus musculus OX=10090 GN=Plppr4 PE=1 SV=1
Q7TME0|PLPR4_MOUSE	144.37	14	8	8	12	83290	Phospholipid phosphatase-related protein type 4 OS=Mus musculus OX=10090 GN=Plppr4 PE=1 SV=2
tr|F7BX26|F7BX26_MOUSE	144.31	16	5	5	11	54324	Serine/threonine-protein phosphatase (Fragment) OS=Mus musculus OX=10090 GN=Ppp5c PE=1 SV=1
Q60676|PPP5_MOUSE	144.31	15	5	5	11	56877	Serine/threonine-protein phosphatase 5 OS=Mus musculus OX=10090 GN=Ppp5c PE=1 SV=3
tr|Q3TKP3|Q3TKP3_MOUSE	143.51	15	5	5	7	53711	Uncharacterized protein OS=Mus musculus OX=10090 GN=Atxn10 PE=2 SV=1
P28658|ATX10_MOUSE	143.51	15	5	5	7	53707	Ataxin-10 OS=Mus musculus OX=10090 GN=Atxn10 PE=1 SV=2
tr|Q3UG14|Q3UG14_MOUSE	143.47	21	5	5	6	38732	Uncharacterized protein OS=Mus musculus OX=10090 GN=Gnb5 PE=2 SV=1
tr|Q3V331|Q3V331_MOUSE	143.47	21	5	5	6	38766	Uncharacterized protein OS=Mus musculus OX=10090 GN=Gnb5 PE=2 SV=1
tr|Q3UH37|Q3UH37_MOUSE	143.41	23	7	7	7	51220	Uncharacterized protein OS=Mus musculus OX=10090 GN=Nptxr PE=2 SV=1
tr|F7BX42|F7BX42_MOUSE	143.41	22	7	7	7	52318	Neuronal pentraxin receptor OS=Mus musculus OX=10090 GN=Nptxr PE=1 SV=1
tr|E9PZM8|E9PZM8_MOUSE	143.41	22	7	7	7	52336	Neuronal pentraxin receptor OS=Mus musculus OX=10090 GN=Nptxr PE=1 SV=2
tr|Q3UH69|Q3UH69_MOUSE	143.41	20	7	7	7	58465	Uncharacterized protein (Fragment) OS=Mus musculus OX=10090 GN=Nptxr PE=2 SV=1
tr|Q91V55|Q91V55_MOUSE	143.28	27	6	6	11	22876	40S ribosomal protein S5 OS=Mus musculus OX=10090 GN=Rps5 PE=1 SV=1
tr|D3YYM6|D3YYM6_MOUSE	143.28	31	6	6	11	20414	40S ribosomal protein S5 (Fragment) OS=Mus musculus OX=10090 GN=Rps5 PE=1 SV=1
tr|D3Z1S8|D3Z1S8_MOUSE	143.28	30	6	6	11	21080	40S ribosomal protein S5 (Fragment) OS=Mus musculus OX=10090 GN=Rps5 PE=1 SV=1
Q9CYT6|CAP2_MOUSE	143.17	18	7	7	9	52862	Adenylyl cyclase-associated protein 2 OS=Mus musculus OX=10090 GN=Cap2 PE=1 SV=1
tr|Q3UST4|Q3UST4_MOUSE	143.16	17	4	4	5	38253	Uncharacterized protein (Fragment) OS=Mus musculus OX=10090 GN=Nptx1 PE=2 SV=1
Q62443|NPTX1_MOUSE	143.16	14	4	4	5	47117	Neuronal pentraxin-1 OS=Mus musculus OX=10090 GN=Nptx1 PE=1 SV=1
tr|A2ACL9|A2ACL9_MOUSE	143.16	14	4	4	5	47117	Neuronal pentraxin 1 OS=Mus musculus OX=10090 GN=Nptx1 PE=1 SV=1
tr|Q3TWG2|Q3TWG2_MOUSE	143.16	10	5	5	5	58694	Uncharacterized protein OS=Mus musculus OX=10090 GN=Prkcsh PE=2 SV=1
tr|Q3U518|Q3U518_MOUSE	143.16	10	5	5	5	58793	Protein kinase C substrate 80K-H isoform CRA_b OS=Mus musculus OX=10090 GN=Prkcsh PE=2 SV=1
O08795|GLU2B_MOUSE	143.16	10	5	5	5	58793	Glucosidase 2 subunit beta OS=Mus musculus OX=10090 GN=Prkcsh PE=1 SV=1
P01027|CO3_MOUSE	143.14	7	9	9	11	186483	Complement C3 OS=Mus musculus OX=10090 GN=C3 PE=1 SV=3
tr|Q80TQ3|Q80TQ3_MOUSE	143.06	7	6	5	9	112544	MKIAA0845 protein (Fragment) OS=Mus musculus OX=10090 GN=Nefh PE=2 SV=1
P19246|NFH_MOUSE	143.06	7	6	5	9	116994	Neurofilament heavy polypeptide OS=Mus musculus OX=10090 GN=Nefh PE=1 SV=3
E9PUL5|PRRT2_MOUSE	143.01	12	3	3	11	35924	Proline-rich transmembrane protein 2 OS=Mus musculus OX=10090 GN=Prrt2 PE=1 SV=1
Q9CVB6|ARPC2_MOUSE	142.86	19	5	5	6	34357	Actin-related protein 2/3 complex subunit 2 OS=Mus musculus OX=10090 GN=Arpc2 PE=1 SV=3
tr|Q3UA52|Q3UA52_MOUSE	142.86	15	5	5	6	42523	Arp2/3 complex 34 kDa subunit (Fragment) OS=Mus musculus OX=10090 GN=Arpc2 PE=2 SV=1
tr|Q4FZG5|Q4FZG5_MOUSE	142.86	21	5	5	6	31659	Arp2/3 complex 34 kDa subunit (Fragment) OS=Mus musculus OX=10090 GN=Arpc2 PE=2 SV=1
tr|D3YXG6|D3YXG6_MOUSE	142.86	20	5	5	6	32513	Arp2/3 complex 34 kDa subunit OS=Mus musculus OX=10090 GN=Arpc2 PE=1 SV=1
Q61768|KINH_MOUSE	142.81	15	11	7	12	109551	Kinesin-1 heavy chain OS=Mus musculus OX=10090 GN=Kif5b PE=1 SV=3
Q9CQC7|NDUB4_MOUSE	142.8	53	6	6	8	15081	NADH dehydrogenase [ubiquinone] 1 beta subcomplex subunit 4 OS=Mus musculus OX=10090 GN=Ndufb4 PE=1 SV=3
tr|Q4VAE8|Q4VAE8_MOUSE	142.8	53	6	6	8	15315	Ndufb4 protein (Fragment) OS=Mus musculus OX=10090 GN=Ndufb4 PE=2 SV=1
tr|Q8C1V4|Q8C1V4_MOUSE	142.64	10	5	5	7	67798	Lysine--tRNA ligase OS=Mus musculus OX=10090 GN=Kars PE=2 SV=1
tr|Q3TIV6|Q3TIV6_MOUSE	142.64	10	5	5	7	67840	Lysine--tRNA ligase OS=Mus musculus OX=10090 GN=Kars PE=1 SV=1
tr|Q8C292|Q8C292_MOUSE	142.64	10	5	5	7	67884	Lysine--tRNA ligase OS=Mus musculus OX=10090 GN=Kars PE=2 SV=1
Q99MN1|SYK_MOUSE	142.64	10	5	5	7	67840	Lysine--tRNA ligase OS=Mus musculus OX=10090 GN=Kars PE=1 SV=1
tr|Q3TED1|Q3TED1_MOUSE	142.46	10	5	5	8	43604	S-adenosylmethionine synthase OS=Mus musculus OX=10090 GN=Mat2a PE=2 SV=1
Q3THS6|METK2_MOUSE	142.46	10	5	5	8	43689	S-adenosylmethionine synthase isoform type-2 OS=Mus musculus OX=10090 GN=Mat2a PE=1 SV=2
tr|Q99J57|Q99J57_MOUSE	142.46	10	5	5	8	43689	S-adenosylmethionine synthase OS=Mus musculus OX=10090 GN=Mat2a PE=1 SV=1
Q9CWJ9|PUR9_MOUSE	142.3	13	5	5	6	64217	Bifunctional purine biosynthesis protein PURH OS=Mus musculus OX=10090 GN=Atic PE=1 SV=2
tr|Q2UZW7|Q2UZW7_MOUSE	142.29	29	6	2	10	31966	Microtubule-associated protein OS=Mus musculus OX=10090 GN=Mapre3 PE=1 SV=1
Q6PER3|MARE3_MOUSE	142.29	29	6	2	10	31966	Microtubule-associated protein RP/EB family member 3 OS=Mus musculus OX=10090 GN=Mapre3 PE=1 SV=1
P47963|RL13_MOUSE	142.27	22	5	5	6	24305	60S ribosomal protein L13 OS=Mus musculus OX=10090 GN=Rpl13 PE=1 SV=3
tr|G3UZJ2|G3UZJ2_MOUSE	142.16	35	7	1	11	25652	Microtubule-associated protein (Fragment) OS=Mus musculus OX=10090 GN=Map2 PE=1 SV=8
Q9CRD0|OCAD1_MOUSE	142.09	21	3	3	4	27610	OCIA domain-containing protein 1 OS=Mus musculus OX=10090 GN=Ociad1 PE=1 SV=1
tr|Q3UBI6|Q3UBI6_MOUSE	142.02	27	7	7	7	31351	Uncharacterized protein OS=Mus musculus OX=10090 GN=Rpl7 PE=2 SV=1
P14148|RL7_MOUSE	142.02	27	7	7	7	31420	60S ribosomal protein L7 OS=Mus musculus OX=10090 GN=Rpl7 PE=1 SV=2
tr|Q5M9N8|Q5M9N8_MOUSE	142.02	27	7	7	7	31420	Ribosomal protein L7 OS=Mus musculus OX=10090 GN=Rpl7 PE=1 SV=1
tr|Q3TIT3|Q3TIT3_MOUSE	141.94	14	6	5	7	60602	Uncharacterized protein OS=Mus musculus OX=10090 GN=Ehd1 PE=2 SV=1
tr|Q80ZZ0|Q80ZZ0_MOUSE	141.94	14	6	5	7	60603	EH-domain containing 1 OS=Mus musculus OX=10090 GN=Ehd1 PE=1 SV=2
Q9WVK4|EHD1_MOUSE	141.94	14	6	5	7	60603	EH domain-containing protein 1 OS=Mus musculus OX=10090 GN=Ehd1 PE=1 SV=1
tr|Q8K1X5|Q8K1X5_MOUSE	141.94	13	6	5	7	61946	EH-domain containing 1 (Fragment) OS=Mus musculus OX=10090 GN=Ehd1 PE=2 SV=2
tr|Q3TCK3|Q3TCK3_MOUSE	141.94	15	6	5	7	54675	Uncharacterized protein (Fragment) OS=Mus musculus OX=10090 GN=Ehd1 PE=2 SV=1
tr|Q3T9A1|Q3T9A1_MOUSE	141.94	15	6	5	7	56379	Uncharacterized protein (Fragment) OS=Mus musculus OX=10090 GN=Ehd1 PE=2 SV=1
tr|Q3TGS1|Q3TGS1_MOUSE	141.94	14	6	5	7	60545	Uncharacterized protein OS=Mus musculus OX=10090 GN=Ehd1 PE=2 SV=1
P20108|PRDX3_MOUSE	141.89	19	4	4	9	28127	Thioredoxin-dependent peroxide reductase mitochondrial OS=Mus musculus OX=10090 GN=Prdx3 PE=1 SV=1
tr|Q3TJ49|Q3TJ49_MOUSE	141.82	18	8	8	10	49943	Annexin OS=Mus musculus OX=10090 GN=Anxa7 PE=2 SV=1
tr|Q922A2|Q922A2_MOUSE	141.82	18	8	8	10	49909	Annexin OS=Mus musculus OX=10090 GN=Anxa7 PE=2 SV=1
Q07076|ANXA7_MOUSE	141.82	18	8	8	10	49925	Annexin A7 OS=Mus musculus OX=10090 GN=Anxa7 PE=1 SV=2
tr|Q8BP75|Q8BP75_MOUSE	141.82	18	8	8	10	49953	Annexin OS=Mus musculus OX=10090 GN=Anxa7 PE=2 SV=1
tr|A0A2C9F2D2|A0A2C9F2D2_MOUSE	141.82	17	8	8	10	52271	Annexin OS=Mus musculus OX=10090 GN=Anxa7 PE=1 SV=1
tr|G3UYU6|G3UYU6_MOUSE	141.68	7	8	6	10	168346	Receptor-type tyrosine-protein phosphatase delta OS=Mus musculus OX=10090 GN=Ptprd PE=1 SV=1
tr|G3UX60|G3UX60_MOUSE	141.68	7	8	6	10	169025	Receptor-type tyrosine-protein phosphatase delta OS=Mus musculus OX=10090 GN=Ptprd PE=1 SV=1
tr|E9Q7I7|E9Q7I7_MOUSE	141.68	7	8	6	10	169282	Receptor-type tyrosine-protein phosphatase delta OS=Mus musculus OX=10090 GN=Ptprd PE=1 SV=2
tr|G3UWK6|G3UWK6_MOUSE	141.68	7	8	6	10	169355	Receptor-type tyrosine-protein phosphatase delta OS=Mus musculus OX=10090 GN=Ptprd PE=1 SV=1
tr|E9PVW8|E9PVW8_MOUSE	141.68	7	8	6	10	169442	Receptor-type tyrosine-protein phosphatase delta OS=Mus musculus OX=10090 GN=Ptprd PE=1 SV=2
tr|B9EJA3|B9EJA3_MOUSE	141.68	7	8	6	10	169743	Protein tyrosine phosphatase receptor type D OS=Mus musculus OX=10090 GN=Ptprd PE=1 SV=1
tr|G3UY75|G3UY75_MOUSE	141.68	6	8	6	10	211808	Receptor-type tyrosine-protein phosphatase delta OS=Mus musculus OX=10090 GN=Ptprd PE=1 SV=1
Q64487|PTPRD_MOUSE	141.68	6	8	6	10	214408	Receptor-type tyrosine-protein phosphatase delta OS=Mus musculus OX=10090 GN=Ptprd PE=1 SV=3
Q9JIA1|LGI1_MOUSE	141.67	15	7	7	8	63644	Leucine-rich glioma-inactivated protein 1 OS=Mus musculus OX=10090 GN=Lgi1 PE=1 SV=1
Q6ZWV7|RL35_MOUSE	141.54	12	4	4	6	14553	60S ribosomal protein L35 OS=Mus musculus OX=10090 GN=Rpl35 PE=1 SV=1
P48774|GSTM5_MOUSE	141.33	37	9	8	13	26635	Glutathione S-transferase Mu 5 OS=Mus musculus OX=10090 GN=Gstm5 PE=1 SV=1
Q9DCD0|6PGD_MOUSE	141.07	13	7	7	8	53247	6-phosphogluconate dehydrogenase decarboxylating OS=Mus musculus OX=10090 GN=Pgd PE=1 SV=3
tr|Q91V28|Q91V28_MOUSE	141.07	13	7	7	8	53261	6-phosphogluconate dehydrogenase decarboxylating OS=Mus musculus OX=10090 GN=Pgd PE=2 SV=1
tr|Q3UAG2|Q3UAG2_MOUSE	141.07	13	7	7	8	53246	6-phosphogluconate dehydrogenase decarboxylating OS=Mus musculus OX=10090 GN=Pgd PE=2 SV=1
tr|Q3UQL2|Q3UQL2_MOUSE	140.69	13	4	4	6	47832	Uncharacterized protein OS=Mus musculus OX=10090 GN=Cops3 PE=1 SV=1
O88543|CSN3_MOUSE	140.69	13	4	4	6	47832	COP9 signalosome complex subunit 3 OS=Mus musculus OX=10090 GN=Cops3 PE=1 SV=3
tr|X5J4J9|X5J4J9_MOUSE	140.39	61	6	1	10	10494	IgA heavy chain VDJ region (Fragment) OS=Mus musculus OX=10090 GN=Ighv7-3 PE=2 SV=1
tr|K7TRG2|K7TRG2_MOUSE	140.39	54	6	1	10	12057	IgM heavy chain variable region (Fragment) OS=Mus musculus OX=10090 GN=Ighv7-3 PE=2 SV=1
tr|X5J5G7|X5J5G7_MOUSE	140.39	53	6	1	10	11983	IgA heavy chain VDJ region (Fragment) OS=Mus musculus OX=10090 GN=Ighv7-3 PE=2 SV=1
tr|X5J5E7|X5J5E7_MOUSE	140.39	52	6	1	10	12172	IgG1 heavy chain VDJ region (Fragment) OS=Mus musculus OX=10090 GN=Ighv7-3 PE=2 SV=1
tr|X5J4H2|X5J4H2_MOUSE	140.39	52	6	1	10	12258	IgG1 heavy chain VDJ region (Fragment) OS=Mus musculus OX=10090 GN=Ighv7-3 PE=2 SV=1
tr|K7T942|K7T942_MOUSE	140.39	52	6	1	10	12282	IgM heavy chain variable region (Fragment) OS=Mus musculus OX=10090 GN=Ighv7-3 PE=2 SV=1
tr|K7U5K6|K7U5K6_MOUSE	140.39	52	6	1	10	12139	IgM heavy chain variable region (Fragment) OS=Mus musculus OX=10090 GN=Ighv7-3 PE=2 SV=1
tr|K7TQY2|K7TQY2_MOUSE	140.39	52	6	1	10	12287	IgM heavy chain variable region (Fragment) OS=Mus musculus OX=10090 GN=Ighv7-3 PE=2 SV=1
tr|K7TD58|K7TD58_MOUSE	140.39	51	6	1	10	12346	IgA heavy chain variable region (Fragment) OS=Mus musculus OX=10090 GN=Ighv7-3 PE=2 SV=1
tr|K7TR54|K7TR54_MOUSE	140.39	51	6	1	10	12440	IgA heavy chain variable region (Fragment) OS=Mus musculus OX=10090 GN=Ighv7-3 PE=2 SV=1
tr|K7TRH7|K7TRH7_MOUSE	140.39	51	6	1	10	12609	IgA heavy chain variable region (Fragment) OS=Mus musculus OX=10090 GN=Ighv7-3 PE=2 SV=1
tr|K7TRS8|K7TRS8_MOUSE	140.39	51	6	1	10	12614	IgA heavy chain variable region (Fragment) OS=Mus musculus OX=10090 GN=Ighv7-3 PE=2 SV=1
tr|X5J5K4|X5J5K4_MOUSE	140.39	50	6	1	10	12616	IgM heavy chain VDJ region (Fragment) OS=Mus musculus OX=10090 GN=Ighv7-3 PE=2 SV=1
tr|Q0VEM9|Q0VEM9_MOUSE	140.39	4	4	4	8	36383	Mucin 15 OS=Mus musculus OX=10090 GN=Muc15 PE=2 SV=1
Q8C6Z1|MUC15_MOUSE	140.39	4	4	4	8	36383	Mucin-15 OS=Mus musculus OX=10090 GN=Muc15 PE=2 SV=1
tr|Q14AL4|Q14AL4_MOUSE	140.39	4	4	4	8	36399	Mucin 15 OS=Mus musculus OX=10090 GN=Muc15 PE=2 SV=1
Q05816|FABP5_MOUSE	140.18	42	4	4	11	15137	Fatty acid-binding protein 5 OS=Mus musculus OX=10090 GN=Fabp5 PE=1 SV=3
tr|Q497I3|Q497I3_MOUSE	140.18	42	4	4	11	15137	Fatty acid binding protein 5 epidermal OS=Mus musculus OX=10090 GN=Fabp5 PE=1 SV=1
tr|A0A1B0GR11|A0A1B0GR11_MOUSE	140.06	19	7	7	9	42151	Transaldolase OS=Mus musculus OX=10090 GN=Taldo1 PE=1 SV=1
Q93092|TALDO_MOUSE	140.06	21	7	7	9	37387	Transaldolase OS=Mus musculus OX=10090 GN=Taldo1 PE=1 SV=2
Q9DCW4|ETFB_MOUSE	139.89	22	5	5	7	27623	Electron transfer flavoprotein subunit beta OS=Mus musculus OX=10090 GN=Etfb PE=1 SV=3
tr|Q3U6U7|Q3U6U7_MOUSE	139.84	13	5	5	5	53641	Uncharacterized protein OS=Mus musculus OX=10090 GN=Wars PE=2 SV=1
tr|Q3UDG2|Q3UDG2_MOUSE	139.84	13	5	5	5	53625	Uncharacterized protein OS=Mus musculus OX=10090 GN=Wars PE=2 SV=1
tr|Q4FJZ4|Q4FJZ4_MOUSE	139.84	13	5	5	5	54326	Wars protein OS=Mus musculus OX=10090 GN=Wars PE=2 SV=1
P32921|SYWC_MOUSE	139.84	13	5	5	5	54358	Tryptophan--tRNA ligase cytoplasmic OS=Mus musculus OX=10090 GN=Wars PE=1 SV=2
tr|A0A0G2JGC1|A0A0G2JGC1_MOUSE	139.83	22	4	1	5	31367	Serine/threonine-protein phosphatase OS=Mus musculus OX=10090 GN=Ppp1cc PE=1 SV=1
tr|Q6ZWM8|Q6ZWM8_MOUSE	139.83	18	4	1	5	36984	Serine/threonine-protein phosphatase OS=Mus musculus OX=10090 GN=mCG_126872 PE=2 SV=1
P63087|PP1G_MOUSE	139.83	18	4	1	5	36984	Serine/threonine-protein phosphatase PP1-gamma catalytic subunit OS=Mus musculus OX=10090 GN=Ppp1cc PE=1 SV=1
tr|Q3U7K1|Q3U7K1_MOUSE	139.83	18	4	1	5	37033	Serine/threonine-protein phosphatase OS=Mus musculus OX=10090 PE=2 SV=1
P26883|FKB1A_MOUSE	139.81	38	4	4	9	11923	Peptidyl-prolyl cis-trans isomerase FKBP1A OS=Mus musculus OX=10090 GN=Fkbp1a PE=1 SV=2
tr|Q3ULN5|Q3ULN5_MOUSE	139.81	38	4	4	9	12052	Peptidylprolyl isomerase OS=Mus musculus OX=10090 GN=Fkbp1a PE=2 SV=1
tr|D3Z6G3|D3Z6G3_MOUSE	139.81	26	5	1	9	30364	Microtubule-associated protein RP/EB family member 3 OS=Mus musculus OX=10090 GN=Mapre3 PE=1 SV=1
tr|J3QP71|J3QP71_MOUSE	139.71	20	5	5	7	21721	Basigin (Fragment) OS=Mus musculus OX=10090 GN=Bsg PE=1 SV=1
Q9CZ30|OLA1_MOUSE	139.68	16	5	5	5	44730	Obg-like ATPase 1 OS=Mus musculus OX=10090 GN=Ola1 PE=1 SV=1
tr|Q3TJF2|Q3TJF2_MOUSE	139.68	16	5	5	5	44788	Obg-like ATPase 1 OS=Mus musculus OX=10090 GN=Ola1 PE=2 SV=1
tr|A0A2C9F2C1|A0A2C9F2C1_MOUSE	139.56	18	7	7	8	68297	Synaptotagmin-7 OS=Mus musculus OX=10090 GN=Syt7 PE=1 SV=1
O88485|DC1I1_MOUSE	139.48	16	7	6	12	70725	Cytoplasmic dynein 1 intermediate chain 1 OS=Mus musculus OX=10090 GN=Dync1i1 PE=1 SV=2
tr|D3Z0M6|D3Z0M6_MOUSE	139.48	16	7	6	12	72890	Cytoplasmic dynein 1 intermediate chain 1 OS=Mus musculus OX=10090 GN=Dync1i1 PE=1 SV=1
Q6ZPJ3|UBE2O_MOUSE	139.4	8	7	7	8	140834	(E3-independent) E2 ubiquitin-conjugating enzyme UBE2O OS=Mus musculus OX=10090 GN=Ube2o PE=1 SV=3
Q8BL66|EEA1_MOUSE	139.35	5	6	6	6	160914	Early endosome antigen 1 OS=Mus musculus OX=10090 GN=Eea1 PE=1 SV=2
Q8R1B4|EIF3C_MOUSE	139.3	7	5	5	7	105531	Eukaryotic translation initiation factor 3 subunit C OS=Mus musculus OX=10090 GN=Eif3c PE=1 SV=1
tr|Q3UHW9|Q3UHW9_MOUSE	139.1	33	4	2	8	18710	Uncharacterized protein OS=Mus musculus OX=10090 GN=Cfl2 PE=1 SV=1
P45591|COF2_MOUSE	139.1	33	4	2	8	18710	Cofilin-2 OS=Mus musculus OX=10090 GN=Cfl2 PE=1 SV=1
tr|B2M0S2|B2M0S2_MOUSE	138.46	6	4	4	4	88937	Secretory carrier-associated membrane protein OS=Mus musculus OX=10090 GN=Gm45927 PE=2 SV=1
tr|E9Q855|E9Q855_MOUSE	138.46	16	4	4	4	34516	Secretory carrier-associated membrane protein OS=Mus musculus OX=10090 GN=Scamp3 PE=1 SV=1
tr|Q3TDM8|Q3TDM8_MOUSE	138.46	16	4	4	4	34577	Secretory carrier-associated membrane protein OS=Mus musculus OX=10090 GN=Scamp3 PE=2 SV=1
O35609|SCAM3_MOUSE	138.46	14	4	4	4	38458	Secretory carrier-associated membrane protein 3 OS=Mus musculus OX=10090 GN=Scamp3 PE=1 SV=3
tr|Q3UK26|Q3UK26_MOUSE	138.46	14	4	4	4	38474	Secretory carrier-associated membrane protein OS=Mus musculus OX=10090 GN=Scamp3 PE=2 SV=1
tr|Q3UXS0|Q3UXS0_MOUSE	138.46	14	4	4	4	38586	Secretory carrier-associated membrane protein OS=Mus musculus OX=10090 GN=Scamp3 PE=1 SV=1
Q00896|A1AT3_MOUSE	138.42	15	5	3	6	45823	Alpha-1-antitrypsin 1-3 OS=Mus musculus OX=10090 GN=Serpina1c PE=1 SV=2
tr|A0A0R4J0X5|A0A0R4J0X5_MOUSE	138.42	15	5	3	6	45854	Alpha-1-antitrypsin 1-3 OS=Mus musculus OX=10090 GN=Serpina1c PE=1 SV=1
P07758|A1AT1_MOUSE	138.42	15	5	3	6	46003	Alpha-1-antitrypsin 1-1 OS=Mus musculus OX=10090 GN=Serpina1a PE=1 SV=4
tr|A0A0A0MQA3|A0A0A0MQA3_MOUSE	138.42	14	5	3	6	48796	Alpha-1-antitrypsin 1-1 OS=Mus musculus OX=10090 GN=Serpina1a PE=1 SV=1
Q9DCL9|PUR6_MOUSE	138.35	12	4	4	4	47006	Multifunctional protein ADE2 OS=Mus musculus OX=10090 GN=Paics PE=1 SV=4
tr|B8JK33|B8JK33_MOUSE	138.34	15	7	7	8	68161	Heterogeneous nuclear ribonucleoprotein M OS=Mus musculus OX=10090 GN=Hnrnpm PE=1 SV=1
tr|B8JK32|B8JK32_MOUSE	138.34	15	7	7	8	72069	Heterogeneous nuclear ribonucleoprotein M OS=Mus musculus OX=10090 GN=Hnrnpm PE=1 SV=1
tr|Q3TL61|Q3TL61_MOUSE	138.34	15	7	7	8	72079	Uncharacterized protein OS=Mus musculus OX=10090 GN=Hnrnpm PE=2 SV=1
tr|Q570Z0|Q570Z0_MOUSE	138.34	14	7	7	8	75182	MKIAA4193 protein (Fragment) OS=Mus musculus OX=10090 GN=Hnrnpm PE=2 SV=1
tr|Q3THB3|Q3THB3_MOUSE	138.34	14	7	7	8	73741	Uncharacterized protein OS=Mus musculus OX=10090 GN=Hnrnpm PE=1 SV=1
Q9D0E1|HNRPM_MOUSE	138.34	14	7	7	8	77649	Heterogeneous nuclear ribonucleoprotein M OS=Mus musculus OX=10090 GN=Hnrnpm PE=1 SV=3
tr|Q3TW40|Q3TW40_MOUSE	138.34	14	7	7	8	73769	Uncharacterized protein OS=Mus musculus OX=10090 GN=Hnrnpm PE=2 SV=1
tr|Q6NVA3|Q6NVA3_MOUSE	138.21	13	5	5	9	68549	Ewing sarcoma breakpoint region 1 OS=Mus musculus OX=10090 GN=Ewsr1 PE=2 SV=1
tr|Q5SUT0|Q5SUT0_MOUSE	138.21	14	5	5	9	64988	RNA-binding protein EWS OS=Mus musculus OX=10090 GN=Ewsr1 PE=1 SV=1
tr|Q3UI30|Q3UI30_MOUSE	138.21	13	5	5	9	68575	Uncharacterized protein OS=Mus musculus OX=10090 GN=Ewsr1 PE=2 SV=1
Q61545|EWS_MOUSE	138.21	13	5	5	9	68462	RNA-binding protein EWS OS=Mus musculus OX=10090 GN=Ewsr1 PE=1 SV=2
tr|Q5SUS9|Q5SUS9_MOUSE	138.21	13	5	5	9	69037	RNA-binding protein EWS OS=Mus musculus OX=10090 GN=Ewsr1 PE=1 SV=1
tr|B9EKE9|B9EKE9_MOUSE	138.19	15	8	7	9	73014	Ddx3x protein OS=Mus musculus OX=10090 GN=Ddx3x PE=2 SV=1
Q62167|DDX3X_MOUSE	138.19	15	8	7	9	73102	ATP-dependent RNA helicase DDX3X OS=Mus musculus OX=10090 GN=Ddx3x PE=1 SV=3
tr|Q3TQX5|Q3TQX5_MOUSE	138.19	15	8	7	9	73102	Uncharacterized protein OS=Mus musculus OX=10090 GN=Ddx3x PE=1 SV=1
tr|B7ZWF1|B7ZWF1_MOUSE	138.19	15	8	7	9	73073	Ddx3x protein OS=Mus musculus OX=10090 GN=Ddx3x PE=2 SV=1
tr|B9EIA2|B9EIA2_MOUSE	138.19	15	8	7	9	73141	DNA segment Chr 1 Pasteur Institute 1 OS=Mus musculus OX=10090 GN=D1Pas1 PE=1 SV=1
P16381|DDX3L_MOUSE	138.19	15	8	7	9	73141	Putative ATP-dependent RNA helicase Pl10 OS=Mus musculus OX=10090 GN=D1Pas1 PE=1 SV=1
P84084|ARF5_MOUSE	138.19	37	5	2	10	20530	ADP-ribosylation factor 5 OS=Mus musculus OX=10090 GN=Arf5 PE=1 SV=2
Q8CHU3|EPN2_MOUSE	138.13	11	4	1	6	63472	Epsin-2 OS=Mus musculus OX=10090 GN=Epn2 PE=1 SV=1
Q6NZL0|SOGA3_MOUSE	138.06	6	5	5	6	103480	Protein SOGA3 OS=Mus musculus OX=10090 GN=Soga3 PE=1 SV=2
Q8BW75|AOFB_MOUSE	138.05	11	4	4	5	58558	Amine oxidase [flavin-containing] B OS=Mus musculus OX=10090 GN=Maob PE=1 SV=4
tr|A3QM89|A3QM89_MOUSE	137.98	16	4	2	10	28299	Reticulon (Fragment) OS=Mus musculus OX=10090 GN=Rtn1 PE=1 SV=1
tr|Q7M6W1|Q7M6W1_MOUSE	137.98	20	4	2	10	23558	Reticulon OS=Mus musculus OX=10090 GN=Rtn1 PE=1 SV=1
tr|Q8C4N8|Q8C4N8_MOUSE	137.83	45	5	3	11	11409	Uncharacterized protein (Fragment) OS=Mus musculus OX=10090 GN=Rac1 PE=2 SV=1
tr|Q9D859|Q9D859_MOUSE	137.83	23	5	3	11	21464	Uncharacterized protein OS=Mus musculus OX=10090 GN=Rac1 PE=2 SV=1
P63001|RAC1_MOUSE	137.83	23	5	3	11	21450	Ras-related C3 botulinum toxin substrate 1 OS=Mus musculus OX=10090 GN=Rac1 PE=1 SV=1
tr|K7Q7T7|K7Q7T7_MOUSE	137.83	23	5	3	11	21450	RAS-related C3 botulinum substrate 1 OS=Mus musculus OX=10090 GN=Rac1 PE=1 SV=1
tr|Q8BPG5|Q8BPG5_MOUSE	137.83	23	5	3	11	21424	Uncharacterized protein OS=Mus musculus OX=10090 GN=Rac1 PE=2 SV=1
tr|Q3TLP8|Q3TLP8_MOUSE	137.83	21	5	3	11	23432	RAS-related C3 botulinum substrate 1 isoform CRA_a OS=Mus musculus OX=10090 GN=Rac1 PE=1 SV=1
tr|Q3UMS6|Q3UMS6_MOUSE	137.75	3	3	3	5	146502	Uncharacterized protein OS=Mus musculus OX=10090 GN=Xdh PE=2 SV=1
Q00519|XDH_MOUSE	137.75	3	3	3	5	146562	Xanthine dehydrogenase/oxidase OS=Mus musculus OX=10090 GN=Xdh PE=1 SV=5
tr|B2RUJ7|B2RUJ7_MOUSE	137.75	3	3	3	5	146560	Xanthine dehydrogenase OS=Mus musculus OX=10090 GN=Xdh PE=2 SV=1
tr|A0A0M4KPD8|A0A0M4KPD8_MOUSE	137.72	36	3	1	9	11644	B2 12-1 anti-human butyrylcholinesterase (BChE) light chain variable region (Fragment) OS=Mus musculus OX=10090 PE=2 SV=1
tr|Q80TX7|Q80TX7_MOUSE	137.61	11	9	9	10	110351	MKIAA0567 protein (Fragment) OS=Mus musculus OX=10090 GN=mKIAA0567 PE=3 SV=1
P58281|OPA1_MOUSE	137.61	11	9	9	10	111339	Dynamin-like 120 kDa protein mitochondrial OS=Mus musculus OX=10090 GN=Opa1 PE=1 SV=1
tr|H7BX01|H7BX01_MOUSE	137.61	10	9	9	10	113230	Dynamin-like 120 kDa protein mitochondrial OS=Mus musculus OX=10090 GN=Opa1 PE=1 SV=1
Q9D1D4|TMEDA_MOUSE	137.6	19	5	5	6	24911	Transmembrane emp24 domain-containing protein 10 OS=Mus musculus OX=10090 GN=Tmed10 PE=1 SV=1
P70670|NACAM_MOUSE	137.51	2	3	3	6	220497	Nascent polypeptide-associated complex subunit alpha muscle-specific form OS=Mus musculus OX=10090 GN=Naca PE=1 SV=2
Q60817|NACA_MOUSE	137.51	20	3	3	6	23384	Nascent polypeptide-associated complex subunit alpha OS=Mus musculus OX=10090 GN=Naca PE=1 SV=1
tr|E9Q8N8|E9Q8N8_MOUSE	137.4	6	5	5	9	123086	Anion exchange protein OS=Mus musculus OX=10090 GN=Slc4a4 PE=1 SV=1
tr|Q9U410|Q9U410_MOUSE	137.29	30	3	1	7	11478	Monoclonal anti-idiotypic Schistosoma japonicum antibody NP30 immunoglobulin light chain variable region (Fragment) OS=Mus musculus OX=10090 PE=4 SV=1
tr|A0A0B4J1I9|A0A0B4J1I9_MOUSE	137.29	27	3	1	7	12736	Immunoglobulin kappa variable 4-55 (Fragment) OS=Mus musculus OX=10090 GN=Igkv4-55 PE=1 SV=1
tr|A0A1D5RM83|A0A1D5RM83_MOUSE	137.23	7	6	5	8	117929	IQ motif and SEC7 domain-containing protein 1 OS=Mus musculus OX=10090 GN=Iqsec1 PE=1 SV=1
Q8R0S2|IQEC1_MOUSE	137.23	8	6	5	8	108015	IQ motif and SEC7 domain-containing protein 1 OS=Mus musculus OX=10090 GN=Iqsec1 PE=1 SV=2
tr|E9PUA3|E9PUA3_MOUSE	137.23	7	6	5	8	122655	IQ motif and SEC7 domain-containing protein 1 OS=Mus musculus OX=10090 GN=Iqsec1 PE=1 SV=1
tr|Q6ZPY3|Q6ZPY3_MOUSE	137.19	15	9	9	11	79756	MKIAA1087 protein (Fragment) OS=Mus musculus OX=10090 GN=mKIAA1087 PE=2 SV=1
Q8K596|NAC2_MOUSE	137.19	12	9	9	11	100711	Sodium/calcium exchanger 2 OS=Mus musculus OX=10090 GN=Slc8a2 PE=1 SV=1
Q8K212|PACS1_MOUSE	137.18	9	6	6	9	104829	Phosphofurin acidic cluster sorting protein 1 OS=Mus musculus OX=10090 GN=Pacs1 PE=1 SV=2
tr|Q3TP27|Q3TP27_MOUSE	137.18	11	6	6	9	82440	Uncharacterized protein (Fragment) OS=Mus musculus OX=10090 GN=Pacs1 PE=2 SV=1
tr|Q3TAB8|Q3TAB8_MOUSE	137.18	10	6	6	9	87750	Uncharacterized protein OS=Mus musculus OX=10090 GN=Pacs1 PE=2 SV=1
tr|A0A0R4J0Q5|A0A0R4J0Q5_MOUSE	137.16	14	6	4	6	69085	Lamin-B2 OS=Mus musculus OX=10090 GN=Lmnb2 PE=1 SV=1
P21619|LMNB2_MOUSE	137.16	15	6	4	6	67318	Lamin-B2 OS=Mus musculus OX=10090 GN=Lmnb2 PE=1 SV=2
tr|Q5M9L9|Q5M9L9_MOUSE	136.86	24	5	5	5	24263	40S ribosomal protein S8 OS=Mus musculus OX=10090 GN=Rps8 PE=2 SV=1
tr|Q497E9|Q497E9_MOUSE	136.86	24	5	5	5	24205	40S ribosomal protein S8 OS=Mus musculus OX=10090 GN=Rps8 PE=1 SV=1
P62242|RS8_MOUSE	136.86	24	5	5	5	24205	40S ribosomal protein S8 OS=Mus musculus OX=10090 GN=Rps8 PE=1 SV=2
tr|Q5M9K5|Q5M9K5_MOUSE	136.8	46	5	5	8	17634	NADH dehydrogenase [ubiquinone] 1 alpha subcomplex subunit 12 OS=Mus musculus OX=10090 GN=Ndufa12 PE=2 SV=1
Q7TMF3|NDUAC_MOUSE	136.8	47	5	5	8	17086	NADH dehydrogenase [ubiquinone] 1 alpha subcomplex subunit 12 OS=Mus musculus OX=10090 GN=Ndufa12 PE=1 SV=2
tr|Q8BME2|Q8BME2_MOUSE	136.8	46	5	5	8	17374	NADH dehydrogenase [ubiquinone] 1 alpha subcomplex subunit 12 OS=Mus musculus OX=10090 GN=Ndufa12 PE=2 SV=1
tr|A0A0R4J275|A0A0R4J275_MOUSE	136.8	46	5	5	8	17633	NADH dehydrogenase [ubiquinone] 1 alpha subcomplex subunit 12 OS=Mus musculus OX=10090 GN=Ndufa12 PE=1 SV=1
Q9JM52|MINK1_MOUSE	136.77	4	4	2	5	147294	Misshapen-like kinase 1 OS=Mus musculus OX=10090 GN=Mink1 PE=1 SV=3
tr|G3X9G2|G3X9G2_MOUSE	136.77	4	4	2	5	151223	Misshapen-like kinase 1 OS=Mus musculus OX=10090 GN=Mink1 PE=1 SV=1
tr|F7AMS7|F7AMS7_MOUSE	136.77	4	4	2	5	135060	Misshapen-like kinase 1 (Fragment) OS=Mus musculus OX=10090 GN=Mink1 PE=1 SV=1
tr|Q5SXG1|Q5SXG1_MOUSE	136.77	4	4	2	5	150090	Misshapen-like kinase 1 OS=Mus musculus OX=10090 GN=Mink1 PE=1 SV=1
tr|Q5SXG3|Q5SXG3_MOUSE	136.77	4	4	2	5	150405	Misshapen-like kinase 1 OS=Mus musculus OX=10090 GN=Mink1 PE=1 SV=1
tr|Q7TT13|Q7TT13_MOUSE	136.77	4	4	2	5	150166	Mink1 protein OS=Mus musculus OX=10090 GN=Mink1 PE=2 SV=1
tr|Q3UZJ4|Q3UZJ4_MOUSE	136.7	12	5	5	7	50830	Serine/threonine-protein phosphatase 2A 56 kDa regulatory subunit OS=Mus musculus OX=10090 GN=Ppp2r5e PE=1 SV=1
Q61151|2A5E_MOUSE	136.7	11	5	5	7	54714	Serine/threonine-protein phosphatase 2A 56 kDa regulatory subunit epsilon isoform OS=Mus musculus OX=10090 GN=Ppp2r5e PE=1 SV=3
tr|Q642L7|Q642L7_MOUSE	136.47	38	5	5	30	17951	MCG13441 OS=Mus musculus OX=10090 GN=Rps27a PE=2 SV=1
tr|Q53VR2|Q53VR2_MOUSE	136.1	32	4	1	7	11132	VH region (Fragment) OS=Mus musculus OX=10090 PE=2 SV=1
tr|K7TDP3|K7TDP3_MOUSE	136.1	28	4	1	7	12801	IgA heavy chain variable region (Fragment) OS=Mus musculus OX=10090 PE=2 SV=1
tr|Q5NCM5|Q5NCM5_MOUSE	136.09	11	4	1	6	67786	Epsin-2 OS=Mus musculus OX=10090 GN=Epn2 PE=1 SV=1
tr|J3QNT7|J3QNT7_MOUSE	136.09	11	4	1	6	68390	Epsin-2 OS=Mus musculus OX=10090 GN=Epn2 PE=1 SV=1
tr|Q69ZS5|Q69ZS5_MOUSE	136.09	10	4	1	6	70386	MKIAA1065 protein (Fragment) OS=Mus musculus OX=10090 GN=Epn2 PE=2 SV=1
tr|Q91VZ1|Q91VZ1_MOUSE	136.08	13	6	6	6	58453	Snx2 protein OS=Mus musculus OX=10090 GN=Snx2 PE=2 SV=1
tr|Q3U5L3|Q3U5L3_MOUSE	136.08	13	6	6	6	58481	Uncharacterized protein OS=Mus musculus OX=10090 GN=Snx2 PE=2 SV=1
Q9CWK8|SNX2_MOUSE	136.08	13	6	6	6	58471	Sorting nexin-2 OS=Mus musculus OX=10090 GN=Snx2 PE=1 SV=2
tr|Q6P6I8|Q6P6I8_MOUSE	136.01	14	5	5	8	55986	Signal-regulatory protein alpha OS=Mus musculus OX=10090 GN=Sirpa PE=1 SV=1
Q920P5|KAD5_MOUSE	135.92	15	6	6	8	63323	Adenylate kinase isoenzyme 5 OS=Mus musculus OX=10090 GN=Ak5 PE=1 SV=2
tr|Q3UHW8|Q3UHW8_MOUSE	135.81	8	6	6	11	97157	Uncharacterized protein OS=Mus musculus OX=10090 GN=Kpnb1 PE=2 SV=1
tr|Q3TFE8|Q3TFE8_MOUSE	135.81	8	6	6	11	97113	Uncharacterized protein OS=Mus musculus OX=10090 GN=Kpnb1 PE=2 SV=1
tr|Q7TSZ6|Q7TSZ6_MOUSE	135.81	8	6	6	11	97168	Karyopherin (Importin) beta 1 OS=Mus musculus OX=10090 GN=Kpnb1 PE=2 SV=1
P70168|IMB1_MOUSE	135.81	8	6	6	11	97184	Importin subunit beta-1 OS=Mus musculus OX=10090 GN=Kpnb1 PE=1 SV=2
tr|E9QNQ4|E9QNQ4_MOUSE	135.8	7	7	7	7	166427	Rap guanine nucleotide exchange factor 2 OS=Mus musculus OX=10090 GN=Rapgef2 PE=1 SV=1
Q8CHG7|RPGF2_MOUSE	135.8	7	7	7	7	166414	Rap guanine nucleotide exchange factor 2 OS=Mus musculus OX=10090 GN=Rapgef2 PE=1 SV=2
tr|Q6NXI4|Q6NXI4_MOUSE	135.8	7	7	7	7	168516	Rapgef2 protein (Fragment) OS=Mus musculus OX=10090 GN=Rapgef2 PE=2 SV=1
tr|A0A0A6YWG7|A0A0A6YWG7_MOUSE	135.8	6	7	7	7	184114	Rap guanine nucleotide exchange factor 2 OS=Mus musculus OX=10090 GN=Rapgef2 PE=1 SV=1
tr|B2KGP3|B2KGP3_MOUSE	135.79	7	4	4	8	83419	Protein phosphatase 1E (PP2C domain containing) OS=Mus musculus OX=10090 GN=Ppm1e PE=1 SV=1
Q80TL0|PPM1E_MOUSE	135.79	7	4	4	8	83419	Protein phosphatase 1E OS=Mus musculus OX=10090 GN=Ppm1e PE=1 SV=2
Q60598|SRC8_MOUSE	135.77	10	7	7	8	61250	Src substrate cortactin OS=Mus musculus OX=10090 GN=Cttn PE=1 SV=2
tr|Q921L6|Q921L6_MOUSE	135.77	11	7	7	8	57086	Cortactin isoform CRA_a OS=Mus musculus OX=10090 GN=Cttn PE=1 SV=1
tr|Q8BNA5|Q8BNA5_MOUSE	135.77	11	7	7	8	57116	Uncharacterized protein OS=Mus musculus OX=10090 GN=Cttn PE=2 SV=1
tr|Q9DBN7|Q9DBN7_MOUSE	135.75	19	4	4	5	32223	Uncharacterized protein OS=Mus musculus OX=10090 GN=Eci1 PE=2 SV=1
P42125|ECI1_MOUSE	135.75	19	4	4	5	32250	Enoyl-CoA delta isomerase 1 mitochondrial OS=Mus musculus OX=10090 GN=Eci1 PE=1 SV=2
P26041|MOES_MOUSE	135.61	15	8	4	11	67767	Moesin OS=Mus musculus OX=10090 GN=Msn PE=1 SV=3
tr|Q3TZQ2|Q3TZQ2_MOUSE	135.61	15	8	4	11	67736	Uncharacterized protein OS=Mus musculus OX=10090 GN=Msn PE=2 SV=1
Q9D2G2|ODO2_MOUSE	135.3	16	5	5	8	48995	Dihydrolipoyllysine-residue succinyltransferase component of 2-oxoglutarate dehydrogenase complex mitochondrial OS=Mus musculus OX=10090 GN=Dlst PE=1 SV=1
B9EJA2|CTTB2_MOUSE	135.29	4	4	4	5	178773	Cortactin-binding protein 2 OS=Mus musculus OX=10090 GN=Cttnbp2 PE=1 SV=2
tr|R7RU63|R7RU63_MOUSE	135.29	10	4	4	5	67549	Cortactin-binding protein 2 short form OS=Mus musculus OX=10090 GN=Cttnbp2 PE=2 SV=1
tr|R7RVD4|R7RVD4_MOUSE	135.29	8	4	4	5	75948	Cortactin-binding protein 2 intron retention form OS=Mus musculus OX=10090 GN=Cttnbp2 PE=2 SV=1
Q9ERS2|NDUAD_MOUSE	135.2	38	6	6	8	16860	NADH dehydrogenase [ubiquinone] 1 alpha subcomplex subunit 13 OS=Mus musculus OX=10090 GN=Ndufa13 PE=1 SV=3
tr|Q3UPA1|Q3UPA1_MOUSE	135.11	19	5	4	9	42024	Guanine nucleotide binding protein alpha 11 OS=Mus musculus OX=10090 GN=Gna11 PE=1 SV=1
P21278|GNA11_MOUSE	135.11	19	5	4	9	42024	Guanine nucleotide-binding protein subunit alpha-11 OS=Mus musculus OX=10090 GN=Gna11 PE=1 SV=1
tr|A0A1L1SUX8|A0A1L1SUX8_MOUSE	135.07	42	4	4	7	14038	Thy-1 membrane glycoprotein (Fragment) OS=Mus musculus OX=10090 GN=Thy1 PE=1 SV=1
tr|Q53YX2|Q53YX2_MOUSE	135.07	33	4	4	7	18108	CD90.1 OS=Mus musculus OX=10090 GN=Thy1 PE=2 SV=1
P01831|THY1_MOUSE	135.07	33	4	4	7	18080	Thy-1 membrane glycoprotein OS=Mus musculus OX=10090 GN=Thy1 PE=1 SV=1
Q8R5H6|WASF1_MOUSE	135.04	12	5	5	10	61509	Wiskott-Aldrich syndrome protein family member 1 OS=Mus musculus OX=10090 GN=Wasf1 PE=1 SV=2
tr|Q921R2|Q921R2_MOUSE	134.98	25	4	4	9	16142	40S ribosomal protein S13 OS=Mus musculus OX=10090 GN=Rps13 PE=1 SV=1
tr|Q5BLJ7|Q5BLJ7_MOUSE	134.98	23	4	4	9	17222	MCG10205 OS=Mus musculus OX=10090 GN=Rps13 PE=1 SV=1
P62301|RS13_MOUSE	134.98	23	4	4	9	17222	40S ribosomal protein S13 OS=Mus musculus OX=10090 GN=Rps13 PE=1 SV=2
tr|Q3TXE5|Q3TXE5_MOUSE	134.91	12	5	5	7	67268	Uncharacterized protein OS=Mus musculus OX=10090 GN=Canx PE=2 SV=1
P35564|CALX_MOUSE	134.91	12	5	5	7	67278	Calnexin OS=Mus musculus OX=10090 GN=Canx PE=1 SV=1
tr|Q5SUC3|Q5SUC3_MOUSE	134.91	12	5	5	7	67278	Calnexin isoform CRA_a OS=Mus musculus OX=10090 GN=Canx PE=1 SV=1
Q8BP47|SYNC_MOUSE	134.72	14	5	5	5	64279	Asparagine--tRNA ligase cytoplasmic OS=Mus musculus OX=10090 GN=Nars PE=1 SV=2
Q80TZ3|AUXI_MOUSE	134.56	11	8	4	8	102299	Putative tyrosine-protein phosphatase auxilin OS=Mus musculus OX=10090 GN=Dnajc6 PE=1 SV=2
Q9Z1P6|NDUA7_MOUSE	134.54	52	6	6	10	12576	NADH dehydrogenase [ubiquinone] 1 alpha subcomplex subunit 7 OS=Mus musculus OX=10090 GN=Ndufa7 PE=1 SV=3
P70206|PLXA1_MOUSE	134.47	3	4	4	6	211098	Plexin-A1 OS=Mus musculus OX=10090 GN=Plxna1 PE=1 SV=1
Q9QZX7|SRR_MOUSE	134.31	18	4	4	6	36359	Serine racemase OS=Mus musculus OX=10090 GN=Srr PE=1 SV=1
tr|D3YUY7|D3YUY7_MOUSE	134.29	10	7	6	7	80775	Tripartite motif protein 3 isoform CRA_a OS=Mus musculus OX=10090 GN=Trim3 PE=1 SV=2
Q9R1R2|TRIM3_MOUSE	134.29	10	7	6	7	80775	Tripartite motif-containing protein 3 OS=Mus musculus OX=10090 GN=Trim3 PE=1 SV=1
tr|Q3TDT0|Q3TDT0_MOUSE	134.29	10	7	6	7	78272	Tripartite motif-containing protein 3 OS=Mus musculus OX=10090 GN=Trim3 PE=1 SV=1
Q80VP1|EPN1_MOUSE	134.21	11	4	4	5	60212	Epsin-1 OS=Mus musculus OX=10090 GN=Epn1 PE=1 SV=3
tr|G0YP42|G0YP42_MOUSE	134	26	4	4	9	25056	Anti-human Langerin 2G3 lambda chain OS=Mus musculus OX=10090 PE=1 SV=1
Q9CR51|VATG1_MOUSE	133.89	31	4	3	5	13724	V-type proton ATPase subunit G 1 OS=Mus musculus OX=10090 GN=Atp6v1g1 PE=1 SV=3
tr|Q5HZY7|Q5HZY7_MOUSE	133.89	31	4	3	5	13724	V-type proton ATPase subunit G OS=Mus musculus OX=10090 GN=Atp6v1g1 PE=1 SV=1
tr|Q8BTU5|Q8BTU5_MOUSE	133.72	19	4	4	5	29466	Proteasome subunit alpha type OS=Mus musculus OX=10090 GN=Psma1 PE=2 SV=1
Q9R1P4|PSA1_MOUSE	133.72	19	4	4	5	29547	Proteasome subunit alpha type-1 OS=Mus musculus OX=10090 GN=Psma1 PE=1 SV=1
tr|Q3TS44|Q3TS44_MOUSE	133.72	19	4	4	5	29547	Proteasome subunit alpha type OS=Mus musculus OX=10090 GN=Psma1 PE=1 SV=1
tr|Q9D6C8|Q9D6C8_MOUSE	133.6	8	5	3	7	52784	Copine-4 OS=Mus musculus OX=10090 GN=Cpne4 PE=1 SV=1
Q8BLR2|CPNE4_MOUSE	133.6	7	5	3	7	62408	Copine-4 OS=Mus musculus OX=10090 GN=Cpne4 PE=1 SV=1
tr|Q3UHW5|Q3UHW5_MOUSE	132.99	22	5	1	12	23635	Uncharacterized protein OS=Mus musculus OX=10090 GN=Rab8a PE=2 SV=1
tr|Q0PD50|Q0PD50_MOUSE	132.99	22	5	1	12	23668	RAB8A member RAS oncogene family isoform CRA_a OS=Mus musculus OX=10090 GN=Rab8a PE=1 SV=1
P55258|RAB8A_MOUSE	132.99	22	5	1	12	23668	Ras-related protein Rab-8A OS=Mus musculus OX=10090 GN=Rab8a PE=1 SV=2
Q8BHN3|GANAB_MOUSE	132.66	8	7	7	8	106911	Neutral alpha-glucosidase AB OS=Mus musculus OX=10090 GN=Ganab PE=1 SV=1
tr|A1A4T2|A1A4T2_MOUSE	132.66	8	7	7	8	109404	Alpha glucosidase 2 alpha neutral subunit OS=Mus musculus OX=10090 GN=Ganab PE=2 SV=1
P63037|DNJA1_MOUSE	132.52	15	4	4	5	44868	DnaJ homolog subfamily A member 1 OS=Mus musculus OX=10090 GN=Dnaja1 PE=1 SV=1
tr|Q5NTY0|Q5NTY0_MOUSE	132.52	15	4	4	5	44868	DnaJ (Hsp40) homolog subfamily A member 1 OS=Mus musculus OX=10090 GN=Dnaja1 PE=1 SV=1
P61089|UBE2N_MOUSE	132.51	26	5	5	9	17138	Ubiquitin-conjugating enzyme E2 N OS=Mus musculus OX=10090 GN=Ube2n PE=1 SV=1
tr|A2RTT4|A2RTT4_MOUSE	132.51	26	5	5	9	17138	MCG4297 OS=Mus musculus OX=10090 GN=Ube2n PE=1 SV=1
tr|Q3TGI6|Q3TGI6_MOUSE	132.49	19	5	5	9	39648	Uncharacterized protein (Fragment) OS=Mus musculus OX=10090 GN=Pitpna PE=2 SV=1
tr|Q3TIQ3|Q3TIQ3_MOUSE	132.49	19	5	5	9	40215	Uncharacterized protein (Fragment) OS=Mus musculus OX=10090 GN=Pitpna PE=2 SV=1
P53810|PIPNA_MOUSE	132.49	25	5	5	9	31893	Phosphatidylinositol transfer protein alpha isoform OS=Mus musculus OX=10090 GN=Pitpna PE=1 SV=2
tr|Q3UE53|Q3UE53_MOUSE	132.49	25	5	5	9	31927	Uncharacterized protein OS=Mus musculus OX=10090 GN=Pitpna PE=2 SV=1
tr|Q5ND42|Q5ND42_MOUSE	132.49	25	5	5	9	31893	Uncharacterized protein OS=Mus musculus OX=10090 GN=Pitpna PE=1 SV=1
tr|J3QQ30|J3QQ30_MOUSE	132.49	25	5	5	9	31837	Phosphatidylinositol transfer protein alpha isoform OS=Mus musculus OX=10090 GN=Pitpna PE=1 SV=1
tr|J3QPW1|J3QPW1_MOUSE	132.49	25	5	5	9	32022	Phosphatidylinositol transfer protein alpha isoform OS=Mus musculus OX=10090 GN=Pitpna PE=1 SV=1
tr|Q3USC7|Q3USC7_MOUSE	132.41	12	3	3	3	41920	Ganglioside-induced differentiation-associated protein 1-like 1 OS=Mus musculus OX=10090 GN=Gdap1l1 PE=1 SV=1
Q8VE33|GD1L1_MOUSE	132.41	12	3	3	3	42318	Ganglioside-induced differentiation-associated protein 1-like 1 OS=Mus musculus OX=10090 GN=Gdap1l1 PE=1 SV=1
tr|A2A5H8|A2A5H8_MOUSE	132.41	17	3	3	3	30434	Ganglioside-induced differentiation-associated protein 1-like 1 (Fragment) OS=Mus musculus OX=10090 GN=Gdap1l1 PE=1 SV=8
O55106|STRN_MOUSE	132.16	11	6	5	6	85966	Striatin OS=Mus musculus OX=10090 GN=Strn PE=1 SV=2
tr|A0A075B5Q0|A0A075B5Q0_MOUSE	132.16	41	4	1	7	12863	Immunoglobulin heavy variable 5-6 (Fragment) OS=Mus musculus OX=10090 GN=Ighv5-6 PE=4 SV=1
tr|Q920E7|Q920E7_MOUSE	132.16	40	4	1	7	13026	Pterin-mimicking anti-idiotope heavy chain variable region (Fragment) OS=Mus musculus OX=10090 PE=4 SV=1
Q9JM76|ARPC3_MOUSE	132.15	22	4	4	8	20525	Actin-related protein 2/3 complex subunit 3 OS=Mus musculus OX=10090 GN=Arpc3 PE=1 SV=3
tr|A0A0R4J1E2|A0A0R4J1E2_MOUSE	132.09	8	4	4	5	72930	Elongation factor 1-delta OS=Mus musculus OX=10090 GN=Eef1d PE=1 SV=1
tr|F6ZFU0|F6ZFU0_MOUSE	132.09	10	4	4	5	61392	Elongation factor 1-delta (Fragment) OS=Mus musculus OX=10090 GN=Eef1d PE=1 SV=1
Q8C1A5|THOP1_MOUSE	132.01	13	7	7	9	78026	Thimet oligopeptidase OS=Mus musculus OX=10090 GN=Thop1 PE=1 SV=1
tr|A0A0R4IZY0|A0A0R4IZY0_MOUSE	132.01	13	7	7	9	78027	Thimet oligopeptidase OS=Mus musculus OX=10090 GN=Thop1 PE=1 SV=1
Q8BKZ9|ODPX_MOUSE	131.97	16	6	6	13	53999	Pyruvate dehydrogenase protein X component mitochondrial OS=Mus musculus OX=10090 GN=Pdhx PE=1 SV=1
tr|Q543N3|Q543N3_MOUSE	131.97	27	6	6	9	29994	LIM and SH3 protein 1 isoform CRA_b OS=Mus musculus OX=10090 GN=Lasp1 PE=1 SV=1
Q61792|LASP1_MOUSE	131.97	27	6	6	9	29994	LIM and SH3 domain protein 1 OS=Mus musculus OX=10090 GN=Lasp1 PE=1 SV=1
P62830|RL23_MOUSE	131.96	33	4	4	5	14865	60S ribosomal protein L23 OS=Mus musculus OX=10090 GN=Rpl23 PE=1 SV=1
P70336|ROCK2_MOUSE	131.88	6	6	6	8	160585	Rho-associated protein kinase 2 OS=Mus musculus OX=10090 GN=Rock2 PE=1 SV=1
tr|F8VPK5|F8VPK5_MOUSE	131.88	6	6	6	8	160615	Rho-associated protein kinase OS=Mus musculus OX=10090 GN=Rock2 PE=1 SV=1
tr|A0A1Y7VMN0|A0A1Y7VMN0_MOUSE	131.88	5	6	6	8	166789	Rho-associated protein kinase 2 (Fragment) OS=Mus musculus OX=10090 GN=Rock2 PE=1 SV=1
tr|Q3UL78|Q3UL78_MOUSE	131.7	40	5	5	8	16503	Uncharacterized protein OS=Mus musculus OX=10090 GN=Cdc42 PE=2 SV=1
P60766|CDC42_MOUSE	131.7	31	5	5	8	21259	Cell division control protein 42 homolog OS=Mus musculus OX=10090 GN=Cdc42 PE=1 SV=2
Q91WS0|CISD1_MOUSE	131.66	26	3	3	6	12097	CDGSH iron-sulfur domain-containing protein 1 OS=Mus musculus OX=10090 GN=Cisd1 PE=1 SV=1
Q6ZWX6|IF2A_MOUSE	131.65	18	4	4	5	36108	Eukaryotic translation initiation factor 2 subunit 1 OS=Mus musculus OX=10090 GN=Eif2s1 PE=1 SV=3
tr|Q9CV24|Q9CV24_MOUSE	131.65	38	4	4	5	17139	Uncharacterized protein (Fragment) OS=Mus musculus OX=10090 GN=Eif2s1 PE=2 SV=1
tr|D3Z5P0|D3Z5P0_MOUSE	131.59	9	3	3	4	77197	Serine/threonine-protein kinase BRSK1 OS=Mus musculus OX=10090 GN=Brsk1 PE=1 SV=1
Q5RJI5|BRSK1_MOUSE	131.59	8	3	3	4	85155	Serine/threonine-protein kinase BRSK1 OS=Mus musculus OX=10090 GN=Brsk1 PE=1 SV=1
Q8BH66|ATLA1_MOUSE	131.49	11	4	4	5	63378	Atlastin-1 OS=Mus musculus OX=10090 GN=Atl1 PE=1 SV=1
tr|A0A1W2P772|A0A1W2P772_MOUSE	131.25	17	3	1	8	35622	Plasma membrane calcium-transporting ATPase 1 (Fragment) OS=Mus musculus OX=10090 GN=Atp2b1 PE=1 SV=1
tr|B1AU25|B1AU25_MOUSE	131.24	11	5	5	7	66114	Apoptosis-inducing factor 1 mitochondrial OS=Mus musculus OX=10090 GN=Aifm1 PE=1 SV=1
Q9Z0X1|AIFM1_MOUSE	131.24	11	5	5	7	66766	Apoptosis-inducing factor 1 mitochondrial OS=Mus musculus OX=10090 GN=Aifm1 PE=1 SV=1
Q9DC51|GNAI3_MOUSE	131.2	15	5	1	14	40538	Guanine nucleotide-binding protein G(k) subunit alpha OS=Mus musculus OX=10090 GN=Gnai3 PE=1 SV=3
tr|Q3TJH1|Q3TJH1_MOUSE	131.2	15	5	1	14	40539	Uncharacterized protein OS=Mus musculus OX=10090 GN=Gnai3 PE=2 SV=1
P31650|S6A11_MOUSE	131.19	8	5	5	5	69961	Sodium- and chloride-dependent GABA transporter 3 OS=Mus musculus OX=10090 GN=Slc6a11 PE=1 SV=2
tr|Q8K1F0|Q8K1F0_MOUSE	131.16	33	3	1	7	11901	Anti-VIPase light chain variable region (Fragment) OS=Mus musculus OX=10090 PE=4 SV=1
P51863|VA0D1_MOUSE	131.12	14	6	6	10	40301	V-type proton ATPase subunit d 1 OS=Mus musculus OX=10090 GN=Atp6v0d1 PE=1 SV=2
tr|Q921S5|Q921S5_MOUSE	131.12	14	6	6	10	40311	V-type proton ATPase subunit OS=Mus musculus OX=10090 GN=Atp6v0d1 PE=2 SV=1
P62482|KCAB2_MOUSE	131.08	21	6	6	9	41021	Voltage-gated potassium channel subunit beta-2 OS=Mus musculus OX=10090 GN=Kcnab2 PE=1 SV=1
tr|E0CXZ9|E0CXZ9_MOUSE	131.08	20	6	6	9	42734	Voltage-gated potassium channel subunit beta-2 OS=Mus musculus OX=10090 GN=Kcnab2 PE=1 SV=1
Q9CYH2|PXL2A_MOUSE	130.8	22	4	4	5	24395	Peroxiredoxin-like 2A OS=Mus musculus OX=10090 GN=Prxl2a PE=1 SV=2
tr|Q3U125|Q3U125_MOUSE	130.8	21	4	4	5	25682	Redox-regulatory protein FAM213A OS=Mus musculus OX=10090 GN=Fam213a PE=1 SV=1
tr|Q0VB06|Q0VB06_MOUSE	130.72	22	4	4	7	29639	NECAP endocytosis associated 1 OS=Mus musculus OX=10090 GN=Necap1 PE=1 SV=1
Q9CR95|NECP1_MOUSE	130.72	22	4	4	7	29639	Adaptin ear-binding coat-associated protein 1 OS=Mus musculus OX=10090 GN=Necap1 PE=1 SV=2
tr|Q571F3|Q571F3_MOUSE	130.72	21	4	4	7	30063	MFLJ00061 protein (Fragment) OS=Mus musculus OX=10090 GN=Necap1 PE=2 SV=1
Q9CQ54|NDUC2_MOUSE	130.69	26	4	4	6	14164	NADH dehydrogenase [ubiquinone] 1 subunit C2 OS=Mus musculus OX=10090 GN=Ndufc2 PE=1 SV=1
tr|Q9D846|Q9D846_MOUSE	130.69	26	4	4	6	14322	NADH dehydrogenase [ubiquinone] 1 subunit C2 OS=Mus musculus OX=10090 GN=Ndufc2 PE=2 SV=1
tr|Q4FK36|Q4FK36_MOUSE	130.6	37	5	4	5	18522	Destrin OS=Mus musculus OX=10090 GN=Dstn PE=1 SV=1
Q9R0P5|DEST_MOUSE	130.6	37	5	4	5	18522	Destrin OS=Mus musculus OX=10090 GN=Dstn PE=1 SV=3
tr|A0A0R4J0I1|A0A0R4J0I1_MOUSE	130.59	17	5	3	8	46673	MCG1051009 OS=Mus musculus OX=10090 GN=Serpina3k PE=1 SV=1
Q99N28|CADM3_MOUSE	130.35	18	4	4	8	42964	Cell adhesion molecule 3 OS=Mus musculus OX=10090 GN=Cadm3 PE=1 SV=1
tr|K4DI58|K4DI58_MOUSE	130.35	17	4	4	8	46692	Cell adhesion molecule 3 OS=Mus musculus OX=10090 GN=Cadm3 PE=1 SV=1
tr|A0A0R4J0G0|A0A0R4J0G0_MOUSE	130.24	12	5	5	5	73418	Phosphoenolpyruvate carboxykinase [GTP] mitochondrial OS=Mus musculus OX=10090 GN=Pck2 PE=1 SV=1
tr|Q3TDE6|Q3TDE6_MOUSE	130.24	12	5	5	5	70395	Uncharacterized protein OS=Mus musculus OX=10090 GN=Pck2 PE=2 SV=1
tr|Q8R3X7|Q8R3X7_MOUSE	130.24	15	5	5	5	58782	Pck2 protein (Fragment) OS=Mus musculus OX=10090 GN=Pck2 PE=2 SV=1
Q8BH04|PCKGM_MOUSE	130.24	12	5	5	5	70528	Phosphoenolpyruvate carboxykinase [GTP] mitochondrial OS=Mus musculus OX=10090 GN=Pck2 PE=1 SV=1
tr|Q3UGF0|Q3UGF0_MOUSE	130.24	13	5	5	5	69443	Uncharacterized protein (Fragment) OS=Mus musculus OX=10090 GN=Pck2 PE=2 SV=1
tr|A0A2I3BS39|A0A2I3BS39_MOUSE	130.24	13	5	5	5	66910	Phosphoenolpyruvate carboxykinase [GTP] mitochondrial OS=Mus musculus OX=10090 GN=Pck2 PE=1 SV=1
tr|E9PUM4|E9PUM4_MOUSE	130.07	4	6	5	6	271665	Talin-2 OS=Mus musculus OX=10090 GN=Tln2 PE=1 SV=1
tr|A0A1L1SQ51|A0A1L1SQ51_MOUSE	130.07	4	6	5	6	271924	Talin-2 OS=Mus musculus OX=10090 GN=Tln2 PE=1 SV=1
Q71LX4|TLN2_MOUSE	130.07	4	6	5	6	253618	Talin-2 OS=Mus musculus OX=10090 GN=Tln2 PE=1 SV=3
tr|B2RY15|B2RY15_MOUSE	130.07	4	6	5	6	271644	Tln2 protein OS=Mus musculus OX=10090 GN=Tln2 PE=2 SV=1
tr|Q3ZB62|Q3ZB62_MOUSE	130.01	9	5	1	7	64297	Myelin-associated glycoprotein OS=Mus musculus OX=10090 GN=Mag PE=2 SV=1
tr|Q3T1F6|Q3T1F6_MOUSE	130.01	9	5	1	7	64269	Myelin-associated glycoprotein OS=Mus musculus OX=10090 GN=Mag PE=2 SV=1
tr|Q3TPD9|Q3TPD9_MOUSE	129.57	13	5	5	5	58787	Amine oxidase (Fragment) OS=Mus musculus OX=10090 GN=Maoa PE=2 SV=1
tr|Q3UJ53|Q3UJ53_MOUSE	129.57	13	5	5	5	59588	Amine oxidase OS=Mus musculus OX=10090 GN=Maoa PE=2 SV=1
tr|Q3U2X5|Q3U2X5_MOUSE	129.57	13	5	5	5	59630	Amine oxidase OS=Mus musculus OX=10090 GN=Maoa PE=2 SV=1
Q64133|AOFA_MOUSE	129.57	13	5	5	5	59602	Amine oxidase [flavin-containing] A OS=Mus musculus OX=10090 GN=Maoa PE=1 SV=3
tr|Q7TQM2|Q7TQM2_MOUSE	129.55	16	3	2	7	25976	ScFv 6H8 protein (Fragment) OS=Mus musculus OX=10090 GN=scFv 6H8 PE=4 SV=1
tr|A0A0M5KS39|A0A0M5KS39_MOUSE	129.55	37	3	2	7	11867	B2 18-5 anti-human butyrylcholinesterase (BChE) light chain variable region (Fragment) OS=Mus musculus OX=10090 PE=2 SV=1
Q9WTL7|LYPA2_MOUSE	129.26	29	5	5	7	24794	Acyl-protein thioesterase 2 OS=Mus musculus OX=10090 GN=Lypla2 PE=1 SV=1
tr|Q58EU6|Q58EU6_MOUSE	129.18	23	5	5	6	34401	MCG13589 OS=Mus musculus OX=10090 GN=Rpl5 PE=1 SV=1
tr|Q3U850|Q3U850_MOUSE	129.18	23	5	5	6	34357	Uncharacterized protein OS=Mus musculus OX=10090 GN=Rpl5 PE=2 SV=1
P47962|RL5_MOUSE	129.18	23	5	5	6	34401	60S ribosomal protein L5 OS=Mus musculus OX=10090 GN=Rpl5 PE=1 SV=3
tr|Q3UJC3|Q3UJC3_MOUSE	129.14	11	4	4	4	56888	Glycylpeptide N-tetradecanoyltransferase OS=Mus musculus OX=10090 GN=Nmt1 PE=1 SV=1
O70310|NMT1_MOUSE	129.14	11	4	4	4	56888	Glycylpeptide N-tetradecanoyltransferase 1 OS=Mus musculus OX=10090 GN=Nmt1 PE=1 SV=1
tr|B2RX08|B2RX08_MOUSE	129.11	3	6	4	7	268103	Spectrin beta chain OS=Mus musculus OX=10090 GN=Sptb PE=2 SV=1
tr|Q3UGX2|Q3UGX2_MOUSE	129.11	3	6	4	7	268089	Spectrin beta chain OS=Mus musculus OX=10090 GN=Sptb PE=1 SV=1
tr|Q3UGY4|Q3UGY4_MOUSE	129.11	3	6	4	7	268089	Spectrin beta chain OS=Mus musculus OX=10090 GN=Sptb PE=2 SV=1
tr|Q3TGR3|Q3TGR3_MOUSE	129.06	10	5	5	7	76753	Uncharacterized protein OS=Mus musculus OX=10090 GN=Ncl PE=2 SV=1
P09405|NUCL_MOUSE	129.06	10	5	5	7	76723	Nucleolin OS=Mus musculus OX=10090 GN=Ncl PE=1 SV=2
tr|Q8CD23|Q8CD23_MOUSE	129.06	10	5	5	7	76866	Uncharacterized protein OS=Mus musculus OX=10090 GN=Ncl PE=2 SV=1
tr|Q3TL52|Q3TL52_MOUSE	129.06	10	5	5	7	76751	Uncharacterized protein OS=Mus musculus OX=10090 GN=Ncl PE=2 SV=1
tr|Q8CE30|Q8CE30_MOUSE	129.06	10	5	5	7	76712	Uncharacterized protein OS=Mus musculus OX=10090 GN=Ncl PE=2 SV=1
tr|E9QN14|E9QN14_MOUSE	129.04	7	6	5	6	121724	SLIT-ROBO Rho GTPase-activating protein 3 OS=Mus musculus OX=10090 GN=Srgap3 PE=1 SV=1
tr|F8VPQ4|F8VPQ4_MOUSE	129.04	7	6	5	6	124448	SLIT-ROBO Rho GTPase-activating protein 3 OS=Mus musculus OX=10090 GN=Srgap3 PE=1 SV=1
Q812A2|SRGP3_MOUSE	129.04	7	6	5	6	124420	SLIT-ROBO Rho GTPase-activating protein 3 OS=Mus musculus OX=10090 GN=Srgap3 PE=1 SV=1
tr|B7ZNF6|B7ZNF6_MOUSE	128.93	8	6	6	6	132357	Catenin delta-2 OS=Mus musculus OX=10090 GN=Ctnnd2 PE=1 SV=1
tr|E9QKH8|E9QKH8_MOUSE	128.93	8	6	6	6	134942	Catenin delta-2 OS=Mus musculus OX=10090 GN=Ctnnd2 PE=1 SV=1
O35927|CTND2_MOUSE	128.93	8	6	6	6	134999	Catenin delta-2 OS=Mus musculus OX=10090 GN=Ctnnd2 PE=1 SV=1
P61226|RAP2B_MOUSE	128.91	26	4	2	7	20504	Ras-related protein Rap-2b OS=Mus musculus OX=10090 GN=Rap2b PE=1 SV=1
tr|Q6ZWR0|Q6ZWR0_MOUSE	128.91	26	4	2	7	20504	MCG5466 OS=Mus musculus OX=10090 GN=Rap2b PE=1 SV=1
Q9CPQ8|ATP5L_MOUSE	128.79	42	3	3	5	11425	ATP synthase subunit g mitochondrial OS=Mus musculus OX=10090 GN=Atp5mg PE=1 SV=1
tr|Q9D037|Q9D037_MOUSE	128.79	42	3	3	5	11364	Uncharacterized protein OS=Mus musculus OX=10090 GN=Atp5l PE=2 SV=1
tr|Q9CQY3|Q9CQY3_MOUSE	128.79	33	3	3	5	14162	Uncharacterized protein OS=Mus musculus OX=10090 GN=Atp5l PE=2 SV=1
tr|C9K0Z7|C9K0Z7_MOUSE	128.76	13	3	3	4	38412	Peptidylprolyl isomerase OS=Mus musculus OX=10090 GN=Fkbp8 PE=2 SV=1
O35465|FKBP8_MOUSE	128.76	11	3	3	4	43529	Peptidyl-prolyl cis-trans isomerase FKBP8 OS=Mus musculus OX=10090 GN=Fkbp8 PE=1 SV=2
Q9Z0H8|CLIP2_MOUSE	128.68	8	6	6	6	115910	CAP-Gly domain-containing linker protein 2 OS=Mus musculus OX=10090 GN=Clip2 PE=1 SV=2
tr|Q6A090|Q6A090_MOUSE	128.68	8	6	6	6	110462	MKIAA0291 protein (Fragment) OS=Mus musculus OX=10090 GN=mKIAA0291 PE=4 SV=1
Q61361|PGCB_MOUSE	128.48	9	5	5	6	95815	Brevican core protein OS=Mus musculus OX=10090 GN=Bcan PE=1 SV=2
Q9D172|GAL3A_MOUSE	128.42	19	3	3	4	28090	Glutamine amidotransferase-like class 1 domain-containing protein 3A mitochondrial OS=Mus musculus OX=10090 GN=Gatd3a PE=1 SV=1
tr|Q3UPK6|Q3UPK6_MOUSE	128.25	18	4	4	5	26411	Proteasome subunit alpha type OS=Mus musculus OX=10090 GN=Psma5 PE=1 SV=1
Q9Z2U1|PSA5_MOUSE	128.25	18	4	4	5	26411	Proteasome subunit alpha type-5 OS=Mus musculus OX=10090 GN=Psma5 PE=1 SV=1
tr|Q3TUX3|Q3TUX3_MOUSE	128.25	18	4	4	5	26397	Proteasome subunit alpha type OS=Mus musculus OX=10090 GN=Psma5 PE=2 SV=1
tr|Q3TUI9|Q3TUI9_MOUSE	128.25	18	4	4	5	26411	Proteasome subunit alpha type OS=Mus musculus OX=10090 GN=Psma5 PE=2 SV=1
Q9QZ06|TOLIP_MOUSE	128.24	21	4	4	5	30345	Toll-interacting protein OS=Mus musculus OX=10090 GN=Tollip PE=1 SV=1
P03976|KV2A5_MOUSE	128.04	34	4	1	7	12390	Ig kappa chain V-II region 17S29.1 OS=Mus musculus OX=10090 PE=1 SV=1
P70404|IDHG1_MOUSE	128.03	11	4	4	5	42785	Isocitrate dehydrogenase [NAD] subunit gamma 1 mitochondrial OS=Mus musculus OX=10090 GN=Idh3g PE=1 SV=1
tr|Q3TGZ3|Q3TGZ3_MOUSE	128.03	11	4	4	5	42785	Isocitrate dehydrogenase [NAD] subunit mitochondrial OS=Mus musculus OX=10090 GN=Idh3g PE=1 SV=1
tr|Q684I8|Q684I8_MOUSE	128.03	13	4	4	5	38340	Isocitrate dehydrogenase [NAD] subunit mitochondrial (Fragment) OS=Mus musculus OX=10090 GN=Idh3g PE=2 SV=1
tr|Q8C4E7|Q8C4E7_MOUSE	127.93	10	4	1	5	61025	Uncharacterized protein (Fragment) OS=Mus musculus OX=10090 GN=Scai PE=2 SV=1
tr|D3Z440|D3Z440_MOUSE	127.78	17	3	3	3	25038	COP9 signalosome complex subunit 7a (Fragment) OS=Mus musculus OX=10090 GN=Cops7a PE=1 SV=8
Q9CZ04|CSN7A_MOUSE	127.78	14	3	3	3	30224	COP9 signalosome complex subunit 7a OS=Mus musculus OX=10090 GN=Cops7a PE=1 SV=2
tr|E9Q1S3|E9Q1S3_MOUSE	127.58	9	5	5	6	82956	Protein transport protein SEC23 OS=Mus musculus OX=10090 GN=Sec23a PE=1 SV=1
Q01405|SC23A_MOUSE	127.58	9	5	5	6	86162	Protein transport protein Sec23A OS=Mus musculus OX=10090 GN=Sec23a PE=1 SV=2
tr|E9QAN4|E9QAN4_MOUSE	127.56	8	9	9	12	190975	Kinesin-like protein KIF1A OS=Mus musculus OX=10090 GN=Kif1a PE=1 SV=1
tr|Q6P5H4|Q6P5H4_MOUSE	127.56	8	9	9	12	190991	Kif1a protein OS=Mus musculus OX=10090 GN=Kif1a PE=2 SV=1
tr|G3UW47|G3UW47_MOUSE	127.56	8	9	9	12	191852	Kinesin family member 1A OS=Mus musculus OX=10090 GN=Kif1a PE=1 SV=1
tr|E9Q9G6|E9Q9G6_MOUSE	127.56	8	9	9	12	192047	Kinesin-like protein KIF1A OS=Mus musculus OX=10090 GN=Kif1a PE=1 SV=1
tr|Q6TA13|Q6TA13_MOUSE	127.56	8	9	9	12	191809	Kinesin-like protein KIF1A OS=Mus musculus OX=10090 GN=Kif1a PE=1 SV=1
P33173|KIF1A_MOUSE	127.56	8	9	9	12	191724	Kinesin-like protein KIF1A OS=Mus musculus OX=10090 GN=Kif1a PE=1 SV=2
tr|A0A087WQE8|A0A087WQE8_MOUSE	127.56	8	9	9	12	202173	Kinesin-like protein KIF1A OS=Mus musculus OX=10090 GN=Kif1a PE=1 SV=1
tr|Q3UH16|Q3UH16_MOUSE	127.56	8	9	9	12	191973	Uncharacterized protein OS=Mus musculus OX=10090 GN=Kif1a PE=2 SV=1
P26645|MARCS_MOUSE	127.39	18	4	4	6	29661	Myristoylated alanine-rich C-kinase substrate OS=Mus musculus OX=10090 GN=Marcks PE=1 SV=2
tr|A0A0A1HAM8|A0A0A1HAM8_MOUSE	127.39	18	4	4	6	29721	80K protein OS=Mus musculus OX=10090 GN=Marcks PE=2 SV=1
tr|Q3U3S0|Q3U3S0_MOUSE	126.94	6	3	2	3	80965	Uncharacterized protein OS=Mus musculus OX=10090 GN=Strn4 PE=2 SV=1
P58404|STRN4_MOUSE	126.94	6	3	2	3	81645	Striatin-4 OS=Mus musculus OX=10090 GN=Strn4 PE=1 SV=2
P24369|PPIB_MOUSE	126.82	30	5	5	7	23713	Peptidyl-prolyl cis-trans isomerase B OS=Mus musculus OX=10090 GN=Ppib PE=1 SV=2
tr|Q9DCY1|Q9DCY1_MOUSE	126.82	30	5	5	7	23713	Peptidyl-prolyl cis-trans isomerase OS=Mus musculus OX=10090 GN=Ppib PE=1 SV=1
Q9CPQ1|COX6C_MOUSE	126.77	43	4	4	17	8469	Cytochrome c oxidase subunit 6C OS=Mus musculus OX=10090 GN=Cox6c PE=1 SV=3
Q9R257|HEBP1_MOUSE	126.64	26	3	3	5	21067	Heme-binding protein 1 OS=Mus musculus OX=10090 GN=Hebp1 PE=1 SV=2
tr|A0A140T8J4|A0A140T8J4_MOUSE	126.64	26	3	3	5	21053	Heme-binding protein 1 OS=Mus musculus OX=10090 GN=Hebp1 PE=1 SV=1
tr|Q4VBX4|Q4VBX4_MOUSE	126.48	49	6	3	7	16367	MCG127675 OS=Mus musculus OX=10090 GN=Ube2v2 PE=2 SV=1
Q9D2M8|UB2V2_MOUSE	126.48	49	6	3	7	16367	Ubiquitin-conjugating enzyme E2 variant 2 OS=Mus musculus OX=10090 GN=Ube2v2 PE=1 SV=4
tr|Q4KL64|Q4KL64_MOUSE	126.45	19	3	3	6	23813	RNA and export factor binding protein 2 OS=Mus musculus OX=10090 GN=Alyref2 PE=2 SV=1
Q9JJW6|ALRF2_MOUSE	126.45	19	3	3	6	23730	Aly/REF export factor 2 OS=Mus musculus OX=10090 GN=Alyref2 PE=1 SV=1
tr|G3X9I4|G3X9I4_MOUSE	126.45	19	3	3	6	23785	Aly/REF export factor 2 OS=Mus musculus OX=10090 GN=Alyref2 PE=1 SV=1
tr|D9J342|D9J342_MOUSE	126.45	19	3	3	6	23755	RNA and export factor binding protein 2 OS=Mus musculus OX=10090 GN=Refbp2 PE=4 SV=1
O08583|THOC4_MOUSE	126.45	16	3	3	6	26940	THO complex subunit 4 OS=Mus musculus OX=10090 GN=Alyref PE=1 SV=3
Q9JHI5|IVD_MOUSE	126.34	13	5	5	5	46325	Isovaleryl-CoA dehydrogenase mitochondrial OS=Mus musculus OX=10090 GN=Ivd PE=1 SV=1
Q8BNW9|KBTBB_MOUSE	126.28	12	5	5	6	67946	Kelch repeat and BTB domain-containing protein 11 OS=Mus musculus OX=10090 GN=Kbtbd11 PE=1 SV=3
Q9CZY3|UB2V1_MOUSE	126.24	39	5	2	8	16355	Ubiquitin-conjugating enzyme E2 variant 1 OS=Mus musculus OX=10090 GN=Ube2v1 PE=1 SV=1
tr|Q569Y6|Q569Y6_MOUSE	126.24	39	5	2	8	16355	Ubiquitin-conjugating enzyme E2 variant 1 OS=Mus musculus OX=10090 GN=Ube2v1 PE=2 SV=1
tr|G3UZ48|G3UZ48_MOUSE	125.9	12	6	3	7	52062	Heterogeneous nuclear ribonucleoprotein Q OS=Mus musculus OX=10090 GN=Syncrip PE=1 SV=1
tr|G3UZI2|G3UZI2_MOUSE	125.9	11	6	3	7	58752	Heterogeneous nuclear ribonucleoprotein Q OS=Mus musculus OX=10090 GN=Syncrip PE=1 SV=1
tr|G3V018|G3V018_MOUSE	125.9	10	6	3	7	65712	Heterogeneous nuclear ribonucleoprotein Q OS=Mus musculus OX=10090 GN=Syncrip PE=1 SV=1
Q7TMK9|HNRPQ_MOUSE	125.9	9	6	3	7	69633	Heterogeneous nuclear ribonucleoprotein Q OS=Mus musculus OX=10090 GN=Syncrip PE=1 SV=2
tr|A0A0R4J259|A0A0R4J259_MOUSE	125.9	10	6	3	7	62544	Heterogeneous nuclear ribonucleoprotein Q OS=Mus musculus OX=10090 GN=Syncrip PE=1 SV=1
tr|G3UXJ6|G3UXJ6_MOUSE	125.9	13	6	3	7	49704	Heterogeneous nuclear ribonucleoprotein Q OS=Mus musculus OX=10090 GN=Syncrip PE=1 SV=1
tr|A0A140T8N1|A0A140T8N1_MOUSE	125.69	24	3	1	9	13167	Immunoglobulin kappa chain variable 1-88 (Fragment) OS=Mus musculus OX=10090 GN=Igkv1-88 PE=4 SV=2
tr|Q53VP8|Q53VP8_MOUSE	125.69	26	3	1	9	12292	Kappa chain (Fragment) OS=Mus musculus OX=10090 PE=2 SV=1
tr|A0A075B5T6|A0A075B5T6_MOUSE	125.38	51	5	1	7	13545	Immunoglobulin heavy variable V10-3 (Fragment) OS=Mus musculus OX=10090 GN=Ighv10-3 PE=4 SV=1
O35954|PITM1_MOUSE	125.37	7	6	6	7	134940	Membrane-associated phosphatidylinositol transfer protein 1 OS=Mus musculus OX=10090 GN=Pitpnm1 PE=1 SV=1
tr|Q8C1W9|Q8C1W9_MOUSE	125.28	18	5	4	8	47362	Uncharacterized protein OS=Mus musculus OX=10090 GN=Nap1l4 PE=2 SV=1
tr|A2RSB1|A2RSB1_MOUSE	125.28	20	5	4	8	42679	Nucleosome assembly protein 1-like 4 OS=Mus musculus OX=10090 GN=Nap1l4 PE=1 SV=1
Q78ZA7|NP1L4_MOUSE	125.28	20	5	4	8	42679	Nucleosome assembly protein 1-like 4 OS=Mus musculus OX=10090 GN=Nap1l4 PE=1 SV=1
tr|B7ZNL2|B7ZNL2_MOUSE	125.28	19	5	4	8	43935	Nap1l4 protein OS=Mus musculus OX=10090 GN=Nap1l4 PE=1 SV=1
tr|Q05BN2|Q05BN2_MOUSE	125.2	13	4	4	5	41509	Pa2g4 protein (Fragment) OS=Mus musculus OX=10090 GN=Pa2g4 PE=2 SV=1
P50580|PA2G4_MOUSE	125.2	12	4	4	5	43699	Proliferation-associated protein 2G4 OS=Mus musculus OX=10090 GN=Pa2g4 PE=1 SV=3
tr|Q3UMW2|Q3UMW2_MOUSE	125.2	12	4	4	5	43711	Uncharacterized protein OS=Mus musculus OX=10090 GN=Pa2g4 PE=2 SV=1
tr|Q3TGU7|Q3TGU7_MOUSE	125.2	12	4	4	5	43699	Proliferation-associated 2G4 OS=Mus musculus OX=10090 GN=Pa2g4 PE=1 SV=1
Q62419|SH3G1_MOUSE	125.2	17	5	2	6	41518	Endophilin-A2 OS=Mus musculus OX=10090 GN=Sh3gl1 PE=1 SV=1
tr|Q3TRJ7|Q3TRJ7_MOUSE	125.2	17	5	2	6	41518	SH3-domain GRB2-like 1 OS=Mus musculus OX=10090 GN=Sh3gl1 PE=1 SV=1
tr|Q3U3C4|Q3U3C4_MOUSE	125.2	17	5	2	6	41532	Uncharacterized protein OS=Mus musculus OX=10090 GN=Sh3gl1 PE=2 SV=1
tr|Q3TJB4|Q3TJB4_MOUSE	125.2	17	5	2	6	41549	Uncharacterized protein OS=Mus musculus OX=10090 GN=Sh3gl1 PE=2 SV=1
Q8VHL1|SETD7_MOUSE	125.06	17	4	4	5	40506	Histone-lysine N-methyltransferase SETD7 OS=Mus musculus OX=10090 GN=Setd7 PE=1 SV=2
tr|Q5EBI8|Q5EBI8_MOUSE	124.81	37	3	3	10	8237	ATP synthase H+ transporting mitochondrial F1F0 complex subunit e OS=Mus musculus OX=10090 GN=Atp5k PE=2 SV=1
Q06185|ATP5I_MOUSE	124.81	37	3	3	10	8236	ATP synthase subunit e mitochondrial OS=Mus musculus OX=10090 GN=Atp5me PE=1 SV=2
Q8BUV3|GEPH_MOUSE	124.69	12	7	7	8	83282	Gephyrin OS=Mus musculus OX=10090 GN=Gphn PE=1 SV=2
tr|A0JNY3|A0JNY3_MOUSE	124.69	12	7	7	8	83666	Gephyrin OS=Mus musculus OX=10090 GN=Gphn PE=1 SV=1
tr|A0A0B4J1H6|A0A0B4J1H6_MOUSE	124.54	40	3	1	6	13131	Immunoglobulin kappa chain variable 2-137 (Fragment) OS=Mus musculus OX=10090 GN=Igkv2-137 PE=4 SV=1
P28271|ACOC_MOUSE	124.26	5	3	3	3	98126	Cytoplasmic aconitate hydratase OS=Mus musculus OX=10090 GN=Aco1 PE=1 SV=3
tr|Q8VDC3|Q8VDC3_MOUSE	124.26	5	3	3	3	99103	Cytoplasmic aconitase OS=Mus musculus OX=10090 GN=aco1 PE=3 SV=1
Q9WU78|PDC6I_MOUSE	124.06	6	4	4	5	96024	Programmed cell death 6-interacting protein OS=Mus musculus OX=10090 GN=Pdcd6ip PE=1 SV=3
tr|Q80Y09|Q80Y09_MOUSE	124.06	6	4	4	5	96312	Pdcd6ip protein OS=Mus musculus OX=10090 GN=Pdcd6ip PE=2 SV=1
Q64727|VINC_MOUSE	124.02	8	5	5	5	116717	Vinculin OS=Mus musculus OX=10090 GN=Vcl PE=1 SV=4
Q99JY0|ECHB_MOUSE	123.98	14	6	6	6	51386	Trifunctional enzyme subunit beta mitochondrial OS=Mus musculus OX=10090 GN=Hadhb PE=1 SV=1
tr|Q5SXA4|Q5SXA4_MOUSE	123.98	14	4	4	7	50573	TOM1-like protein 2 OS=Mus musculus OX=10090 GN=Tom1l2 PE=1 SV=1
Q5SRX1|TM1L2_MOUSE	123.98	13	4	4	7	55663	TOM1-like protein 2 OS=Mus musculus OX=10090 GN=Tom1l2 PE=1 SV=1
tr|Q5SXA5|Q5SXA5_MOUSE	123.98	14	4	4	7	50070	TOM1-like protein 2 OS=Mus musculus OX=10090 GN=Tom1l2 PE=1 SV=1
Q91ZA3|PCCA_MOUSE	123.94	15	7	7	7	79922	Propionyl-CoA carboxylase alpha chain mitochondrial OS=Mus musculus OX=10090 GN=Pcca PE=1 SV=2
tr|Q3UGC8|Q3UGC8_MOUSE	123.94	15	7	7	7	79922	Propionyl-Coenzyme A carboxylase alpha polypeptide isoform CRA_b OS=Mus musculus OX=10090 GN=Pcca PE=1 SV=1
tr|G5E8G3|G5E8G3_MOUSE	123.43	13	3	3	5	38011	MCG9827 OS=Mus musculus OX=10090 GN=Opcml PE=1 SV=1
tr|Q6DFY2|Q6DFY2_MOUSE	123.43	13	3	3	5	37156	Opioid-binding protein/cell adhesion molecule-like OS=Mus musculus OX=10090 GN=Opcml PE=1 SV=1
tr|Q3TYL3|Q3TYL3_MOUSE	123.43	13	3	3	5	37228	Uncharacterized protein OS=Mus musculus OX=10090 GN=Opcml PE=2 SV=1
tr|A2NMA2|A2NMA2_MOUSE	123.29	22	3	1	7	13059	Anti-carcinoma embryonic antigen heavy chain variable region (Fragment) OS=Mus musculus OX=10090 PE=2 SV=1
P19536|COX5B_MOUSE	123.28	34	5	5	9	13813	Cytochrome c oxidase subunit 5B mitochondrial OS=Mus musculus OX=10090 GN=Cox5b PE=1 SV=1
tr|Q9D881|Q9D881_MOUSE	123.28	33	5	5	9	13847	Cytochrome c oxidase subunit 5B mitochondrial OS=Mus musculus OX=10090 GN=Gm11273 PE=1 SV=1
Q6ZPE2|MTMR5_MOUSE	123.28	4	5	5	5	208691	Myotubularin-related protein 5 OS=Mus musculus OX=10090 GN=Sbf1 PE=1 SV=2
tr|A0A0A6YXQ0|A0A0A6YXQ0_MOUSE	123.2	22	2	2	3	13185	Immunoglobulin heavy variable 8-8 (Fragment) OS=Mus musculus OX=10090 GN=Ighv8-8 PE=4 SV=1
P62334|PRS10_MOUSE	123.19	20	6	6	9	44173	26S proteasome regulatory subunit 10B OS=Mus musculus OX=10090 GN=Psmc6 PE=1 SV=1
tr|Q14AQ1|Q14AQ1_MOUSE	123.19	20	6	6	9	44173	Proteasome (Prosome macropain) 26S subunit ATPase 6 OS=Mus musculus OX=10090 GN=Psmc6 PE=1 SV=1
P14733|LMNB1_MOUSE	123.17	19	8	6	8	66786	Lamin-B1 OS=Mus musculus OX=10090 GN=Lmnb1 PE=1 SV=3
tr|Q9D6G1|Q9D6G1_MOUSE	123.14	20	4	3	7	29922	Heterogeneous nuclear ribonucleoprotein A/B isoform CRA_b OS=Mus musculus OX=10090 GN=Hnrnpab PE=2 SV=1
tr|Q544Z3|Q544Z3_MOUSE	123.14	20	4	3	7	30831	Heterogeneous nuclear ribonucleoprotein A/B isoform CRA_c OS=Mus musculus OX=10090 GN=Hnrnpab PE=1 SV=1
Q99020|ROAA_MOUSE	123.14	20	4	3	7	30831	Heterogeneous nuclear ribonucleoprotein A/B OS=Mus musculus OX=10090 GN=Hnrnpab PE=1 SV=1
tr|Q80XR6|Q80XR6_MOUSE	123.14	18	4	3	7	33816	Heterogeneous nuclear ribonucleoprotein A/B OS=Mus musculus OX=10090 GN=Hnrnpab PE=1 SV=1
tr|Q3TMZ8|Q3TMZ8_MOUSE	123.14	17	4	3	7	35595	Uncharacterized protein OS=Mus musculus OX=10090 GN=Hnrnpab PE=2 SV=1
tr|Q20BD0|Q20BD0_MOUSE	123.14	17	4	3	7	36211	Heterogeneous nuclear ribonucleoprotein A/B OS=Mus musculus OX=10090 GN=Hnrnpab PE=1 SV=1
tr|Q58EV4|Q58EV4_MOUSE	123.11	16	3	3	6	28405	Proteasome subunit alpha type OS=Mus musculus OX=10090 GN=Psma3 PE=1 SV=1
tr|Q9DCD8|Q9DCD8_MOUSE	123.11	16	3	3	6	28490	Proteasome subunit alpha type OS=Mus musculus OX=10090 GN=Psma3 PE=2 SV=1
O70435|PSA3_MOUSE	123.11	16	3	3	6	28405	Proteasome subunit alpha type-3 OS=Mus musculus OX=10090 GN=Psma3 PE=1 SV=3
Q9Z2X1|HNRPF_MOUSE	122.93	10	3	1	4	45730	Heterogeneous nuclear ribonucleoprotein F OS=Mus musculus OX=10090 GN=Hnrnpf PE=1 SV=3
tr|Q8BRQ9|Q8BRQ9_MOUSE	122.77	14	3	3	6	32783	Sideroflexin OS=Mus musculus OX=10090 GN=Sfxn5 PE=1 SV=1
Q925N0|SFXN5_MOUSE	122.77	12	3	3	6	37329	Sideroflexin-5 OS=Mus musculus OX=10090 GN=Sfxn5 PE=1 SV=2
tr|A0A1S6GWJ7|A0A1S6GWJ7_MOUSE	122.72	5	7	7	12	237040	Uncharacterized protein OS=Mus musculus OX=10090 GN=Pi4ka PE=2 SV=1
E9Q3L2|PI4KA_MOUSE	122.72	5	7	7	12	237040	Phosphatidylinositol 4-kinase alpha OS=Mus musculus OX=10090 GN=Pi4ka PE=1 SV=2
Q80YX1|TENA_MOUSE	122.6	4	5	5	7	231805	Tenascin OS=Mus musculus OX=10090 GN=Tnc PE=1 SV=1
tr|Q148T5|Q148T5_MOUSE	122.6	5	5	5	7	172252	Tenascin C isoform CRA_a OS=Mus musculus OX=10090 GN=Tnc PE=2 SV=1
tr|Q148T4|Q148T4_MOUSE	122.6	5	5	5	7	172310	Tnc protein OS=Mus musculus OX=10090 GN=Tnc PE=2 SV=1
tr|E9PUE7|E9PUE7_MOUSE	122.49	8	4	4	7	92487	Active breakpoint cluster region-related protein OS=Mus musculus OX=10090 GN=Abr PE=1 SV=1
Q5SSL4|ABR_MOUSE	122.49	8	4	4	7	97667	Active breakpoint cluster region-related protein OS=Mus musculus OX=10090 GN=Abr PE=1 SV=1
tr|A0A2X0U2A7|A0A2X0U2A7_MOUSE	122.49	8	4	4	7	98988	ABR (Fragment) OS=Mus musculus OX=10090 GN=ABR PE=4 SV=1
tr|A0A140T8N5|A0A140T8N5_MOUSE	122.48	34	5	1	8	12787	Immunoglobulin kappa variable 6-23 (Fragment) OS=Mus musculus OX=10090 GN=Igkv6-23 PE=4 SV=2
P47809|MP2K4_MOUSE	122.41	11	3	3	3	44114	Dual specificity mitogen-activated protein kinase kinase 4 OS=Mus musculus OX=10090 GN=Map2k4 PE=1 SV=2
tr|Q543X6|Q543X6_MOUSE	122.41	11	3	3	3	44114	Uncharacterized protein OS=Mus musculus OX=10090 GN=Map2k4 PE=1 SV=1
tr|V9GX43|V9GX43_MOUSE	122.29	8	4	4	4	46789	CUGBP Elav-like family member 2 (Fragment) OS=Mus musculus OX=10090 GN=Celf2 PE=1 SV=1
tr|E9QA47|E9QA47_MOUSE	122.29	8	4	4	4	50896	CUGBP Elav-like family member 2 OS=Mus musculus OX=10090 GN=Celf2 PE=1 SV=1
tr|S4R1S7|S4R1S7_MOUSE	122.29	8	4	4	4	49978	CUGBP Elav-like family member 2 OS=Mus musculus OX=10090 GN=Celf2 PE=1 SV=1
tr|S4R2U7|S4R2U7_MOUSE	122.29	8	4	4	4	48838	CUGBP Elav-like family member 2 OS=Mus musculus OX=10090 GN=Celf2 PE=1 SV=1
Q9Z0H4|CELF2_MOUSE	122.29	7	4	4	4	54271	CUGBP Elav-like family member 2 OS=Mus musculus OX=10090 GN=Celf2 PE=1 SV=1
tr|A0A0R4J2B0|A0A0R4J2B0_MOUSE	122.29	8	4	4	4	46608	CUGBP Elav-like family member 2 OS=Mus musculus OX=10090 GN=Celf2 PE=1 SV=1
Q8C0M9|ASGL1_MOUSE	122.18	13	3	3	4	33950	Isoaspartyl peptidase/L-asparaginase OS=Mus musculus OX=10090 GN=Asrgl1 PE=1 SV=1
Q64525|H2B2B_MOUSE	122.08	27	3	3	9	13920	Histone H2B type 2-B OS=Mus musculus OX=10090 GN=Hist2h2bb PE=1 SV=3
Q8CGP2|H2B1P_MOUSE	122.08	27	3	3	9	13992	Histone H2B type 1-P OS=Mus musculus OX=10090 GN=Hist1h2bp PE=1 SV=3
P10854|H2B1M_MOUSE	122.08	27	3	3	9	13936	Histone H2B type 1-M OS=Mus musculus OX=10090 GN=Hist1h2bm PE=1 SV=2
tr|B2RTK3|B2RTK3_MOUSE	122.08	27	3	3	9	13936	Histone H2B OS=Mus musculus OX=10090 GN=Hist1h2bm PE=1 SV=1
Q64478|H2B1H_MOUSE	122.08	27	3	3	9	13920	Histone H2B type 1-H OS=Mus musculus OX=10090 GN=Hist1h2bh PE=1 SV=3
Q6ZWY9|H2B1C_MOUSE	122.08	27	3	3	9	13906	Histone H2B type 1-C/E/G OS=Mus musculus OX=10090 GN=Hist1h2bc PE=1 SV=3
tr|Q921L4|Q921L4_MOUSE	122.08	25	3	3	9	14939	Histone H2B OS=Mus musculus OX=10090 GN=LOC665622 PE=2 SV=1
tr|A0JLV3|A0JLV3_MOUSE	122.08	28	3	3	9	13579	Histone H2B (Fragment) OS=Mus musculus OX=10090 GN=Hist1h2bj PE=2 SV=1
P10853|H2B1F_MOUSE	122.08	27	3	3	9	13936	Histone H2B type 1-F/J/L OS=Mus musculus OX=10090 GN=Hist1h2bf PE=1 SV=2
tr|B2RVD5|B2RVD5_MOUSE	122.08	27	3	3	9	13920	Histone H2B OS=Mus musculus OX=10090 GN=Hist1h2bk PE=2 SV=1
Q8CGP1|H2B1K_MOUSE	122.08	27	3	3	9	13920	Histone H2B type 1-K OS=Mus musculus OX=10090 GN=Hist1h2bk PE=1 SV=3
Q64475|H2B1B_MOUSE	122.08	27	3	3	9	13952	Histone H2B type 1-B OS=Mus musculus OX=10090 GN=Hist1h2bb PE=1 SV=3
tr|Q8CBB6|Q8CBB6_MOUSE	122.08	25	3	3	9	14888	Histone H2B OS=Mus musculus OX=10090 GN=Hist1h2bq PE=2 SV=1
Q8CGY8|OGT1_MOUSE	122.07	8	6	6	8	116952	UDP-N-acetylglucosamine--peptide N-acetylglucosaminyltransferase 110 kDa subunit OS=Mus musculus OX=10090 GN=Ogt PE=1 SV=2
tr|Q3UJS5|Q3UJS5_MOUSE	121.98	17	3	3	5	16289	Uncharacterized protein OS=Mus musculus OX=10090 GN=Rps14 PE=2 SV=1
P62264|RS14_MOUSE	121.98	17	3	3	5	16273	40S ribosomal protein S14 OS=Mus musculus OX=10090 GN=Rps14 PE=1 SV=3
tr|O70569|O70569_MOUSE	121.98	17	3	3	5	16301	Ribosomal protein S14 OS=Mus musculus OX=10090 GN=rps14 PE=3 SV=1
tr|Q8BH80|Q8BH80_MOUSE	121.94	25	5	4	8	26918	Vesicle-associated membrane protein associated protein B and C OS=Mus musculus OX=10090 GN=Vapb PE=1 SV=1
Q9QY76|VAPB_MOUSE	121.94	25	5	4	8	26946	Vesicle-associated membrane protein-associated protein B OS=Mus musculus OX=10090 GN=Vapb PE=1 SV=3
P63276|RS17_MOUSE	121.91	49	4	4	6	15524	40S ribosomal protein S17 OS=Mus musculus OX=10090 GN=Rps17 PE=1 SV=2
tr|Q5M9L7|Q5M9L7_MOUSE	121.91	49	4	4	6	15524	MCG15301 isoform CRA_a OS=Mus musculus OX=10090 GN=Rps17 PE=1 SV=1
tr|Q8BT90|Q8BT90_MOUSE	121.91	47	4	4	6	16141	Uncharacterized protein (Fragment) OS=Mus musculus OX=10090 GN=Rps17 PE=2 SV=1
tr|Q3URK9|Q3URK9_MOUSE	121.83	9	5	4	6	84337	Uncharacterized protein OS=Mus musculus OX=10090 GN=Trim2 PE=2 SV=1
tr|Q3UHH4|Q3UHH4_MOUSE	121.83	9	5	4	6	83316	Tripartite motif-containing protein 2 OS=Mus musculus OX=10090 GN=Trim2 PE=1 SV=1
tr|E9QKC6|E9QKC6_MOUSE	121.83	9	5	4	6	84319	Tripartite motif-containing protein 2 OS=Mus musculus OX=10090 GN=Trim2 PE=1 SV=1
Q9ESN6|TRIM2_MOUSE	121.83	9	5	4	6	81445	Tripartite motif-containing protein 2 OS=Mus musculus OX=10090 GN=Trim2 PE=1 SV=1
tr|Q3TPI3|Q3TPI3_MOUSE	121.83	9	5	4	6	81427	Uncharacterized protein (Fragment) OS=Mus musculus OX=10090 GN=Trim2 PE=2 SV=1
Q8K0E8|FIBB_MOUSE	121.81	15	5	5	7	54753	Fibrinogen beta chain OS=Mus musculus OX=10090 GN=Fgb PE=1 SV=1
tr|Q3TGR2|Q3TGR2_MOUSE	121.81	15	5	5	7	54753	Fibrinogen B beta polypeptide isoform CRA_a OS=Mus musculus OX=10090 GN=Fgb PE=1 SV=1
tr|Q05DE0|Q05DE0_MOUSE	121.65	12	3	3	3	43308	ADP-ribosylation factor GTPase activating protein 1 isoform CRA_d (Fragment) OS=Mus musculus OX=10090 GN=Arfgap1 PE=2 SV=1
Q9R1P1|PSB3_MOUSE	121.64	30	4	4	4	22965	Proteasome subunit beta type-3 OS=Mus musculus OX=10090 GN=Psmb3 PE=1 SV=1
tr|A0A075B5R7|A0A075B5R7_MOUSE	121.56	37	4	1	8	13002	Immunoglobulin heavy variable 14-2 (Fragment) OS=Mus musculus OX=10090 GN=Ighv14-2 PE=4 SV=1
tr|A0A0G2JGP4|A0A0G2JGP4_MOUSE	121.42	32	6	1	9	20586	GTPase NRas (Fragment) OS=Mus musculus OX=10090 GN=Nras PE=1 SV=1
P08556|RASN_MOUSE	121.42	31	6	1	9	21199	GTPase NRas OS=Mus musculus OX=10090 GN=Nras PE=1 SV=1
tr|Q9D091|Q9D091_MOUSE	121.42	31	6	1	9	21243	GTPase NRas OS=Mus musculus OX=10090 GN=Nras PE=1 SV=1
tr|Q3UCX0|Q3UCX0_MOUSE	121.42	31	6	1	9	21271	Uncharacterized protein OS=Mus musculus OX=10090 GN=Nras PE=2 SV=1
tr|Q3TMF4|Q3TMF4_MOUSE	121.42	31	6	1	9	21252	Uncharacterized protein OS=Mus musculus OX=10090 GN=Nras PE=2 SV=1
tr|Q4FJP3|Q4FJP3_MOUSE	121.42	31	6	1	9	21689	Nras protein OS=Mus musculus OX=10090 GN=Nras PE=2 SV=1
tr|F6Y0S3|F6Y0S3_MOUSE	121.3	7	5	5	5	145443	Regulating synaptic membrane exocytosis protein 1 OS=Mus musculus OX=10090 GN=Rims1 PE=1 SV=2
tr|F6VBV0|F6VBV0_MOUSE	121.3	7	5	5	5	148141	Regulating synaptic membrane exocytosis protein 1 OS=Mus musculus OX=10090 GN=Rims1 PE=1 SV=2
Q99NE5|RIMS1_MOUSE	121.3	6	5	5	5	163160	Regulating synaptic membrane exocytosis protein 1 OS=Mus musculus OX=10090 GN=Rims1 PE=1 SV=2
tr|F6TZK4|F6TZK4_MOUSE	121.3	7	5	5	5	139726	Regulating synaptic membrane exocytosis protein 1 OS=Mus musculus OX=10090 GN=Rims1 PE=1 SV=2
tr|F6VBT9|F6VBT9_MOUSE	121.3	6	5	5	5	154672	Regulating synaptic membrane exocytosis protein 1 OS=Mus musculus OX=10090 GN=Rims1 PE=1 SV=2
[truncated: 2,732 more rows]

## Sheet: Control-IgG-2
Accession	-10lgP	Coverage (%)	#Peptides	#Unique	#Spec ZK-2	Avg. Mass	Description
Q6PIC6|AT1A3_MOUSE	388.38	37	38	19	124	111691	Sodium/potassium-transporting ATPase subunit alpha-3 OS=Mus musculus OX=10090 GN=Atp1a3 PE=1 SV=1
tr|A0A0G2JGX4|A0A0G2JGX4_MOUSE	388.38	37	38	19	124	112988	Sodium/potassium-transporting ATPase subunit alpha OS=Mus musculus OX=10090 GN=Atp1a3 PE=1 SV=1
tr|A2A513|A2A513_MOUSE	368.27	45	51	12	270	57041	Keratin type I cytoskeletal 10 OS=Mus musculus OX=10090 GN=Krt10 PE=1 SV=1
P02535|K1C10_MOUSE	368.27	44	51	12	270	57770	Keratin type I cytoskeletal 10 OS=Mus musculus OX=10090 GN=Krt10 PE=1 SV=3
tr|Q546G4|Q546G4_MOUSE	363.65	49	34	28	130	68693	Albumin 1 OS=Mus musculus OX=10090 GN=Alb PE=1 SV=1
P07724|ALBU_MOUSE	363.65	49	34	28	130	68693	Serum albumin OS=Mus musculus OX=10090 GN=Alb PE=1 SV=3
P63017|HSP7C_MOUSE	363.37	41	33	18	84	70871	Heat shock cognate 71 kDa protein OS=Mus musculus OX=10090 GN=Hspa8 PE=1 SV=1
tr|Q3TQ13|Q3TQ13_MOUSE	363.37	41	33	18	84	70871	Uncharacterized protein OS=Mus musculus OX=10090 GN=Hspa8 PE=2 SV=1
tr|Q3UBA6|Q3UBA6_MOUSE	363.37	41	33	18	84	70899	Uncharacterized protein OS=Mus musculus OX=10090 GN=Hspa8 PE=2 SV=1
tr|Q3TEK2|Q3TEK2_MOUSE	363.37	41	33	18	84	70857	Uncharacterized protein OS=Mus musculus OX=10090 GN=Hspa8 PE=2 SV=1
tr|Q3TZJ3|Q3TZJ3_MOUSE	363.37	41	33	18	84	70783	Uncharacterized protein OS=Mus musculus OX=10090 GN=Hspa8 PE=2 SV=1
P63260|ACTG_MOUSE	362.02	60	38	2	156	41793	Actin cytoplasmic 2 OS=Mus musculus OX=10090 GN=Actg1 PE=1 SV=1
tr|Q4KL81|Q4KL81_MOUSE	362.02	60	38	2	156	41793	Actin gamma cytoplasmic 1 OS=Mus musculus OX=10090 GN=Actg1 PE=2 SV=1
Q61781|K1C14_MOUSE	361.81	44	42	7	256	52867	Keratin type I cytoskeletal 14 OS=Mus musculus OX=10090 GN=Krt14 PE=1 SV=2
tr|Q3U804|Q3U804_MOUSE	352.56	53	34	1	141	41800	Uncharacterized protein OS=Mus musculus OX=10090 GN=Actb PE=2 SV=1
tr|B2RTP7|B2RTP7_MOUSE	352.3	42	48	34	218	70923	Krt2 protein OS=Mus musculus OX=10090 GN=Krt2 PE=2 SV=1
Q3TTY5|K22E_MOUSE	352.3	42	48	34	218	70923	Keratin type II cytoskeletal 2 epidermal OS=Mus musculus OX=10090 GN=Krt2 PE=1 SV=1
tr|Q3UBP6|Q3UBP6_MOUSE	350.32	64	35	1	123	41769	Uncharacterized protein OS=Mus musculus OX=10090 GN=Actb PE=2 SV=1
tr|D3YYN7|D3YYN7_MOUSE	347.89	35	30	12	88	103586	Sodium/potassium-transporting ATPase subunit alpha OS=Mus musculus OX=10090 GN=Atp1a2 PE=1 SV=1
Q6PIE5|AT1A2_MOUSE	347.89	33	30	12	88	112217	Sodium/potassium-transporting ATPase subunit alpha-2 OS=Mus musculus OX=10090 GN=Atp1a2 PE=1 SV=1
tr|Q3UHK5|Q3UHK5_MOUSE	347.89	33	30	12	88	112217	Sodium/potassium-transporting ATPase subunit alpha OS=Mus musculus OX=10090 GN=Atp1a2 PE=1 SV=1
tr|Q6ZQ49|Q6ZQ49_MOUSE	347.89	33	30	12	88	112291	Sodium/potassium-transporting ATPase subunit alpha (Fragment) OS=Mus musculus OX=10090 GN=Atp1a2 PE=2 SV=1
Q8VDN2|AT1A1_MOUSE	342.38	32	29	14	83	112982	Sodium/potassium-transporting ATPase subunit alpha-1 OS=Mus musculus OX=10090 GN=Atp1a1 PE=1 SV=1
tr|F6RT34|F6RT34_MOUSE	341.95	48	35	9	253	23205	Myelin basic protein (Fragment) OS=Mus musculus OX=10090 GN=Mbp PE=1 SV=1
tr|F6VME3|F6VME3_MOUSE	341.95	53	35	9	253	20948	Myelin basic protein (Fragment) OS=Mus musculus OX=10090 GN=Mbp PE=1 SV=1
Q7TMM9|TBB2A_MOUSE	340.7	63	30	2	185	49907	Tubulin beta-2A chain OS=Mus musculus OX=10090 GN=Tubb2a PE=1 SV=1
P63101|1433Z_MOUSE	339.31	76	25	22	84	27771	14-3-3 protein zeta/delta OS=Mus musculus OX=10090 GN=Ywhaz PE=1 SV=1
E9Q557|DESP_MOUSE	338.79	19	49	48	73	332913	Desmoplakin OS=Mus musculus OX=10090 GN=Dsp PE=1 SV=1
P68369|TBA1A_MOUSE	335.38	59	24	1	80	50136	Tubulin alpha-1A chain OS=Mus musculus OX=10090 GN=Tuba1a PE=1 SV=1
Q9QWL7|K1C17_MOUSE	335.24	43	36	6	172	48162	Keratin type I cytoskeletal 17 OS=Mus musculus OX=10090 GN=Krt17 PE=1 SV=3
Q6IFX2|K1C42_MOUSE	335.15	35	37	10	205	50133	Keratin type I cytoskeletal 42 OS=Mus musculus OX=10090 GN=Krt42 PE=1 SV=1
O08553|DPYL2_MOUSE	334.87	49	24	17	87	62278	Dihydropyrimidinase-related protein 2 OS=Mus musculus OX=10090 GN=Dpysl2 PE=1 SV=2
P50446|K2C6A_MOUSE	333.58	35	38	3	243	59335	Keratin type II cytoskeletal 6A OS=Mus musculus OX=10090 GN=Krt6a PE=1 SV=3
P56480|ATPB_MOUSE	331.66	51	24	24	83	56301	ATP synthase subunit beta mitochondrial OS=Mus musculus OX=10090 GN=Atp5f1b PE=1 SV=2
P68372|TBB4B_MOUSE	330.88	62	29	1	156	49831	Tubulin beta-4B chain OS=Mus musculus OX=10090 GN=Tubb4b PE=1 SV=1
Q9CWF2|TBB2B_MOUSE	330.33	63	30	2	177	49953	Tubulin beta-2B chain OS=Mus musculus OX=10090 GN=Tubb2b PE=1 SV=1
tr|B2RSN3|B2RSN3_MOUSE	330.33	63	30	2	177	49953	Tubulin beta chain OS=Mus musculus OX=10090 GN=Tubb2b PE=1 SV=1
Q03265|ATPA_MOUSE	329.55	52	34	28	93	59753	ATP synthase subunit alpha mitochondrial OS=Mus musculus OX=10090 GN=Atp5f1a PE=1 SV=1
Q922U2|K2C5_MOUSE	329.48	32	40	17	234	61767	Keratin type II cytoskeletal 5 OS=Mus musculus OX=10090 GN=Krt5 PE=1 SV=1
tr|Q32P04|Q32P04_MOUSE	329.48	32	40	17	234	61767	Keratin 5 OS=Mus musculus OX=10090 GN=Krt5 PE=1 SV=2
P17182|ENOA_MOUSE	326.92	59	24	20	77	47141	Alpha-enolase OS=Mus musculus OX=10090 GN=Eno1 PE=1 SV=3
tr|Q5FW97|Q5FW97_MOUSE	326.92	59	24	20	77	47141	Enolase 1 alpha non-neuron OS=Mus musculus OX=10090 GN=EG433182 PE=1 SV=1
P99024|TBB5_MOUSE	323.62	62	28	3	159	49671	Tubulin beta-5 chain OS=Mus musculus OX=10090 GN=Tubb5 PE=1 SV=1
Q9ERD7|TBB3_MOUSE	322.01	53	25	7	127	50419	Tubulin beta-3 chain OS=Mus musculus OX=10090 GN=Tubb3 PE=1 SV=1
Q99KI0|ACON_MOUSE	317.34	30	19	19	43	85464	Aconitate hydratase mitochondrial OS=Mus musculus OX=10090 GN=Aco2 PE=1 SV=1
tr|Q5SXR6|Q5SXR6_MOUSE	315.8	26	34	34	66	191985	Clathrin heavy chain OS=Mus musculus OX=10090 GN=Cltc PE=1 SV=1
Q68FD5|CLH1_MOUSE	315.8	26	34	34	66	191555	Clathrin heavy chain 1 OS=Mus musculus OX=10090 GN=Cltc PE=1 SV=3
tr|Q80U89|Q80U89_MOUSE	315.8	26	34	34	66	192476	MKIAA0034 protein (Fragment) OS=Mus musculus OX=10090 GN=mKIAA0034 PE=4 SV=2
tr|E9Q447|E9Q447_MOUSE	314.89	22	43	43	53	285344	Spectrin alpha chain non-erythrocytic 1 OS=Mus musculus OX=10090 GN=Sptan1 PE=1 SV=1
tr|A3KGU5|A3KGU5_MOUSE	314.89	22	43	43	53	282893	Spectrin alpha chain non-erythrocytic 1 OS=Mus musculus OX=10090 GN=Sptan1 PE=1 SV=1
tr|B7ZWK3|B7ZWK3_MOUSE	314.89	22	43	43	53	282893	Spna2 protein OS=Mus musculus OX=10090 GN=Sptan1 PE=2 SV=1
tr|B2RXX6|B2RXX6_MOUSE	314.89	22	43	43	53	285179	Spna2 protein OS=Mus musculus OX=10090 GN=Sptan1 PE=2 SV=1
tr|A3KGU9|A3KGU9_MOUSE	314.89	22	43	43	53	287602	Spectrin alpha chain non-erythrocytic 1 OS=Mus musculus OX=10090 GN=Sptan1 PE=1 SV=2
tr|A3KGU7|A3KGU7_MOUSE	314.89	22	43	43	53	285151	Spectrin alpha chain non-erythrocytic 1 OS=Mus musculus OX=10090 GN=Sptan1 PE=1 SV=1
tr|B9EKJ1|B9EKJ1_MOUSE	314.89	22	43	43	53	285178	Spna2 protein OS=Mus musculus OX=10090 GN=Sptan1 PE=2 SV=1
tr|A0A0F7QZE4|A0A0F7QZE4_MOUSE	313.93	35	23	1	83	51683	MAb 110 heavy chain OS=Mus musculus OX=10090 GN=HC PE=2 SV=1
Q9D6F9|TBB4A_MOUSE	311.74	58	26	4	123	49586	Tubulin beta-4A chain OS=Mus musculus OX=10090 GN=Tubb4a PE=1 SV=3
tr|Q542T4|Q542T4_MOUSE	310.33	52	27	1	231	17225	Uncharacterized protein OS=Mus musculus OX=10090 GN=Mbp PE=2 SV=1
tr|Q3UGF3|Q3UGF3_MOUSE	310.33	62	27	1	231	14211	Uncharacterized protein OS=Mus musculus OX=10090 GN=Mbp PE=2 SV=1
P17156|HSP72_MOUSE	309.8	23	19	5	35	69642	Heat shock-related 70 kDa protein 2 OS=Mus musculus OX=10090 GN=Hspa2 PE=1 SV=2
P04104|K2C1_MOUSE	307.93	25	35	12	269	65606	Keratin type II cytoskeletal 1 OS=Mus musculus OX=10090 GN=Krt1 PE=1 SV=4
P68368|TBA4A_MOUSE	305.25	52	21	3	55	49924	Tubulin alpha-4A chain OS=Mus musculus OX=10090 GN=Tuba4a PE=1 SV=1
tr|A0A0A0MQA5|A0A0A0MQA5_MOUSE	305.25	49	21	3	55	52912	Tubulin alpha chain (Fragment) OS=Mus musculus OX=10090 GN=Tuba4a PE=1 SV=1
tr|Q3SYP5|Q3SYP5_MOUSE	304.74	22	27	14	139	51606	Keratin 16 OS=Mus musculus OX=10090 GN=Krt16 PE=1 SV=1
Q9Z2K1|K1C16_MOUSE	304.74	22	27	14	139	51606	Keratin type I cytoskeletal 16 OS=Mus musculus OX=10090 GN=Krt16 PE=1 SV=3
tr|Q9EQD7|Q9EQD7_MOUSE	304.74	22	27	14	139	51966	Keratin intermediate filament 16b OS=Mus musculus OX=10090 GN=K16 PE=3 SV=1
tr|Q3ZAW8|Q3ZAW8_MOUSE	304.74	22	27	14	139	51693	Keratin 16 OS=Mus musculus OX=10090 GN=Krt16 PE=2 SV=1
tr|Q9EQD6|Q9EQD6_MOUSE	304.74	22	27	14	139	52053	Keratin intermediate filament 16a OS=Mus musculus OX=10090 GN=K16 PE=3 SV=1
tr|A6ZI44|A6ZI44_MOUSE	304.44	44	28	28	84	45120	Fructose-bisphosphate aldolase OS=Mus musculus OX=10090 GN=Aldoa PE=1 SV=1
tr|Q6NY00|Q6NY00_MOUSE	304.44	51	28	28	84	39312	Fructose-bisphosphate aldolase OS=Mus musculus OX=10090 GN=Aldoa PE=2 SV=1
tr|Q5FWB7|Q5FWB7_MOUSE	304.44	51	28	28	84	39356	Fructose-bisphosphate aldolase OS=Mus musculus OX=10090 GN=Aldoa PE=1 SV=1
P05064|ALDOA_MOUSE	304.44	51	28	28	84	39356	Fructose-bisphosphate aldolase A OS=Mus musculus OX=10090 GN=Aldoa PE=1 SV=2
tr|I6L985|I6L985_MOUSE	302.15	44	20	2	92	51976	Igh protein OS=Mus musculus OX=10090 GN=Igh PE=1 SV=1
Q04447|KCRB_MOUSE	298.32	44	14	12	56	42713	Creatine kinase B-type OS=Mus musculus OX=10090 GN=Ckb PE=1 SV=1
Q62261|SPTB2_MOUSE	297.87	15	30	29	42	274221	Spectrin beta chain non-erythrocytic 1 OS=Mus musculus OX=10090 GN=Sptbn1 PE=1 SV=2
tr|Q3TYL9|Q3TYL9_MOUSE	296.41	32	23	23	37	44654	2' 3'-cyclic-nucleotide 3'-phosphodiesterase OS=Mus musculus OX=10090 GN=Cnp PE=2 SV=1
P16330|CN37_MOUSE	296.41	30	23	23	37	47123	2' 3'-cyclic-nucleotide 3'-phosphodiesterase OS=Mus musculus OX=10090 GN=Cnp PE=1 SV=3
tr|Q3TYV5|Q3TYV5_MOUSE	296.41	30	23	23	37	47123	2' 3'-cyclic-nucleotide 3'-phosphodiesterase OS=Mus musculus OX=10090 GN=Cnp PE=2 SV=1
tr|A8DUK4|A8DUK4_MOUSE	295.44	71	15	2	76	15748	Beta-globin OS=Mus musculus OX=10090 GN=Hbb-bs PE=1 SV=1
tr|A8DUK7|A8DUK7_MOUSE	295.44	71	15	2	76	15721	Beta-globin OS=Mus musculus OX=10090 GN=Hbbt1 PE=3 SV=1
tr|A8DUP0|A8DUP0_MOUSE	295.44	71	15	2	76	15646	Beta-globin OS=Mus musculus OX=10090 GN=Hbbt1 PE=3 SV=1
P08249|MDHM_MOUSE	294.81	53	15	15	44	35611	Malate dehydrogenase mitochondrial OS=Mus musculus OX=10090 GN=Mdh2 PE=1 SV=3
tr|A0A0N4SUX5|A0A0N4SUX5_MOUSE	294.74	59	19	15	43	42680	Gamma-enolase OS=Mus musculus OX=10090 GN=Eno2 PE=1 SV=1
tr|Q545V3|Q545V3_MOUSE	294.74	53	19	15	43	47297	Enolase 2 gamma neuronal isoform CRA_a OS=Mus musculus OX=10090 GN=Eno2 PE=1 SV=1
tr|Q3UJ20|Q3UJ20_MOUSE	294.74	53	19	15	43	47331	Uncharacterized protein OS=Mus musculus OX=10090 GN=Eno2 PE=2 SV=1
P17183|ENOG_MOUSE	294.74	53	19	15	43	47297	Gamma-enolase OS=Mus musculus OX=10090 GN=Eno2 PE=1 SV=2
tr|A0A0J9YUE9|A0A0J9YUE9_MOUSE	294.37	32	27	1	45	94033	Dynamin-1 OS=Mus musculus OX=10090 GN=Dnm1 PE=1 SV=1
tr|A0A0J9YUN4|A0A0J9YUN4_MOUSE	294.37	31	27	1	45	97295	Dynamin-1 OS=Mus musculus OX=10090 GN=Dnm1 PE=1 SV=1
Q9CQV8|1433B_MOUSE	294.33	69	18	12	41	28086	14-3-3 protein beta/alpha OS=Mus musculus OX=10090 GN=Ywhab PE=1 SV=3
tr|A2A5N2|A2A5N2_MOUSE	294.33	69	18	12	41	28086	Tyrosine 3-monooxygenase/tryptophan 5-monooxygenase activation protein beta polypeptide OS=Mus musculus OX=10090 GN=Ywhab PE=2 SV=1
P39053|DYN1_MOUSE	293.8	31	27	1	43	97803	Dynamin-1 OS=Mus musculus OX=10090 GN=Dnm1 PE=1 SV=2
P01867|IGG2B_MOUSE	289.36	31	18	2	60	44259	Ig gamma-2B chain C region OS=Mus musculus OX=10090 GN=Igh-3 PE=1 SV=3
tr|Q80TN1|Q80TN1_MOUSE	287.02	33	16	11	54	55014	MKIAA0968 protein (Fragment) OS=Mus musculus OX=10090 GN=Camk2a PE=2 SV=3
P11798|KCC2A_MOUSE	287.02	33	16	11	54	54115	Calcium/calmodulin-dependent protein kinase type II subunit alpha OS=Mus musculus OX=10090 GN=Camk2a PE=1 SV=2
tr|F8WIS9|F8WIS9_MOUSE	287.02	33	16	11	54	55347	Calcium/calmodulin-dependent protein kinase type II subunit alpha OS=Mus musculus OX=10090 GN=Camk2a PE=1 SV=1
tr|Q543S2|Q543S2_MOUSE	286.68	41	16	14	40	40085	Guanine nucleotide binding protein alpha o isoform CRA_b OS=Mus musculus OX=10090 GN=Gnao1 PE=2 SV=1
P18872|GNAO_MOUSE	286.68	41	16	14	40	40085	Guanine nucleotide-binding protein G(o) subunit alpha OS=Mus musculus OX=10090 GN=Gnao1 PE=1 SV=3
O88935|SYN1_MOUSE	286.21	42	22	19	60	74097	Synapsin-1 OS=Mus musculus OX=10090 GN=Syn1 PE=1 SV=2
tr|Q497E4|Q497E4_MOUSE	285.43	40	21	2	74	42019	Actin alpha cardiac muscle 1 OS=Mus musculus OX=10090 GN=Actc1 PE=2 SV=1
P68033|ACTC_MOUSE	285.43	40	21	2	74	42019	Actin alpha cardiac muscle 1 OS=Mus musculus OX=10090 GN=Actc1 PE=1 SV=1
tr|Q3UIJ3|Q3UIJ3_MOUSE	285.43	40	21	2	74	42118	Uncharacterized protein OS=Mus musculus OX=10090 GN=Actc1 PE=2 SV=1
tr|Q9CXK3|Q9CXK3_MOUSE	285.43	40	21	2	74	41947	Uncharacterized protein OS=Mus musculus OX=10090 GN=Actc1 PE=2 SV=1
tr|Q3TG92|Q3TG92_MOUSE	285.43	40	21	2	74	42047	Uncharacterized protein OS=Mus musculus OX=10090 GN=Actc1 PE=2 SV=1
tr|Q3UJ36|Q3UJ36_MOUSE	285.43	40	21	2	74	41877	Actin gamma 2 smooth muscle enteric isoform CRA_a OS=Mus musculus OX=10090 GN=Actg2 PE=2 SV=1
P63268|ACTH_MOUSE	285.43	40	21	2	74	41877	Actin gamma-enteric smooth muscle OS=Mus musculus OX=10090 GN=Actg2 PE=1 SV=1
tr|Q3U122|Q3U122_MOUSE	285.43	40	21	2	74	41995	Uncharacterized protein OS=Mus musculus OX=10090 GN=Acta2 PE=2 SV=1
Q02257|PLAK_MOUSE	282.47	29	18	15	50	81801	Junction plakoglobin OS=Mus musculus OX=10090 GN=Jup PE=1 SV=3
tr|Q71LX8|Q71LX8_MOUSE	281.53	37	25	13	53	83281	Heat shock protein 84b OS=Mus musculus OX=10090 GN=Hsp90ab1 PE=1 SV=1
P11499|HS90B_MOUSE	281.53	37	25	13	53	83281	Heat shock protein HSP 90-beta OS=Mus musculus OX=10090 GN=Hsp90ab1 PE=1 SV=3
Q922F4|TBB6_MOUSE	280.52	43	19	2	81	50090	Tubulin beta-6 chain OS=Mus musculus OX=10090 GN=Tubb6 PE=1 SV=1
tr|Q3UMM1|Q3UMM1_MOUSE	280.52	43	19	2	81	50090	Tubulin beta chain OS=Mus musculus OX=10090 GN=Tubb6 PE=1 SV=1
P60879|SNP25_MOUSE	280.16	55	13	13	41	23315	Synaptosomal-associated protein 25 OS=Mus musculus OX=10090 GN=Snap25 PE=1 SV=1
tr|Q61782|Q61782_MOUSE	279.11	59	16	8	63	10662	Type I epidermal keratin mRNA 3'end (Fragment) OS=Mus musculus OX=10090 PE=2 SV=1
P28652|KCC2B_MOUSE	278.47	36	17	6	48	60461	Calcium/calmodulin-dependent protein kinase type II subunit beta OS=Mus musculus OX=10090 GN=Camk2b PE=1 SV=2
tr|Q5SVJ0|Q5SVJ0_MOUSE	278.47	29	17	6	48	72903	Calcium/calmodulin-dependent protein kinase II beta isoform CRA_b OS=Mus musculus OX=10090 GN=Camk2b PE=1 SV=1
tr|A0A0E4B366|A0A0E4B366_MOUSE	277.04	35	16	1	58	51819	MAb 44B1 heavy chain OS=Mus musculus OX=10090 GN=HC PE=2 SV=1
tr|A0A1D5RLD8|A0A1D5RLD8_MOUSE	276.74	45	12	1	75	35812	Glyceraldehyde-3-phosphate dehydrogenase OS=Mus musculus OX=10090 GN=Gm10358 PE=1 SV=1
O08599|STXB1_MOUSE	273.75	37	19	19	30	67569	Syntaxin-binding protein 1 OS=Mus musculus OX=10090 GN=Stxbp1 PE=1 SV=2
P03995|GFAP_MOUSE	273.2	54	23	21	51	49900	Glial fibrillary acidic protein OS=Mus musculus OX=10090 GN=Gfap PE=1 SV=4
P62259|1433E_MOUSE	272.88	71	20	18	50	29174	14-3-3 protein epsilon OS=Mus musculus OX=10090 GN=Ywhae PE=1 SV=1
tr|Q5SS40|Q5SS40_MOUSE	272.88	71	20	18	50	29174	Tyrosine 3-monooxygenase/tryptophan 5-monooxygenase activation protein epsilon polypeptide isoform CRA_c OS=Mus musculus OX=10090 GN=Ywhae PE=1 SV=1
G5E829|AT2B1_MOUSE	272.74	16	16	5	29	134747	Plasma membrane calcium-transporting ATPase 1 OS=Mus musculus OX=10090 GN=Atp2b1 PE=1 SV=1
Q6IFZ6|K2C1B_MOUSE	272.24	15	19	3	178	61359	Keratin type II cytoskeletal 1b OS=Mus musculus OX=10090 GN=Krt77 PE=1 SV=1
tr|Q08EK5|Q08EK5_MOUSE	272.24	15	19	3	178	61359	Keratin 77 OS=Mus musculus OX=10090 GN=Krt77 PE=1 SV=1
tr|Q08EK4|Q08EK4_MOUSE	272.24	15	19	3	178	61302	Keratin 77 OS=Mus musculus OX=10090 GN=Krt77 PE=2 SV=1
tr|Q80Y52|Q80Y52_MOUSE	272.19	22	19	9	42	84788	Heat shock protein 90 alpha (Cytosolic) class A member 1 OS=Mus musculus OX=10090 GN=Hsp90aa1 PE=1 SV=2
P07901|HS90A_MOUSE	272.19	22	19	9	42	84788	Heat shock protein HSP 90-alpha OS=Mus musculus OX=10090 GN=Hsp90aa1 PE=1 SV=4
P17751|TPIS_MOUSE	270.53	46	13	13	26	32192	Triosephosphate isomerase OS=Mus musculus OX=10090 GN=Tpi1 PE=1 SV=4
P15864|H12_MOUSE	267.53	33	14	3	25	21267	Histone H1.2 OS=Mus musculus OX=10090 GN=Hist1h1c PE=1 SV=2
tr|Q5SZA3|Q5SZA3_MOUSE	267.53	33	14	3	25	21267	Histone cluster 1 H1c OS=Mus musculus OX=10090 GN=Hist1h1c PE=1 SV=1
tr|Q8BIS2|Q8BIS2_MOUSE	266.65	19	18	4	109	58266	Uncharacterized protein OS=Mus musculus OX=10090 GN=Krt90 PE=2 SV=1
tr|E9Q1Z0|E9Q1Z0_MOUSE	266.65	19	18	4	109	58224	Keratin 90 OS=Mus musculus OX=10090 GN=Krt90 PE=1 SV=1
tr|Q148Q7|Q148Q7_MOUSE	266.65	19	18	4	109	58240	Uncharacterized protein OS=Mus musculus OX=10090 GN=Krt90 PE=2 SV=1
P43277|H13_MOUSE	265.12	32	14	3	23	22100	Histone H1.3 OS=Mus musculus OX=10090 GN=Hist1h1d PE=1 SV=2
tr|Q149Z9|Q149Z9_MOUSE	265.12	32	14	3	23	22100	Histone cluster 1 H1d OS=Mus musculus OX=10090 GN=Hist1h1d PE=1 SV=1
tr|Q3U292|Q3U292_MOUSE	265.12	32	14	3	23	22082	Uncharacterized protein OS=Mus musculus OX=10090 GN=Hist1h1d PE=2 SV=1
tr|Q3TT92|Q3TT92_MOUSE	264.9	35	14	9	53	61780	Dihydropyrimidinase-related protein 3 OS=Mus musculus OX=10090 GN=Dpysl3 PE=1 SV=1
Q62188|DPYL3_MOUSE	264.9	34	14	9	53	61936	Dihydropyrimidinase-related protein 3 OS=Mus musculus OX=10090 GN=Dpysl3 PE=1 SV=1
tr|E9PWE8|E9PWE8_MOUSE	264.9	29	14	9	53	73884	Dihydropyrimidinase-related protein 3 OS=Mus musculus OX=10090 GN=Dpysl3 PE=1 SV=1
P61982|1433G_MOUSE	264.16	43	11	7	30	28303	14-3-3 protein gamma OS=Mus musculus OX=10090 GN=Ywhag PE=1 SV=2
tr|A8IP69|A8IP69_MOUSE	264.16	43	11	7	30	28303	14-3-3 protein gamma subtype OS=Mus musculus OX=10090 GN=Ywhag PE=1 SV=1
Q01853|TERA_MOUSE	264.1	33	21	21	37	89322	Transitional endoplasmic reticulum ATPase OS=Mus musculus OX=10090 GN=Vcp PE=1 SV=4
P43274|H14_MOUSE	263.22	32	15	6	23	21977	Histone H1.4 OS=Mus musculus OX=10090 GN=Hist1h1e PE=1 SV=2
Q8BGZ7|K2C75_MOUSE	262.23	19	19	1	147	59741	Keratin type II cytoskeletal 75 OS=Mus musculus OX=10090 GN=Krt75 PE=1 SV=1
P26443|DHE3_MOUSE	261.49	34	17	17	27	61337	Glutamate dehydrogenase 1 mitochondrial OS=Mus musculus OX=10090 GN=Glud1 PE=1 SV=1
Q64332|SYN2_MOUSE	260.15	32	15	12	35	63373	Synapsin-2 OS=Mus musculus OX=10090 GN=Syn2 PE=1 SV=2
tr|B9EHN0|B9EHN0_MOUSE	259.86	18	13	13	24	117809	Ubiquitin-activating enzyme E1 Chr X OS=Mus musculus OX=10090 GN=Uba1 PE=1 SV=1
Q02053|UBA1_MOUSE	259.86	18	13	13	24	117809	Ubiquitin-like modifier-activating enzyme 1 OS=Mus musculus OX=10090 GN=Uba1 PE=1 SV=1
tr|A0A1S6GWH5|A0A1S6GWH5_MOUSE	259.86	17	13	13	24	124236	Uncharacterized protein OS=Mus musculus OX=10090 GN=Uba1 PE=2 SV=1
P14873|MAP1B_MOUSE	258.86	9	16	15	18	270252	Microtubule-associated protein 1B OS=Mus musculus OX=10090 GN=Map1b PE=1 SV=2
tr|B2RQQ5|B2RQQ5_MOUSE	258.86	9	16	15	18	270304	Microtubule-associated protein 1B OS=Mus musculus OX=10090 GN=Map1b PE=2 SV=1
P20152|VIME_MOUSE	256.97	57	21	20	32	53688	Vimentin OS=Mus musculus OX=10090 GN=Vim PE=1 SV=3
tr|Q3U6S1|Q3U6S1_MOUSE	256.97	57	21	20	32	53674	Uncharacterized protein OS=Mus musculus OX=10090 GN=Vim PE=2 SV=1
tr|Q5FWJ3|Q5FWJ3_MOUSE	256.97	57	21	20	32	53688	Vimentin OS=Mus musculus OX=10090 GN=Vim PE=1 SV=1
tr|Q3TWF2|Q3TWF2_MOUSE	256.63	30	18	16	32	72463	Uncharacterized protein OS=Mus musculus OX=10090 GN=Hspa5 PE=2 SV=1
tr|Q3U9G2|Q3U9G2_MOUSE	256.63	30	18	16	32	72406	Uncharacterized protein OS=Mus musculus OX=10090 GN=Hspa5 PE=2 SV=1
P20029|BIP_MOUSE	256.63	30	18	16	32	72422	Endoplasmic reticulum chaperone BiP OS=Mus musculus OX=10090 GN=Hspa5 PE=1 SV=3
tr|Q9DC41|Q9DC41_MOUSE	256.63	30	18	16	32	72423	Uncharacterized protein OS=Mus musculus OX=10090 GN=Hspa5 PE=2 SV=1
tr|Q3UHH0|Q3UHH0_MOUSE	254.94	17	15	9	24	132106	Calcium-transporting ATPase OS=Mus musculus OX=10090 GN=Atp2b2 PE=1 SV=1
tr|Q3UHJ3|Q3UHJ3_MOUSE	254.94	17	15	9	24	132587	Calcium-transporting ATPase OS=Mus musculus OX=10090 GN=Atp2b2 PE=1 SV=1
Q9R0K7|AT2B2_MOUSE	254.94	17	15	9	24	132587	Plasma membrane calcium-transporting ATPase 2 OS=Mus musculus OX=10090 GN=Atp2b2 PE=1 SV=2
tr|F8WHB1|F8WHB1_MOUSE	254.94	16	15	9	24	136783	Calcium-transporting ATPase OS=Mus musculus OX=10090 GN=Atp2b2 PE=1 SV=1
Q8BG81|PDIP3_MOUSE	254.43	36	15	15	27	46133	Polymerase delta-interacting protein 3 OS=Mus musculus OX=10090 GN=Poldip3 PE=1 SV=1
tr|Q3UDD3|Q3UDD3_MOUSE	254.43	38	15	15	27	42936	Polymerase delta-interacting protein 3 OS=Mus musculus OX=10090 GN=Poldip3 PE=1 SV=1
P46460|NSF_MOUSE	253.81	29	23	23	40	82613	Vesicle-fusing ATPase OS=Mus musculus OX=10090 GN=Nsf PE=1 SV=2
Q61696|HS71A_MOUSE	253.03	19	13	2	19	70079	Heat shock 70 kDa protein 1A OS=Mus musculus OX=10090 GN=Hspa1a PE=1 SV=2
tr|Q3TAI8|Q3TAI8_MOUSE	253.03	19	13	2	19	70093	Uncharacterized protein OS=Mus musculus OX=10090 PE=2 SV=1
tr|Q3TU85|Q3TU85_MOUSE	253.03	19	13	2	19	70079	Heat shock protein 1B OS=Mus musculus OX=10090 GN=Hspa1b PE=1 SV=1
P17879|HS71B_MOUSE	253.03	19	13	2	19	70176	Heat shock 70 kDa protein 1B OS=Mus musculus OX=10090 GN=Hspa1b PE=1 SV=3
tr|A1E2B8|A1E2B8_MOUSE	253.03	19	13	2	19	70131	Inducible heat shock protein 70 OS=Mus musculus OX=10090 PE=3 SV=1
P50516|VATA_MOUSE	252.84	29	13	13	28	68326	V-type proton ATPase catalytic subunit A OS=Mus musculus OX=10090 GN=Atp6v1a PE=1 SV=2
Q7TSJ2|MAP6_MOUSE	251.2	18	13	13	22	96450	Microtubule-associated protein 6 OS=Mus musculus OX=10090 GN=Map6 PE=1 SV=2
P09411|PGK1_MOUSE	250.22	41	12	12	29	44550	Phosphoglycerate kinase 1 OS=Mus musculus OX=10090 GN=Pgk1 PE=1 SV=4
P52480|KPYM_MOUSE	250.21	40	16	16	31	57845	Pyruvate kinase PKM OS=Mus musculus OX=10090 GN=Pkm PE=1 SV=4
tr|Q3TV47|Q3TV47_MOUSE	249.35	31	14	14	23	35204	Sodium/potassium-transporting ATPase subunit beta OS=Mus musculus OX=10090 GN=Atp1b1 PE=2 SV=1
P14094|AT1B1_MOUSE	249.35	31	14	14	23	35195	Sodium/potassium-transporting ATPase subunit beta-1 OS=Mus musculus OX=10090 GN=Atp1b1 PE=1 SV=1
tr|Q545P0|Q545P0_MOUSE	249.35	31	14	14	23	35195	Sodium/potassium-transporting ATPase subunit beta OS=Mus musculus OX=10090 GN=Atp1b1 PE=1 SV=1
tr|Q3TSQ1|Q3TSQ1_MOUSE	249.35	31	14	14	23	35211	Sodium/potassium-transporting ATPase subunit beta OS=Mus musculus OX=10090 GN=Atp1b1 PE=2 SV=1
P50396|GDIA_MOUSE	248.95	43	16	11	27	50522	Rab GDP dissociation inhibitor alpha OS=Mus musculus OX=10090 GN=Gdi1 PE=1 SV=3
P01865|GCAM_MOUSE	248.67	26	12	1	49	43949	Ig gamma-2A chain C region membrane-bound form OS=Mus musculus OX=10090 GN=Igh-1a PE=1 SV=3
P01863|GCAA_MOUSE	248.67	32	12	1	49	36389	Ig gamma-2A chain C region A allele OS=Mus musculus OX=10090 GN=Ighg PE=1 SV=1
tr|Q542G9|Q542G9_MOUSE	248.52	39	15	15	25	38676	Annexin OS=Mus musculus OX=10090 GN=Anxa2 PE=1 SV=1
P07356|ANXA2_MOUSE	248.52	39	15	15	25	38676	Annexin A2 OS=Mus musculus OX=10090 GN=Anxa2 PE=1 SV=2
tr|Q3U7N2|Q3U7N2_MOUSE	247.23	27	16	16	25	82513	MICOS complex subunit MIC60 OS=Mus musculus OX=10090 GN=Immt PE=2 SV=1
tr|Q3TVZ5|Q3TVZ5_MOUSE	247.23	27	16	16	25	82416	MICOS complex subunit MIC60 OS=Mus musculus OX=10090 GN=Immt PE=2 SV=1
Q8CAQ8|MIC60_MOUSE	247.23	26	16	16	25	83900	MICOS complex subunit Mic60 OS=Mus musculus OX=10090 GN=Immt PE=1 SV=1
P05063|ALDOC_MOUSE	247.04	44	14	14	28	39395	Fructose-bisphosphate aldolase C OS=Mus musculus OX=10090 GN=Aldoc PE=1 SV=4
tr|Q569W9|Q569W9_MOUSE	247	24	12	1	49	51666	Igh protein OS=Mus musculus OX=10090 GN=Igh PE=1 SV=1
tr|Q3TW77|Q3TW77_MOUSE	246.52	18	10	10	22	65004	Uncharacterized protein OS=Mus musculus OX=10090 GN=Grn PE=2 SV=1
tr|Q3UD85|Q3UD85_MOUSE	246.52	18	10	10	22	65071	Uncharacterized protein OS=Mus musculus OX=10090 GN=Grn PE=2 SV=1
P28798|GRN_MOUSE	246.52	18	10	10	22	63458	Granulins OS=Mus musculus OX=10090 GN=Grn PE=1 SV=2
tr|Q544Y8|Q544Y8_MOUSE	246.52	18	10	10	22	63458	Granulin OS=Mus musculus OX=10090 GN=Grn PE=2 SV=1
tr|Q3U9K2|Q3U9K2_MOUSE	246.52	18	10	10	22	63974	Uncharacterized protein (Fragment) OS=Mus musculus OX=10090 GN=Grn PE=2 SV=1
tr|Q9D2V3|Q9D2V3_MOUSE	246.52	18	10	10	22	64965	Uncharacterized protein OS=Mus musculus OX=10090 GN=Grn PE=2 SV=2
tr|Q3U8W3|Q3U8W3_MOUSE	246.52	18	10	10	22	65019	Uncharacterized protein OS=Mus musculus OX=10090 GN=Grn PE=2 SV=1
tr|Q3UAJ3|Q3UAJ3_MOUSE	246.52	18	10	10	22	65002	Uncharacterized protein OS=Mus musculus OX=10090 GN=Grn PE=2 SV=1
tr|Q3U9N4|Q3U9N4_MOUSE	246.52	18	10	10	22	65018	Granulins OS=Mus musculus OX=10090 GN=Grn PE=1 SV=1
tr|Q3TVQ3|Q3TVQ3_MOUSE	246.52	18	10	10	22	63382	Uncharacterized protein OS=Mus musculus OX=10090 GN=Grn PE=2 SV=1
P28663|SNAB_MOUSE	245.16	40	9	7	16	33557	Beta-soluble NSF attachment protein OS=Mus musculus OX=10090 GN=Napb PE=1 SV=2
P16125|LDHB_MOUSE	245.11	29	10	9	19	36572	L-lactate dehydrogenase B chain OS=Mus musculus OX=10090 GN=Ldhb PE=1 SV=2
P13595|NCAM1_MOUSE	244.66	20	14	1	21	119427	Neural cell adhesion molecule 1 OS=Mus musculus OX=10090 GN=Ncam1 PE=1 SV=3
tr|A0A0A6YY91|A0A0A6YY91_MOUSE	244.37	20	14	1	21	116375	Neural cell adhesion molecule 1 (Fragment) OS=Mus musculus OX=10090 GN=Ncam1 PE=1 SV=1
O35295|PURB_MOUSE	244.22	19	5	5	10	33901	Transcriptional activator protein Pur-beta OS=Mus musculus OX=10090 GN=Purb PE=1 SV=3
tr|A0A0A6YXN4|A0A0A6YXN4_MOUSE	244.17	67	13	2	26	12913	Immunoglobulin heavy variable V1-18 (Fragment) OS=Mus musculus OX=10090 GN=Ighv1-18 PE=1 SV=1
Q9DB77|QCR2_MOUSE	242.92	30	13	13	21	48235	Cytochrome b-c1 complex subunit 2 mitochondrial OS=Mus musculus OX=10090 GN=Uqcrc2 PE=1 SV=1
Q6NXH9|K2C73_MOUSE	242.62	16	18	1	164	58911	Keratin type II cytoskeletal 73 OS=Mus musculus OX=10090 GN=Krt73 PE=1 SV=1
tr|Q3THL7|Q3THL7_MOUSE	242.15	45	15	14	32	30756	Uncharacterized protein OS=Mus musculus OX=10090 GN=Vdac1 PE=2 SV=1
Q60932|VDAC1_MOUSE	242.15	43	15	14	32	32351	Voltage-dependent anion-selective channel protein 1 OS=Mus musculus OX=10090 GN=Vdac1 PE=1 SV=3
Q921I1|TRFE_MOUSE	241.23	26	15	2	22	76724	Serotransferrin OS=Mus musculus OX=10090 GN=Tf PE=1 SV=1
tr|F6V4K0|F6V4K0_MOUSE	240.07	28	12	12	22	9861	Plasma membrane calcium-transporting ATPase 4 OS=Mus musculus OX=10090 GN=Atp2b4 PE=4 SV=1
P97427|DPYL1_MOUSE	240	28	15	1	42	62168	Dihydropyrimidinase-related protein 1 OS=Mus musculus OX=10090 GN=Crmp1 PE=1 SV=1
Q923T9|KCC2G_MOUSE	239.45	21	12	1	29	59607	Calcium/calmodulin-dependent protein kinase type II subunit gamma OS=Mus musculus OX=10090 GN=Camk2g PE=1 SV=1
tr|Q6ZWS7|Q6ZWS7_MOUSE	239.45	22	12	1	29	55961	Uncharacterized protein OS=Mus musculus OX=10090 GN=Camk2g PE=2 SV=1
tr|Q3TXY0|Q3TXY0_MOUSE	239.15	25	15	1	43	70245	Uncharacterized protein (Fragment) OS=Mus musculus OX=10090 GN=Crmp1 PE=2 SV=1
tr|Q6P1J1|Q6P1J1_MOUSE	239.15	24	15	1	43	74221	Crmp1 protein OS=Mus musculus OX=10090 GN=Crmp1 PE=1 SV=1
Q9R0H5|K2C71_MOUSE	238.42	17	18	2	146	57383	Keratin type II cytoskeletal 71 OS=Mus musculus OX=10090 GN=Krt71 PE=1 SV=1
tr|E9Q035|E9Q035_MOUSE	237.85	17	14	1	21	107796	Predicted gene 20425 OS=Mus musculus OX=10090 GN=Gm20425 PE=4 SV=1
tr|Q3TPT3|Q3TPT3_MOUSE	236.74	33	13	9	19	47436	Uncharacterized protein OS=Mus musculus OX=10090 GN=Syt1 PE=2 SV=1
P46096|SYT1_MOUSE	236.74	33	13	9	19	47418	Synaptotagmin-1 OS=Mus musculus OX=10090 GN=Syt1 PE=1 SV=1
tr|H6RXZ1|H6RXZ1_MOUSE	236.74	33	13	9	19	47418	Synaptotagmin I OS=Mus musculus OX=10090 GN=Syt1 PE=1 SV=1
tr|E9PZ43|E9PZ43_MOUSE	236.72	20	13	6	17	97796	Microtubule-associated protein OS=Mus musculus OX=10090 GN=Map4 PE=1 SV=3
P05202|AATM_MOUSE	236.28	27	14	14	31	47411	Aspartate aminotransferase mitochondrial OS=Mus musculus OX=10090 GN=Got2 PE=1 SV=1
tr|A0A075B5V6|A0A075B5V6_MOUSE	235.99	54	11	1	22	10776	Immunoglobulin heavy variable V1-42 OS=Mus musculus OX=10090 GN=Ighv1-42 PE=1 SV=1
P38647|GRP75_MOUSE	235.9	28	14	13	16	73461	Stress-70 protein mitochondrial OS=Mus musculus OX=10090 GN=Hspa9 PE=1 SV=3
tr|Q3TUZ9|Q3TUZ9_MOUSE	235.64	54	9	1	48	15535	Uncharacterized protein (Fragment) OS=Mus musculus OX=10090 GN=Gm10481 PE=2 SV=1
Q9DBJ1|PGAM1_MOUSE	235.53	46	12	12	24	28832	Phosphoglycerate mutase 1 OS=Mus musculus OX=10090 GN=Pgam1 PE=1 SV=3
tr|Q3U7Z6|Q3U7Z6_MOUSE	235.53	46	12	12	24	28832	Phosphoglycerate mutase OS=Mus musculus OX=10090 GN=Pgam1 PE=1 SV=1
P68510|1433F_MOUSE	235.3	47	11	9	25	28212	14-3-3 protein eta OS=Mus musculus OX=10090 GN=Ywhah PE=1 SV=2
Q9Z0E0|NCDN_MOUSE	234.75	16	13	13	19	78895	Neurochondrin OS=Mus musculus OX=10090 GN=Ncdn PE=1 SV=1
P06745|G6PI_MOUSE	233.53	21	9	9	21	62767	Glucose-6-phosphate isomerase OS=Mus musculus OX=10090 GN=Gpi PE=1 SV=4
tr|A0A075B5P5|A0A075B5P5_MOUSE	232.83	35	14	3	60	36317	Immunoglobulin heavy constant gamma 3 (Fragment) OS=Mus musculus OX=10090 GN=Ighg3 PE=4 SV=1
P03987|IGHG3_MOUSE	232.83	29	14	3	60	43929	Ig gamma-3 chain C region OS=Mus musculus OX=10090 PE=1 SV=2
tr|A0A1Y7VJN6|A0A1Y7VJN6_MOUSE	232.83	29	14	3	60	44018	Immunoglobulin heavy constant gamma 3 (Fragment) OS=Mus musculus OX=10090 GN=Ighg3 PE=4 SV=1
P20357|MTAP2_MOUSE	231.86	12	16	12	21	199130	Microtubule-associated protein 2 OS=Mus musculus OX=10090 GN=Map2 PE=1 SV=2
tr|H2BL43|H2BL43_MOUSE	230.32	10	10	2	16	129242	Calcium-transporting ATPase OS=Mus musculus OX=10090 GN=Atp2b4 PE=2 SV=1
tr|E9Q828|E9Q828_MOUSE	230.32	10	10	2	16	129256	Calcium-transporting ATPase OS=Mus musculus OX=10090 GN=Atp2b4 PE=1 SV=1
tr|D1FNM8|D1FNM8_MOUSE	230.32	10	10	2	16	128548	Calcium-transporting ATPase OS=Mus musculus OX=10090 GN=Atp2b4 PE=2 SV=2
tr|F7AAP4|F7AAP4_MOUSE	230.32	10	10	2	16	128562	Calcium-transporting ATPase OS=Mus musculus OX=10090 GN=Atp2b4 PE=1 SV=1
Q6Q477|AT2B4_MOUSE	230.32	9	10	2	16	133068	Plasma membrane calcium-transporting ATPase 4 OS=Mus musculus OX=10090 GN=Atp2b4 PE=1 SV=1
tr|D1FNM9|D1FNM9_MOUSE	230.32	9	10	2	16	133054	Calcium-transporting ATPase OS=Mus musculus OX=10090 GN=Atp2b4 PE=2 SV=1
tr|G3UVV4|G3UVV4_MOUSE	230.03	23	17	16	21	101873	Hexokinase 1 isoform CRA_f OS=Mus musculus OX=10090 GN=Hk1 PE=1 SV=1
tr|Q6GQU1|Q6GQU1_MOUSE	230.03	23	17	16	21	102302	Hexokinase 1 isoform CRA_d OS=Mus musculus OX=10090 GN=Hk1 PE=2 SV=1
tr|Q3UPC4|Q3UPC4_MOUSE	230.03	23	17	16	21	102286	Uncharacterized protein OS=Mus musculus OX=10090 GN=Hk1 PE=2 SV=1
tr|Q3TJE3|Q3TJE3_MOUSE	230.03	23	17	16	21	102279	Uncharacterized protein OS=Mus musculus OX=10090 GN=Hk1 PE=2 SV=1
P17710|HXK1_MOUSE	230.03	21	17	16	21	108303	Hexokinase-1 OS=Mus musculus OX=10090 GN=Hk1 PE=1 SV=3
tr|Q8C048|Q8C048_MOUSE	229.86	13	11	5	19	125714	Calcium-transporting ATPase OS=Mus musculus OX=10090 GN=Atp2b3 PE=1 SV=1
tr|A2ALL9|A2ALL9_MOUSE	229.86	13	11	5	19	128739	Calcium-transporting ATPase OS=Mus musculus OX=10090 GN=Atp2b3 PE=1 SV=1
tr|Q0VF55|Q0VF55_MOUSE	229.86	12	11	5	19	134360	Calcium-transporting ATPase OS=Mus musculus OX=10090 GN=Atp2b3 PE=1 SV=1
P48962|ADT1_MOUSE	229.85	43	14	9	27	32904	ADP/ATP translocase 1 OS=Mus musculus OX=10090 GN=Slc25a4 PE=1 SV=4
tr|Q3UA81|Q3UA81_MOUSE	229.76	31	12	6	25	50113	Elongation factor 1-alpha OS=Mus musculus OX=10090 GN=Eef1a1 PE=2 SV=1
tr|Q58E64|Q58E64_MOUSE	229.76	31	12	6	25	50114	Elongation factor 1-alpha OS=Mus musculus OX=10090 GN=Eef1a1 PE=1 SV=1
P10126|EF1A1_MOUSE	229.76	31	12	6	25	50114	Elongation factor 1-alpha 1 OS=Mus musculus OX=10090 GN=Eef1a1 PE=1 SV=3
P62874|GBB1_MOUSE	228.98	37	12	6	22	37377	Guanine nucleotide-binding protein G(I)/G(S)/G(T) subunit beta-1 OS=Mus musculus OX=10090 GN=Gnb1 PE=1 SV=3
tr|Q3TQ70|Q3TQ70_MOUSE	228.98	37	12	6	22	37377	Beta1 subnuit of GTP-binding protein OS=Mus musculus OX=10090 GN=Gnb1 PE=1 SV=1
P05201|AATC_MOUSE	227.92	33	11	11	20	46248	Aspartate aminotransferase cytoplasmic OS=Mus musculus OX=10090 GN=Got1 PE=1 SV=3
Q6PHZ2|KCC2D_MOUSE	227.43	22	11	4	26	56369	Calcium/calmodulin-dependent protein kinase type II subunit delta OS=Mus musculus OX=10090 GN=Camk2d PE=1 SV=1
tr|A0A0G2JGS4|A0A0G2JGS4_MOUSE	227.43	21	11	4	26	60004	Calcium/calmodulin-dependent protein kinase type II subunit delta OS=Mus musculus OX=10090 GN=Camk2d PE=1 SV=1
tr|E9Q1T1|E9Q1T1_MOUSE	227.43	21	11	4	26	60005	Calcium/calmodulin-dependent protein kinase type II subunit delta OS=Mus musculus OX=10090 GN=Camk2d PE=1 SV=1
tr|E9Q1V9|E9Q1V9_MOUSE	227.43	23	11	4	26	55293	Calcium/calmodulin-dependent protein kinase type II subunit delta OS=Mus musculus OX=10090 GN=Camk2d PE=1 SV=2
tr|E9Q1W0|E9Q1W0_MOUSE	227.43	22	11	4	26	57749	Calcium/calmodulin-dependent protein kinase type II subunit delta OS=Mus musculus OX=10090 GN=Camk2d PE=1 SV=2
tr|A0A2R8VHP3|A0A2R8VHP3_MOUSE	226.04	15	12	2	113	57920	Predicted pseudogene 5478 OS=Mus musculus OX=10090 GN=Gm5478 PE=1 SV=1
Q8BH59|CMC1_MOUSE	225.55	30	15	15	20	74570	Calcium-binding mitochondrial carrier protein Aralar1 OS=Mus musculus OX=10090 GN=Slc25a12 PE=1 SV=1
tr|E9Q7S0|E9Q7S0_MOUSE	225.54	16	15	15	20	144595	Synaptojanin-1 OS=Mus musculus OX=10090 GN=Synj1 PE=1 SV=1
tr|F7BQW7|F7BQW7_MOUSE	225.54	15	15	15	20	146509	Synaptojanin-1 (Fragment) OS=Mus musculus OX=10090 GN=Synj1 PE=1 SV=1
Q8CHC4|SYNJ1_MOUSE	225.54	13	15	15	20	172616	Synaptojanin-1 OS=Mus musculus OX=10090 GN=Synj1 PE=1 SV=3
tr|A3KML3|A3KML3_MOUSE	224.97	51	12	8	22	27778	MCG126220 OS=Mus musculus OX=10090 GN=Ywhaq PE=2 SV=1
P68254|1433T_MOUSE	224.97	51	12	8	22	27778	14-3-3 protein theta OS=Mus musculus OX=10090 GN=Ywhaq PE=1 SV=1
tr|Q6KAM2|Q6KAM2_MOUSE	224.79	31	12	1	57	34023	MFLJ00385 protein (Fragment) OS=Mus musculus OX=10090 GN=Ighg3 PE=2 SV=1
Q9D0K2|SCOT1_MOUSE	224.23	33	12	12	24	55989	Succinyl-CoA:3-ketoacid coenzyme A transferase 1 mitochondrial OS=Mus musculus OX=10090 GN=Oxct1 PE=1 SV=1
Q9DBG3|AP2B1_MOUSE	223.55	15	12	6	18	104583	AP-2 complex subunit beta OS=Mus musculus OX=10090 GN=Ap2b1 PE=1 SV=1
tr|Q5SWR1|Q5SWR1_MOUSE	223.55	15	12	6	18	105722	AP complex subunit beta OS=Mus musculus OX=10090 GN=Ap2b1 PE=2 SV=1
Q64521|GPDM_MOUSE	223.18	25	15	15	19	80954	Glycerol-3-phosphate dehydrogenase mitochondrial OS=Mus musculus OX=10090 GN=Gpd2 PE=1 SV=2
tr|A2AQR0|A2AQR0_MOUSE	223.18	24	15	15	19	82830	Glycerol-3-phosphate dehydrogenase OS=Mus musculus OX=10090 GN=Gpd2 PE=1 SV=1
Q8VIJ6|SFPQ_MOUSE	223.14	17	11	10	21	75442	Splicing factor proline- and glutamine-rich OS=Mus musculus OX=10090 GN=Sfpq PE=1 SV=1
O55042|SYUA_MOUSE	221.37	46	7	6	13	14485	Alpha-synuclein OS=Mus musculus OX=10090 GN=Snca PE=1 SV=2
tr|Q91VB8|Q91VB8_MOUSE	221.27	51	9	9	38	15112	Alpha globin 1 OS=Mus musculus OX=10090 GN=Hba-a1 PE=1 SV=1
tr|A8DUV3|A8DUV3_MOUSE	221.27	51	9	9	38	15085	Alpha-globin OS=Mus musculus OX=10090 GN=Hbat1 PE=3 SV=1
tr|Q9CY06|Q9CY06_MOUSE	221.27	51	9	9	38	15112	Uncharacterized protein OS=Mus musculus OX=10090 PE=2 SV=1
P01942|HBA_MOUSE	221.27	51	9	9	38	15085	Hemoglobin subunit alpha OS=Mus musculus OX=10090 GN=Hba PE=1 SV=2
tr|Q8BPF4|Q8BPF4_MOUSE	221.27	51	9	9	38	15181	Uncharacterized protein OS=Mus musculus OX=10090 PE=2 SV=1
P46660|AINX_MOUSE	220.95	36	15	14	17	55383	Alpha-internexin OS=Mus musculus OX=10090 GN=Ina PE=1 SV=3
Q9D051|ODPB_MOUSE	220.47	30	8	8	18	38937	Pyruvate dehydrogenase E1 component subunit beta mitochondrial OS=Mus musculus OX=10090 GN=Pdhb PE=1 SV=1
Q6IME9|K2C72_MOUSE	220.47	13	12	1	70	56750	Keratin type II cytoskeletal 72 OS=Mus musculus OX=10090 GN=Krt72 PE=3 SV=1
Q61414|K1C15_MOUSE	220.35	16	17	1	101	49138	Keratin type I cytoskeletal 15 OS=Mus musculus OX=10090 GN=Krt15 PE=1 SV=2
tr|B1AQ77|B1AQ77_MOUSE	220.35	16	17	1	101	49494	Keratin 15 isoform CRA_a OS=Mus musculus OX=10090 GN=Krt15 PE=1 SV=1
P17742|PPIA_MOUSE	220.06	44	8	8	29	17971	Peptidyl-prolyl cis-trans isomerase A OS=Mus musculus OX=10090 GN=Ppia PE=1 SV=2
tr|Q3UAJ1|Q3UAJ1_MOUSE	220.06	44	8	8	29	17943	Peptidyl-prolyl cis-trans isomerase OS=Mus musculus OX=10090 GN=Ppia PE=2 SV=1
tr|Q5SVY2|Q5SVY2_MOUSE	220.06	44	8	8	29	17971	Peptidyl-prolyl cis-trans isomerase OS=Mus musculus OX=10090 GN=Ppia PE=1 SV=1
tr|Q3TE63|Q3TE63_MOUSE	220.06	44	8	8	29	17944	Peptidyl-prolyl cis-trans isomerase OS=Mus musculus OX=10090 GN=Ppia PE=2 SV=1
P14152|MDHC_MOUSE	219.88	34	9	9	16	36511	Malate dehydrogenase cytoplasmic OS=Mus musculus OX=10090 GN=Mdh1 PE=1 SV=3
tr|Q545F8|Q545F8_MOUSE	219.48	40	11	11	25	27504	40S ribosomal protein S4 OS=Mus musculus OX=10090 GN=Rps4x PE=2 SV=1
P62702|RS4X_MOUSE	219.48	37	11	11	25	29598	40S ribosomal protein S4 X isoform OS=Mus musculus OX=10090 GN=Rps4x PE=1 SV=2
tr|Q545X8|Q545X8_MOUSE	219.48	37	11	11	25	29598	40S ribosomal protein S4 OS=Mus musculus OX=10090 GN=Rps4x PE=1 SV=1
tr|Q3UXQ6|Q3UXQ6_MOUSE	219.48	37	11	11	25	29564	40S ribosomal protein S4 OS=Mus musculus OX=10090 GN=Rps4x PE=2 SV=1
tr|Q3UYK6|Q3UYK6_MOUSE	219.31	14	9	9	22	62030	Amino acid transporter OS=Mus musculus OX=10090 GN=Slc1a2 PE=2 SV=1
tr|Q3USU5|Q3USU5_MOUSE	219.31	14	9	9	22	62002	Amino acid transporter OS=Mus musculus OX=10090 GN=Slc1a2 PE=2 SV=1
P43006|EAA2_MOUSE	219.31	14	9	9	22	62030	Excitatory amino acid transporter 2 OS=Mus musculus OX=10090 GN=Slc1a2 PE=1 SV=1
tr|A2APL8|A2APL8_MOUSE	219.31	14	9	9	22	61771	Amino acid transporter OS=Mus musculus OX=10090 GN=Slc1a2 PE=3 SV=1
Q8BFZ3|ACTBL_MOUSE	218.27	25	9	1	39	42004	Beta-actin-like protein 2 OS=Mus musculus OX=10090 GN=Actbl2 PE=1 SV=1
tr|Q8CFQ9|Q8CFQ9_MOUSE	216.64	17	9	9	22	52602	Fusion derived from t(1216) malignant liposarcoma (Human) OS=Mus musculus OX=10090 GN=Fus PE=1 SV=1
tr|Q564D0|Q564D0_MOUSE	216.64	17	9	9	22	52673	Fusion derived from t(12;16) malignant liposarcoma (Human) isoform CRA_a OS=Mus musculus OX=10090 GN=Fus PE=1 SV=1
tr|Q3UK30|Q3UK30_MOUSE	216.64	17	9	9	22	52615	Uncharacterized protein OS=Mus musculus OX=10090 PE=2 SV=1
P56959|FUS_MOUSE	216.64	17	9	9	22	52673	RNA-binding protein FUS OS=Mus musculus OX=10090 GN=Fus PE=1 SV=1
tr|Q3USY4|Q3USY4_MOUSE	216.64	17	9	9	22	52630	Uncharacterized protein OS=Mus musculus OX=10090 PE=2 SV=1
tr|G3UXT7|G3UXT7_MOUSE	216.64	68	9	9	22	14016	RNA-binding protein FUS (Fragment) OS=Mus musculus OX=10090 GN=Fus PE=1 SV=1
tr|Q1WWK3|Q1WWK3_MOUSE	215.51	27	9	7	14	22445	Hist1h1b protein (Fragment) OS=Mus musculus OX=10090 GN=Hist1h1b PE=2 SV=1
P43276|H15_MOUSE	215.51	27	9	7	14	22576	Histone H1.5 OS=Mus musculus OX=10090 GN=Hist1h1b PE=1 SV=2
tr|A2NHM3|A2NHM3_MOUSE	215.27	65	15	1	33	24165	If kappa light chain (Fragment) OS=Mus musculus OX=10090 GN=Igkc PE=1 SV=1
tr|A2A5Y6|A2A5Y6_MOUSE	214.5	13	12	12	20	78086	Microtubule-associated protein OS=Mus musculus OX=10090 GN=Mapt PE=1 SV=1
tr|A0A0A0MQC7|A0A0A0MQC7_MOUSE	214.5	14	12	12	20	76259	Microtubule-associated protein OS=Mus musculus OX=10090 GN=Mapt PE=1 SV=1
P10637|TAU_MOUSE	214.5	14	12	12	20	76243	Microtubule-associated protein tau OS=Mus musculus OX=10090 GN=Mapt PE=1 SV=3
tr|Q3UH19|Q3UH19_MOUSE	214.5	23	12	12	20	44952	Microtubule-associated protein OS=Mus musculus OX=10090 GN=Mapt PE=2 SV=1
tr|Q547J4|Q547J4_MOUSE	214.5	27	12	12	20	38961	Microtubule-associated protein OS=Mus musculus OX=10090 GN=Mapt PE=2 SV=1
tr|B1AQW2|B1AQW2_MOUSE	214.5	25	12	12	20	40892	Microtubule-associated protein OS=Mus musculus OX=10090 GN=Mapt PE=1 SV=1
tr|Q8C2E1|Q8C2E1_MOUSE	213.21	26	11	11	13	65328	Uncharacterized protein OS=Mus musculus OX=10090 GN=Ppp2r1a PE=2 SV=1
Q76MZ3|2AAA_MOUSE	213.21	26	11	11	13	65323	Serine/threonine-protein phosphatase 2A 65 kDa regulatory subunit A alpha isoform OS=Mus musculus OX=10090 GN=Ppp2r1a PE=1 SV=3
Q8QZT1|THIL_MOUSE	213.01	29	8	8	17	44816	Acetyl-CoA acetyltransferase mitochondrial OS=Mus musculus OX=10090 GN=Acat1 PE=1 SV=1
tr|A0A075B5V5|A0A075B5V5_MOUSE	212.51	28	9	1	15	12931	Immunoglobulin heavy variable 1-39 (Fragment) OS=Mus musculus OX=10090 GN=Ighv1-39 PE=4 SV=1
Q99PT1|GDIR1_MOUSE	212.27	34	7	7	14	23407	Rho GDP-dissociation inhibitor 1 OS=Mus musculus OX=10090 GN=Arhgdia PE=1 SV=3
P63038|CH60_MOUSE	212.24	28	10	10	19	60956	60 kDa heat shock protein mitochondrial OS=Mus musculus OX=10090 GN=Hspd1 PE=1 SV=1
Q91VD9|NDUS1_MOUSE	211.97	26	14	14	17	79777	NADH-ubiquinone oxidoreductase 75 kDa subunit mitochondrial OS=Mus musculus OX=10090 GN=Ndufs1 PE=1 SV=2
tr|Q3UIQ2|Q3UIQ2_MOUSE	211.97	26	14	14	17	79749	Uncharacterized protein OS=Mus musculus OX=10090 GN=Ndufs1 PE=2 SV=1
tr|Q3TIU7|Q3TIU7_MOUSE	211.97	26	14	14	17	79663	Uncharacterized protein OS=Mus musculus OX=10090 GN=Ndufs1 PE=2 SV=1
P17427|AP2A2_MOUSE	211.91	20	17	12	20	104016	AP-2 complex subunit alpha-2 OS=Mus musculus OX=10090 GN=Ap2a2 PE=1 SV=2
tr|Q3U7X9|Q3U7X9_MOUSE	211.91	20	17	12	20	104051	AP-2 complex subunit alpha OS=Mus musculus OX=10090 GN=Ap2a2 PE=2 SV=1
tr|Q69ZW4|Q69ZW4_MOUSE	211.91	20	17	12	20	107342	MKIAA0899 protein (Fragment) OS=Mus musculus OX=10090 GN=Ap2a2 PE=2 SV=1
tr|Q6PEE6|Q6PEE6_MOUSE	211.91	20	17	12	20	104002	AP-2 complex subunit alpha OS=Mus musculus OX=10090 GN=Ap2a2 PE=2 SV=1
tr|A0A075B5X5|A0A075B5X5_MOUSE	211.82	35	9	1	15	12922	Immunoglobulin heavy variable 1-66 (Fragment) OS=Mus musculus OX=10090 GN=Ighv1-66 PE=4 SV=1
P01027|CO3_MOUSE	210.71	12	16	16	20	186483	Complement C3 OS=Mus musculus OX=10090 GN=C3 PE=1 SV=3
P62806|H4_MOUSE	209.86	53	12	12	35	11367	Histone H4 OS=Mus musculus OX=10090 GN=Hist1h4a PE=1 SV=2
tr|B2RTM0|B2RTM0_MOUSE	209.86	53	12	12	35	11367	Histone H4 OS=Mus musculus OX=10090 GN=Hist2h4 PE=1 SV=1
tr|Q0PD63|Q0PD63_MOUSE	209.17	38	6	2	17	24970	RAB3A member RAS oncogene family isoform CRA_a OS=Mus musculus OX=10090 GN=Rab3a PE=1 SV=1
P63011|RAB3A_MOUSE	209.17	38	6	2	17	24970	Ras-related protein Rab-3A OS=Mus musculus OX=10090 GN=Rab3a PE=1 SV=1
tr|B2RRX2|B2RRX2_MOUSE	208.93	32	12	7	24	58644	Serine/threonine-protein phosphatase OS=Mus musculus OX=10090 GN=Ppp3ca PE=2 SV=1
P63328|PP2BA_MOUSE	208.93	32	12	7	24	58644	Serine/threonine-protein phosphatase 2B catalytic subunit alpha isoform OS=Mus musculus OX=10090 GN=Ppp3ca PE=1 SV=1
tr|A0A1S6GWG6|A0A1S6GWG6_MOUSE	208.36	22	10	10	18	59279	Uncharacterized protein OS=Mus musculus OX=10090 GN=Atp6v1b2 PE=2 SV=1
P62814|VATB2_MOUSE	208.36	23	10	10	18	56551	V-type proton ATPase subunit B brain isoform OS=Mus musculus OX=10090 GN=Atp6v1b2 PE=1 SV=1
tr|Q68FG2|Q68FG2_MOUSE	208.11	9	15	14	18	270921	Spectrin beta chain OS=Mus musculus OX=10090 GN=Sptbn2 PE=1 SV=1
tr|Q3UGZ4|Q3UGZ4_MOUSE	208.11	9	15	14	18	270933	Spectrin beta chain OS=Mus musculus OX=10090 GN=Sptbn2 PE=2 SV=1
Q8K2B3|SDHA_MOUSE	207.58	17	10	10	16	72585	Succinate dehydrogenase [ubiquinone] flavoprotein subunit mitochondrial OS=Mus musculus OX=10090 GN=Sdha PE=1 SV=1
tr|Q0VG47|Q0VG47_MOUSE	207.44	23	6	1	16	37086	Heterogeneous nuclear ribonucleoprotein A3 OS=Mus musculus OX=10090 GN=Hnrnpa3 PE=2 SV=1
tr|B2RXM2|B2RXM2_MOUSE	207.44	23	6	1	16	36610	EG627828 protein OS=Mus musculus OX=10090 GN=Gm6793 PE=1 SV=1
tr|Q05DD2|Q05DD2_MOUSE	207.43	26	13	12	20	57826	Nefl protein (Fragment) OS=Mus musculus OX=10090 GN=Nefl PE=2 SV=1
P08551|NFL_MOUSE	207.43	25	13	12	20	61509	Neurofilament light polypeptide OS=Mus musculus OX=10090 GN=Nefl PE=1 SV=5
O88569|ROA2_MOUSE	207.11	31	8	8	17	37403	Heterogeneous nuclear ribonucleoproteins A2/B1 OS=Mus musculus OX=10090 GN=Hnrnpa2b1 PE=1 SV=2
tr|B7ZP22|B7ZP22_MOUSE	207.11	33	8	8	17	35965	Heterogeneous nuclear ribonucleoprotein A2/B1 OS=Mus musculus OX=10090 GN=Hnrnpa2b1 PE=2 SV=1
tr|E9QNP3|E9QNP3_MOUSE	207.02	3	5	5	7	323369	Hornerin OS=Mus musculus OX=10090 GN=Hrnr PE=1 SV=1
tr|F8WJ23|F8WJ23_MOUSE	207.02	3	5	5	7	340666	Hornerin OS=Mus musculus OX=10090 GN=Hrnr PE=1 SV=1
tr|Q3UAC2|Q3UAC2_MOUSE	206.91	31	8	8	10	29913	40S ribosomal protein S3a OS=Mus musculus OX=10090 GN=Rps3a1 PE=2 SV=1
tr|Q9D1S3|Q9D1S3_MOUSE	206.91	31	8	8	10	29886	40S ribosomal protein S3a OS=Mus musculus OX=10090 GN=Rps3a1 PE=2 SV=1
tr|Q564F3|Q564F3_MOUSE	206.91	31	8	8	10	29885	40S ribosomal protein S3a OS=Mus musculus OX=10090 GN=Rps3a1 PE=1 SV=1
P97351|RS3A_MOUSE	206.91	31	8	8	10	29885	40S ribosomal protein S3a OS=Mus musculus OX=10090 GN=Rps3a PE=1 SV=3
tr|Q3U5P8|Q3U5P8_MOUSE	206.91	31	8	8	10	29827	40S ribosomal protein S3a OS=Mus musculus OX=10090 GN=Rps3a1 PE=2 SV=1
tr|Q3UJU5|Q3UJU5_MOUSE	206.91	31	8	8	10	29943	40S ribosomal protein S3a OS=Mus musculus OX=10090 GN=Rps3a1 PE=2 SV=1
P01639|KV5A7_MOUSE	206.25	50	6	5	12	14311	Ig kappa chain V-V region MOPC 41 OS=Mus musculus OX=10090 GN=Gm5571 PE=1 SV=1
tr|O35619|O35619_MOUSE	205.98	45	5	1	19	12677	Vesicle associated membrane protein 2 OS=Mus musculus OX=10090 GN=Vamp2 PE=2 SV=1
tr|Q8CHR4|Q8CHR4_MOUSE	205.98	45	5	1	19	12691	Vesicle-associated membrane protein 2 OS=Mus musculus OX=10090 GN=Vamp2 PE=1 SV=2
P63044|VAMP2_MOUSE	205.98	45	5	1	19	12691	Vesicle-associated membrane protein 2 OS=Mus musculus OX=10090 GN=Vamp2 PE=1 SV=2
tr|B0QZN5|B0QZN5_MOUSE	205.98	32	5	1	19	17862	Vesicle-associated membrane protein 2 OS=Mus musculus OX=10090 GN=Vamp2 PE=1 SV=1
P17426|AP2A1_MOUSE	205.82	20	18	14	22	107664	AP-2 complex subunit alpha-1 OS=Mus musculus OX=10090 GN=Ap2a1 PE=1 SV=1
tr|Q3UCH4|Q3UCH4_MOUSE	205.1	16	7	7	15	52908	Lipoprotein lipase OS=Mus musculus OX=10090 GN=Lpl PE=2 SV=1
tr|Q3UCD4|Q3UCD4_MOUSE	205.1	16	7	7	15	53068	Lipoprotein lipase OS=Mus musculus OX=10090 GN=Lpl PE=2 SV=1
tr|Q3UC44|Q3UC44_MOUSE	205.1	16	7	7	15	52966	Lipoprotein lipase OS=Mus musculus OX=10090 GN=Lpl PE=2 SV=1
tr|Q3UAX2|Q3UAX2_MOUSE	205.1	16	7	7	15	52025	Lipoprotein lipase OS=Mus musculus OX=10090 GN=Lpl PE=2 SV=1
tr|Q3UBE9|Q3UBE9_MOUSE	205.1	16	7	7	15	53051	Lipoprotein lipase OS=Mus musculus OX=10090 GN=Lpl PE=2 SV=1
tr|Q3UC81|Q3UC81_MOUSE	205.1	16	7	7	15	53124	Lipoprotein lipase OS=Mus musculus OX=10090 GN=Lpl PE=2 SV=1
tr|Q3U841|Q3U841_MOUSE	205.1	16	7	7	15	53109	Lipoprotein lipase OS=Mus musculus OX=10090 GN=Lpl PE=2 SV=1
tr|Q3UB98|Q3UB98_MOUSE	205.1	16	7	7	15	53037	Lipoprotein lipase OS=Mus musculus OX=10090 GN=Lpl PE=2 SV=1
tr|Q8C562|Q8C562_MOUSE	205.1	16	7	7	15	53168	Lipoprotein lipase OS=Mus musculus OX=10090 GN=Lpl PE=2 SV=1
tr|Q3UB54|Q3UB54_MOUSE	205.1	16	7	7	15	53079	Lipoprotein lipase OS=Mus musculus OX=10090 GN=Lpl PE=2 SV=1
tr|Q3U784|Q3U784_MOUSE	205.1	16	7	7	15	53139	Lipoprotein lipase OS=Mus musculus OX=10090 GN=Lpl PE=2 SV=1
P11152|LIPL_MOUSE	205.1	16	7	7	15	53109	Lipoprotein lipase OS=Mus musculus OX=10090 GN=Lpl PE=1 SV=3
tr|Q3U5U0|Q3U5U0_MOUSE	205.1	16	7	7	15	53149	Lipoprotein lipase OS=Mus musculus OX=10090 GN=Lpl PE=2 SV=1
tr|Q3UCZ2|Q3UCZ2_MOUSE	205.1	16	7	7	15	53095	Lipoprotein lipase OS=Mus musculus OX=10090 GN=Lpl PE=2 SV=1
tr|Q4FJQ8|Q4FJQ8_MOUSE	205.1	16	7	7	15	53127	Lipoprotein lipase OS=Mus musculus OX=10090 GN=Lpl PE=2 SV=1
tr|Q99L75|Q99L75_MOUSE	205.08	21	13	11	18	94081	Heat shock protein 4 OS=Mus musculus OX=10090 GN=Hspa4 PE=2 SV=1
tr|Q3U2G2|Q3U2G2_MOUSE	205.08	21	13	11	18	94209	Heat shock 70 kDa protein 4 OS=Mus musculus OX=10090 GN=Hspa4 PE=1 SV=1
Q61316|HSP74_MOUSE	205.08	21	13	11	18	94133	Heat shock 70 kDa protein 4 OS=Mus musculus OX=10090 GN=Hspa4 PE=1 SV=1
tr|Q571M2|Q571M2_MOUSE	205.08	19	13	11	18	103260	MKIAA4025 protein (Fragment) OS=Mus musculus OX=10090 GN=Hspa4 PE=2 SV=1
P62270|RS18_MOUSE	204.69	48	14	14	26	17719	40S ribosomal protein S18 OS=Mus musculus OX=10090 GN=Rps18 PE=1 SV=3
tr|F6YVP7|F6YVP7_MOUSE	204.69	48	14	14	26	17672	Predicted gene 10260 OS=Mus musculus OX=10090 GN=Gm10260 PE=3 SV=2
tr|Q561N5|Q561N5_MOUSE	204.69	48	14	14	26	17719	MCG23000 isoform CRA_b OS=Mus musculus OX=10090 GN=Rps18 PE=2 SV=1
tr|A0A1Y7VKY1|A0A1Y7VKY1_MOUSE	204.69	48	14	14	26	17749	MCG116671 OS=Mus musculus OX=10090 GN=Gm11361 PE=3 SV=1
tr|Q3TW65|Q3TW65_MOUSE	204.69	48	14	14	26	17747	Uncharacterized protein OS=Mus musculus OX=10090 GN=Rps18 PE=2 SV=1
Q3UHJ0|AAK1_MOUSE	204.11	15	8	8	13	103346	AP2-associated protein kinase 1 OS=Mus musculus OX=10090 GN=Aak1 PE=1 SV=2
tr|Q7TS98|Q7TS98_MOUSE	204.03	48	13	2	36	26455	Anti-colorectal carcinoma light chain OS=Mus musculus OX=10090 PE=1 SV=1
Q8BMF4|ODP2_MOUSE	203.88	16	7	7	13	67942	Dihydrolipoyllysine-residue acetyltransferase component of pyruvate dehydrogenase complex mitochondrial OS=Mus musculus OX=10090 GN=Dlat PE=1 SV=2
tr|A2NXE2|A2NXE2_MOUSE	203.65	37	8	1	14	5657	Fd (Fragment) OS=Mus musculus OX=10090 PE=2 SV=1
tr|A2AE89|A2AE89_MOUSE	203.59	30	8	7	13	28556	Glutathione S-transferase Mu 1 OS=Mus musculus OX=10090 GN=Gstm1 PE=1 SV=2
P10649|GSTM1_MOUSE	203.59	33	8	7	13	25970	Glutathione S-transferase Mu 1 OS=Mus musculus OX=10090 GN=Gstm1 PE=1 SV=2
Q91V61|SFXN3_MOUSE	202.7	37	10	7	18	35406	Sideroflexin-3 OS=Mus musculus OX=10090 GN=Sfxn3 PE=1 SV=1
P62880|GBB2_MOUSE	201.67	35	10	4	19	37331	Guanine nucleotide-binding protein G(I)/G(S)/G(T) subunit beta-2 OS=Mus musculus OX=10090 GN=Gnb2 PE=1 SV=3
tr|Q3U9V4|Q3U9V4_MOUSE	201.67	35	10	4	19	37331	Guanine nucleotide binding protein beta 2 isoform CRA_a OS=Mus musculus OX=10090 GN=Gnb2 PE=1 SV=1
Q7TQF7|AMPH_MOUSE	201.37	19	10	10	13	75013	Amphiphysin OS=Mus musculus OX=10090 GN=Amph PE=1 SV=1
tr|A0A0G2JEG8|A0A0G2JEG8_MOUSE	201.37	18	10	10	13	75340	Amphiphysin OS=Mus musculus OX=10090 GN=Amph PE=1 SV=1
tr|C6EQG9|C6EQG9_MOUSE	201.37	20	10	10	13	69677	ASL1/Amph fusion protein OS=Mus musculus OX=10090 PE=2 SV=1
tr|Q5DTI2|Q5DTI2_MOUSE	201.16	14	10	10	14	116600	ATPase Ca++ transporting cardiac muscle slow twitch 2 isoform CRA_b (Fragment) OS=Mus musculus OX=10090 GN=Atp2a2 PE=2 SV=1
O55143|AT2A2_MOUSE	201.16	14	10	10	14	114858	Sarcoplasmic/endoplasmic reticulum calcium ATPase 2 OS=Mus musculus OX=10090 GN=Atp2a2 PE=1 SV=2
tr|A0A0J9YTY0|A0A0J9YTY0_MOUSE	201.08	23	8	5	13	48979	Septin-11 OS=Mus musculus OX=10090 GN=Sept11 PE=1 SV=1
Q8C1B7|SEP11_MOUSE	201.08	23	8	5	13	49695	Septin-11 OS=Mus musculus OX=10090 GN=Sept11 PE=1 SV=4
tr|A0A0J9YUL3|A0A0J9YUL3_MOUSE	201.08	22	8	5	13	49782	Septin 11 isoform CRA_b OS=Mus musculus OX=10090 GN=Sept11 PE=1 SV=1
P01656|KV3A3_MOUSE	201	44	5	3	9	11904	Ig kappa chain V-III region MOPC 70 OS=Mus musculus OX=10090 PE=1 SV=1
P01654|KV3A1_MOUSE	201	44	5	3	9	11980	Ig kappa chain V-III region PC 2880/PC 1229 OS=Mus musculus OX=10090 PE=1 SV=1
tr|Q5FB19|Q5FB19_MOUSE	200.03	22	6	1	14	39652	Heterogeneous nuclear ribonucleoprotein A3 OS=Mus musculus OX=10090 GN=Hnrnpa3 PE=2 SV=1
Q8BG05|ROA3_MOUSE	200.03	22	6	1	14	39652	Heterogeneous nuclear ribonucleoprotein A3 OS=Mus musculus OX=10090 GN=Hnrnpa3 PE=1 SV=1
tr|Q3UZG3|Q3UZG3_MOUSE	200.03	22	6	1	14	39751	Uncharacterized protein OS=Mus musculus OX=10090 GN=Hnrnpa3 PE=2 SV=1
tr|A2AL12|A2AL12_MOUSE	200.03	26	6	1	14	34476	Heterogeneous nuclear ribonucleoprotein A3 OS=Mus musculus OX=10090 GN=Hnrnpa3 PE=1 SV=1
tr|Q6P6I7|Q6P6I7_MOUSE	200.03	26	6	1	14	34377	Hnrpa3 protein OS=Mus musculus OX=10090 GN=Hnrnpa3 PE=2 SV=1
P12960|CNTN1_MOUSE	199.64	14	11	11	18	113388	Contactin-1 OS=Mus musculus OX=10090 GN=Cntn1 PE=1 SV=1
O54983|CRYM_MOUSE	199.51	34	8	8	20	33523	Ketimine reductase mu-crystallin OS=Mus musculus OX=10090 GN=Crym PE=1 SV=1
tr|Q3UPX0|Q3UPX0_MOUSE	199.51	34	8	8	20	33523	Crystallin mu OS=Mus musculus OX=10090 GN=Crym PE=1 SV=1
tr|Q545A2|Q545A2_MOUSE	199.39	39	11	6	25	32931	MCG11560 OS=Mus musculus OX=10090 GN=Slc25a5 PE=1 SV=1
P51881|ADT2_MOUSE	199.39	39	11	6	25	32931	ADP/ATP translocase 2 OS=Mus musculus OX=10090 GN=Slc25a5 PE=1 SV=3
Q8K0U4|HS12A_MOUSE	198.85	19	11	11	14	74871	Heat shock 70 kDa protein 12A OS=Mus musculus OX=10090 GN=Hspa12a PE=1 SV=1
Q61598|GDIB_MOUSE	197.44	29	10	5	15	50537	Rab GDP dissociation inhibitor beta OS=Mus musculus OX=10090 GN=Gdi2 PE=1 SV=1
tr|Q3UC72|Q3UC72_MOUSE	197.44	25	10	5	15	57439	Rab GDP dissociation inhibitor (Fragment) OS=Mus musculus OX=10090 GN=Gdi2 PE=2 SV=1
tr|Q3UPA3|Q3UPA3_MOUSE	197.44	25	10	5	15	57737	Rab GDP dissociation inhibitor (Fragment) OS=Mus musculus OX=10090 GN=Gdi2 PE=2 SV=1
tr|Q3UUX9|Q3UUX9_MOUSE	197.44	29	10	5	15	50507	Rab GDP dissociation inhibitor OS=Mus musculus OX=10090 GN=Gdi2 PE=2 SV=1
tr|I6L978|I6L978_MOUSE	196.92	47	13	1	31	25703	Igk protein OS=Mus musculus OX=10090 GN=Igk PE=1 SV=1
tr|A0A125T906|A0A125T906_MOUSE	196.71	45	12	1	29	26307	Light chain kappa OS=Mus musculus OX=10090 GN=Igk PE=2 SV=1
tr|G0YP42|G0YP42_MOUSE	196.44	50	8	8	17	25056	Anti-human Langerin 2G3 lambda chain OS=Mus musculus OX=10090 PE=1 SV=1
Q9WUA3|PFKAP_MOUSE	195.58	13	8	7	12	85455	ATP-dependent 6-phosphofructokinase platelet type OS=Mus musculus OX=10090 GN=Pfkp PE=1 SV=1
tr|Q8C605|Q8C605_MOUSE	195.58	13	8	7	12	85547	ATP-dependent 6-phosphofructokinase OS=Mus musculus OX=10090 GN=Pfkp PE=1 SV=1
tr|Q3TFC2|Q3TFC2_MOUSE	195.14	34	15	14	27	54469	Uncharacterized protein OS=Mus musculus OX=10090 GN=Nono PE=2 SV=1
Q99K48|NONO_MOUSE	195.14	34	15	14	27	54541	Non-POU domain-containing octamer-binding protein OS=Mus musculus OX=10090 GN=Nono PE=1 SV=3
tr|Q4FK11|Q4FK11_MOUSE	195.14	34	15	14	27	54541	Nono protein OS=Mus musculus OX=10090 GN=Nono PE=2 SV=1
tr|Q3UM20|Q3UM20_MOUSE	195.14	33	15	14	27	54797	Uncharacterized protein OS=Mus musculus OX=10090 GN=Nono PE=2 SV=1
tr|Q3TF40|Q3TF40_MOUSE	195.14	30	15	14	27	60407	Uncharacterized protein (Fragment) OS=Mus musculus OX=10090 GN=Nono PE=2 SV=1
tr|Q3TTV7|Q3TTV7_MOUSE	195.14	34	15	14	27	54507	Uncharacterized protein OS=Mus musculus OX=10090 GN=Nono PE=2 SV=1
tr|Q543Y7|Q543Y7_MOUSE	195.03	18	9	9	10	50575	Uncharacterized protein OS=Mus musculus OX=10090 GN=Pacsin1 PE=1 SV=1
Q61644|PACN1_MOUSE	195.03	18	9	9	10	50575	Protein kinase C and casein kinase substrate in neurons protein 1 OS=Mus musculus OX=10090 GN=Pacsin1 PE=1 SV=1
tr|Q3TYF2|Q3TYF2_MOUSE	195.03	18	9	9	10	50576	Uncharacterized protein OS=Mus musculus OX=10090 GN=Pacsin1 PE=2 SV=1
P07744|K2C4_MOUSE	194.84	12	11	1	55	56283	Keratin type II cytoskeletal 4 OS=Mus musculus OX=10090 GN=Krt4 PE=1 SV=2
Q60668|HNRPD_MOUSE	194.4	22	7	6	10	38354	Heterogeneous nuclear ribonucleoprotein D0 OS=Mus musculus OX=10090 GN=Hnrnpd PE=1 SV=2
P40142|TKT_MOUSE	194.26	22	10	10	15	67631	Transketolase OS=Mus musculus OX=10090 GN=Tkt PE=1 SV=1
tr|Q3TI99|Q3TI99_MOUSE	193.97	33	12	11	16	36485	L-lactate dehydrogenase OS=Mus musculus OX=10090 GN=Ldha PE=2 SV=1
P06151|LDHA_MOUSE	193.97	33	12	11	16	36499	L-lactate dehydrogenase A chain OS=Mus musculus OX=10090 GN=Ldha PE=1 SV=3
tr|Q564E2|Q564E2_MOUSE	193.97	33	12	11	16	36499	L-lactate dehydrogenase OS=Mus musculus OX=10090 GN=Ldha PE=1 SV=1
tr|Q3UDU4|Q3UDU4_MOUSE	193.97	33	12	11	16	36265	L-lactate dehydrogenase OS=Mus musculus OX=10090 GN=Ldha PE=2 SV=1
tr|Q542T7|Q542T7_MOUSE	193.67	44	8	5	15	25872	RAB3C member RAS oncogene family OS=Mus musculus OX=10090 GN=Rab3c PE=1 SV=1
P62823|RAB3C_MOUSE	193.67	44	8	5	15	25872	Ras-related protein Rab-3C OS=Mus musculus OX=10090 GN=Rab3c PE=1 SV=1
tr|Q4V9X9|Q4V9X9_MOUSE	192.5	32	10	10	12	17564	Rpl23a protein (Fragment) OS=Mus musculus OX=10090 GN=Rpl23a PE=2 SV=1
tr|Q5M9M5|Q5M9M5_MOUSE	192.5	31	10	10	12	17695	MCG10806 OS=Mus musculus OX=10090 GN=Rpl23a PE=1 SV=1
P62751|RL23A_MOUSE	192.5	31	10	10	12	17695	60S ribosomal protein L23a OS=Mus musculus OX=10090 GN=Rpl23a PE=1 SV=1
tr|Q91YK6|Q91YK6_MOUSE	192.5	33	10	10	12	16940	Rpl23a protein (Fragment) OS=Mus musculus OX=10090 GN=Rpl23a PE=2 SV=1
P27546|MAP4_MOUSE	192.27	10	8	1	11	117429	Microtubule-associated protein 4 OS=Mus musculus OX=10090 GN=Map4 PE=1 SV=3
tr|A0A140T8T5|A0A140T8T5_MOUSE	192.27	26	8	1	11	41784	Microtubule-associated protein OS=Mus musculus OX=10090 GN=Map4 PE=1 SV=1
Q9CZU6|CISY_MOUSE	191.8	13	7	7	12	51737	Citrate synthase mitochondrial OS=Mus musculus OX=10090 GN=Cs PE=1 SV=1
Q61656|DDX5_MOUSE	191.38	22	12	8	16	69290	Probable ATP-dependent RNA helicase DDX5 OS=Mus musculus OX=10090 GN=Ddx5 PE=1 SV=2
tr|Q8BTS0|Q8BTS0_MOUSE	191.38	22	12	8	16	69266	DEAD (Asp-Glu-Ala-Asp) box polypeptide 5 OS=Mus musculus OX=10090 GN=Ddx5 PE=1 SV=1
tr|A1L333|A1L333_MOUSE	191.38	22	12	8	16	69280	DEAD (Asp-Glu-Ala-Asp) box polypeptide 5 OS=Mus musculus OX=10090 GN=Ddx5 PE=2 SV=1
tr|Q5U222|Q5U222_MOUSE	191.38	21	12	8	16	72917	Ddx5 protein (Fragment) OS=Mus musculus OX=10090 GN=Ddx5 PE=2 SV=1
tr|Q3V0Z8|Q3V0Z8_MOUSE	191.38	20	12	8	16	76758	Uncharacterized protein (Fragment) OS=Mus musculus OX=10090 GN=Ddx5 PE=2 SV=1
tr|Q3UFJ3|Q3UFJ3_MOUSE	191.34	25	11	11	15	43232	Pyruvate dehydrogenase E1 component subunit alpha OS=Mus musculus OX=10090 GN=Pdha1 PE=1 SV=1
P35486|ODPA_MOUSE	191.34	25	11	11	15	43232	Pyruvate dehydrogenase E1 component subunit alpha somatic form mitochondrial OS=Mus musculus OX=10090 GN=Pdha1 PE=1 SV=1
tr|Q3TB22|Q3TB22_MOUSE	190.51	5	8	8	10	236883	Uncharacterized protein (Fragment) OS=Mus musculus OX=10090 GN=Fasn PE=2 SV=1
tr|A0A0U1RNJ1|A0A0U1RNJ1_MOUSE	190.51	4	8	8	10	272226	Fatty acid synthase OS=Mus musculus OX=10090 GN=Fasn PE=1 SV=1
P19096|FAS_MOUSE	190.51	4	8	8	10	272426	Fatty acid synthase OS=Mus musculus OX=10090 GN=Fasn PE=1 SV=2
P15105|GLNA_MOUSE	189.97	24	7	7	14	42120	Glutamine synthetase OS=Mus musculus OX=10090 GN=Glul PE=1 SV=6
tr|D4N6N9|D4N6N9_MUSMC	189.58	46	8	2	20	15906	Beta-globin OS=Mus musculus castaneus OX=10091 GN=Hbbt2 PE=3 SV=1
tr|A8DV59|A8DV59_MOUSE	189.58	46	8	2	20	15848	Beta-globin OS=Mus musculus OX=10090 GN=Hbbt2 PE=3 SV=1
tr|Q54AH9|Q54AH9_MOUSE	189.58	46	8	2	20	15747	Beta-2-globin (Fragment) OS=Mus musculus OX=10090 GN=Hbb-b2 PE=2 SV=1
tr|D0U285|D0U285_MUSMC	189.58	46	8	2	20	15878	Beta-globin OS=Mus musculus castaneus OX=10091 GN=Hbbt2 PE=3 SV=1
tr|Q549D9|Q549D9_MOUSE	189.58	46	8	2	20	15878	Beta-globin OS=Mus musculus OX=10090 GN=Hbb-b2 PE=2 SV=1
tr|A8DV41|A8DV41_MOUSE	189.58	46	8	2	20	15866	Beta-globin OS=Mus musculus OX=10090 GN=Hbbt2 PE=3 SV=1
O55234|PSB5_MOUSE	188.12	19	5	5	7	28532	Proteasome subunit beta type-5 OS=Mus musculus OX=10090 GN=Psmb5 PE=1 SV=3
Q9DB20|ATPO_MOUSE	187.66	54	10	10	29	23364	ATP synthase subunit O mitochondrial OS=Mus musculus OX=10090 GN=Atp5po PE=1 SV=1
tr|Q3TF25|Q3TF25_MOUSE	187.66	54	10	10	29	23364	Uncharacterized protein OS=Mus musculus OX=10090 GN=Atp5o PE=2 SV=1
tr|Q542X7|Q542X7_MOUSE	187.51	27	9	9	10	57477	Chaperonin subunit 2 (Beta) isoform CRA_a OS=Mus musculus OX=10090 GN=Cct2 PE=1 SV=1
P80314|TCPB_MOUSE	187.51	27	9	9	10	57477	T-complex protein 1 subunit beta OS=Mus musculus OX=10090 GN=Cct2 PE=1 SV=4
tr|Q8C2Q7|Q8C2Q7_MOUSE	186.83	18	6	2	11	51218	Heterogeneous nuclear ribonucleoprotein H OS=Mus musculus OX=10090 GN=Hnrnph1 PE=1 SV=1
O35737|HNRH1_MOUSE	186.83	19	6	2	11	49199	Heterogeneous nuclear ribonucleoprotein H OS=Mus musculus OX=10090 GN=Hnrnph1 PE=1 SV=3
tr|Q811L7|Q811L7_MOUSE	186.83	19	6	2	11	49199	Heterogeneous nuclear ribonucleoprotein H1 OS=Mus musculus OX=10090 GN=Hnrnph1 PE=1 SV=2
P43275|H11_MOUSE	186.13	22	6	2	8	21785	Histone H1.1 OS=Mus musculus OX=10090 GN=Hist1h1a PE=1 SV=2
P11087|CO1A1_MOUSE	185.66	7	8	8	22	138033	Collagen alpha-1(I) chain OS=Mus musculus OX=10090 GN=Col1a1 PE=1 SV=4
tr|Q3U7F3|Q3U7F3_MOUSE	184.51	27	7	6	11	34238	Uncharacterized protein OS=Mus musculus OX=10090 GN=Hnrnpa1 PE=2 SV=1
P49312|ROA1_MOUSE	184.51	27	7	6	11	34196	Heterogeneous nuclear ribonucleoprotein A1 OS=Mus musculus OX=10090 GN=Hnrnpa1 PE=1 SV=2
tr|Q3TFB1|Q3TFB1_MOUSE	184.51	27	7	6	11	34197	Uncharacterized protein OS=Mus musculus OX=10090 GN=Hnrnpa1 PE=2 SV=1
tr|Q3UK83|Q3UK83_MOUSE	184.51	23	7	6	11	38804	Uncharacterized protein OS=Mus musculus OX=10090 GN=Hnrnpa1 PE=2 SV=1
tr|Q5EBP8|Q5EBP8_MOUSE	184.51	23	7	6	11	38834	Heterogeneous nuclear ribonucleoprotein A1 OS=Mus musculus OX=10090 GN=Hnrnpa1 PE=1 SV=1
tr|Q3TIK8|Q3TIK8_MOUSE	184.51	27	7	6	11	34166	Uncharacterized protein OS=Mus musculus OX=10090 GN=Hnrnpa1 PE=2 SV=1
P13020|GELS_MOUSE	184.35	12	7	7	8	85942	Gelsolin OS=Mus musculus OX=10090 GN=Gsn PE=1 SV=3
tr|Q3U9Q8|Q3U9Q8_MOUSE	184.35	12	7	7	8	80762	Uncharacterized protein OS=Mus musculus OX=10090 GN=Gsn PE=2 SV=1
tr|Q6PAC1|Q6PAC1_MOUSE	184.35	12	7	7	8	80763	Gelsolin isoform CRA_c OS=Mus musculus OX=10090 GN=Gsn PE=2 SV=1
tr|Q3TGJ9|Q3TGJ9_MOUSE	184.35	12	7	7	8	80849	Uncharacterized protein OS=Mus musculus OX=10090 GN=Gsn PE=2 SV=1
tr|A2N494|A2N494_MOUSE	183.7	49	5	1	13	12632	Aberrantly recombined kappa chain Vk8/J1 region (Fragment) OS=Mus musculus OX=10090 PE=1 SV=1
tr|H3BJQ7|H3BJQ7_MOUSE	183.54	45	7	7	19	22677	Peroxiredoxin-5 mitochondrial OS=Mus musculus OX=10090 GN=Prdx5 PE=1 SV=1
tr|G3UZJ4|G3UZJ4_MOUSE	183.54	58	7	7	19	17253	Peroxiredoxin-5 mitochondrial OS=Mus musculus OX=10090 GN=Prdx5 PE=1 SV=1
tr|Q3UWS9|Q3UWS9_MOUSE	183.54	48	7	7	19	20713	Uncharacterized protein (Fragment) OS=Mus musculus OX=10090 GN=Prdx5 PE=2 SV=1
tr|Q3U7H9|Q3U7H9_MOUSE	183.54	46	7	7	19	21654	Uncharacterized protein (Fragment) OS=Mus musculus OX=10090 GN=Prdx5 PE=2 SV=1
P99029|PRDX5_MOUSE	183.54	46	7	7	19	21897	Peroxiredoxin-5 mitochondrial OS=Mus musculus OX=10090 GN=Prdx5 PE=1 SV=2
Q9R0P9|UCHL1_MOUSE	183.28	35	6	6	10	24838	Ubiquitin carboxyl-terminal hydrolase isozyme L1 OS=Mus musculus OX=10090 GN=Uchl1 PE=1 SV=1
tr|Q3TCH2|Q3TCH2_MOUSE	183.28	35	6	6	10	25079	Ubiquitin carboxyl-terminal hydrolase (Fragment) OS=Mus musculus OX=10090 GN=Uchl1 PE=2 SV=1
Q9D1G1|RAB1B_MOUSE	182.46	31	7	4	12	22187	Ras-related protein Rab-1B OS=Mus musculus OX=10090 GN=Rab1b PE=1 SV=1
tr|Q0PD66|Q0PD66_MOUSE	182.46	31	7	4	12	22187	RAB1B member RAS oncogene family isoform CRA_c OS=Mus musculus OX=10090 GN=Rab1b PE=1 SV=1
P67984|RL22_MOUSE	182.11	41	5	5	8	14759	60S ribosomal protein L22 OS=Mus musculus OX=10090 GN=Rpl22 PE=1 SV=2
tr|Q4VAG4|Q4VAG4_MOUSE	182.11	41	5	5	8	14759	MCG12304 OS=Mus musculus OX=10090 GN=Rpl22 PE=1 SV=1
tr|A0A0R4J036|A0A0R4J036_MOUSE	181.9	13	10	9	13	95941	Neurofilament 3 medium OS=Mus musculus OX=10090 GN=Nefm PE=1 SV=1
P08553|NFM_MOUSE	181.9	13	10	9	13	95916	Neurofilament medium polypeptide OS=Mus musculus OX=10090 GN=Nefm PE=1 SV=4
Q9CZ13|QCR1_MOUSE	181.53	25	8	8	10	52852	Cytochrome b-c1 complex subunit 1 mitochondrial OS=Mus musculus OX=10090 GN=Uqcrc1 PE=1 SV=2
tr|Q3TIC8|Q3TIC8_MOUSE	181.53	25	8	8	10	52753	Uncharacterized protein OS=Mus musculus OX=10090 GN=Uqcrc1 PE=2 SV=1
tr|Q4FJQ0|Q4FJQ0_MOUSE	181.31	40	7	7	10	23490	MCG130610 OS=Mus musculus OX=10090 GN=Rab7 PE=1 SV=1
P51150|RAB7A_MOUSE	181.31	40	7	7	10	23490	Ras-related protein Rab-7a OS=Mus musculus OX=10090 GN=Rab7a PE=1 SV=2
O88844|IDHC_MOUSE	181.2	17	8	6	12	46674	Isocitrate dehydrogenase [NADP] cytoplasmic OS=Mus musculus OX=10090 GN=Idh1 PE=1 SV=2
tr|Q5HZJ8|Q5HZJ8_MOUSE	181.2	17	8	6	12	46674	Isocitrate dehydrogenase [NADP] OS=Mus musculus OX=10090 GN=Idh1 PE=2 SV=1
tr|Q8C338|Q8C338_MOUSE	181.2	17	8	6	12	47545	Isocitrate dehydrogenase [NADP] OS=Mus musculus OX=10090 GN=Idh1 PE=2 SV=1
tr|B2M1R6|B2M1R6_MOUSE	181.04	20	6	6	10	48562	Heterogeneous nuclear ribonucleoprotein K OS=Mus musculus OX=10090 GN=Hnrnpk PE=1 SV=1
P61979|HNRPK_MOUSE	181.04	19	6	6	10	50976	Heterogeneous nuclear ribonucleoprotein K OS=Mus musculus OX=10090 GN=Hnrnpk PE=1 SV=1
tr|Q3TL71|Q3TL71_MOUSE	181.04	19	6	6	10	51008	Uncharacterized protein OS=Mus musculus OX=10090 GN=Hnrnpk PE=2 SV=1
tr|Q5FWJ5|Q5FWJ5_MOUSE	181.04	19	6	6	10	51028	Hnrpk protein OS=Mus musculus OX=10090 GN=Hnrnpk PE=2 SV=1
tr|Q3TUA1|Q3TUA1_MOUSE	181.04	19	6	6	10	51006	Uncharacterized protein OS=Mus musculus OX=10090 GN=Hnrnpk PE=2 SV=1
tr|Q3TJ38|Q3TJ38_MOUSE	181.04	19	6	6	10	51018	Uncharacterized protein OS=Mus musculus OX=10090 GN=Hnrnpk PE=2 SV=1
P97807|FUMH_MOUSE	180.98	17	7	7	12	54357	Fumarate hydratase mitochondrial OS=Mus musculus OX=10090 GN=Fh PE=1 SV=3
tr|Q3UBL9|Q3UBL9_MOUSE	180.75	17	11	11	13	95323	Uncharacterized protein OS=Mus musculus OX=10090 GN=Eef2 PE=2 SV=1
P58252|EF2_MOUSE	180.75	17	11	11	13	95314	Elongation factor 2 OS=Mus musculus OX=10090 GN=Eef2 PE=1 SV=2
tr|Q3UDC8|Q3UDC8_MOUSE	180.75	17	11	11	13	95268	Uncharacterized protein OS=Mus musculus OX=10090 GN=Eef2 PE=2 SV=1
tr|Q8C153|Q8C153_MOUSE	180.75	17	11	11	13	95258	Uncharacterized protein OS=Mus musculus OX=10090 GN=Eef2 PE=2 SV=1
tr|Q3UMI7|Q3UMI7_MOUSE	180.75	17	11	11	13	95327	Uncharacterized protein OS=Mus musculus OX=10090 GN=Eef2 PE=2 SV=1
tr|Q3TLB1|Q3TLB1_MOUSE	180.75	17	11	11	13	95284	Uncharacterized protein OS=Mus musculus OX=10090 GN=Eef2 PE=2 SV=1
tr|Q3TJZ1|Q3TJZ1_MOUSE	180.75	17	11	11	13	95256	Uncharacterized protein OS=Mus musculus OX=10090 GN=Eef2 PE=2 SV=1
tr|Q3TW58|Q3TW58_MOUSE	180.75	17	11	11	13	95230	Uncharacterized protein OS=Mus musculus OX=10090 GN=Eef2 PE=2 SV=1
tr|Q3TK17|Q3TK17_MOUSE	180.75	17	11	11	13	95215	Uncharacterized protein OS=Mus musculus OX=10090 GN=Eef2 PE=2 SV=1
tr|Q99N15|Q99N15_MOUSE	180.57	32	5	5	10	27274	17beta-hydroxysteroid dehydrogenase type 10/short chain L-3-hydroxyacyl-CoA dehydrogenase OS=Mus musculus OX=10090 GN=Hsd17b10 PE=1 SV=1
tr|A2AFQ2|A2AFQ2_MOUSE	180.57	31	5	5	10	28374	3-hydroxyacyl-CoA dehydrogenase type-2 OS=Mus musculus OX=10090 GN=Hsd17b10 PE=1 SV=1
tr|A0A0R4J0I1|A0A0R4J0I1_MOUSE	180.53	11	5	3	18	46673	MCG1051009 OS=Mus musculus OX=10090 GN=Serpina3k PE=1 SV=1
P07759|SPA3K_MOUSE	180.53	11	5	3	18	46880	Serine protease inhibitor A3K OS=Mus musculus OX=10090 GN=Serpina3k PE=1 SV=2
tr|Q3TRJ1|Q3TRJ1_MOUSE	180.49	9	5	5	7	91713	Vacuolar protein sorting-associated protein 35 OS=Mus musculus OX=10090 GN=Vps35 PE=1 SV=1
tr|Q3TJ43|Q3TJ43_MOUSE	180.49	9	5	5	7	91690	Vacuolar protein sorting-associated protein 35 OS=Mus musculus OX=10090 GN=Vps35 PE=2 SV=1
Q9EQH3|VPS35_MOUSE	180.49	9	5	5	7	91713	Vacuolar protein sorting-associated protein 35 OS=Mus musculus OX=10090 GN=Vps35 PE=1 SV=1
tr|Q3TKU6|Q3TKU6_MOUSE	180.49	9	5	5	7	91699	Vacuolar protein sorting-associated protein 35 OS=Mus musculus OX=10090 GN=Vps35 PE=2 SV=1
P63318|KPCG_MOUSE	180.4	18	10	10	15	78358	Protein kinase C gamma type OS=Mus musculus OX=10090 GN=Prkcg PE=1 SV=1
tr|Q3UN66|Q3UN66_MOUSE	180.4	18	10	10	15	78358	Protein kinase C OS=Mus musculus OX=10090 GN=Prkcg PE=2 SV=1
tr|A2CEK7|A2CEK7_MOUSE	180.18	42	7	6	14	20668	Major urinary protein 12 OS=Mus musculus OX=10090 GN=Mup14 PE=3 SV=1
tr|A2AKN8|A2AKN8_MOUSE	180.18	42	7	6	14	20606	Major urinary protein 5 OS=Mus musculus OX=10090 GN=Mup8 PE=3 SV=1
tr|B8JI96|B8JI96_MOUSE	180.18	50	7	6	14	17365	Major urinary protein 14 (Fragment) OS=Mus musculus OX=10090 GN=Mup14 PE=1 SV=1
tr|B5TE76|B5TE76_MOUSE	180.18	42	7	6	14	20390	Major urinary protein 14 OS=Mus musculus OX=10090 GN=Mup17 PE=2 SV=1
P02762|MUP6_MOUSE	180.18	42	7	6	14	20649	Major urinary protein 6 OS=Mus musculus OX=10090 GN=Mup6 PE=1 SV=2
tr|A2CGB6|A2CGB6_MOUSE	180.18	42	7	6	14	20649	Major urinary protein 6 OS=Mus musculus OX=10090 GN=Mup6 PE=3 SV=1
tr|A2AKN9|A2AKN9_MOUSE	180.18	42	7	6	14	20648	Major urinary protein 2 OS=Mus musculus OX=10090 GN=Mup2 PE=1 SV=1
A2BIM8|MUP18_MOUSE	180.18	41	7	6	14	20763	Major urinary protein 18 OS=Mus musculus OX=10090 GN=Mup18 PE=3 SV=1
P04938|MUP11_MOUSE	180.18	41	7	6	14	20763	Major urinary protein 11 OS=Mus musculus OX=10090 GN=Mup11 PE=1 SV=2
tr|Q9CXU6|Q9CXU6_MOUSE	180.18	41	7	6	14	20761	Uncharacterized protein OS=Mus musculus OX=10090 PE=2 SV=1
tr|A2BIN1|A2BIN1_MOUSE	180.18	42	7	6	14	20681	Major urinary protein 10 OS=Mus musculus OX=10090 GN=Mup10 PE=2 SV=1
tr|Q4FZE8|Q4FZE8_MOUSE	180.18	41	7	6	14	20777	Major urinary protein 1 OS=Mus musculus OX=10090 GN=Gm21320 PE=1 SV=1
tr|Q921R2|Q921R2_MOUSE	179.96	36	7	7	11	16142	40S ribosomal protein S13 OS=Mus musculus OX=10090 GN=Rps13 PE=1 SV=1
tr|Q5BLJ7|Q5BLJ7_MOUSE	179.96	33	7	7	11	17222	MCG10205 OS=Mus musculus OX=10090 GN=Rps13 PE=1 SV=1
P62301|RS13_MOUSE	179.96	33	7	7	11	17222	40S ribosomal protein S13 OS=Mus musculus OX=10090 GN=Rps13 PE=1 SV=2
tr|Q56A15|Q56A15_MOUSE	179.28	25	4	4	8	11605	Cytochrome c OS=Mus musculus OX=10090 GN=Cycs PE=1 SV=1
P62897|CYC_MOUSE	179.28	25	4	4	8	11605	Cytochrome c somatic OS=Mus musculus OX=10090 GN=Cycs PE=1 SV=2
tr|Q3TZ32|Q3TZ32_MOUSE	179.18	8	6	6	8	106860	Uncharacterized protein OS=Mus musculus OX=10090 GN=Aars PE=2 SV=1
tr|Q6XMP4|Q6XMP4_MOUSE	179.18	8	6	6	8	106966	Alanyl-tRNA synthase OS=Mus musculus OX=10090 GN=Aars PE=2 SV=1
Q8BGQ7|SYAC_MOUSE	179.18	8	6	6	8	106908	Alanine--tRNA ligase cytoplasmic OS=Mus musculus OX=10090 GN=Aars PE=1 SV=1
tr|Q3UD67|Q3UD67_MOUSE	179.18	8	6	6	8	106878	Uncharacterized protein OS=Mus musculus OX=10090 GN=Aars PE=2 SV=1
P63024|VAMP3_MOUSE	179.11	50	5	1	11	11480	Vesicle-associated membrane protein 3 OS=Mus musculus OX=10090 GN=Vamp3 PE=1 SV=1
tr|G5E8R3|G5E8R3_MOUSE	178.1	7	8	8	8	129701	Pyruvate carboxylase OS=Mus musculus OX=10090 GN=Pcx PE=1 SV=1
Q05920|PYC_MOUSE	178.1	7	8	8	8	129684	Pyruvate carboxylase mitochondrial OS=Mus musculus OX=10090 GN=Pc PE=1 SV=1
tr|E9QPD7|E9QPD7_MOUSE	178.1	7	8	8	8	129832	Pyruvate carboxylase OS=Mus musculus OX=10090 GN=Pcx PE=1 SV=1
tr|Q3TCQ3|Q3TCQ3_MOUSE	178.1	7	8	8	8	129831	Pyruvate carboxylase OS=Mus musculus OX=10090 GN=Pcx PE=2 SV=1
tr|Q3T9S7|Q3T9S7_MOUSE	178.1	7	8	8	8	129860	Pyruvate carboxylase OS=Mus musculus OX=10090 GN=Pcx PE=2 SV=1
tr|Q3UFS6|Q3UFS6_MOUSE	178.1	7	8	8	8	129733	Pyruvate carboxylase OS=Mus musculus OX=10090 GN=Pcx PE=2 SV=1
Q61553|FSCN1_MOUSE	177.86	22	7	7	8	54508	Fascin OS=Mus musculus OX=10090 GN=Fscn1 PE=1 SV=4
tr|Q91VA7|Q91VA7_MOUSE	177.67	14	5	5	8	42195	Isocitrate dehydrogenase [NAD] subunit mitochondrial OS=Mus musculus OX=10090 GN=Idh3b PE=1 SV=1
P54071|IDHP_MOUSE	177.61	15	7	5	10	50906	Isocitrate dehydrogenase [NADP] mitochondrial OS=Mus musculus OX=10090 GN=Idh2 PE=1 SV=3
tr|E9Q1G8|E9Q1G8_MOUSE	177.3	24	9	8	17	50649	Septin-7 OS=Mus musculus OX=10090 GN=Sept7 PE=1 SV=2
Q9QYG0|NDRG2_MOUSE	177.16	20	5	5	10	40789	Protein NDRG2 OS=Mus musculus OX=10090 GN=Ndrg2 PE=1 SV=1
Q8BFR5|EFTU_MOUSE	177.02	16	5	5	9	49508	Elongation factor Tu mitochondrial OS=Mus musculus OX=10090 GN=Tufm PE=1 SV=1
tr|A0A075B5T3|A0A075B5T3_MOUSE	176.82	45	6	2	12	13293	Immunoglobulin heavy variable 6-6 (Fragment) OS=Mus musculus OX=10090 GN=Ighv6-6 PE=4 SV=1
tr|Q69ZN0|Q69ZN0_MOUSE	176.58	14	5	5	6	54498	MKIAA1258 protein (Fragment) OS=Mus musculus OX=10090 GN=Gda PE=2 SV=1
tr|Q71RH6|Q71RH6_MUSMM	176.58	15	5	5	6	51013	Guanine deaminase OS=Mus musculus molossinus OX=57486 GN=Gda PE=2 SV=1
tr|Q71RH5|Q71RH5_MUSMC	176.58	15	5	5	6	51013	Guanine deaminase OS=Mus musculus castaneus OX=10091 GN=Gda PE=2 SV=1
tr|Q3U0C4|Q3U0C4_MOUSE	176.58	15	5	5	6	50941	Uncharacterized protein OS=Mus musculus OX=10090 GN=Gda PE=2 SV=1
Q9R111|GUAD_MOUSE	176.58	15	5	5	6	51013	Guanine deaminase OS=Mus musculus OX=10090 GN=Gda PE=1 SV=1
tr|Q548F2|Q548F2_MOUSE	176.58	15	5	5	6	51013	Guanine deaminase OS=Mus musculus OX=10090 GN=Gda PE=1 SV=1
tr|A0A075B5T2|A0A075B5T2_MOUSE	176.56	47	7	1	13	13259	Immunoglobulin heavy variable 6-3 (Fragment) OS=Mus musculus OX=10090 GN=Ighv6-3 PE=4 SV=7
Q64523|H2A2C_MOUSE	175.73	36	5	1	8	13988	Histone H2A type 2-C OS=Mus musculus OX=10090 GN=Hist2h2ac PE=1 SV=3
tr|Q149V4|Q149V4_MOUSE	175.73	36	5	1	8	13988	Histone H2A OS=Mus musculus OX=10090 GN=Hist2h2ac PE=2 SV=1
Q6GSS7|H2A2A_MOUSE	175.73	35	5	1	8	14095	Histone H2A type 2-A OS=Mus musculus OX=10090 GN=Hist2h2aa1 PE=1 SV=3
tr|B2RWH3|B2RWH3_MOUSE	175.73	35	5	1	8	14095	Histone H2A OS=Mus musculus OX=10090 GN=Hist2h2aa1 PE=2 SV=1
tr|Q64426|Q64426_MOUSE	175.73	34	5	1	8	14746	Histone H2A (Fragment) OS=Mus musculus domesticus OX=10092 GN=H2A PE=2 SV=1
P01631|KV2A7_MOUSE	175.64	57	6	2	15	12273	Ig kappa chain V-II region 26-10 OS=Mus musculus OX=10090 PE=1 SV=1
O08749|DLDH_MOUSE	175.38	19	6	6	6	54272	Dihydrolipoyl dehydrogenase mitochondrial OS=Mus musculus OX=10090 GN=Dld PE=1 SV=2
tr|Q8CGP4|Q8CGP4_MOUSE	175.24	36	5	1	8	14056	Histone H2A OS=Mus musculus OX=10090 GN=Hist1h2aa PE=1 SV=1
tr|A0A0N4SV66|A0A0N4SV66_MOUSE	175.24	37	5	1	8	13660	Histone H2A OS=Mus musculus OX=10090 GN=H2afj PE=1 SV=1
tr|A0AUV1|A0AUV1_MOUSE	175.24	36	5	1	8	13819	Histone H2A (Fragment) OS=Mus musculus OX=10090 GN=Hist1h2ah PE=2 SV=1
Q8CGP6|H2A1H_MOUSE	175.24	36	5	1	8	13950	Histone H2A type 1-H OS=Mus musculus OX=10090 GN=Hist1h2ah PE=1 SV=3
tr|A3KPD0|A3KPD0_MOUSE	175.24	36	5	1	8	13950	Histone H2A OS=Mus musculus OX=10090 GN=Hist1h2ah PE=2 SV=1
Q8R1M2|H2AJ_MOUSE	175.24	36	5	1	8	14045	Histone H2A.J OS=Mus musculus OX=10090 GN=H2afj PE=1 SV=1
Q8BFU2|H2A3_MOUSE	175.24	35	5	1	8	14121	Histone H2A type 3 OS=Mus musculus OX=10090 GN=Hist3h2a PE=1 SV=3
Q8CGP5|H2A1F_MOUSE	175.24	35	5	1	8	14162	Histone H2A type 1-F OS=Mus musculus OX=10090 GN=Hist1h2af PE=1 SV=3
C0HKE7|H2A1N_MOUSE	175.24	35	5	1	8	14135	Histone H2A type 1-N OS=Mus musculus OX=10090 GN=Hist1h2an PE=1 SV=1
tr|A2AB79|A2AB79_MOUSE	175.24	35	5	1	8	14121	Histone H2A OS=Mus musculus OX=10090 GN=Hist3h2a PE=2 SV=1
C0HKE5|H2A1G_MOUSE	175.24	35	5	1	8	14135	Histone H2A type 1-G OS=Mus musculus OX=10090 GN=Hist1h2ag PE=1 SV=1
tr|B2RVF0|B2RVF0_MOUSE	175.24	35	5	1	8	14135	Histone H2A OS=Mus musculus OX=10090 GN=Hist1h2ad PE=2 SV=1
C0HKE1|H2A1B_MOUSE	175.24	35	5	1	8	14135	Histone H2A type 1-B OS=Mus musculus OX=10090 GN=Hist1h2ab PE=1 SV=1
C0HKE9|H2A1P_MOUSE	175.24	35	5	1	8	14135	Histone H2A type 1-P OS=Mus musculus OX=10090 GN=Hist1h2ap PE=1 SV=1
C0HKE3|H2A1D_MOUSE	175.24	35	5	1	8	14135	Histone H2A type 1-D OS=Mus musculus OX=10090 GN=Hist1h2ad PE=1 SV=1
Q8CGP7|H2A1K_MOUSE	175.24	35	5	1	8	14150	Histone H2A type 1-K OS=Mus musculus OX=10090 GN=Hist1h2ak PE=1 SV=3
C0HKE2|H2A1C_MOUSE	175.24	35	5	1	8	14135	Histone H2A type 1-C OS=Mus musculus OX=10090 GN=Hist1h2ac PE=1 SV=1
C0HKE6|H2A1I_MOUSE	175.24	35	5	1	8	14135	Histone H2A type 1-I OS=Mus musculus OX=10090 GN=Hist1h2ai PE=1 SV=1
C0HKE4|H2A1E_MOUSE	175.24	35	5	1	8	14135	Histone H2A type 1-E OS=Mus musculus OX=10090 GN=Hist1h2ae PE=1 SV=1
C0HKE8|H2A1O_MOUSE	175.24	35	5	1	8	14135	Histone H2A type 1-O OS=Mus musculus OX=10090 GN=Hist1h2ao PE=1 SV=1
tr|Q4FJL0|Q4FJL0_MOUSE	174.71	22	5	3	11	22541	RAB10 member RAS oncogene family OS=Mus musculus OX=10090 GN=Rab10 PE=1 SV=1
P61027|RAB10_MOUSE	174.71	22	5	3	11	22541	Ras-related protein Rab-10 OS=Mus musculus OX=10090 GN=Rab10 PE=1 SV=1
Q61171|PRDX2_MOUSE	174.15	29	5	5	11	21779	Peroxiredoxin-2 OS=Mus musculus OX=10090 GN=Prdx2 PE=1 SV=3
P62631|EF1A2_MOUSE	173.87	20	8	2	16	50454	Elongation factor 1-alpha 2 OS=Mus musculus OX=10090 GN=Eef1a2 PE=1 SV=1
Q8BMS1|ECHA_MOUSE	173.85	10	5	5	6	82670	Trifunctional enzyme subunit alpha mitochondrial OS=Mus musculus OX=10090 GN=Hadha PE=1 SV=1
tr|Q3TB39|Q3TB39_MOUSE	173.85	17	5	5	6	49565	Uncharacterized protein (Fragment) OS=Mus musculus OX=10090 GN=Hadha PE=2 SV=1
P12382|PFKAL_MOUSE	173.73	10	5	3	11	85360	ATP-dependent 6-phosphofructokinase liver type OS=Mus musculus OX=10090 GN=Pfkl PE=1 SV=4
tr|A0A0G2JGQ6|A0A0G2JGQ6_MOUSE	173.62	10	6	6	6	82105	Serine/threonine-protein kinase DCLK1 OS=Mus musculus OX=10090 GN=Dclk1 PE=1 SV=1
tr|A3KN70|A3KN70_MOUSE	173.62	10	6	6	6	82192	Dclk1 protein OS=Mus musculus OX=10090 GN=Dclk1 PE=2 SV=1
Q9JLM8|DCLK1_MOUSE	173.62	10	6	6	6	84153	Serine/threonine-protein kinase DCLK1 OS=Mus musculus OX=10090 GN=Dclk1 PE=1 SV=1
tr|Q8CHG1|Q8CHG1_MOUSE	173.62	9	6	6	6	87403	MKIAA0369 protein (Fragment) OS=Mus musculus OX=10090 GN=Dclk1 PE=2 SV=1
Q4KMM3|OXR1_MOUSE	173.41	10	7	7	9	95912	Oxidation resistance protein 1 OS=Mus musculus OX=10090 GN=Oxr1 PE=1 SV=3
tr|Q3V235|Q3V235_MOUSE	172.74	36	9	9	11	33296	Prohibitin 2 OS=Mus musculus OX=10090 GN=Phb2 PE=1 SV=1
O35129|PHB2_MOUSE	172.74	36	9	9	11	33296	Prohibitin-2 OS=Mus musculus OX=10090 GN=Phb2 PE=1 SV=1
Q9JKC6|CEND_MOUSE	172.54	37	4	4	9	14987	Cell cycle exit and neuronal differentiation protein 1 OS=Mus musculus OX=10090 GN=Cend1 PE=1 SV=1
P47857|PFKAM_MOUSE	172.41	17	8	7	13	85269	ATP-dependent 6-phosphofructokinase muscle type OS=Mus musculus OX=10090 GN=Pfkm PE=1 SV=3
tr|Q99K08|Q99K08_MOUSE	172.41	17	8	7	13	85303	ATP-dependent 6-phosphofructokinase OS=Mus musculus OX=10090 GN=Pfkm PE=2 SV=1
Q9D6M3|GHC1_MOUSE	172.39	23	7	7	9	34670	Mitochondrial glutamate carrier 1 OS=Mus musculus OX=10090 GN=Slc25a22 PE=1 SV=1
tr|Q921L4|Q921L4_MOUSE	171.94	25	4	2	14	14939	Histone H2B OS=Mus musculus OX=10090 GN=LOC665622 PE=2 SV=1
tr|Q8CBB6|Q8CBB6_MOUSE	171.94	25	4	2	14	14888	Histone H2B OS=Mus musculus OX=10090 GN=Hist1h2bq PE=2 SV=1
Q8CGP2|H2B1P_MOUSE	171.94	27	4	2	14	13992	Histone H2B type 1-P OS=Mus musculus OX=10090 GN=Hist1h2bp PE=1 SV=3
P10853|H2B1F_MOUSE	171.94	27	4	2	14	13936	Histone H2B type 1-F/J/L OS=Mus musculus OX=10090 GN=Hist1h2bf PE=1 SV=2
tr|B2RVD5|B2RVD5_MOUSE	171.94	27	4	2	14	13920	Histone H2B OS=Mus musculus OX=10090 GN=Hist1h2bk PE=2 SV=1
Q8CGP1|H2B1K_MOUSE	171.94	27	4	2	14	13920	Histone H2B type 1-K OS=Mus musculus OX=10090 GN=Hist1h2bk PE=1 SV=3
Q64478|H2B1H_MOUSE	171.94	27	4	2	14	13920	Histone H2B type 1-H OS=Mus musculus OX=10090 GN=Hist1h2bh PE=1 SV=3
Q6ZWY9|H2B1C_MOUSE	171.94	27	4	2	14	13906	Histone H2B type 1-C/E/G OS=Mus musculus OX=10090 GN=Hist1h2bc PE=1 SV=3
tr|A0JLV3|A0JLV3_MOUSE	171.94	28	4	2	14	13579	Histone H2B (Fragment) OS=Mus musculus OX=10090 GN=Hist1h2bj PE=2 SV=1
Q64475|H2B1B_MOUSE	171.94	27	4	2	14	13952	Histone H2B type 1-B OS=Mus musculus OX=10090 GN=Hist1h2bb PE=1 SV=3
Q64525|H2B2B_MOUSE	171.94	27	4	2	14	13920	Histone H2B type 2-B OS=Mus musculus OX=10090 GN=Hist2h2bb PE=1 SV=3
P10854|H2B1M_MOUSE	171.94	27	4	2	14	13936	Histone H2B type 1-M OS=Mus musculus OX=10090 GN=Hist1h2bm PE=1 SV=2
tr|B2RTK3|B2RTK3_MOUSE	171.94	27	4	2	14	13936	Histone H2B OS=Mus musculus OX=10090 GN=Hist1h2bm PE=1 SV=1
tr|Q91V38|Q91V38_MOUSE	171.86	9	7	5	9	92490	Heat shock protein 90 beta (Grp94) member 1 OS=Mus musculus OX=10090 GN=Hsp90b1 PE=2 SV=1
tr|Q3UAD6|Q3UAD6_MOUSE	171.86	9	7	5	9	92476	Heat shock protein 90kDa beta (Grp94) member 1 OS=Mus musculus OX=10090 GN=Hsp90b1 PE=1 SV=1
P08113|ENPL_MOUSE	171.86	9	7	5	9	92476	Endoplasmin OS=Mus musculus OX=10090 GN=Hsp90b1 PE=1 SV=2
tr|Q3UBU0|Q3UBU0_MOUSE	171.86	9	7	5	9	92476	Uncharacterized protein OS=Mus musculus OX=10090 GN=Hsp90b1 PE=2 SV=1
P60335|PCBP1_MOUSE	171.74	21	5	3	11	37498	Poly(rC)-binding protein 1 OS=Mus musculus OX=10090 GN=Pcbp1 PE=1 SV=1
tr|A0A140LIX7|A0A140LIX7_MOUSE	171.53	39	6	6	7	19676	Ras-related protein Rab-34 OS=Mus musculus OX=10090 GN=Rab34 PE=4 SV=1
tr|B1AQX6|B1AQX6_MOUSE	171.49	12	10	10	11	126990	SRC kinase-signaling inhibitor 1 OS=Mus musculus OX=10090 GN=Srcin1 PE=1 SV=1
tr|B1AQX7|B1AQX7_MOUSE	171.49	12	10	10	11	129755	SRC kinase-signaling inhibitor 1 OS=Mus musculus OX=10090 GN=Srcin1 PE=1 SV=1
tr|B1AQX9|B1AQX9_MOUSE	171.49	11	10	10	11	130609	SRC kinase-signaling inhibitor 1 OS=Mus musculus OX=10090 GN=Srcin1 PE=1 SV=1
Q7TQD2|TPPP_MOUSE	170.87	25	5	5	7	23575	Tubulin polymerization-promoting protein OS=Mus musculus OX=10090 GN=Tppp PE=1 SV=1
tr|Q3URG1|Q3URG1_MOUSE	170.87	25	5	5	7	23575	RIKEN cDNA 2900041A09 isoform CRA_a OS=Mus musculus OX=10090 GN=Tppp PE=1 SV=1
P15532|NDKA_MOUSE	170.71	26	6	6	10	17208	Nucleoside diphosphate kinase A OS=Mus musculus OX=10090 GN=Nme1 PE=1 SV=1
tr|Q5NC81|Q5NC81_MOUSE	170.71	26	6	6	10	17208	Nucleoside diphosphate kinase OS=Mus musculus OX=10090 GN=Nme1 PE=1 SV=1
tr|Q5NC80|Q5NC80_MOUSE	170.71	31	6	6	10	14092	Nucleoside diphosphate kinase (Fragment) OS=Mus musculus OX=10090 GN=Nme1 PE=1 SV=1
P06837|NEUM_MOUSE	170.03	24	3	3	11	23632	Neuromodulin OS=Mus musculus OX=10090 GN=Gap43 PE=1 SV=1
tr|Q99KA4|Q99KA4_MOUSE	169.82	12	7	1	13	52555	Igh protein OS=Mus musculus OX=10090 GN=Igh-VJ558 PE=2 SV=1
Q62277|SYPH_MOUSE	169.79	18	5	5	15	34025	Synaptophysin OS=Mus musculus OX=10090 GN=Syp PE=1 SV=2
tr|Q3TF14|Q3TF14_MOUSE	169.6	18	8	7	10	47688	Adenosylhomocysteinase OS=Mus musculus OX=10090 GN=Ahcy PE=1 SV=1
P50247|SAHH_MOUSE	169.6	18	8	7	10	47688	Adenosylhomocysteinase OS=Mus musculus OX=10090 GN=Ahcy PE=1 SV=3
tr|Q3U4D1|Q3U4D1_MOUSE	169.6	18	8	7	10	47703	Adenosylhomocysteinase OS=Mus musculus OX=10090 PE=2 SV=1
P61264|STX1B_MOUSE	169.15	25	6	6	12	33245	Syntaxin-1B OS=Mus musculus OX=10090 GN=Stx1b PE=1 SV=1
tr|Q8R1P3|Q8R1P3_MOUSE	169.01	13	5	5	8	29845	Gpm6a protein OS=Mus musculus OX=10090 GN=Gpm6a PE=2 SV=1
P35802|GPM6A_MOUSE	169.01	13	5	5	8	31149	Neuronal membrane glycoprotein M6-a OS=Mus musculus OX=10090 GN=Gpm6a PE=1 SV=1
tr|Q542P2|Q542P2_MOUSE	169.01	13	5	5	8	31149	Glycoprotein m6a isoform CRA_b OS=Mus musculus OX=10090 GN=Gpm6a PE=1 SV=1
tr|E9Q0U7|E9Q0U7_MOUSE	168.88	15	9	7	11	91678	Heat shock protein 105 kDa OS=Mus musculus OX=10090 GN=Hsph1 PE=1 SV=1
Q61699|HS105_MOUSE	168.88	14	9	7	11	96407	Heat shock protein 105 kDa OS=Mus musculus OX=10090 GN=Hsph1 PE=1 SV=2
P00920|CAH2_MOUSE	168.83	28	5	5	9	29033	Carbonic anhydrase 2 OS=Mus musculus OX=10090 GN=Ca2 PE=1 SV=4
tr|Q3UAQ1|Q3UAQ1_MOUSE	168.76	15	4	4	19	44942	Uncharacterized protein OS=Mus musculus OX=10090 GN=Ctsd PE=2 SV=1
tr|Q3U7I9|Q3U7I9_MOUSE	168.76	16	4	4	19	44314	Uncharacterized protein OS=Mus musculus OX=10090 GN=Ctsd PE=2 SV=1
tr|F8WIR1|F8WIR1_MOUSE	168.76	16	4	4	19	44215	Cathepsin D OS=Mus musculus OX=10090 GN=Ctsd PE=1 SV=2
tr|Q3UCW4|Q3UCW4_MOUSE	168.76	15	4	4	19	44924	Uncharacterized protein OS=Mus musculus OX=10090 GN=Ctsd PE=2 SV=1
tr|A0A1B0GT66|A0A1B0GT66_MOUSE	168.76	23	4	4	19	29418	Predicted gene 49369 (Fragment) OS=Mus musculus OX=10090 GN=Gm49369 PE=1 SV=1
tr|Q8VCK2|Q8VCK2_MOUSE	168.76	29	4	4	19	23932	Ctsd protein (Fragment) OS=Mus musculus OX=10090 GN=Ctsd PE=2 SV=1
tr|Q3TWR6|Q3TWR6_MOUSE	168.76	15	4	4	19	44972	Uncharacterized protein OS=Mus musculus OX=10090 GN=Ctsd PE=2 SV=1
tr|Q3U651|Q3U651_MOUSE	168.76	15	4	4	19	45000	Uncharacterized protein OS=Mus musculus OX=10090 GN=Ctsd PE=2 SV=1
tr|Q3UCD9|Q3UCD9_MOUSE	168.76	15	4	4	19	44954	Cathepsin D isoform CRA_a OS=Mus musculus OX=10090 GN=Ctsd PE=1 SV=1
tr|Q3TWD0|Q3TWD0_MOUSE	168.76	15	4	4	19	44928	Uncharacterized protein OS=Mus musculus OX=10090 GN=Ctsd PE=2 SV=1
P18242|CATD_MOUSE	168.76	15	4	4	19	44954	Cathepsin D OS=Mus musculus OX=10090 GN=Ctsd PE=1 SV=1
tr|Q3TXL5|Q3TXL5_MOUSE	168.76	15	4	4	19	44927	Uncharacterized protein OS=Mus musculus OX=10090 GN=Ctsd PE=2 SV=1
tr|Q3U7P0|Q3U7P0_MOUSE	168.76	15	4	4	19	44964	Uncharacterized protein OS=Mus musculus OX=10090 GN=Ctsd PE=2 SV=1
tr|F6Y6L6|F6Y6L6_MOUSE	168.76	23	4	4	19	29961	Predicted gene 49369 (Fragment) OS=Mus musculus OX=10090 GN=Gm49369 PE=1 SV=1
tr|Q8C243|Q8C243_MOUSE	168.76	14	4	4	19	48374	Uncharacterized protein OS=Mus musculus OX=10090 GN=Ctsd PE=2 SV=1
tr|F8WHZ9|F8WHZ9_MOUSE	167.98	18	9	8	10	73164	Alpha-adducin OS=Mus musculus OX=10090 GN=Add1 PE=1 SV=1
tr|F8WGR0|F8WGR0_MOUSE	167.98	18	9	8	10	73235	Alpha-adducin OS=Mus musculus OX=10090 GN=Add1 PE=1 SV=1
Q9QYC0|ADDA_MOUSE	167.98	16	9	8	10	80647	Alpha-adducin OS=Mus musculus OX=10090 GN=Add1 PE=1 SV=2
tr|Q8K232|Q8K232_MOUSE	167.98	16	9	8	10	80624	Adducin 1 (Alpha) OS=Mus musculus OX=10090 GN=Add1 PE=2 SV=1
P01808|HVM38_MOUSE	167.71	43	4	2	9	13169	Ig heavy chain V region T601 OS=Mus musculus OX=10090 PE=1 SV=1
P01806|HVM36_MOUSE	167.71	44	4	2	9	12911	Ig heavy chain V region 441 OS=Mus musculus OX=10090 PE=4 SV=1
P01807|HVM37_MOUSE	167.71	43	4	2	9	13246	Ig heavy chain V region X44 OS=Mus musculus OX=10090 PE=1 SV=1
Q9D8N0|EF1G_MOUSE	167.24	11	5	5	7	50061	Elongation factor 1-gamma OS=Mus musculus OX=10090 GN=Eef1g PE=1 SV=3
tr|Q4FZK2|Q4FZK2_MOUSE	167.24	11	5	5	7	50061	Eukaryotic translation elongation factor 1 gamma OS=Mus musculus OX=10090 GN=Eef1g PE=1 SV=1
Q501J6|DDX17_MOUSE	167.17	13	7	3	7	72400	Probable ATP-dependent RNA helicase DDX17 OS=Mus musculus OX=10090 GN=Ddx17 PE=1 SV=1
tr|Q3U741|Q3U741_MOUSE	167.17	13	7	3	7	72585	DEAD (Asp-Glu-Ala-Asp) box polypeptide 17 isoform CRA_a OS=Mus musculus OX=10090 GN=Ddx17 PE=1 SV=1
Q6ZWV7|RL35_MOUSE	167.16	20	6	6	12	14553	60S ribosomal protein L35 OS=Mus musculus OX=10090 GN=Rpl35 PE=1 SV=1
P97350|PKP1_MOUSE	166.96	10	6	6	7	80896	Plakophilin-1 OS=Mus musculus OX=10090 GN=Pkp1 PE=1 SV=1
P84078|ARF1_MOUSE	166.88	39	5	5	12	20697	ADP-ribosylation factor 1 OS=Mus musculus OX=10090 GN=Arf1 PE=1 SV=2
P61205|ARF3_MOUSE	166.88	39	5	5	12	20601	ADP-ribosylation factor 3 OS=Mus musculus OX=10090 GN=Arf3 PE=2 SV=2
tr|Q3U344|Q3U344_MOUSE	166.88	39	5	5	12	20601	ADP-ribosylation factor 3 OS=Mus musculus OX=10090 GN=Arf3 PE=2 SV=1
tr|E9PUC5|E9PUC5_MOUSE	166.46	24	7	7	9	42300	PH and SEC7 domain-containing protein 3 OS=Mus musculus OX=10090 GN=Psd3 PE=1 SV=1
tr|Q8C0E9|Q8C0E9_MOUSE	166.46	23	7	7	9	43761	PH and SEC7 domain-containing protein 3 OS=Mus musculus OX=10090 GN=Psd3 PE=1 SV=1
tr|B2M1R7|B2M1R7_MOUSE	166.17	16	4	2	9	38151	Poly(rC)-binding protein 2 OS=Mus musculus OX=10090 GN=Pcbp2 PE=1 SV=1
tr|A0A2R8VHZ0|A0A2R8VHZ0_MOUSE	166.17	25	4	2	9	24609	Poly(rC)-binding protein 2 (Fragment) OS=Mus musculus OX=10090 GN=Pcbp2 PE=1 SV=1
tr|A0A2R8VI25|A0A2R8VI25_MOUSE	166.17	18	4	2	9	33299	Poly(RC) binding protein 2 isoform CRA_d OS=Mus musculus OX=10090 GN=Pcbp2 PE=1 SV=1
tr|A0A2R8VI12|A0A2R8VI12_MOUSE	166.17	21	4	2	9	29783	Poly(rC)-binding protein 2 (Fragment) OS=Mus musculus OX=10090 GN=Pcbp2 PE=1 SV=1
tr|A0A2R8VI73|A0A2R8VI73_MOUSE	166.17	22	4	2	9	28088	Poly(rC)-binding protein 2 (Fragment) OS=Mus musculus OX=10090 GN=Pcbp2 PE=1 SV=1
tr|A0A2R8VKN0|A0A2R8VKN0_MOUSE	166.17	23	4	2	9	26845	Poly(rC)-binding protein 2 (Fragment) OS=Mus musculus OX=10090 GN=Pcbp2 PE=1 SV=1
tr|A0A2R8VHP9|A0A2R8VHP9_MOUSE	166.17	17	4	2	9	35347	Poly(rC)-binding protein 2 OS=Mus musculus OX=10090 GN=Pcbp2 PE=1 SV=1
tr|A0A2R8VKF0|A0A2R8VKF0_MOUSE	166.17	31	4	2	9	20309	Poly(rC)-binding protein 2 (Fragment) OS=Mus musculus OX=10090 GN=Pcbp2 PE=1 SV=1
tr|Q3TT81|Q3TT81_MOUSE	166.17	18	4	2	9	33926	Poly(rC)-binding protein 2 OS=Mus musculus OX=10090 GN=Pcbp2 PE=1 SV=1
tr|Q3TF69|Q3TF69_MOUSE	166.17	21	4	2	9	29583	Uncharacterized protein OS=Mus musculus OX=10090 GN=Pcbp2 PE=2 SV=1
Q61990|PCBP2_MOUSE	166.17	16	4	2	9	38222	Poly(rC)-binding protein 2 OS=Mus musculus OX=10090 GN=Pcbp2 PE=1 SV=1
tr|A0A2R8VJY1|A0A2R8VJY1_MOUSE	166.17	28	4	2	9	21814	Poly(rC)-binding protein 2 (Fragment) OS=Mus musculus OX=10090 GN=Pcbp2 PE=1 SV=1
tr|A0A2R8VHY9|A0A2R8VHY9_MOUSE	166.17	23	4	2	9	26423	Poly(rC)-binding protein 2 (Fragment) OS=Mus musculus OX=10090 GN=Pcbp2 PE=1 SV=1
tr|A0A2R8VI71|A0A2R8VI71_MOUSE	166.17	24	4	2	9	25496	Poly(rC)-binding protein 2 (Fragment) OS=Mus musculus OX=10090 GN=Pcbp2 PE=1 SV=1
tr|A0A2R8VHG2|A0A2R8VHG2_MOUSE	166.17	31	4	2	9	19644	Poly(rC)-binding protein 2 (Fragment) OS=Mus musculus OX=10090 GN=Pcbp2 PE=1 SV=1
tr|A0A2R8W6L5|A0A2R8W6L5_MOUSE	166.17	26	4	2	9	23635	Poly(rC)-binding protein 2 (Fragment) OS=Mus musculus OX=10090 GN=Pcbp2 PE=1 SV=1
tr|A0A2R8VHN3|A0A2R8VHN3_MOUSE	166.17	35	4	2	9	17781	Poly(rC)-binding protein 2 (Fragment) OS=Mus musculus OX=10090 GN=Pcbp2 PE=1 SV=1
tr|Q3THU8|Q3THU8_MOUSE	166.08	16	5	5	11	39613	Uncharacterized protein OS=Mus musculus OX=10090 GN=Slc25a3 PE=2 SV=1
Q8VEM8|MPCP_MOUSE	166.08	16	5	5	11	39632	Phosphate carrier protein mitochondrial OS=Mus musculus OX=10090 GN=Slc25a3 PE=1 SV=1
P47963|RL13_MOUSE	166.02	28	6	6	10	24305	60S ribosomal protein L13 OS=Mus musculus OX=10090 GN=Rpl13 PE=1 SV=3
Q9QYR6|MAP1A_MOUSE	165.45	3	8	7	9	300139	Microtubule-associated protein 1A OS=Mus musculus OX=10090 GN=Map1a PE=1 SV=2
tr|A2ARP8|A2ARP8_MOUSE	165.45	3	8	7	9	325886	Microtubule-associated protein 1A OS=Mus musculus OX=10090 GN=Map1a PE=1 SV=1
P01801|HVM32_MOUSE	165.32	47	6	1	12	12810	Ig heavy chain V-III region J606 OS=Mus musculus OX=10090 PE=1 SV=1
Q91XV3|BASP1_MOUSE	165.09	26	3	3	6	22087	Brain acid soluble protein 1 OS=Mus musculus OX=10090 GN=Basp1 PE=1 SV=3
tr|Q3UVJ2|Q3UVJ2_MOUSE	164.89	26	7	7	11	51551	Adenylyl cyclase-associated protein OS=Mus musculus OX=10090 GN=Cap1 PE=2 SV=1
tr|Q3U0U5|Q3U0U5_MOUSE	164.89	26	7	7	11	51575	Adenylyl cyclase-associated protein OS=Mus musculus OX=10090 GN=Cap1 PE=2 SV=1
P40124|CAP1_MOUSE	164.89	26	7	7	11	51565	Adenylyl cyclase-associated protein 1 OS=Mus musculus OX=10090 GN=Cap1 PE=1 SV=4
tr|Q3UNQ0|Q3UNQ0_MOUSE	164.89	26	7	7	11	51563	Adenylyl cyclase-associated protein OS=Mus musculus OX=10090 GN=Cap1 PE=2 SV=1
tr|Q3TC53|Q3TC53_MOUSE	164.89	26	7	7	11	51605	Adenylyl cyclase-associated protein OS=Mus musculus OX=10090 GN=Cap1 PE=2 SV=1
tr|E0CZ78|E0CZ78_MOUSE	164.62	23	9	4	14	59074	Serine/threonine-protein phosphatase OS=Mus musculus OX=10090 GN=Ppp3cb PE=1 SV=1
P48453|PP2BB_MOUSE	164.62	23	9	4	14	59174	Serine/threonine-protein phosphatase 2B catalytic subunit beta isoform OS=Mus musculus OX=10090 GN=Ppp3cb PE=1 SV=2
Q60930|VDAC2_MOUSE	164.61	33	8	8	10	31733	Voltage-dependent anion-selective channel protein 2 OS=Mus musculus OX=10090 GN=Vdac2 PE=1 SV=2
tr|G3UX26|G3UX26_MOUSE	164.61	35	8	8	10	30446	Voltage-dependent anion-selective channel protein 2 OS=Mus musculus OX=10090 GN=Vdac2 PE=1 SV=1
tr|Q3TJD4|Q3TJD4_MOUSE	164.58	21	6	6	11	28948	Uncharacterized protein OS=Mus musculus OX=10090 GN=Atp5f1 PE=2 SV=1
Q9CQQ7|AT5F1_MOUSE	164.58	21	6	6	11	28949	ATP synthase F(0) complex subunit B1 mitochondrial OS=Mus musculus OX=10090 GN=Atp5pb PE=1 SV=1
tr|Q5I0W0|Q5I0W0_MOUSE	164.58	21	6	6	11	28949	ATP synthase H+ transporting mitochondrial F0 complex subunit b isoform 1 OS=Mus musculus OX=10090 GN=Atp5f1 PE=1 SV=1
tr|Q3UF04|Q3UF04_MOUSE	164.58	21	6	6	11	28919	Uncharacterized protein OS=Mus musculus OX=10090 GN=Atp5f1 PE=2 SV=1
Q7TQI3|OTUB1_MOUSE	164.41	21	5	5	6	31270	Ubiquitin thioesterase OTUB1 OS=Mus musculus OX=10090 GN=Otub1 PE=1 SV=2
tr|D3YWF6|D3YWF6_MOUSE	164.41	24	5	5	6	28037	Ubiquitin thioesterase OTUB1 OS=Mus musculus OX=10090 GN=Otub1 PE=1 SV=1
Q8BH95|ECHM_MOUSE	164.23	29	6	6	7	31474	Enoyl-CoA hydratase mitochondrial OS=Mus musculus OX=10090 GN=Echs1 PE=1 SV=1
P62908|RS3_MOUSE	164.01	35	7	7	9	26674	40S ribosomal protein S3 OS=Mus musculus OX=10090 GN=Rps3 PE=1 SV=1
tr|Q9CZP6|Q9CZP6_MOUSE	164.01	35	7	7	9	26602	Uncharacterized protein OS=Mus musculus OX=10090 GN=Rps3 PE=2 SV=1
tr|Q5YLW3|Q5YLW3_MOUSE	164.01	35	7	7	9	26674	Ribosomal protein S3 OS=Mus musculus OX=10090 GN=Rps3 PE=1 SV=1
P97300|NPTN_MOUSE	163.97	19	7	7	10	44373	Neuroplastin OS=Mus musculus OX=10090 GN=Nptn PE=1 SV=3
P53994|RAB2A_MOUSE	163.43	37	6	5	13	23548	Ras-related protein Rab-2A OS=Mus musculus OX=10090 GN=Rab2a PE=1 SV=1
tr|Q0PD65|Q0PD65_MOUSE	163.43	37	6	5	13	23548	RAB2 member RAS oncogene family OS=Mus musculus OX=10090 GN=Rab2a PE=1 SV=1
tr|Q642L7|Q642L7_MOUSE	163.4	34	5	5	28	17951	MCG13441 OS=Mus musculus OX=10090 GN=Rps27a PE=2 SV=1
tr|G3UXX3|G3UXX3_MOUSE	163.12	38	5	1	5	23357	Sepiapterin reductase OS=Mus musculus OX=10090 GN=Spr PE=1 SV=1
tr|Q91XH5|Q91XH5_MOUSE	163.12	32	5	1	5	27928	Sepiapterin reductase OS=Mus musculus OX=10090 GN=Spr PE=1 SV=1
P19157|GSTP1_MOUSE	163.08	21	4	4	7	23609	Glutathione S-transferase P 1 OS=Mus musculus OX=10090 GN=Gstp1 PE=1 SV=2
tr|Q3UMS6|Q3UMS6_MOUSE	162.91	3	3	3	5	146502	Uncharacterized protein OS=Mus musculus OX=10090 GN=Xdh PE=2 SV=1
Q00519|XDH_MOUSE	162.91	3	3	3	5	146562	Xanthine dehydrogenase/oxidase OS=Mus musculus OX=10090 GN=Xdh PE=1 SV=5
tr|B2RUJ7|B2RUJ7_MOUSE	162.91	3	3	3	5	146560	Xanthine dehydrogenase OS=Mus musculus OX=10090 GN=Xdh PE=2 SV=1
tr|A0A140T8P5|A0A140T8P5_MOUSE	162.9	45	5	3	11	13264	Immunoglobulin kappa chain variable 8-24 (Fragment) OS=Mus musculus OX=10090 GN=Igkv8-24 PE=4 SV=2
tr|O88568|O88568_MOUSE	162.89	7	6	6	7	87892	Heterogenous nuclear ribonucleoprotein U OS=Mus musculus OX=10090 GN=Hnrnpu PE=2 SV=1
tr|Q3TWN5|Q3TWN5_MOUSE	162.89	7	6	6	7	87920	Uncharacterized protein OS=Mus musculus OX=10090 GN=Hnrnpu PE=2 SV=1
tr|Q3TXW2|Q3TXW2_MOUSE	162.89	7	6	6	7	88017	Uncharacterized protein OS=Mus musculus OX=10090 GN=Hnrnpu PE=2 SV=1
tr|Q3TVV6|Q3TVV6_MOUSE	162.89	7	6	6	7	87946	Uncharacterized protein OS=Mus musculus OX=10090 GN=Hnrnpu PE=2 SV=1
tr|Q3TGN5|Q3TGN5_MOUSE	162.89	8	6	6	7	76410	Uncharacterized protein OS=Mus musculus OX=10090 GN=Hnrnpu PE=2 SV=1
Q8VEK3|HNRPU_MOUSE	162.89	7	6	6	7	87918	Heterogeneous nuclear ribonucleoprotein U OS=Mus musculus OX=10090 GN=Hnrnpu PE=1 SV=1
tr|Q3ULH5|Q3ULH5_MOUSE	162.89	7	6	6	7	87846	Uncharacterized protein OS=Mus musculus OX=10090 GN=Hnrnpu PE=2 SV=1
tr|Q8C290|Q8C290_MOUSE	162.89	7	6	6	7	87978	Uncharacterized protein OS=Mus musculus OX=10090 GN=Hnrnpu PE=2 SV=1
P11983|TCPA_MOUSE	162.7	22	10	10	14	60449	T-complex protein 1 subunit alpha OS=Mus musculus OX=10090 GN=Tcp1 PE=1 SV=3
tr|Q0VEM9|Q0VEM9_MOUSE	162.5	4	4	4	13	36383	Mucin 15 OS=Mus musculus OX=10090 GN=Muc15 PE=2 SV=1
Q8C6Z1|MUC15_MOUSE	162.5	4	4	4	13	36383	Mucin-15 OS=Mus musculus OX=10090 GN=Muc15 PE=2 SV=1
tr|Q14AL4|Q14AL4_MOUSE	162.5	4	4	4	13	36399	Mucin 15 OS=Mus musculus OX=10090 GN=Muc15 PE=2 SV=1
Q9Z1S5|SEPT3_MOUSE	162.46	16	6	5	8	40038	Neuronal-specific septin-3 OS=Mus musculus OX=10090 GN=Sept3 PE=1 SV=2
tr|A0A2R8W6V9|A0A2R8W6V9_MOUSE	162.46	16	6	5	8	39159	Neuronal-specific septin-3 OS=Mus musculus OX=10090 GN=Sept3 PE=1 SV=1
tr|Q5DTI3|Q5DTI3_MOUSE	162.45	18	6	2	8	36063	MKIAA4194 protein (Fragment) OS=Mus musculus OX=10090 GN=Syt2 PE=2 SV=1
tr|A0A0R4J2C2|A0A0R4J2C2_MOUSE	162.45	14	6	2	8	47249	Synaptotagmin II OS=Mus musculus OX=10090 GN=Syt2 PE=1 SV=1
P46097|SYT2_MOUSE	162.45	14	6	2	8	47263	Synaptotagmin-2 OS=Mus musculus OX=10090 GN=Syt2 PE=1 SV=1
Q9Z1B3|PLCB1_MOUSE	162.12	6	6	6	7	138396	1-phosphatidylinositol 4 5-bisphosphate phosphodiesterase beta-1 OS=Mus musculus OX=10090 GN=Plcb1 PE=1 SV=2
tr|Q2M4J2|Q2M4J2_MOUSE	162.12	7	6	6	7	132117	Phosphoinositide phospholipase C (Fragment) OS=Mus musculus OX=10090 GN=Plcb1 PE=4 SV=1
tr|Q544Y7|Q544Y7_MOUSE	162	39	5	4	12	18560	Cofilin 1 non-muscle OS=Mus musculus OX=10090 GN=Cfl1 PE=2 SV=1
P18760|COF1_MOUSE	162	39	5	4	12	18560	Cofilin-1 OS=Mus musculus OX=10090 GN=Cfl1 PE=1 SV=3
tr|F8WGL3|F8WGL3_MOUSE	162	29	5	4	12	24576	Cofilin-1 OS=Mus musculus OX=10090 GN=Cfl1 PE=1 SV=1
Q9D312|K1C20_MOUSE	161.88	5	6	1	17	49034	Keratin type I cytoskeletal 20 OS=Mus musculus OX=10090 GN=Krt20 PE=1 SV=1
Q91V12|BACH_MOUSE	161.58	16	5	5	11	42537	Cytosolic acyl coenzyme A thioester hydrolase OS=Mus musculus OX=10090 GN=Acot7 PE=1 SV=2
tr|E9PYH2|E9PYH2_MOUSE	161.58	16	5	5	11	42826	Cytosolic acyl coenzyme A thioester hydrolase OS=Mus musculus OX=10090 GN=Acot7 PE=1 SV=1
tr|Q5SVG5|Q5SVG5_MOUSE	161.32	11	8	2	9	101193	AP complex subunit beta OS=Mus musculus OX=10090 GN=Ap1b1 PE=1 SV=1
tr|Q5SVG4|Q5SVG4_MOUSE	161.32	11	8	2	9	101898	AP complex subunit beta OS=Mus musculus OX=10090 GN=Ap1b1 PE=1 SV=1
O35643|AP1B1_MOUSE	161.32	11	8	2	9	103935	AP-1 complex subunit beta-1 OS=Mus musculus OX=10090 GN=Ap1b1 PE=1 SV=2
tr|Q3TVN4|Q3TVN4_MOUSE	161.32	11	8	2	9	103849	AP complex subunit beta OS=Mus musculus OX=10090 GN=Ap1b1 PE=2 SV=1
tr|Q8CC13|Q8CC13_MOUSE	161.32	10	8	2	9	104998	AP complex subunit beta OS=Mus musculus OX=10090 GN=Ap1b1 PE=2 SV=1
P70333|HNRH2_MOUSE	161.01	13	4	1	8	49280	Heterogeneous nuclear ribonucleoprotein H2 OS=Mus musculus OX=10090 GN=Hnrnph2 PE=1 SV=1
tr|Q3UYN2|Q3UYN2_MOUSE	160.96	19	9	9	12	61653	Copine-6 OS=Mus musculus OX=10090 GN=Cpne6 PE=1 SV=1
Q9Z140|CPNE6_MOUSE	160.96	19	9	9	12	61781	Copine-6 OS=Mus musculus OX=10090 GN=Cpne6 PE=1 SV=1
tr|A0A0R4J1N0|A0A0R4J1N0_MOUSE	160.95	10	4	3	20	64303	Dihydropyrimidinase-related protein 4 OS=Mus musculus OX=10090 GN=Dpysl4 PE=1 SV=1
O35098|DPYL4_MOUSE	160.95	11	4	3	20	61962	Dihydropyrimidinase-related protein 4 OS=Mus musculus OX=10090 GN=Dpysl4 PE=1 SV=1
tr|Q3TMU8|Q3TMU8_MOUSE	160.95	11	4	3	20	61928	Dihydropyrimidinase-like 4 OS=Mus musculus OX=10090 GN=Dpysl4 PE=1 SV=1
P67778|PHB_MOUSE	160.72	29	6	6	10	29820	Prohibitin OS=Mus musculus OX=10090 GN=Phb PE=1 SV=1
Q5SQX6|CYFP2_MOUSE	160.59	6	6	6	8	145659	Cytoplasmic FMR1-interacting protein 2 OS=Mus musculus OX=10090 GN=Cyfip2 PE=1 SV=2
tr|Q53VR2|Q53VR2_MOUSE	160.58	32	4	3	6	11132	VH region (Fragment) OS=Mus musculus OX=10090 PE=2 SV=1
Q8BWF0|SSDH_MOUSE	160.45	16	6	6	8	55968	Succinate-semialdehyde dehydrogenase mitochondrial OS=Mus musculus OX=10090 GN=Aldh5a1 PE=1 SV=1
tr|B2RS41|B2RS41_MOUSE	160.45	16	6	6	8	55968	Aldhehyde dehydrogenase family 5 subfamily A1 OS=Mus musculus OX=10090 GN=Aldh5a1 PE=1 SV=1
tr|Q3V2G1|Q3V2G1_MOUSE	159.8	31	8	8	8	30685	Uncharacterized protein OS=Mus musculus OX=10090 GN=Apoa1 PE=2 SV=1
Q00623|APOA1_MOUSE	159.8	31	8	8	8	30616	Apolipoprotein A-I OS=Mus musculus OX=10090 GN=Apoa1 PE=1 SV=2
Q8VDM4|PSMD2_MOUSE	159.51	6	5	5	5	100203	26S proteasome non-ATPase regulatory subunit 2 OS=Mus musculus OX=10090 GN=Psmd2 PE=1 SV=1
tr|Q3TWL6|Q3TWL6_MOUSE	159.51	6	5	5	5	100226	26S proteasome non-ATPase regulatory subunit 2 OS=Mus musculus OX=10090 GN=Psmd2 PE=2 SV=1
tr|Q3TXV1|Q3TXV1_MOUSE	159.51	6	5	5	5	100145	26S proteasome non-ATPase regulatory subunit 2 OS=Mus musculus OX=10090 GN=Psmd2 PE=2 SV=1
tr|Q3TKV1|Q3TKV1_MOUSE	159.51	6	5	5	5	100203	26S proteasome non-ATPase regulatory subunit 2 OS=Mus musculus OX=10090 GN=Psmd2 PE=1 SV=1
tr|Q3TW71|Q3TW71_MOUSE	159.51	6	5	5	5	100176	26S proteasome non-ATPase regulatory subunit 2 OS=Mus musculus OX=10090 GN=Psmd2 PE=2 SV=1
tr|Q3TIP0|Q3TIP0_MOUSE	159.51	6	5	5	5	100219	26S proteasome non-ATPase regulatory subunit 2 OS=Mus musculus OX=10090 GN=Psmd2 PE=2 SV=1
tr|Q80V77|Q80V77_MOUSE	159.51	8	5	5	5	66823	Psmd2 protein OS=Mus musculus OX=10090 GN=Psmd2 PE=2 SV=1
tr|Q3TI61|Q3TI61_MOUSE	159.51	6	5	5	5	100262	26S proteasome non-ATPase regulatory subunit 2 OS=Mus musculus OX=10090 GN=Psmd2 PE=2 SV=1
Q8K1M6|DNM1L_MOUSE	159.49	17	6	6	11	82658	Dynamin-1-like protein OS=Mus musculus OX=10090 GN=Dnm1l PE=1 SV=2
Q921M7|FA49B_MOUSE	159.12	25	6	4	10	36776	Protein FAM49B OS=Mus musculus OX=10090 GN=Fam49b PE=1 SV=1
tr|A0A1L1STE6|A0A1L1STE6_MOUSE	158.98	31	8	8	14	41520	Isocitrate dehydrogenase [NAD] subunit mitochondrial OS=Mus musculus OX=10090 GN=Idh3a PE=1 SV=1
Q9D6R2|IDH3A_MOUSE	158.98	33	8	8	14	39639	Isocitrate dehydrogenase [NAD] subunit alpha mitochondrial OS=Mus musculus OX=10090 GN=Idh3a PE=1 SV=1
Q9D394|RUFY3_MOUSE	158.9	21	8	8	8	53007	Protein RUFY3 OS=Mus musculus OX=10090 GN=Rufy3 PE=1 SV=1
Q00896|A1AT3_MOUSE	158.73	15	5	1	5	45823	Alpha-1-antitrypsin 1-3 OS=Mus musculus OX=10090 GN=Serpina1c PE=1 SV=2
tr|A0A0R4J0X5|A0A0R4J0X5_MOUSE	158.73	15	5	1	5	45854	Alpha-1-antitrypsin 1-3 OS=Mus musculus OX=10090 GN=Serpina1c PE=1 SV=1
P07758|A1AT1_MOUSE	158.73	15	5	1	5	46003	Alpha-1-antitrypsin 1-1 OS=Mus musculus OX=10090 GN=Serpina1a PE=1 SV=4
tr|A0A0A0MQA3|A0A0A0MQA3_MOUSE	158.73	14	5	1	5	48796	Alpha-1-antitrypsin 1-1 OS=Mus musculus OX=10090 GN=Serpina1a PE=1 SV=1
tr|Q5SX53|Q5SX53_MOUSE	158.64	27	6	6	9	34155	Solute carrier family 25 (Mitochondrial carrier oxoglutarate carrier) member 11 isoform CRA_b OS=Mus musculus OX=10090 GN=Slc25a11 PE=1 SV=1
Q9CR62|M2OM_MOUSE	158.64	27	6	6	9	34155	Mitochondrial 2-oxoglutarate/malate carrier protein OS=Mus musculus OX=10090 GN=Slc25a11 PE=1 SV=3
tr|Q9CTC7|Q9CTC7_MOUSE	158.64	34	6	6	9	27658	Uncharacterized protein (Fragment) OS=Mus musculus OX=10090 GN=Slc25a11 PE=2 SV=1
tr|Q3TY51|Q3TY51_MOUSE	158.51	12	9	5	9	109303	Kinesin-like protein OS=Mus musculus OX=10090 PE=2 SV=1
P28738|KIF5C_MOUSE	158.51	12	9	5	9	109275	Kinesin heavy chain isoform 5C OS=Mus musculus OX=10090 GN=Kif5c PE=1 SV=3
tr|Q8CHF1|Q8CHF1_MOUSE	158.51	12	9	5	9	112636	Kinesin-like protein (Fragment) OS=Mus musculus OX=10090 GN=mKIAA0531 PE=2 SV=1
tr|Q50HX0|Q50HX0_MOUSE	157.9	42	8	7	13	23910	RAB14 protein OS=Mus musculus OX=10090 GN=Rab14 PE=2 SV=1
tr|Q50HX4|Q50HX4_MOUSE	157.9	42	8	7	13	23897	RAB14 protein OS=Mus musculus OX=10090 GN=Rab14 PE=1 SV=1
Q91V41|RAB14_MOUSE	157.9	42	8	7	13	23897	Ras-related protein Rab-14 OS=Mus musculus OX=10090 GN=Rab14 PE=1 SV=3
tr|Q5M9L9|Q5M9L9_MOUSE	157.51	24	5	5	7	24263	40S ribosomal protein S8 OS=Mus musculus OX=10090 GN=Rps8 PE=2 SV=1
tr|Q497E9|Q497E9_MOUSE	157.51	24	5	5	7	24205	40S ribosomal protein S8 OS=Mus musculus OX=10090 GN=Rps8 PE=1 SV=1
P62242|RS8_MOUSE	157.51	24	5	5	7	24205	40S ribosomal protein S8 OS=Mus musculus OX=10090 GN=Rps8 PE=1 SV=2
tr|A0A140T8P7|A0A140T8P7_MOUSE	157.5	28	3	1	8	13128	Immunoglobulin kappa variable 8-21 (Fragment) OS=Mus musculus OX=10090 GN=Igkv8-21 PE=1 SV=2
tr|A2AEG6|A2AEG6_MOUSE	157.48	14	5	5	8	36197	Glycoprotein m6b isoform CRA_g OS=Mus musculus OX=10090 GN=Gpm6b PE=1 SV=1
P35803|GPM6B_MOUSE	157.48	14	5	5	8	36210	Neuronal membrane glycoprotein M6-b OS=Mus musculus OX=10090 GN=Gpm6b PE=1 SV=2
tr|Q3US81|Q3US81_MOUSE	157.48	16	5	5	8	31659	Glycoprotein m6b isoform CRA_f OS=Mus musculus OX=10090 GN=Gpm6b PE=2 SV=1
P27773|PDIA3_MOUSE	157.23	27	12	12	12	56678	Protein disulfide-isomerase A3 OS=Mus musculus OX=10090 GN=Pdia3 PE=1 SV=2
tr|Q6NVA3|Q6NVA3_MOUSE	156.98	15	6	6	10	68549	Ewing sarcoma breakpoint region 1 OS=Mus musculus OX=10090 GN=Ewsr1 PE=2 SV=1
tr|Q5SUT0|Q5SUT0_MOUSE	156.98	16	6	6	10	64988	RNA-binding protein EWS OS=Mus musculus OX=10090 GN=Ewsr1 PE=1 SV=1
tr|Q3UI30|Q3UI30_MOUSE	156.98	15	6	6	10	68575	Uncharacterized protein OS=Mus musculus OX=10090 GN=Ewsr1 PE=2 SV=1
Q61545|EWS_MOUSE	156.98	15	6	6	10	68462	RNA-binding protein EWS OS=Mus musculus OX=10090 GN=Ewsr1 PE=1 SV=2
tr|Q5SUS9|Q5SUS9_MOUSE	156.98	15	6	6	10	69037	RNA-binding protein EWS OS=Mus musculus OX=10090 GN=Ewsr1 PE=1 SV=1
tr|Q3UJW1|Q3UJW1_MOUSE	156.93	17	6	6	6	56526	Uncharacterized protein OS=Mus musculus OX=10090 GN=Aldh2 PE=2 SV=1
P47738|ALDH2_MOUSE	156.93	17	6	6	6	56538	Aldehyde dehydrogenase mitochondrial OS=Mus musculus OX=10090 GN=Aldh2 PE=1 SV=1
tr|Q3U9J7|Q3U9J7_MOUSE	156.93	17	6	6	6	56511	Uncharacterized protein OS=Mus musculus OX=10090 GN=Aldh2 PE=2 SV=1
tr|Q544B1|Q544B1_MOUSE	156.93	17	6	6	6	56538	Aldehyde dehydrogenase 2 mitochondrial isoform CRA_b OS=Mus musculus OX=10090 GN=Aldh2 PE=1 SV=1
tr|Q3U6I3|Q3U6I3_MOUSE	156.93	17	6	6	6	56554	Uncharacterized protein OS=Mus musculus OX=10090 GN=Aldh2 PE=2 SV=1
tr|Q3TVM2|Q3TVM2_MOUSE	156.93	17	6	6	6	56596	Uncharacterized protein OS=Mus musculus OX=10090 GN=Aldh2 PE=2 SV=1
tr|Q3UGR6|Q3UGR6_MOUSE	156.77	15	4	4	5	46742	Platelet-activating factor acetylhydrolase IB subunit alpha OS=Mus musculus OX=10090 GN=Pafah1b1 PE=2 SV=1
tr|Q5SW18|Q5SW18_MOUSE	156.77	15	4	4	5	46670	Platelet-activating factor acetylhydrolase IB subunit alpha OS=Mus musculus OX=10090 GN=Pafah1b1 PE=2 SV=1
tr|Q3TJG1|Q3TJG1_MOUSE	156.77	15	4	4	5	46654	Platelet-activating factor acetylhydrolase IB subunit alpha OS=Mus musculus OX=10090 GN=Pafah1b1 PE=2 SV=1
P63005|LIS1_MOUSE	156.77	15	4	4	5	46670	Platelet-activating factor acetylhydrolase IB subunit alpha OS=Mus musculus OX=10090 GN=Pafah1b1 PE=1 SV=2
tr|Q3TIK0|Q3TIK0_MOUSE	156.77	15	4	4	5	46806	Platelet-activating factor acetylhydrolase IB subunit alpha OS=Mus musculus OX=10090 GN=Pafah1b1 PE=2 SV=1
Q8R326|PSPC1_MOUSE	156.31	23	9	9	10	58758	Paraspeckle component 1 OS=Mus musculus OX=10090 GN=Pspc1 PE=1 SV=1
tr|Q5DQJ3|Q5DQJ3_MOUSE	156.28	26	6	5	9	32967	Capping protein (Actin filament) muscle Z-line alpha 2 isoform CRA_c OS=Mus musculus OX=10090 GN=Capza2 PE=1 SV=1
P47754|CAZA2_MOUSE	156.28	26	6	5	9	32967	F-actin-capping protein subunit alpha-2 OS=Mus musculus OX=10090 GN=Capza2 PE=1 SV=3
tr|Q3UBZ3|Q3UBZ3_MOUSE	156.28	26	6	5	9	32985	Uncharacterized protein OS=Mus musculus OX=10090 GN=Capza2 PE=2 SV=1
Q9D3H2|OBP1A_MOUSE	156.09	20	3	1	9	18469	Odorant-binding protein 1a OS=Mus musculus OX=10090 GN=Obp1a PE=1 SV=2
tr|A0A0D3M042|A0A0D3M042_MOUSE	156.09	20	3	1	9	18568	Odorant binding protein 5 OS=Mus musculus domesticus OX=10092 GN=Obp1a PE=2 SV=1
tr|Q9WVS5|Q9WVS5_MOUSE	156.01	15	7	7	8	59569	Chaperonin containing TCP-1 theta subunit OS=Mus musculus OX=10090 GN=Cctq PE=3 SV=1
tr|Q3UKQ2|Q3UKQ2_MOUSE	156.01	15	7	7	8	59557	Uncharacterized protein OS=Mus musculus OX=10090 GN=Cct8 PE=2 SV=1
tr|Q3UL22|Q3UL22_MOUSE	156.01	15	7	7	8	59556	Chaperonin subunit 8 (Theta) isoform CRA_a OS=Mus musculus OX=10090 GN=Cct8 PE=1 SV=1
P42932|TCPQ_MOUSE	156.01	15	7	7	8	59556	T-complex protein 1 subunit theta OS=Mus musculus OX=10090 GN=Cct8 PE=1 SV=3
tr|Q6A0F1|Q6A0F1_MOUSE	156.01	15	7	7	8	60228	MKIAA0002 protein (Fragment) OS=Mus musculus OX=10090 GN=Cct8 PE=2 SV=1
tr|Q8C7W8|Q8C7W8_MOUSE	155.97	15	5	5	9	59592	Amino acid transporter OS=Mus musculus OX=10090 GN=Slc1a3 PE=2 SV=1
tr|Q543U3|Q543U3_MOUSE	155.97	15	5	5	9	59622	Amino acid transporter OS=Mus musculus OX=10090 GN=Slc1a3 PE=1 SV=1
tr|Q8C3T7|Q8C3T7_MOUSE	155.97	15	5	5	9	59562	Amino acid transporter OS=Mus musculus OX=10090 GN=Slc1a3 PE=2 SV=1
P56564|EAA1_MOUSE	155.97	15	5	5	9	59622	Excitatory amino acid transporter 1 OS=Mus musculus OX=10090 GN=Slc1a3 PE=1 SV=2
Q9DC07|LNEBL_MOUSE	155.15	18	4	4	7	31113	LIM zinc-binding domain-containing Nebulette OS=Mus musculus OX=10090 GN=Nebl PE=1 SV=1
tr|A0A075B5Q2|A0A075B5Q2_MOUSE	154.4	41	6	1	9	12795	Immunoglobulin heavy variable 5-9 (Fragment) OS=Mus musculus OX=10090 GN=Ighv5-9 PE=4 SV=1
Q61753|SERA_MOUSE	154.02	12	6	6	7	56586	D-3-phosphoglycerate dehydrogenase OS=Mus musculus OX=10090 GN=Phgdh PE=1 SV=3
Q8R191|SNG3_MOUSE	153.73	12	3	3	5	24561	Synaptogyrin-3 OS=Mus musculus OX=10090 GN=Syngr3 PE=1 SV=1
tr|Q3U452|Q3U452_MOUSE	153.43	16	8	2	11	55277	ATP synthase subunit alpha OS=Mus musculus OX=10090 PE=2 SV=1
tr|Q5M8R8|Q5M8R8_MOUSE	153.31	27	5	5	8	34216	60S acidic ribosomal protein P0 OS=Mus musculus OX=10090 GN=Rplp0 PE=2 SV=1
P14869|RLA0_MOUSE	153.31	27	5	5	8	34216	60S acidic ribosomal protein P0 OS=Mus musculus OX=10090 GN=Rplp0 PE=1 SV=3
tr|Q5FWB6|Q5FWB6_MOUSE	153.31	27	5	5	8	34186	60S acidic ribosomal protein P0 OS=Mus musculus OX=10090 GN=Rplp0 PE=2 SV=1
tr|Q9D9D7|Q9D9D7_MOUSE	153	33	8	8	12	32870	ATP synthase subunit gamma OS=Mus musculus OX=10090 GN=Atp5c1 PE=2 SV=1
tr|Q8C2Q8|Q8C2Q8_MOUSE	153	35	8	8	12	30256	ATP synthase subunit gamma OS=Mus musculus OX=10090 GN=Atp5c1 PE=1 SV=1
tr|Q3UD06|Q3UD06_MOUSE	153	33	8	8	12	32886	ATP synthase subunit gamma OS=Mus musculus OX=10090 GN=Atp5c1 PE=1 SV=1
Q91VR2|ATPG_MOUSE	153	33	8	8	12	32886	ATP synthase subunit gamma mitochondrial OS=Mus musculus OX=10090 GN=Atp5f1c PE=1 SV=1
Q9Z320|K1C27_MOUSE	152.09	14	7	3	52	49105	Keratin type I cytoskeletal 27 OS=Mus musculus OX=10090 GN=Krt27 PE=1 SV=1
tr|B2RU72|B2RU72_MOUSE	152.09	14	7	3	52	49086	Keratin 27 OS=Mus musculus OX=10090 GN=Krt27 PE=2 SV=1
tr|A1L0U6|A1L0U6_MOUSE	152.08	9	9	9	10	129379	Nckap1 protein (Fragment) OS=Mus musculus OX=10090 GN=Nckap1 PE=2 SV=1
tr|A2AS98|A2AS98_MOUSE	152.08	9	9	9	10	129511	Nck-associated protein 1 OS=Mus musculus OX=10090 GN=Nckap1 PE=1 SV=1
P28660|NCKP1_MOUSE	152.08	9	9	9	10	128784	Nck-associated protein 1 OS=Mus musculus OX=10090 GN=Nckap1 PE=1 SV=2
tr|A0A338P6R8|A0A338P6R8_MOUSE	151.97	22	6	1	8	41950	Uncharacterized protein OS=Mus musculus OX=10090 PE=3 SV=1
tr|A0A338P769|A0A338P769_MOUSE	151.97	21	6	1	8	43816	Septin-5 OS=Mus musculus OX=10090 GN=Sept5 PE=1 SV=1
tr|A0A075B5N4|A0A075B5N4_MOUSE	150.31	33	3	1	11	10976	Immunoglobulin kappa chain variable 8-27 OS=Mus musculus OX=10090 GN=Igkv8-27 PE=4 SV=1
tr|A0A0G2JF28|A0A0G2JF28_MOUSE	150.31	28	3	1	11	13158	Immunoglobulin kappa chain variable 8-27 (Fragment) OS=Mus musculus OX=10090 GN=Igkv8-27 PE=4 SV=1
Q9Z2Q6|SEPT5_MOUSE	150.03	22	6	1	8	42748	Septin-5 OS=Mus musculus OX=10090 GN=Sept5 PE=1 SV=2
tr|B7ZNM7|B7ZNM7_MOUSE	150.03	22	6	1	8	44081	Sept5 protein OS=Mus musculus OX=10090 GN=Sept5 PE=1 SV=1
tr|Q80ZI9|Q80ZI9_MOUSE	149.96	14	6	6	11	72113	WD repeat domain 1 (Fragment) OS=Mus musculus OX=10090 GN=Wdr1 PE=2 SV=1
tr|Q3U136|Q3U136_MOUSE	149.96	14	6	6	11	69529	Uncharacterized protein (Fragment) OS=Mus musculus OX=10090 GN=Wdr1 PE=2 SV=1
tr|Q3TE06|Q3TE06_MOUSE	149.96	16	6	6	11	63420	Uncharacterized protein (Fragment) OS=Mus musculus OX=10090 GN=Wdr1 PE=2 SV=1
tr|Q9DC08|Q9DC08_MOUSE	149.96	15	6	6	11	66379	Uncharacterized protein OS=Mus musculus OX=10090 GN=Wdr1 PE=2 SV=1
tr|Q3TJY2|Q3TJY2_MOUSE	149.96	15	6	6	11	66407	WD repeat domain 1 OS=Mus musculus OX=10090 GN=Wdr1 PE=1 SV=1
O88342|WDR1_MOUSE	149.96	15	6	6	11	66407	WD repeat-containing protein 1 OS=Mus musculus OX=10090 GN=Wdr1 PE=1 SV=3
P70670|NACAM_MOUSE	149.47	2	3	3	5	220497	Nascent polypeptide-associated complex subunit alpha muscle-specific form OS=Mus musculus OX=10090 GN=Naca PE=1 SV=2
tr|Q58E70|Q58E70_MOUSE	149.4	30	6	4	8	29021	Tpm3 protein OS=Mus musculus OX=10090 GN=Tpm3 PE=2 SV=1
tr|Q5SW88|Q5SW88_MOUSE	149.4	32	5	2	12	22372	RAB1A member RAS oncogene family OS=Mus musculus OX=10090 GN=Rab1a PE=1 SV=1
P62821|RAB1A_MOUSE	149.4	32	5	2	12	22678	Ras-related protein Rab-1A OS=Mus musculus OX=10090 GN=Rab1A PE=1 SV=3
tr|Q0PD67|Q0PD67_MOUSE	149.4	32	5	2	12	22678	RAB1 member RAS oncogene family isoform CRA_a OS=Mus musculus OX=10090 GN=Rab1a PE=1 SV=1
tr|Q6NXX6|Q6NXX6_MOUSE	148.88	11	7	7	8	95641	V-type proton ATPase subunit a OS=Mus musculus OX=10090 GN=Atp6v0a1 PE=2 SV=1
tr|Q3TXT5|Q3TXT5_MOUSE	148.88	11	7	7	8	95520	V-type proton ATPase subunit a OS=Mus musculus OX=10090 GN=Atp6v0a1 PE=2 SV=1
tr|K3W4T3|K3W4T3_MOUSE	148.88	11	7	7	8	96427	V-type proton ATPase subunit a OS=Mus musculus OX=10090 GN=Atp6v0a1 PE=1 SV=1
Q9Z1G4|VPP1_MOUSE	148.88	11	7	7	8	96467	V-type proton ATPase 116 kDa subunit a isoform 1 OS=Mus musculus OX=10090 GN=Atp6v0a1 PE=1 SV=3
tr|B2CY77|B2CY77_MOUSE	148.75	16	3	3	5	32850	Laminin receptor (Fragment) OS=Mus musculus OX=10090 GN=Rpsa PE=2 SV=1
P14206|RSSA_MOUSE	148.75	16	3	3	5	32838	40S ribosomal protein SA OS=Mus musculus OX=10090 GN=Rpsa PE=1 SV=4
tr|Q53ZU7|Q53ZU7_MOUSE	148.46	42	7	7	12	24871	Peroxiredoxin 6 OS=Mus musculus OX=10090 GN=Prdx6 PE=2 SV=1
O08709|PRDX6_MOUSE	148.46	42	7	7	12	24871	Peroxiredoxin-6 OS=Mus musculus OX=10090 GN=Prdx6 PE=1 SV=3
tr|Q6GT24|Q6GT24_MOUSE	148.46	42	7	7	12	24827	Peroxiredoxin-6 OS=Mus musculus OX=10090 GN=Prdx6 PE=1 SV=1
tr|Q6A0D0|Q6A0D0_MOUSE	148.46	42	7	7	12	25070	MKIAA0106 protein (Fragment) OS=Mus musculus OX=10090 GN=Prdx6 PE=2 SV=1
tr|Q0PD49|Q0PD49_MOUSE	148.45	23	5	3	10	23603	RAB8B member RAS oncogene family OS=Mus musculus OX=10090 GN=Rab8b PE=1 SV=1
P61028|RAB8B_MOUSE	148.45	23	5	3	10	23603	Ras-related protein Rab-8B OS=Mus musculus OX=10090 GN=Rab8b PE=1 SV=1
tr|Q3TJL8|Q3TJL8_MOUSE	148.39	17	5	5	6	48670	Uncharacterized protein OS=Mus musculus OX=10090 GN=Pdia6 PE=2 SV=1
tr|Q3TML0|Q3TML0_MOUSE	148.39	17	5	5	6	48689	Protein disulfide-isomerase A6 OS=Mus musculus OX=10090 GN=Pdia6 PE=1 SV=1
Q922R8|PDIA6_MOUSE	148.39	17	5	5	6	48100	Protein disulfide-isomerase A6 OS=Mus musculus OX=10090 GN=Pdia6 PE=1 SV=3
tr|Q3THH1|Q3THH1_MOUSE	148.39	17	5	5	6	48657	Uncharacterized protein OS=Mus musculus OX=10090 GN=Pdia6 PE=2 SV=1
tr|B2RQH0|B2RQH0_MOUSE	147.63	3	4	4	13	114454	Desmoglein 1 beta OS=Mus musculus OX=10090 GN=Dsg1b PE=2 SV=1
Q7TSF1|DSG1B_MOUSE	147.63	3	4	4	13	114454	Desmoglein-1-beta OS=Mus musculus OX=10090 GN=Dsg1b PE=1 SV=1
Q61495|DSG1A_MOUSE	147.63	3	4	4	13	114597	Desmoglein-1-alpha OS=Mus musculus OX=10090 GN=Dsg1a PE=2 SV=2
Q64105|SPRE_MOUSE	147.32	32	5	1	5	27883	Sepiapterin reductase OS=Mus musculus OX=10090 GN=Spr PE=1 SV=1
Q8BYI9|TENR_MOUSE	147.18	9	8	8	11	149589	Tenascin-R OS=Mus musculus OX=10090 GN=Tnr PE=1 SV=2
tr|A0A0A6YX18|A0A0A6YX18_MOUSE	147.03	14	4	4	6	54109	V-type proton ATPase subunit H OS=Mus musculus OX=10090 GN=Atp6v1h PE=1 SV=1
Q8BVE3|VATH_MOUSE	147.03	13	4	4	6	55855	V-type proton ATPase subunit H OS=Mus musculus OX=10090 GN=Atp6v1h PE=1 SV=1
tr|Q6ZQ61|Q6ZQ61_MOUSE	146.45	8	4	4	4	95278	MCG121979 isoform CRA_c (Fragment) OS=Mus musculus OX=10090 GN=Matr3 PE=2 SV=1
tr|Q4FJT0|Q4FJT0_MOUSE	146.45	8	4	4	4	94644	Matr3 protein OS=Mus musculus OX=10090 GN=Matr3 PE=2 SV=1
Q8K310|MATR3_MOUSE	146.45	8	4	4	4	94630	Matrin-3 OS=Mus musculus OX=10090 GN=Matr3 PE=1 SV=1
tr|Q3TTX0|Q3TTX0_MOUSE	146.45	8	4	4	4	94616	Uncharacterized protein OS=Mus musculus OX=10090 GN=Matr3 PE=2 SV=1
tr|Q5BL18|Q5BL18_MOUSE	146.45	8	4	4	4	94630	Matrin 3 OS=Mus musculus OX=10090 GN=Matr3 PE=1 SV=1
Q61838|PZP_MOUSE	146.25	4	6	6	7	165852	Pregnancy zone protein OS=Mus musculus OX=10090 GN=Pzp PE=1 SV=3
Q9CRB9|MIC19_MOUSE	145.52	24	6	6	7	26335	MICOS complex subunit Mic19 OS=Mus musculus OX=10090 GN=Chchd3 PE=1 SV=1
tr|Q91VG6|Q91VG6_MOUSE	145.52	28	6	6	7	22342	MICOS complex subunit (Fragment) OS=Mus musculus OX=10090 GN=Chchd3 PE=2 SV=1
tr|Q3TW21|Q3TW21_MOUSE	145.25	13	4	4	4	44743	Obg-like ATPase 1 OS=Mus musculus OX=10090 GN=Ola1 PE=2 SV=1
Q9CZ30|OLA1_MOUSE	145.25	13	4	4	4	44730	Obg-like ATPase 1 OS=Mus musculus OX=10090 GN=Ola1 PE=1 SV=1
tr|Q3TJF2|Q3TJF2_MOUSE	145.25	13	4	4	4	44788	Obg-like ATPase 1 OS=Mus musculus OX=10090 GN=Ola1 PE=2 SV=1
P60202|MYPR_MOUSE	144.28	13	3	3	10	30077	Myelin proteolipid protein OS=Mus musculus OX=10090 GN=Plp1 PE=1 SV=2
tr|Q3UYM8|Q3UYM8_MOUSE	144.28	13	3	3	10	30077	Uncharacterized protein OS=Mus musculus OX=10090 GN=Plp1 PE=2 SV=1
Q9D8E6|RL4_MOUSE	144.27	11	3	3	5	47154	60S ribosomal protein L4 OS=Mus musculus OX=10090 GN=Rpl4 PE=1 SV=3
tr|Q564E8|Q564E8_MOUSE	144.27	11	3	3	5	47154	Ribosomal protein L4 OS=Mus musculus OX=10090 GN=Rpl4 PE=1 SV=1
tr|Q9CSM5|Q9CSM5_MOUSE	144.27	14	3	3	5	37099	Uncharacterized protein OS=Mus musculus OX=10090 GN=Rpl4 PE=2 SV=2
tr|Q3U4W8|Q3U4W8_MOUSE	144.16	9	4	4	7	93355	Ubiquitin carboxyl-terminal hydrolase OS=Mus musculus OX=10090 GN=Usp5 PE=1 SV=1
P56399|UBP5_MOUSE	144.16	8	4	4	7	95833	Ubiquitin carboxyl-terminal hydrolase 5 OS=Mus musculus OX=10090 GN=Usp5 PE=1 SV=1
tr|A1BN54|A1BN54_MOUSE	144.11	10	7	4	7	102720	Alpha actinin 1a OS=Mus musculus OX=10090 GN=Actn1 PE=1 SV=1
Q7TPR4|ACTN1_MOUSE	144.11	10	7	4	7	103068	Alpha-actinin-1 OS=Mus musculus OX=10090 GN=Actn1 PE=1 SV=1
tr|Q3TPZ5|Q3TPZ5_MOUSE	143.78	18	5	5	6	44117	Dynactin 2 OS=Mus musculus OX=10090 GN=Dctn2 PE=1 SV=1
Q99KJ8|DCTN2_MOUSE	143.78	18	5	5	6	44117	Dynactin subunit 2 OS=Mus musculus OX=10090 GN=Dctn2 PE=1 SV=3
tr|Q3UHH5|Q3UHH5_MOUSE	143.65	23	7	5	12	42158	Uncharacterized protein OS=Mus musculus OX=10090 GN=Gnaq PE=1 SV=1
P21279|GNAQ_MOUSE	143.65	23	7	5	12	42158	Guanine nucleotide-binding protein G(q) subunit alpha OS=Mus musculus OX=10090 GN=Gnaq PE=1 SV=4
tr|Q0PD56|Q0PD56_MOUSE	143.44	25	4	3	6	25275	Rab5B OS=Mus musculus OX=10090 GN=Rab5b PE=2 SV=1
tr|B2RPS1|B2RPS1_MOUSE	143.44	27	4	3	6	23707	RAB5B member RAS oncogene family OS=Mus musculus OX=10090 GN=Rab5b PE=1 SV=1
P61021|RAB5B_MOUSE	143.44	27	4	3	6	23707	Ras-related protein Rab-5B OS=Mus musculus OX=10090 GN=Rab5b PE=1 SV=1
Q8VDD5|MYH9_MOUSE	143.22	5	7	7	7	226370	Myosin-9 OS=Mus musculus OX=10090 GN=Myh9 PE=1 SV=4
tr|D3Z4B2|D3Z4B2_MOUSE	143.21	14	4	4	6	39367	Gamma-soluble NSF attachment protein (Fragment) OS=Mus musculus OX=10090 GN=Napg PE=1 SV=1
Q9CWZ7|SNAG_MOUSE	143.21	16	4	4	6	34732	Gamma-soluble NSF attachment protein OS=Mus musculus OX=10090 GN=Napg PE=1 SV=1
tr|Q8C1T5|Q8C1T5_MOUSE	143.21	16	4	4	6	34762	Uncharacterized protein OS=Mus musculus OX=10090 GN=Napg PE=2 SV=1
tr|A0A0M3KL48|A0A0M3KL48_MOUSE	143.04	16	3	1	7	25276	Fab4201 heavy chain OS=Mus musculus OX=10090 PE=1 SV=1
Q9WUM5|SUCA_MOUSE	142.83	12	3	3	6	36155	Succinate--CoA ligase [ADP/GDP-forming] subunit alpha mitochondrial OS=Mus musculus OX=10090 GN=Suclg1 PE=1 SV=4
P48678|LMNA_MOUSE	142.79	12	6	6	6	74238	Prelamin-A/C OS=Mus musculus OX=10090 GN=Lmna PE=1 SV=2
tr|Q08EB5|Q08EB5_MOUSE	142.76	7	6	6	6	142515	CLIP-associating protein 2 OS=Mus musculus OX=10090 GN=Clasp2 PE=1 SV=1
Q9R1P1|PSB3_MOUSE	142.69	28	4	4	6	22965	Proteasome subunit beta type-3 OS=Mus musculus OX=10090 GN=Psmb3 PE=1 SV=1
tr|Q545G0|Q545G0_MOUSE	142.69	28	4	4	6	22965	Proteasome subunit beta OS=Mus musculus OX=10090 GN=Psmb3 PE=1 SV=1
tr|Q0PD62|Q0PD62_MOUSE	142.63	32	5	2	11	24757	RAB3B member RAS oncogene family isoform CRA_a OS=Mus musculus OX=10090 GN=Rab3b PE=1 SV=1
Q9CZT8|RAB3B_MOUSE	142.63	32	5	2	11	24757	Ras-related protein Rab-3B OS=Mus musculus OX=10090 GN=Rab3b PE=1 SV=1
Q3TXX4|VGLU1_MOUSE	142.33	8	6	6	8	61637	Vesicular glutamate transporter 1 OS=Mus musculus OX=10090 GN=Slc17a7 PE=1 SV=2
tr|A0A1B0GRU0|A0A1B0GRU0_MOUSE	142.33	8	6	6	8	64319	Vesicular glutamate transporter 1 OS=Mus musculus OX=10090 GN=Slc17a7 PE=1 SV=1
tr|G3X9I4|G3X9I4_MOUSE	142.1	19	4	4	10	23785	Aly/REF export factor 2 OS=Mus musculus OX=10090 GN=Alyref2 PE=1 SV=1
tr|Q4KL64|Q4KL64_MOUSE	142.1	19	4	4	10	23813	RNA and export factor binding protein 2 OS=Mus musculus OX=10090 GN=Alyref2 PE=2 SV=1
O08583|THOC4_MOUSE	142.1	16	4	4	10	26940	THO complex subunit 4 OS=Mus musculus OX=10090 GN=Alyref PE=1 SV=3
Q9JJW6|ALRF2_MOUSE	142.1	19	4	4	10	23730	Aly/REF export factor 2 OS=Mus musculus OX=10090 GN=Alyref2 PE=1 SV=1
tr|D9J342|D9J342_MOUSE	142.1	19	4	4	10	23755	RNA and export factor binding protein 2 OS=Mus musculus OX=10090 GN=Refbp2 PE=4 SV=1
Q02248|CTNB1_MOUSE	142.04	11	6	3	7	85471	Catenin beta-1 OS=Mus musculus OX=10090 GN=Ctnnb1 PE=1 SV=1
tr|Q3UZT7|Q3UZT7_MOUSE	142.04	11	6	3	7	85497	Uncharacterized protein OS=Mus musculus OX=10090 GN=Ctnnb1 PE=2 SV=1
tr|D3YYM6|D3YYM6_MOUSE	142.01	29	6	6	9	20414	40S ribosomal protein S5 (Fragment) OS=Mus musculus OX=10090 GN=Rps5 PE=1 SV=1
tr|D3Z1S8|D3Z1S8_MOUSE	142.01	28	6	6	9	21080	40S ribosomal protein S5 (Fragment) OS=Mus musculus OX=10090 GN=Rps5 PE=1 SV=1
tr|Q91V55|Q91V55_MOUSE	142.01	26	6	6	9	22876	40S ribosomal protein S5 OS=Mus musculus OX=10090 GN=Rps5 PE=1 SV=1
D3Z7P3|GLSK_MOUSE	141.97	11	5	5	9	73964	Glutaminase kidney isoform mitochondrial OS=Mus musculus OX=10090 GN=Gls PE=1 SV=1
tr|D6RFB9|D6RFB9_MOUSE	141.89	20	4	4	5	29485	Syntaxin-1A OS=Mus musculus OX=10090 GN=Stx1a PE=1 SV=1
tr|Q5D0A4|Q5D0A4_MOUSE	141.89	18	4	4	5	32923	Stx1a protein (Fragment) OS=Mus musculus OX=10090 GN=Stx1a PE=2 SV=1
tr|Q497P1|Q497P1_MOUSE	141.89	18	4	4	5	33054	Syntaxin 1A (Brain) OS=Mus musculus OX=10090 GN=Stx1a PE=1 SV=1
O35526|STX1A_MOUSE	141.89	18	4	4	5	33054	Syntaxin-1A OS=Mus musculus OX=10090 GN=Stx1a PE=1 SV=3
tr|Q4FK36|Q4FK36_MOUSE	141.67	30	4	4	6	18522	Destrin OS=Mus musculus OX=10090 GN=Dstn PE=1 SV=1
Q9R0P5|DEST_MOUSE	141.67	30	4	4	6	18522	Destrin OS=Mus musculus OX=10090 GN=Dstn PE=1 SV=3
tr|K7XK22|K7XK22_MOUSE	141.6	19	3	3	7	25990	Cytochrome c oxidase subunit 2 OS=Mus musculus domesticus OX=10092 GN=COXII PE=3 SV=1
tr|K7XKA7|K7XKA7_MOUSE	141.6	19	3	3	7	25962	Cytochrome c oxidase subunit 2 OS=Mus musculus domesticus OX=10092 GN=COXII PE=3 SV=1
tr|A0A023J6F3|A0A023J6F3_MOUSE	141.6	19	3	3	7	25976	Cytochrome c oxidase subunit 2 OS=Mus musculus musculus OX=39442 GN=COX2 PE=3 SV=1
tr|A3R481|A3R481_MOUSE	141.6	19	3	3	7	25975	Cytochrome c oxidase subunit 2 OS=Mus musculus domesticus OX=10092 GN=COXII PE=3 SV=1
tr|Q7JCZ1|Q7JCZ1_MOUSE	141.6	19	3	3	7	25976	Cytochrome c oxidase subunit 2 OS=Mus musculus OX=10090 GN=mt-Co2 PE=1 SV=1
tr|A0A023J607|A0A023J607_MUSMC	141.6	19	3	3	7	26006	Cytochrome c oxidase subunit 2 OS=Mus musculus castaneus OX=10091 GN=COX2 PE=3 SV=1
tr|Q7JD03|Q7JD03_MOUSE	141.6	19	3	3	7	25976	Cytochrome c oxidase subunit 2 OS=Mus musculus domesticus OX=10092 GN=COX2 PE=3 SV=1
tr|A0A075DC90|A0A075DC90_MOUSE	141.6	19	3	3	7	26003	Cytochrome c oxidase subunit 2 OS=Mus musculus OX=10090 GN=COX2 PE=3 SV=1
P00405|COX2_MOUSE	141.6	19	3	3	7	25976	Cytochrome c oxidase subunit 2 OS=Mus musculus OX=10090 GN=Mtco2 PE=1 SV=1
tr|Q5GA81|Q5GA81_MUSMM	141.6	19	3	3	7	25976	Cytochrome c oxidase subunit 2 OS=Mus musculus molossinus OX=57486 GN=COX2 PE=3 SV=1
tr|A0A023J5Y1|A0A023J5Y1_MOUSE	141.6	19	3	3	7	26006	Cytochrome c oxidase subunit 2 OS=Mus musculus musculus OX=39442 GN=COX2 PE=3 SV=1
tr|A3R455|A3R455_MUSMC	141.6	19	3	3	7	25976	Cytochrome c oxidase subunit 2 OS=Mus musculus castaneus OX=10091 GN=COXII PE=3 SV=1
tr|A0A0F6PXF3|A0A0F6PXF3_MOUSE	141.6	19	3	3	7	25976	Cytochrome c oxidase subunit 2 OS=Mus musculus helgolandicus OX=1643390 GN=COXII PE=3 SV=1
tr|A0A023J6I7|A0A023J6I7_MUSMC	141.6	19	3	3	7	25990	Cytochrome c oxidase subunit 2 OS=Mus musculus castaneus OX=10091 GN=COX2 PE=3 SV=1
tr|Q52KG9|Q52KG9_MOUSE	141.59	17	5	5	5	58076	Chaperonin containing Tcp1 subunit 6a (Zeta) OS=Mus musculus OX=10090 GN=Cct6a PE=2 SV=1
tr|Q3TIX8|Q3TIX8_MOUSE	141.59	17	5	5	5	58103	Uncharacterized protein OS=Mus musculus OX=10090 GN=Cct6a PE=2 SV=1
tr|Q3TI05|Q3TI05_MOUSE	141.59	17	5	5	5	58004	Chaperonin containing Tcp1 subunit 6a (Zeta) OS=Mus musculus OX=10090 GN=Cct6a PE=2 SV=1
P80317|TCPZ_MOUSE	141.59	17	5	5	5	58004	T-complex protein 1 subunit zeta OS=Mus musculus OX=10090 GN=Cct6a PE=1 SV=3
tr|Q3TI62|Q3TI62_MOUSE	141.59	17	5	5	5	58003	Uncharacterized protein OS=Mus musculus OX=10090 GN=Cct6a PE=2 SV=1
tr|Q3UDB1|Q3UDB1_MOUSE	141.34	11	4	4	6	52905	T-complex protein 1 subunit eta (Fragment) OS=Mus musculus OX=10090 GN=Cct7 PE=2 SV=1
P80313|TCPH_MOUSE	141.34	10	4	4	6	59652	T-complex protein 1 subunit eta OS=Mus musculus OX=10090 GN=Cct7 PE=1 SV=1
tr|Q3TJN2|Q3TJN2_MOUSE	141.34	10	4	4	6	59638	T-complex protein 1 subunit eta OS=Mus musculus OX=10090 GN=Cct7 PE=2 SV=1
tr|Q3TIJ7|Q3TIJ7_MOUSE	141.34	10	4	4	6	59652	T-complex protein 1 subunit eta OS=Mus musculus OX=10090 GN=Cct7 PE=1 SV=1
tr|Q8C5Q5|Q8C5Q5_MOUSE	141.34	10	4	4	6	59636	T-complex protein 1 subunit eta OS=Mus musculus OX=10090 GN=Cct7 PE=2 SV=1
tr|Q3TET0|Q3TET0_MOUSE	141.34	10	4	4	6	59684	T-complex protein 1 subunit eta OS=Mus musculus OX=10090 GN=Cct7 PE=2 SV=1
tr|A2RSV8|A2RSV8_MOUSE	141.32	41	7	7	12	19530	Cytochrome c oxidase subunit IV isoform 1 OS=Mus musculus OX=10090 GN=Cox4i1 PE=1 SV=1
P19783|COX41_MOUSE	141.32	41	7	7	12	19530	Cytochrome c oxidase subunit 4 isoform 1 mitochondrial OS=Mus musculus OX=10090 GN=Cox4i1 PE=1 SV=2
P08752|GNAI2_MOUSE	141.16	23	6	4	9	40489	Guanine nucleotide-binding protein G(i) subunit alpha-2 OS=Mus musculus OX=10090 GN=Gnai2 PE=1 SV=5
P62264|RS14_MOUSE	141.15	19	4	4	4	16273	40S ribosomal protein S14 OS=Mus musculus OX=10090 GN=Rps14 PE=1 SV=3
tr|O70569|O70569_MOUSE	141.15	19	4	4	4	16301	Ribosomal protein S14 OS=Mus musculus OX=10090 GN=rps14 PE=3 SV=1
tr|Q3UJS5|Q3UJS5_MOUSE	141.15	19	4	4	4	16289	Uncharacterized protein OS=Mus musculus OX=10090 GN=Rps14 PE=2 SV=1
Q9EQF6|DPYL5_MOUSE	140.84	17	6	6	7	61516	Dihydropyrimidinase-related protein 5 OS=Mus musculus OX=10090 GN=Dpysl5 PE=1 SV=1
P16054|KPCE_MOUSE	140.81	9	5	5	5	83561	Protein kinase C epsilon type OS=Mus musculus OX=10090 GN=Prkce PE=1 SV=1
tr|S4R2F3|S4R2F3_MOUSE	140.8	3	8	8	8	429112	Ankyrin-2 OS=Mus musculus OX=10090 GN=Ank2 PE=1 SV=3
Q8C8R3|ANK2_MOUSE	140.8	3	8	8	8	426265	Ankyrin-2 OS=Mus musculus OX=10090 GN=Ank2 PE=1 SV=2
tr|S4R2R5|S4R2R5_MOUSE	140.8	3	8	8	8	426438	Ankyrin-2 OS=Mus musculus OX=10090 GN=Ank2 PE=1 SV=3
tr|Q0QEW9|Q0QEW9_MOUSE	140.59	28	4	4	7	19231	Ribosomal protein L18 (Fragment) OS=Mus musculus OX=10090 GN=Rpl18 PE=2 SV=1
tr|A0A1B0GQU8|A0A1B0GQU8_MOUSE	140.59	30	4	4	7	18101	60S ribosomal protein L18 OS=Mus musculus OX=10090 GN=Rpl18 PE=1 SV=1
P35980|RL18_MOUSE	140.59	25	4	4	7	21645	60S ribosomal protein L18 OS=Mus musculus OX=10090 GN=Rpl18 PE=1 SV=3
tr|Q58EW0|Q58EW0_MOUSE	140.59	25	4	4	7	21645	MCG132477 isoform CRA_a OS=Mus musculus OX=10090 GN=Rpl18 PE=1 SV=1
tr|Q642K1|Q642K1_MOUSE	140.59	25	4	4	7	21644	Ribosomal protein L18 OS=Mus musculus OX=10090 GN=Rpl18 PE=2 SV=1
tr|Q3TVK4|Q3TVK4_MOUSE	140.34	28	6	6	10	30620	Uncharacterized protein OS=Mus musculus OX=10090 GN=Capzb PE=2 SV=1
tr|Q923G3|Q923G3_MOUSE	140.34	28	6	6	10	30629	Capping protein (Actin filament) muscle Z-line beta OS=Mus musculus OX=10090 GN=Capzb PE=2 SV=1
P47757|CAPZB_MOUSE	140.34	27	6	6	10	31345	F-actin-capping protein subunit beta OS=Mus musculus OX=10090 GN=Capzb PE=1 SV=3
B0V2N1|PTPRS_MOUSE	140.3	2	3	2	4	211902	Receptor-type tyrosine-protein phosphatase S OS=Mus musculus OX=10090 GN=Ptprs PE=1 SV=1
P48036|ANXA5_MOUSE	140.27	22	6	6	8	35752	Annexin A5 OS=Mus musculus OX=10090 GN=Anxa5 PE=1 SV=1
Q9Z2I9|SUCB1_MOUSE	139.98	13	5	5	6	50114	Succinate--CoA ligase [ADP-forming] subunit beta mitochondrial OS=Mus musculus OX=10090 GN=Sucla2 PE=1 SV=2
tr|Q3U6C7|Q3U6C7_MOUSE	139.98	13	5	5	6	50626	Succinate-CoA ligase subunit beta (Fragment) OS=Mus musculus OX=10090 GN=Sucla2 PE=2 SV=1
tr|Q3UCC6|Q3UCC6_MOUSE	139.98	13	5	5	6	50797	Succinate-CoA ligase subunit beta (Fragment) OS=Mus musculus OX=10090 GN=Sucla2 PE=2 SV=1
Q62418|DBNL_MOUSE	139.93	16	5	5	6	48700	Drebrin-like protein OS=Mus musculus OX=10090 GN=Dbnl PE=1 SV=2
tr|Q2VR04|Q2VR04_MOUSE	139.92	39	3	1	8	11306	Anti-lipoteichoic acid light chain variable region (Fragment) OS=Mus musculus OX=10090 GN=Igkv4-72 PE=2 SV=1
tr|Q9JL76|Q9JL76_MOUSE	139.92	42	3	1	8	10542	Anti-myosin immunoglobulin light chain variable region (Fragment) OS=Mus musculus OX=10090 GN=Igkv4-72 PE=2 SV=1
tr|Q2VT27|Q2VT27_MOUSE	139.92	39	3	1	8	11289	Anti-lipoteichoic acid light chain variable region (Fragment) OS=Mus musculus OX=10090 GN=Igkv4-72 PE=2 SV=1
tr|B2RXT3|B2RXT3_MOUSE	139.58	8	5	5	6	114561	Ogdhl protein OS=Mus musculus OX=10090 GN=Ogdhl PE=1 SV=1
tr|E9Q7L0|E9Q7L0_MOUSE	139.58	8	5	5	6	116600	Oxoglutarate dehydrogenase-like OS=Mus musculus OX=10090 GN=Ogdhl PE=1 SV=1
tr|Q8K1F0|Q8K1F0_MOUSE	139.51	33	3	1	7	11901	Anti-VIPase light chain variable region (Fragment) OS=Mus musculus OX=10090 PE=4 SV=1
tr|Q3UJH5|Q3UJH5_MOUSE	139.45	19	3	3	6	28355	Uncharacterized protein OS=Mus musculus OX=10090 GN=Atp6v1d PE=2 SV=1
tr|Q3U861|Q3U861_MOUSE	139.45	19	3	3	6	28369	ATPase H+ transporting lysosomal V1 subunit D isoform CRA_b OS=Mus musculus OX=10090 GN=Atp6v1d PE=1 SV=1
tr|Q3U684|Q3U684_MOUSE	139.45	19	3	3	6	28297	Uncharacterized protein OS=Mus musculus OX=10090 GN=Atp6v1d PE=2 SV=1
P57746|VATD_MOUSE	139.45	19	3	3	6	28369	V-type proton ATPase subunit D OS=Mus musculus OX=10090 GN=Atp6v1d PE=1 SV=1
Q9Z0P4|PALM_MOUSE	139.39	21	5	5	6	41614	Paralemmin-1 OS=Mus musculus OX=10090 GN=Palm PE=1 SV=1
tr|Q542N8|Q542N8_MOUSE	139.39	24	5	5	6	36722	Paralemmin isoform CRA_b OS=Mus musculus OX=10090 GN=Palm PE=2 SV=1
tr|Q3TRX4|Q3TRX4_MOUSE	139.39	24	5	5	6	36750	Uncharacterized protein OS=Mus musculus OX=10090 GN=Palm PE=2 SV=1
Q3UM45|PP1R7_MOUSE	139.1	15	4	4	4	41292	Protein phosphatase 1 regulatory subunit 7 OS=Mus musculus OX=10090 GN=Ppp1r7 PE=1 SV=2
tr|F8WGT1|F8WGT1_MOUSE	138.86	12	7	2	7	66771	Adenosylhomocysteinase OS=Mus musculus OX=10090 GN=Ahcyl2 PE=1 SV=1
Q68FL4|SAHH3_MOUSE	138.86	12	7	2	7	66899	Putative adenosylhomocysteinase 3 OS=Mus musculus OX=10090 GN=Ahcyl2 PE=1 SV=1
Q61548|AP180_MOUSE	138.77	11	7	5	10	91851	Clathrin coat assembly protein AP180 OS=Mus musculus OX=10090 GN=Snap91 PE=1 SV=1
Q9QUM9|PSA6_MOUSE	138.67	21	5	5	6	27372	Proteasome subunit alpha type-6 OS=Mus musculus OX=10090 GN=Psma6 PE=1 SV=1
Q9R1Q8|TAGL3_MOUSE	137.64	28	5	4	6	22471	Transgelin-3 OS=Mus musculus OX=10090 GN=Tagln3 PE=1 SV=1
P08228|SODC_MOUSE	137.61	25	4	4	4	15943	Superoxide dismutase [Cu-Zn] OS=Mus musculus OX=10090 GN=Sod1 PE=1 SV=2
tr|Q549A5|Q549A5_MOUSE	137.44	14	4	4	6	51656	Clusterin OS=Mus musculus OX=10090 GN=Clu PE=1 SV=1
Q06890|CLUS_MOUSE	137.44	14	4	4	6	51656	Clusterin OS=Mus musculus OX=10090 GN=Clu PE=1 SV=1
tr|Q3TMI0|Q3TMI0_MOUSE	137.02	12	5	4	5	48544	Uncharacterized protein OS=Mus musculus OX=10090 GN=Abi1 PE=2 SV=1
tr|Q3TPY5|Q3TPY5_MOUSE	137.02	12	5	4	5	48512	Uncharacterized protein OS=Mus musculus OX=10090 GN=Abi1 PE=2 SV=1
tr|Q6AXD3|Q6AXD3_MOUSE	137.02	12	5	4	5	48940	Abi1 protein OS=Mus musculus OX=10090 GN=Abi1 PE=2 SV=1
tr|B7ZCU4|B7ZCU4_MOUSE	137.02	12	5	4	5	49139	Abl interactor 1 OS=Mus musculus OX=10090 GN=Abi1 PE=1 SV=1
tr|B7ZCU3|B7ZCU3_MOUSE	137.02	12	5	4	5	49210	Abl interactor 1 OS=Mus musculus OX=10090 GN=Abi1 PE=1 SV=1
tr|Q3TJR5|Q3TJR5_MOUSE	137.02	11	5	4	5	51590	Abl-interactor 1 isoform CRA_a OS=Mus musculus OX=10090 GN=Abi1 PE=2 SV=1
tr|Q3TJ64|Q3TJ64_MOUSE	137.02	11	5	4	5	51661	Uncharacterized protein OS=Mus musculus OX=10090 GN=Abi1 PE=2 SV=1
tr|B7ZCU0|B7ZCU0_MOUSE	137.02	11	5	4	5	52217	Abl interactor 1 OS=Mus musculus OX=10090 GN=Abi1 PE=1 SV=1
tr|J3QNK8|J3QNK8_MOUSE	137.02	11	5	4	5	52346	Abl interactor 1 OS=Mus musculus OX=10090 GN=Abi1 PE=1 SV=1
Q8CBW3|ABI1_MOUSE	137.02	11	5	4	5	52288	Abl interactor 1 OS=Mus musculus OX=10090 GN=Abi1 PE=1 SV=3
tr|B7ZCU2|B7ZCU2_MOUSE	137.02	13	5	4	5	43174	Abl interactor 1 OS=Mus musculus OX=10090 GN=Abi1 PE=1 SV=1
tr|B7ZCU5|B7ZCU5_MOUSE	137.02	12	5	4	5	46252	Abl interactor 1 OS=Mus musculus OX=10090 GN=Abi1 PE=1 SV=1
tr|Q3KQQ1|Q3KQQ1_MOUSE	136.96	22	5	5	5	40595	Nsfl1c protein (Fragment) OS=Mus musculus OX=10090 GN=Nsfl1c PE=2 SV=1
Q9CZ44|NSF1C_MOUSE	136.96	22	5	5	5	40710	NSFL1 cofactor p47 OS=Mus musculus OX=10090 GN=Nsfl1c PE=1 SV=1
tr|Q3UVN5|Q3UVN5_MOUSE	136.96	22	5	5	5	40953	Uncharacterized protein OS=Mus musculus OX=10090 GN=Nsfl1c PE=2 SV=1
P31324|KAP3_MOUSE	136.85	23	6	6	8	46167	cAMP-dependent protein kinase type II-beta regulatory subunit OS=Mus musculus OX=10090 GN=Prkar2b PE=1 SV=3
Q810U4|NRCAM_MOUSE	136.79	6	5	5	7	138521	Neuronal cell adhesion molecule OS=Mus musculus OX=10090 GN=Nrcam PE=1 SV=2
tr|A0A1W2P7Y9|A0A1W2P7Y9_MOUSE	136.79	7	5	5	7	125513	Neuronal cell adhesion molecule OS=Mus musculus OX=10090 GN=Nrcam PE=1 SV=1
tr|A0A0R3P9C8|A0A0R3P9C8_MOUSE	136.4	14	4	4	5	42122	NADH dehydrogenase [ubiquinone] 1 alpha subcomplex subunit 9 mitochondrial OS=Mus musculus OX=10090 GN=Ndufa9 PE=1 SV=1
Q9DC69|NDUA9_MOUSE	136.4	14	4	4	5	42525	NADH dehydrogenase [ubiquinone] 1 alpha subcomplex subunit 9 mitochondrial OS=Mus musculus OX=10090 GN=Ndufa9 PE=1 SV=2
tr|A2A813|A2A813_MOUSE	136.37	26	3	3	6	18474	Protein/nucleic acid deglycase DJ-1 OS=Mus musculus OX=10090 GN=Park7 PE=1 SV=1
Q99LX0|PARK7_MOUSE	136.37	24	3	3	6	20021	Protein/nucleic acid deglycase DJ-1 OS=Mus musculus OX=10090 GN=Park7 PE=1 SV=1
tr|D3K2X3|D3K2X3_MOUSE	136.37	62	3	3	6	7928	Truncated DJ-1 variant SV4 5DEL OS=Mus musculus OX=10090 GN=Park7 PE=2 SV=1
tr|A2A817|A2A817_MOUSE	136.37	54	3	3	6	8796	Protein/nucleic acid deglycase DJ-1 (Fragment) OS=Mus musculus OX=10090 GN=Park7 PE=1 SV=1
tr|A2A816|A2A816_MOUSE	136.37	36	3	3	6	12740	Protein/nucleic acid deglycase DJ-1 (Fragment) OS=Mus musculus OX=10090 GN=Park7 PE=1 SV=1
tr|A2A815|A2A815_MOUSE	136.37	33	3	3	6	14243	Protein/nucleic acid deglycase DJ-1 (Fragment) OS=Mus musculus OX=10090 GN=Park7 PE=1 SV=8
tr|Q3THL2|Q3THL2_MOUSE	136.21	38	5	5	8	20189	Proteasome endopeptidase complex OS=Mus musculus OX=10090 GN=Psma7 PE=2 SV=1
Q9Z2U0|PSA7_MOUSE	136.21	27	5	5	8	27855	Proteasome subunit alpha type-7 OS=Mus musculus OX=10090 GN=Psma7 PE=1 SV=1
tr|Q542H2|Q542H2_MOUSE	136.21	27	5	5	8	27855	Proteasome subunit alpha type OS=Mus musculus OX=10090 GN=Psma7 PE=1 SV=1
tr|Q3TN31|Q3TN31_MOUSE	136.21	27	5	5	8	27908	Proteasome subunit alpha type OS=Mus musculus OX=10090 GN=Psma7 PE=2 SV=1
tr|Q3UIT9|Q3UIT9_MOUSE	136.21	27	5	5	8	27827	Proteasome subunit alpha type OS=Mus musculus OX=10090 GN=Psma7 PE=2 SV=1
tr|Q66JR7|Q66JR7_MOUSE	136.2	12	5	5	6	64158	Pgm2 protein (Fragment) OS=Mus musculus OX=10090 GN=Pgm1 PE=2 SV=1
Q9D0F9|PGM1_MOUSE	136.2	13	5	5	6	61418	Phosphoglucomutase-1 OS=Mus musculus OX=10090 GN=Pgm1 PE=1 SV=4
tr|Q5RJV4|Q5RJV4_MOUSE	136.2	13	5	5	6	61384	Phosphoglucomutase 2 OS=Mus musculus OX=10090 GN=Pgm1 PE=2 SV=1
tr|Q7TNU0|Q7TNU0_MOUSE	136.2	12	5	5	6	63454	Pgm2 protein (Fragment) OS=Mus musculus OX=10090 GN=Pgm1 PE=2 SV=1
tr|Q60849|Q60849_MOUSE	136.11	11	5	5	6	58821	CD98 heavy chain OS=Mus musculus OX=10090 GN=Slc3a2 PE=2 SV=1
tr|Q3TN39|Q3TN39_MOUSE	136.11	11	5	5	6	58328	Uncharacterized protein OS=Mus musculus OX=10090 GN=Slc3a2 PE=2 SV=1
P10852|4F2_MOUSE	136.11	11	5	5	6	58337	4F2 cell-surface antigen heavy chain OS=Mus musculus OX=10090 GN=Slc3a2 PE=1 SV=1
tr|Q9D9Z4|Q9D9Z4_MOUSE	136.09	18	5	5	5	43962	V-type proton ATPase subunit C OS=Mus musculus OX=10090 GN=Atp6v1c1 PE=2 SV=1
tr|Q3TG21|Q3TG21_MOUSE	136.09	18	5	5	5	43816	V-type proton ATPase subunit C OS=Mus musculus OX=10090 GN=Atp6v1c1 PE=2 SV=1
Q9Z1G3|VATC1_MOUSE	136.09	18	5	5	5	43888	V-type proton ATPase subunit C 1 OS=Mus musculus OX=10090 GN=Atp6v1c1 PE=1 SV=4
tr|A0A075B5R7|A0A075B5R7_MOUSE	136.03	37	5	1	8	13002	Immunoglobulin heavy variable 14-2 (Fragment) OS=Mus musculus OX=10090 GN=Ighv14-2 PE=4 SV=1
P61164|ACTZ_MOUSE	136	19	4	4	5	42614	Alpha-centractin OS=Mus musculus OX=10090 GN=Actr1a PE=1 SV=1
tr|A2ALV3|A2ALV3_MOUSE	135.72	19	6	6	7	48296	Endophilin-A1 OS=Mus musculus OX=10090 GN=Sh3gl2 PE=1 SV=1
Q62420|SH3G2_MOUSE	135.72	24	6	6	7	39955	Endophilin-A1 OS=Mus musculus OX=10090 GN=Sh3gl2 PE=1 SV=2
Q80SW1|SAHH2_MOUSE	135.66	10	6	1	6	58952	S-adenosylhomocysteine hydrolase-like protein 1 OS=Mus musculus OX=10090 GN=Ahcyl1 PE=1 SV=1
Q08189|TGM3_MOUSE	135.39	2	3	3	5	77309	Protein-glutamine gamma-glutamyltransferase E OS=Mus musculus OX=10090 GN=Tgm3 PE=1 SV=2
tr|Q6P9M2|Q6P9M2_MOUSE	135.3	6	4	3	5	101462	Gria1 protein (Fragment) OS=Mus musculus OX=10090 GN=Gria1 PE=2 SV=1
tr|Q7TNB5|Q7TNB5_MOUSE	135.3	6	4	3	5	101593	Glutamate receptor 1 OS=Mus musculus OX=10090 GN=Gria1 PE=1 SV=1
tr|C9K0Y4|C9K0Y4_MOUSE	135.3	6	4	3	5	101681	AMPA-selective glutamate receptor 1 flop type OS=Mus musculus OX=10090 GN=Gria1 PE=2 SV=1
tr|F6YNQ1|F6YNQ1_MOUSE	135.3	6	4	3	5	93968	Glutamate receptor 1 OS=Mus musculus OX=10090 GN=Gria1 PE=1 SV=1
tr|C9K0Y3|C9K0Y3_MOUSE	135.3	6	4	3	5	101583	AMPA-selective glutamate receptor 1 flip type OS=Mus musculus OX=10090 GN=Gria1 PE=2 SV=1
P23818|GRIA1_MOUSE	135.3	6	4	3	5	101569	Glutamate receptor 1 OS=Mus musculus OX=10090 GN=Gria1 PE=1 SV=1
Q61411|RASH_MOUSE	135.21	25	5	3	6	21298	GTPase HRas OS=Mus musculus OX=10090 GN=Hras PE=1 SV=2
tr|Q9CXX1|Q9CXX1_MOUSE	135.04	31	7	5	9	33177	Uncharacterized protein OS=Mus musculus OX=10090 GN=Napa PE=2 SV=1
Q9DB05|SNAA_MOUSE	135.04	31	7	5	9	33190	Alpha-soluble NSF attachment protein OS=Mus musculus OX=10090 GN=Napa PE=1 SV=1
tr|A0A0B4J1I1|A0A0B4J1I1_MOUSE	134.85	44	3	3	6	12875	Immunoglobulin kappa variable 16-104 (Fragment) OS=Mus musculus OX=10090 GN=Igkv16-104 PE=4 SV=1
Q8CGP0|H2B3B_MOUSE	134.68	26	3	1	9	13908	Histone H2B type 3-B OS=Mus musculus OX=10090 GN=Hist3h2bb PE=1 SV=3
Q9D2U9|H2B3A_MOUSE	134.68	26	3	1	9	13994	Histone H2B type 3-A OS=Mus musculus OX=10090 GN=Hist3h2ba PE=1 SV=3
Q64524|H2B2E_MOUSE	134.68	26	3	1	9	13993	Histone H2B type 2-E OS=Mus musculus OX=10090 GN=Hist2h2be PE=1 SV=3
Q9JM76|ARPC3_MOUSE	134.49	27	4	4	7	20525	Actin-related protein 2/3 complex subunit 3 OS=Mus musculus OX=10090 GN=Arpc3 PE=1 SV=3
Q80YN3|BCAS1_MOUSE	133.91	10	5	5	7	67378	Breast carcinoma-amplified sequence 1 homolog OS=Mus musculus OX=10090 GN=Bcas1 PE=1 SV=3
tr|A2AVX1|A2AVX1_MOUSE	133.91	11	5	5	7	61163	Breast carcinoma-amplified sequence 1 homolog OS=Mus musculus OX=10090 GN=Bcas1 PE=1 SV=1
tr|Q14CE2|Q14CE2_MOUSE	133.91	11	5	5	7	62281	Bcas1 protein OS=Mus musculus OX=10090 GN=Bcas1 PE=2 SV=1
tr|E9Q8Q5|E9Q8Q5_MOUSE	133.91	11	5	5	7	62253	Breast carcinoma-amplified sequence 1 homolog OS=Mus musculus OX=10090 GN=Bcas1 PE=1 SV=1
tr|Q8C0B4|Q8C0B4_MOUSE	133.91	16	5	5	7	40542	Uncharacterized protein (Fragment) OS=Mus musculus OX=10090 GN=Bcas1 PE=2 SV=1
tr|F7BNZ5|F7BNZ5_MOUSE	133.91	16	5	5	7	40546	Breast carcinoma-amplified sequence 1 homolog (Fragment) OS=Mus musculus OX=10090 GN=Bcas1 PE=1 SV=1
tr|Q14DK3|Q14DK3_MOUSE	133.91	12	5	5	7	54914	Bcas1 protein OS=Mus musculus OX=10090 GN=Bcas1 PE=2 SV=1
Q6PHN9|RAB35_MOUSE	133.81	17	5	3	10	23025	Ras-related protein Rab-35 OS=Mus musculus OX=10090 GN=Rab35 PE=1 SV=1
tr|Q3U0T9|Q3U0T9_MOUSE	133.81	17	5	3	10	23025	RAB35 member RAS oncogene family OS=Mus musculus OX=10090 GN=Rab35 PE=1 SV=1
tr|G3UZJ2|G3UZJ2_MOUSE	133.6	30	5	1	7	25652	Microtubule-associated protein (Fragment) OS=Mus musculus OX=10090 GN=Map2 PE=1 SV=8
Q9D6Y9|GLGB_MOUSE	133.37	8	4	4	5	80364	1 4-alpha-glucan-branching enzyme OS=Mus musculus OX=10090 GN=Gbe1 PE=1 SV=1
tr|F6ZHD8|F6ZHD8_MOUSE	133.37	8	4	4	5	80337	1 4-alpha-glucan-branching enzyme OS=Mus musculus OX=10090 GN=Gbe1 PE=1 SV=2
tr|Q3U4H0|Q3U4H0_MOUSE	133.24	21	3	3	5	30016	Microtubule-associated protein RP/EB family member 1 OS=Mus musculus OX=10090 GN=Mapre1 PE=1 SV=1
Q61166|MARE1_MOUSE	133.24	21	3	3	5	30016	Microtubule-associated protein RP/EB family member 1 OS=Mus musculus OX=10090 GN=Mapre1 PE=1 SV=3
tr|Q66JM2|Q66JM2_MOUSE	132.71	24	5	5	5	28267	Myelin-oligodendrocyte glycoprotein OS=Mus musculus OX=10090 GN=Mog PE=2 SV=1
Q61885|MOG_MOUSE	132.71	24	5	5	5	28271	Myelin-oligodendrocyte glycoprotein OS=Mus musculus OX=10090 GN=Mog PE=1 SV=1
tr|Q3UY21|Q3UY21_MOUSE	132.71	24	5	5	5	28374	Myelin-oligodendrocyte glycoprotein OS=Mus musculus OX=10090 GN=Mog PE=1 SV=1
tr|Q80YU5|Q80YU5_MOUSE	132.71	22	5	5	5	31141	Myelin oligodendrocyte glycoprotein (Fragment) OS=Mus musculus OX=10090 GN=Mog PE=2 SV=1
tr|Q29ZQ5|Q29ZQ5_MOUSE	132.71	29	5	5	5	23808	Myelin-oligodendrocyte glycoprotein OS=Mus musculus OX=10090 GN=Mog PE=1 SV=1
tr|X5J4J9|X5J4J9_MOUSE	132.6	61	5	1	7	10494	IgA heavy chain VDJ region (Fragment) OS=Mus musculus OX=10090 GN=Ighv7-3 PE=2 SV=1
tr|K7TRG2|K7TRG2_MOUSE	132.6	54	5	1	7	12057	IgM heavy chain variable region (Fragment) OS=Mus musculus OX=10090 GN=Ighv7-3 PE=2 SV=1
tr|X5J5G7|X5J5G7_MOUSE	132.6	53	5	1	7	11983	IgA heavy chain VDJ region (Fragment) OS=Mus musculus OX=10090 GN=Ighv7-3 PE=2 SV=1
tr|X5J5E7|X5J5E7_MOUSE	132.6	52	5	1	7	12172	IgG1 heavy chain VDJ region (Fragment) OS=Mus musculus OX=10090 GN=Ighv7-3 PE=2 SV=1
tr|X5J4H2|X5J4H2_MOUSE	132.6	52	5	1	7	12258	IgG1 heavy chain VDJ region (Fragment) OS=Mus musculus OX=10090 GN=Ighv7-3 PE=2 SV=1
tr|K7T942|K7T942_MOUSE	132.6	52	5	1	7	12282	IgM heavy chain variable region (Fragment) OS=Mus musculus OX=10090 GN=Ighv7-3 PE=2 SV=1
tr|K7U5K6|K7U5K6_MOUSE	132.6	52	5	1	7	12139	IgM heavy chain variable region (Fragment) OS=Mus musculus OX=10090 GN=Ighv7-3 PE=2 SV=1
tr|K7TQY2|K7TQY2_MOUSE	132.6	52	5	1	7	12287	IgM heavy chain variable region (Fragment) OS=Mus musculus OX=10090 GN=Ighv7-3 PE=2 SV=1
tr|K7TD58|K7TD58_MOUSE	132.6	51	5	1	7	12346	IgA heavy chain variable region (Fragment) OS=Mus musculus OX=10090 GN=Ighv7-3 PE=2 SV=1
tr|K7TR54|K7TR54_MOUSE	132.6	51	5	1	7	12440	IgA heavy chain variable region (Fragment) OS=Mus musculus OX=10090 GN=Ighv7-3 PE=2 SV=1
tr|K7TRH7|K7TRH7_MOUSE	132.6	51	5	1	7	12609	IgA heavy chain variable region (Fragment) OS=Mus musculus OX=10090 GN=Ighv7-3 PE=2 SV=1
tr|K7TRS8|K7TRS8_MOUSE	132.6	51	5	1	7	12614	IgA heavy chain variable region (Fragment) OS=Mus musculus OX=10090 GN=Ighv7-3 PE=2 SV=1
tr|X5J5K4|X5J5K4_MOUSE	132.6	50	5	1	7	12616	IgM heavy chain VDJ region (Fragment) OS=Mus musculus OX=10090 GN=Ighv7-3 PE=2 SV=1
Q9Z2H5|E41L1_MOUSE	132.31	7	5	5	9	98315	Band 4.1-like protein 1 OS=Mus musculus OX=10090 GN=Epb41l1 PE=1 SV=2
tr|A2AUK8|A2AUK8_MOUSE	132.31	7	5	5	9	96853	Band 4.1-like protein 1 OS=Mus musculus OX=10090 GN=Epb41l1 PE=1 SV=1
tr|A2AUK5|A2AUK5_MOUSE	132.31	7	5	5	9	98315	Band 4.1-like protein 1 OS=Mus musculus OX=10090 GN=Epb41l1 PE=1 SV=1
tr|B6ZHC9|B6ZHC9_MOUSE	132.31	7	5	5	9	98285	Erythrocyte protein band 4.1-like 1 OS=Mus musculus OX=10090 GN=Epb41l1 PE=2 SV=1
tr|A2AUK7|A2AUK7_MOUSE	132.31	8	5	5	9	81891	Band 4.1-like protein 1 OS=Mus musculus OX=10090 GN=Epb41l1 PE=1 SV=1
tr|Q3UA52|Q3UA52_MOUSE	132.25	12	4	4	5	42523	Arp2/3 complex 34 kDa subunit (Fragment) OS=Mus musculus OX=10090 GN=Arpc2 PE=2 SV=1
tr|D3YXG6|D3YXG6_MOUSE	132.25	16	4	4	5	32513	Arp2/3 complex 34 kDa subunit OS=Mus musculus OX=10090 GN=Arpc2 PE=1 SV=1
Q9CVB6|ARPC2_MOUSE	132.25	15	4	4	5	34357	Actin-related protein 2/3 complex subunit 2 OS=Mus musculus OX=10090 GN=Arpc2 PE=1 SV=3
tr|Q4FZG5|Q4FZG5_MOUSE	132.25	17	4	4	5	31659	Arp2/3 complex 34 kDa subunit (Fragment) OS=Mus musculus OX=10090 GN=Arpc2 PE=2 SV=1
Q80TJ1|CAPS1_MOUSE	132.22	6	6	3	6	153112	Calcium-dependent secretion activator 1 OS=Mus musculus OX=10090 GN=Cadps PE=1 SV=3
tr|K4DI76|K4DI76_MOUSE	132.22	6	6	3	6	153057	Calcium-dependent secretion activator 1 OS=Mus musculus OX=10090 GN=Cadps PE=1 SV=1
tr|J3QJW3|J3QJW3_MOUSE	132.22	6	6	3	6	153229	Calcium-dependent secretion activator 1 OS=Mus musculus OX=10090 GN=Cadps PE=1 SV=1
P48722|HS74L_MOUSE	131.88	10	7	5	8	94382	Heat shock 70 kDa protein 4L OS=Mus musculus OX=10090 GN=Hspa4l PE=1 SV=2
tr|Q3ULF7|Q3ULF7_MOUSE	131.86	8	3	3	3	47357	MCG1196 OS=Mus musculus OX=10090 GN=Actr3 PE=1 SV=1
Q99JY9|ARP3_MOUSE	131.86	8	3	3	3	47357	Actin-related protein 3 OS=Mus musculus OX=10090 GN=Actr3 PE=1 SV=3
tr|Q3TGW0|Q3TGW0_MOUSE	131.86	8	3	3	3	47376	Uncharacterized protein OS=Mus musculus OX=10090 GN=Actr3 PE=2 SV=1
tr|Q3TWJ4|Q3TWJ4_MOUSE	131.86	8	3	3	3	47323	Uncharacterized protein OS=Mus musculus OX=10090 GN=Actr3 PE=2 SV=1
tr|Q5M9N6|Q5M9N6_MOUSE	131.69	46	3	3	16	8995	Rpl37a protein OS=Mus musculus OX=10090 GN=Rpl37a PE=2 SV=1
P61514|RL37A_MOUSE	131.69	41	3	3	16	10275	60S ribosomal protein L37a OS=Mus musculus OX=10090 GN=Rpl37a PE=1 SV=2
tr|Q4VAF2|Q4VAF2_MOUSE	131.69	41	3	3	16	10275	MCG112980 isoform CRA_a OS=Mus musculus OX=10090 GN=Rpl37a PE=1 SV=1
tr|Q3U8M3|Q3U8M3_MOUSE	131.69	39	3	3	16	10747	Uncharacterized protein OS=Mus musculus OX=10090 GN=Rpl37a PE=2 SV=1
tr|A0A0R4J259|A0A0R4J259_MOUSE	131.51	10	5	5	5	62544	Heterogeneous nuclear ribonucleoprotein Q OS=Mus musculus OX=10090 GN=Syncrip PE=1 SV=1
tr|G3UZI2|G3UZI2_MOUSE	131.51	11	5	5	5	58752	Heterogeneous nuclear ribonucleoprotein Q OS=Mus musculus OX=10090 GN=Syncrip PE=1 SV=1
tr|G3V018|G3V018_MOUSE	131.51	10	5	5	5	65712	Heterogeneous nuclear ribonucleoprotein Q OS=Mus musculus OX=10090 GN=Syncrip PE=1 SV=1
Q7TMK9|HNRPQ_MOUSE	131.51	9	5	5	5	69633	Heterogeneous nuclear ribonucleoprotein Q OS=Mus musculus OX=10090 GN=Syncrip PE=1 SV=2
tr|G3UZ48|G3UZ48_MOUSE	131.51	12	5	5	5	52062	Heterogeneous nuclear ribonucleoprotein Q OS=Mus musculus OX=10090 GN=Syncrip PE=1 SV=1
tr|G3UXJ6|G3UXJ6_MOUSE	131.51	13	5	5	5	49704	Heterogeneous nuclear ribonucleoprotein Q OS=Mus musculus OX=10090 GN=Syncrip PE=1 SV=1
Q00898|A1AT5_MOUSE	131.27	13	4	1	4	45891	Alpha-1-antitrypsin 1-5 OS=Mus musculus OX=10090 GN=Serpina1e PE=1 SV=1
tr|Q9Z237|Q9Z237_MOUSE	131.12	17	3	3	4	15455	Ribosomal protein L8 (Fragment) OS=Mus musculus OX=10090 PE=4 SV=1
tr|Q3UJS0|Q3UJS0_MOUSE	131.12	9	3	3	4	28067	Uncharacterized protein OS=Mus musculus OX=10090 GN=Rpl8 PE=2 SV=1
P62918|RL8_MOUSE	131.12	9	3	3	4	28025	60S ribosomal protein L8 OS=Mus musculus OX=10090 GN=Rpl8 PE=1 SV=2
tr|Q3THC7|Q3THC7_MOUSE	131.12	9	3	3	4	28039	Uncharacterized protein OS=Mus musculus OX=10090 GN=Rpl8 PE=2 SV=1
tr|Q3UJZ8|Q3UJZ8_MOUSE	131.02	11	4	4	6	58047	T-complex protein 1 subunit delta OS=Mus musculus OX=10090 GN=Cct4 PE=2 SV=1
tr|G5E839|G5E839_MOUSE	131.02	11	4	4	6	54862	T-complex protein 1 subunit delta OS=Mus musculus OX=10090 GN=Cct4 PE=1 SV=1
tr|Q3TII0|Q3TII0_MOUSE	131.02	11	4	4	6	58084	T-complex protein 1 subunit delta OS=Mus musculus OX=10090 GN=Cct4 PE=2 SV=1
tr|Q564F4|Q564F4_MOUSE	131.02	11	4	4	6	58066	T-complex protein 1 subunit delta OS=Mus musculus OX=10090 GN=Cct4 PE=1 SV=1
P80315|TCPD_MOUSE	131.02	11	4	4	6	58066	T-complex protein 1 subunit delta OS=Mus musculus OX=10090 GN=Cct4 PE=1 SV=3
Q9WTT4|VATG2_MOUSE	130.5	31	3	3	5	13651	V-type proton ATPase subunit G 2 OS=Mus musculus OX=10090 GN=Atp6v1g2 PE=1 SV=1
tr|Q54A87|Q54A87_MOUSE	130.5	31	3	3	5	13651	V-type proton ATPase subunit G OS=Mus musculus OX=10090 GN=Atp6v1g2 PE=1 SV=1
tr|Q52KC1|Q52KC1_MOUSE	130.5	13	4	1	7	46402	Eukaryotic translation initiation factor 4A2 OS=Mus musculus OX=10090 GN=Eif4a2 PE=2 SV=1
P10630|IF4A2_MOUSE	130.5	13	4	1	7	46402	Eukaryotic initiation factor 4A-II OS=Mus musculus OX=10090 GN=Eif4a2 PE=1 SV=2
tr|Q8BTU6|Q8BTU6_MOUSE	130.5	15	4	1	7	41290	Eukaryotic initiation factor 4A-II OS=Mus musculus OX=10090 GN=Eif4a2 PE=1 SV=1
Q9DCD0|6PGD_MOUSE	130.48	11	5	5	5	53247	6-phosphogluconate dehydrogenase decarboxylating OS=Mus musculus OX=10090 GN=Pgd PE=1 SV=3
tr|Q91V28|Q91V28_MOUSE	130.48	11	5	5	5	53261	6-phosphogluconate dehydrogenase decarboxylating OS=Mus musculus OX=10090 GN=Pgd PE=2 SV=1
tr|Q3UAG2|Q3UAG2_MOUSE	130.48	11	5	5	5	53246	6-phosphogluconate dehydrogenase decarboxylating OS=Mus musculus OX=10090 GN=Pgd PE=2 SV=1
tr|E9PYL9|E9PYL9_MOUSE	130.45	19	3	3	4	20266	Predicted gene 10036 OS=Mus musculus OX=10090 GN=Gm10036 PE=3 SV=1
Q9CXW4|RL11_MOUSE	130.45	19	3	3	4	20252	60S ribosomal protein L11 OS=Mus musculus OX=10090 GN=Rpl11 PE=1 SV=4
P30275|KCRU_MOUSE	130.2	14	6	5	9	47004	Creatine kinase U-type mitochondrial OS=Mus musculus OX=10090 GN=Ckmt1 PE=1 SV=1
tr|Q545N7|Q545N7_MOUSE	130.2	14	6	5	9	47004	Creatine kinase mitochondrial 1 ubiquitous isoform CRA_a OS=Mus musculus OX=10090 GN=Ckmt1 PE=1 SV=1
P62141|PP1B_MOUSE	130.11	21	5	2	5	37187	Serine/threonine-protein phosphatase PP1-beta catalytic subunit OS=Mus musculus OX=10090 GN=Ppp1cb PE=1 SV=3
tr|A0A068BFR3|A0A068BFR3_MOUSE	130.04	25	5	5	7	24488	RAS oncogene family protein OS=Mus musculus OX=10090 GN=Rab11b PE=2 SV=1
tr|Q78ZJ8|Q78ZJ8_MOUSE	130.04	25	5	5	7	24489	MCG22989 isoform CRA_b OS=Mus musculus OX=10090 GN=Rab11b PE=1 SV=1
P46638|RB11B_MOUSE	130.04	25	5	5	7	24489	Ras-related protein Rab-11B OS=Mus musculus OX=10090 GN=Rab11b PE=1 SV=3
tr|G3UY29|G3UY29_MOUSE	130.04	37	5	5	7	16924	MCG22989 isoform CRA_a OS=Mus musculus OX=10090 GN=Rab11b PE=4 SV=1
tr|E9Q3P9|E9Q3P9_MOUSE	130.04	36	5	5	7	17375	Ras-related protein Rab-11A OS=Mus musculus OX=10090 GN=Rab11a PE=4 SV=1
tr|F8WGS1|F8WGS1_MOUSE	130.04	35	5	5	7	17668	Ras-related protein Rab-11A (Fragment) OS=Mus musculus OX=10090 GN=Rab11a PE=4 SV=1
P62492|RB11A_MOUSE	130.04	25	5	5	7	24394	Ras-related protein Rab-11A OS=Mus musculus OX=10090 GN=Rab11a PE=1 SV=3
tr|Q0PD45|Q0PD45_MOUSE	130.04	25	5	5	7	24394	RAB11a member RAS oncogene family OS=Mus musculus OX=10090 GN=Rab11a PE=1 SV=1
tr|G3UZD3|G3UZD3_MOUSE	130.04	28	5	5	7	21771	Ras-related protein Rab-11B OS=Mus musculus OX=10090 GN=Rab11b PE=1 SV=1
tr|Q3UZ37|Q3UZ37_MOUSE	130.04	28	5	5	7	21789	Uncharacterized protein OS=Mus musculus OX=10090 GN=Rab11b PE=2 SV=1
tr|Q9D6U7|Q9D6U7_MOUSE	129.47	17	5	4	6	43031	Uncharacterized protein OS=Mus musculus OX=10090 GN=Ckm PE=2 SV=1
tr|A2RTA0|A2RTA0_MOUSE	129.47	17	5	4	6	43045	Creatine kinase muscle OS=Mus musculus OX=10090 GN=Ckm PE=1 SV=1
P07310|KCRM_MOUSE	129.47	17	5	4	6	43045	Creatine kinase M-type OS=Mus musculus OX=10090 GN=Ckm PE=1 SV=1
tr|A0A0J9YKD4|A0A0J9YKD4_MOUSE	129.47	21	5	4	6	35108	Creatine kinase M-type OS=Mus musculus OX=10090 GN=Ckm PE=1 SV=1
Q3UHL1|CAMKV_MOUSE	128.76	16	5	5	9	54819	CaM kinase-like vesicle-associated protein OS=Mus musculus OX=10090 GN=Camkv PE=1 SV=2
tr|A0A0A6YW88|A0A0A6YW88_MOUSE	128.76	17	5	5	9	51675	CaM kinase-like vesicle-associated protein OS=Mus musculus OX=10090 GN=Camkv PE=1 SV=1
tr|Q3TT11|Q3TT11_MOUSE	128.37	11	6	6	6	79491	Uncharacterized protein OS=Mus musculus OX=10090 GN=Hsd17b4 PE=2 SV=1
tr|Q3UHW2|Q3UHW2_MOUSE	128.37	11	6	6	6	79424	Uncharacterized protein OS=Mus musculus OX=10090 GN=Hsd17b4 PE=2 SV=1
P51660|DHB4_MOUSE	128.37	11	6	6	6	79482	Peroxisomal multifunctional enzyme type 2 OS=Mus musculus OX=10090 GN=Hsd17b4 PE=1 SV=3
tr|D3YWT1|D3YWT1_MOUSE	128.16	13	3	3	3	35182	Heterogeneous nuclear ribonucleoprotein H3 OS=Mus musculus OX=10090 GN=Hnrnph3 PE=1 SV=1
tr|D3Z3N4|D3Z3N4_MOUSE	128.16	12	3	3	3	36869	Heterogeneous nuclear ribonucleoprotein H3 OS=Mus musculus OX=10090 GN=Hnrnph3 PE=1 SV=1
P01642|KV5A9_MOUSE	128.04	26	2	1	4	12615	Ig kappa chain V-V region L7 (Fragment) OS=Mus musculus OX=10090 GN=Gm10881 PE=1 SV=1
tr|A0A140T8N2|A0A140T8N2_MOUSE	128.04	26	2	1	4	12615	Protein Igkv5-48 (Fragment) OS=Mus musculus OX=10090 GN=Igkv5-48 PE=1 SV=2
tr|Q3T9L1|Q3T9L1_MOUSE	127.64	10	4	4	6	51017	Coronin OS=Mus musculus OX=10090 GN=Coro1a PE=2 SV=1
tr|Q3U9K3|Q3U9K3_MOUSE	127.64	10	4	4	6	50962	Coronin OS=Mus musculus OX=10090 GN=Coro1a PE=2 SV=1
tr|Q3U1N0|Q3U1N0_MOUSE	127.64	10	4	4	6	50989	Coronin OS=Mus musculus OX=10090 GN=Coro1a PE=1 SV=1
O89053|COR1A_MOUSE	127.64	10	4	4	6	50989	Coronin-1A OS=Mus musculus OX=10090 GN=Coro1a PE=1 SV=5
tr|Q3U232|Q3U232_MOUSE	127.64	10	4	4	6	50959	Coronin OS=Mus musculus OX=10090 GN=Coro1a PE=2 SV=1
E9PUL5|PRRT2_MOUSE	127.55	12	3	3	6	35924	Proline-rich transmembrane protein 2 OS=Mus musculus OX=10090 GN=Prrt2 PE=1 SV=1
tr|A0A0G2JGC1|A0A0G2JGC1_MOUSE	127.51	25	5	2	5	31367	Serine/threonine-protein phosphatase OS=Mus musculus OX=10090 GN=Ppp1cc PE=1 SV=1
tr|Q6ZWM8|Q6ZWM8_MOUSE	127.51	21	5	2	5	36984	Serine/threonine-protein phosphatase OS=Mus musculus OX=10090 GN=mCG_126872 PE=2 SV=1
P63087|PP1G_MOUSE	127.51	21	5	2	5	36984	Serine/threonine-protein phosphatase PP1-gamma catalytic subunit OS=Mus musculus OX=10090 GN=Ppp1cc PE=1 SV=1
tr|Q3U7K1|Q3U7K1_MOUSE	127.51	21	5	2	5	37033	Serine/threonine-protein phosphatase OS=Mus musculus OX=10090 PE=2 SV=1
tr|A0A075B5U5|A0A075B5U5_MOUSE	127.35	37	3	2	7	12857	Immunoglobulin heavy variable V1-19 OS=Mus musculus OX=10090 GN=Ighv1-19 PE=1 SV=1
tr|A0A0A6YWX0|A0A0A6YWX0_MOUSE	127.35	37	3	2	7	12914	Immunoglobulin heavy variable V1-19 (Fragment) OS=Mus musculus OX=10090 GN=Ighv1-19 PE=1 SV=1
tr|Q3THB2|Q3THB2_MOUSE	127.13	9	3	3	7	14420	40S ribosomal protein S30 OS=Mus musculus OX=10090 PE=2 SV=1
tr|Q642K5|Q642K5_MOUSE	127.13	9	3	3	7	14416	40S ribosomal protein S30 OS=Mus musculus OX=10090 GN=Fau PE=1 SV=1
tr|Q91V99|Q91V99_MOUSE	127.13	9	3	3	7	14787	40S ribosomal protein S30 (Fragment) OS=Mus musculus OX=10090 GN=fau PE=3 SV=1
tr|Q920W8|Q920W8_MOUSE	127.13	9	3	3	7	14845	40S ribosomal protein S30 (Fragment) OS=Mus musculus OX=10090 GN=fau PE=3 SV=1
P62862|RS30_MOUSE	127.13	20	3	3	7	6648	40S ribosomal protein S30 OS=Mus musculus OX=10090 GN=Fau PE=1 SV=1
tr|A0A1D5RM83|A0A1D5RM83_MOUSE	126.95	5	4	4	4	117929	IQ motif and SEC7 domain-containing protein 1 OS=Mus musculus OX=10090 GN=Iqsec1 PE=1 SV=1
Q8R0S2|IQEC1_MOUSE	126.95	5	4	4	4	108015	IQ motif and SEC7 domain-containing protein 1 OS=Mus musculus OX=10090 GN=Iqsec1 PE=1 SV=2
tr|E9PUA3|E9PUA3_MOUSE	126.95	5	4	4	4	122655	IQ motif and SEC7 domain-containing protein 1 OS=Mus musculus OX=10090 GN=Iqsec1 PE=1 SV=1
tr|Q3UYH9|Q3UYH9_MOUSE	126.93	12	8	7	11	96762	Alpha-1 4 glucan phosphorylase OS=Mus musculus OX=10090 GN=Pygb PE=2 SV=1
tr|Q3TFQ8|Q3TFQ8_MOUSE	126.93	12	8	7	11	96702	Alpha-1 4 glucan phosphorylase OS=Mus musculus OX=10090 GN=Pygb PE=2 SV=1
tr|Q3V3U0|Q3V3U0_MOUSE	126.93	12	8	7	11	96716	Alpha-1 4 glucan phosphorylase OS=Mus musculus OX=10090 GN=Pygb PE=2 SV=1
Q8CI94|PYGB_MOUSE	126.93	12	8	7	11	96730	Glycogen phosphorylase brain form OS=Mus musculus OX=10090 GN=Pygb PE=1 SV=3
tr|Q3UGT5|Q3UGT5_MOUSE	126.93	12	8	7	11	96672	Alpha-1 4 glucan phosphorylase OS=Mus musculus OX=10090 GN=Pygb PE=2 SV=1
tr|Q3UEK9|Q3UEK9_MOUSE	126.8	18	5	5	9	37326	Alpha-2-HS-glycoprotein isoform CRA_a OS=Mus musculus OX=10090 GN=Ahsg PE=1 SV=1
P29699|FETUA_MOUSE	126.8	18	5	5	9	37326	Alpha-2-HS-glycoprotein OS=Mus musculus OX=10090 GN=Ahsg PE=1 SV=1
tr|Q3UEK5|Q3UEK5_MOUSE	126.8	18	5	5	9	37280	Uncharacterized protein OS=Mus musculus OX=10090 GN=Ahsg PE=2 SV=1
tr|Q3TIU3|Q3TIU3_MOUSE	126.8	18	5	5	9	37298	Uncharacterized protein OS=Mus musculus OX=10090 GN=Ahsg PE=2 SV=1
tr|Q3TWV4|Q3TWV4_MOUSE	126.68	11	5	5	5	49389	AP-2 complex subunit mu OS=Mus musculus OX=10090 GN=Ap2m1 PE=1 SV=1
P84091|AP2M1_MOUSE	126.68	11	5	5	5	49655	AP-2 complex subunit mu OS=Mus musculus OX=10090 GN=Ap2m1 PE=1 SV=1
tr|Q5FWI9|Q5FWI9_MOUSE	126.68	11	5	5	5	49655	Adaptor protein complex AP-2 mu1 OS=Mus musculus OX=10090 GN=Ap2m1 PE=1 SV=1
tr|Q6A0C9|Q6A0C9_MOUSE	126.68	11	5	5	5	49633	MKIAA0109 protein (Fragment) OS=Mus musculus OX=10090 GN=Ap2m1 PE=2 SV=1
tr|Q3TH69|Q3TH69_MOUSE	126.68	11	5	5	5	49727	Uncharacterized protein OS=Mus musculus OX=10090 GN=Ap2m1 PE=2 SV=1
tr|A0A075B5R5|A0A075B5R5_MOUSE	126.34	25	3	1	6	12874	Immunoglobulin heavy variable 4-1 (Fragment) OS=Mus musculus OX=10090 GN=Ighv4-1 PE=1 SV=7
tr|Q570Z8|Q570Z8_MOUSE	126.14	8	4	2	4	72927	MKIAA4114 protein (Fragment) OS=Mus musculus OX=10090 GN=Picalm PE=2 SV=1
tr|Q3TD51|Q3TD51_MOUSE	126.14	9	4	2	4	64648	Uncharacterized protein OS=Mus musculus OX=10090 GN=Picalm PE=2 SV=1
Q7M6Y3|PICAL_MOUSE	126.14	8	4	2	4	71543	Phosphatidylinositol-binding clathrin assembly protein OS=Mus musculus OX=10090 GN=Picalm PE=1 SV=1
Q11011|PSA_MOUSE	126.14	5	4	4	4	103325	Puromycin-sensitive aminopeptidase OS=Mus musculus OX=10090 GN=Npepps PE=1 SV=2
tr|Q3ULW0|Q3ULW0_MOUSE	126.05	25	5	5	5	24351	GTP-binding nuclear protein Ran OS=Mus musculus OX=10090 GN=Ran PE=2 SV=1
P62827|RAN_MOUSE	126.05	25	5	5	5	24423	GTP-binding nuclear protein Ran OS=Mus musculus OX=10090 GN=Ran PE=1 SV=3
tr|A0A075B5M7|A0A075B5M7_MOUSE	125.88	32	2	1	6	10345	Immunoglobulin kappa variable 5-39 OS=Mus musculus OX=10090 GN=Igkv5-39 PE=1 SV=7
tr|A0A0M4KPD8|A0A0M4KPD8_MOUSE	125.88	28	2	1	6	11644	B2 12-1 anti-human butyrylcholinesterase (BChE) light chain variable region (Fragment) OS=Mus musculus OX=10090 PE=2 SV=1
tr|A0A0G2JDV4|A0A0G2JDV4_MOUSE	125.88	26	2	1	6	12541	Immunoglobulin kappa variable 5-39 (Fragment) OS=Mus musculus OX=10090 GN=Igkv5-39 PE=1 SV=4
tr|Q3UUU4|Q3UUU4_MOUSE	125.53	16	5	2	7	48787	Uncharacterized protein OS=Mus musculus OX=10090 GN=Sept6 PE=2 SV=1
Q9R1T4|SEPT6_MOUSE	125.53	16	5	2	7	49620	Septin-6 OS=Mus musculus OX=10090 GN=Sept6 PE=1 SV=4
tr|A0A075B5Q0|A0A075B5Q0_MOUSE	125.5	41	4	1	8	12863	Immunoglobulin heavy variable 5-6 (Fragment) OS=Mus musculus OX=10090 GN=Ighv5-6 PE=4 SV=1
tr|Q920E7|Q920E7_MOUSE	125.5	40	4	1	8	13026	Pterin-mimicking anti-idiotope heavy chain variable region (Fragment) OS=Mus musculus OX=10090 PE=4 SV=1
tr|E0CZ27|E0CZ27_MOUSE	125.38	17	3	3	9	13322	Histone H3 (Fragment) OS=Mus musculus OX=10090 GN=H3f3a PE=3 SV=1
tr|F8WI35|F8WI35_MOUSE	125.38	15	3	3	9	15199	Histone H3 OS=Mus musculus OX=10090 GN=H3f3a PE=1 SV=1
P84244|H33_MOUSE	125.38	15	3	3	9	15328	Histone H3.3 OS=Mus musculus OX=10090 GN=H3f3a PE=1 SV=2
tr|A1L0U3|A1L0U3_MOUSE	125.38	15	3	3	9	15030	Histone H3 (Fragment) OS=Mus musculus OX=10090 GN=Hist1h3e PE=2 SV=1
tr|A1L0V4|A1L0V4_MOUSE	125.38	15	3	3	9	15273	Histone H3 (Fragment) OS=Mus musculus OX=10090 GN=Hist1h3i PE=2 SV=1
P84228|H32_MOUSE	125.38	15	3	3	9	15388	Histone H3.2 OS=Mus musculus OX=10090 GN=Hist1h3b PE=1 SV=2
P68433|H31_MOUSE	125.38	15	3	3	9	15404	Histone H3.1 OS=Mus musculus OX=10090 GN=Hist1h3a PE=1 SV=2
P02301|H3C_MOUSE	125.38	15	3	3	9	15315	Histone H3.3C OS=Mus musculus OX=10090 GN=H3f3c PE=3 SV=3
tr|B9EI85|B9EI85_MOUSE	125.38	15	3	3	9	15388	Histone H3 OS=Mus musculus OX=10090 GN=Hist2h3b PE=2 SV=1
tr|A0A1W2P768|A0A1W2P768_MOUSE	125.38	11	3	3	9	20247	Histone H3.2 OS=Mus musculus OX=10090 GN=Hist2h3c1 PE=1 SV=1
Q80XN0|BDH_MOUSE	125.11	12	3	3	4	38299	D-beta-hydroxybutyrate dehydrogenase mitochondrial OS=Mus musculus OX=10090 GN=Bdh1 PE=1 SV=2
Q6ZQ38|CAND1_MOUSE	125.1	6	6	6	7	136331	Cullin-associated NEDD8-dissociated protein 1 OS=Mus musculus OX=10090 GN=Cand1 PE=1 SV=2
tr|Q8QZT6|Q8QZT6_MOUSE	124.93	6	4	4	4	104767	Pcdh1 protein (Fragment) OS=Mus musculus OX=10090 GN=Pcdh1 PE=2 SV=1
tr|Q8CFX3|Q8CFX3_MOUSE	124.93	5	4	4	4	112411	Protocadherin 1 OS=Mus musculus OX=10090 GN=Pcdh1 PE=1 SV=1
P03976|KV2A5_MOUSE	124.8	31	3	1	4	12390	Ig kappa chain V-II region 17S29.1 OS=Mus musculus OX=10090 PE=1 SV=1
tr|Q3TB96|Q3TB96_MOUSE	124.64	5	5	5	6	136812	Uncharacterized protein OS=Mus musculus OX=10090 GN=Dctn1 PE=2 SV=1
tr|D3YX34|D3YX34_MOUSE	124.64	6	5	5	6	126821	Dynactin subunit 1 OS=Mus musculus OX=10090 GN=Dctn1 PE=1 SV=1
tr|E9Q586|E9Q586_MOUSE	124.64	5	5	5	6	136848	Dynactin subunit 1 OS=Mus musculus OX=10090 GN=Dctn1 PE=1 SV=1
tr|Q3T9V8|Q3T9V8_MOUSE	124.64	5	5	5	6	136878	Uncharacterized protein OS=Mus musculus OX=10090 GN=Dctn1 PE=2 SV=1
tr|Q6NZM3|Q6NZM3_MOUSE	124.64	5	5	5	6	139777	Dctn1 protein OS=Mus musculus OX=10090 GN=Dctn1 PE=2 SV=1
tr|E9Q3M3|E9Q3M3_MOUSE	124.64	5	5	5	6	139761	Dynactin subunit 1 OS=Mus musculus OX=10090 GN=Dctn1 PE=1 SV=1
O08788|DCTN1_MOUSE	124.64	5	5	5	6	141675	Dynactin subunit 1 OS=Mus musculus OX=10090 GN=Dctn1 PE=1 SV=3
Q61301|CTNA2_MOUSE	124.18	5	3	3	3	105286	Catenin alpha-2 OS=Mus musculus OX=10090 GN=Ctnna2 PE=1 SV=3
tr|E0CXB9|E0CXB9_MOUSE	124.18	5	3	3	3	106730	Catenin alpha-2 OS=Mus musculus OX=10090 GN=Ctnna2 PE=1 SV=1
tr|Q3TP24|Q3TP24_MOUSE	123.89	3	2	2	7	77872	Uncharacterized protein OS=Mus musculus OX=10090 GN=Ltf PE=2 SV=1
P08071|TRFL_MOUSE	123.89	3	2	2	7	77838	Lactotransferrin OS=Mus musculus OX=10090 GN=Ltf PE=1 SV=4
tr|Q3UBV2|Q3UBV2_MOUSE	123.89	3	2	2	7	77886	Uncharacterized protein OS=Mus musculus OX=10090 GN=Ltf PE=2 SV=1
tr|B8YJF9|B8YJF9_MOUSE	123.89	3	2	2	7	77810	Lactoferrin OS=Mus musculus OX=10090 GN=Ltf PE=2 SV=1
tr|Q4FJR3|Q4FJR3_MOUSE	123.89	3	2	2	7	77866	Lactotransferrin OS=Mus musculus OX=10090 GN=Ltf PE=2 SV=1
Q93092|TALDO_MOUSE	123.72	18	5	5	6	37387	Transaldolase OS=Mus musculus OX=10090 GN=Taldo1 PE=1 SV=2
tr|A0A1B0GR11|A0A1B0GR11_MOUSE	123.72	16	5	5	6	42151	Transaldolase OS=Mus musculus OX=10090 GN=Taldo1 PE=1 SV=1
Q60931|VDAC3_MOUSE	123.7	23	5	4	9	30753	Voltage-dependent anion-selective channel protein 3 OS=Mus musculus OX=10090 GN=Vdac3 PE=1 SV=1
tr|Q3TTN3|Q3TTN3_MOUSE	123.7	23	5	4	9	30739	Uncharacterized protein OS=Mus musculus OX=10090 GN=Vdac3 PE=2 SV=1
tr|Q3TX38|Q3TX38_MOUSE	123.7	23	5	4	9	30753	Uncharacterized protein OS=Mus musculus OX=10090 GN=Vdac3 PE=1 SV=1
tr|Q5EBQ0|Q5EBQ0_MOUSE	123.7	23	5	4	9	30884	Voltage-dependent anion channel 3 OS=Mus musculus OX=10090 GN=Vdac3 PE=2 SV=1
tr|J3QMG3|J3QMG3_MOUSE	123.7	23	5	4	9	30852	Voltage-dependent anion-selective channel protein 3 OS=Mus musculus OX=10090 GN=Vdac3 PE=1 SV=1
tr|E9Q455|E9Q455_MOUSE	123.52	15	3	1	5	28748	Tropomyosin alpha-1 chain OS=Mus musculus OX=10090 GN=Tpm1 PE=1 SV=1
tr|G5E8R0|G5E8R0_MOUSE	123.52	16	3	1	5	28343	Tropomyosin 1 alpha isoform CRA_i OS=Mus musculus OX=10090 GN=Tpm1 PE=1 SV=1
[truncated: 2,300 more rows]

## Sheet: Control-Menin-1
Accession	-10lgP	Coverage (%)	#Peptides	#Unique	#Spec ZK-3	Avg. Mass	Description
[truncated: 4,649 more rows]

[truncated: 6 more sheets: Control-Menin-2, CcKO-IgG-1, CcKO-IgG-2, CcKO-Menin-1, CcKO-Menin-2, Menin-binding Proteins(FDR<0.1)]
