# Supplementary material for: Menin Deficiency Induces Autism‐Like Behaviors by Regulating Foxg1 Transcription and Participates in Foxg1‐Related Encephalopathy
Source: Adv Sci (Weinh). 2024 Apr 6;11(24):2307953. doi: 10.1002/advs.202307953 (PMC11200012; doi:10.1002/advs.202307953)
Supplement: Supplementary file 8 — Supplemental Data 7 [file ADVS-11-2307953-s004.xlsx]

## Sheet: Drug
Drug	Company
MI3(HY-15223)	MCE
MI2(HY-15222)	MCE

## Sheet: Antibody
Antibody(Item No)	Company
α-tubulin(T9026)	SigmaAldrich
Synaptophysin(#36406)	Cell Signaling Technology
GluR2(D164264)	Sangon Biotech
β-actin(66009-1-Ig)	Proteintech
GluR1(#13185)	Cell Signaling Technology
Menin(ab31902)	Abcam
Menin(A300-105A)	Bethyl Laboratories
FoxG1(ab18259)	Abcam
GFP(B2)	Santa Cruz Biotechnology
GAPDH(D110016)	Sangon Biotech
PSD95(#3450)	Cell Signaling Technology
Tuj1(#4466)	Cell Signaling Technology
NR2A(#07-632)	Millipore
NR2B(D260673)	Sangon Biotech
MAP2(#2880)	Cell Signaling Technology
ATRX(ab97508)	Abcam

## Sheet: Primer
Primer	Sequence
MEN1-human-5F	GGGATGAACACATCTACCCCT
MEN1-human-3R	GTCTTCCCGGCAGTAGTTGTA
Men1-Mouse-5F	GGGCTTCGTGGAGCATTTC
Men1-Mouse-3R	AGCAATGATGGATAGGTCGGC
FoxG1-mRNA-PP1-5F	CCGCACCCGTCAATGACTT
FoxG1-mRNA-PP1-3R	CCTGTCGTAAAACTTGGCAAAGA
FoxG1-mRNA-PP2-5F	CAAGGCTGACGCACTTGGA
FoxG1-mRNA-PP2-3R	CTTGCCGTTCTTCTTGTCGC
Satb2-5F	GCCGTGGGAGGTTTGATGATT
Satb2-3R	ACCAAGACGAACTCAGCGTG
FoxG1-Promoter-PP1-5F	ATTGCAGCTCTCTCACTGTACAA
FoxG1-Promoter-PP1-3R	TGTTACCCCGTGGAAGAAATT
FoxG1-Promoter-PP2-5F	CCTTCCTGCATATCAGAGTACA
FoxG1-Promoter-PP2-3R	CACCGCTTATAATGGCTCCCG
FoxG1-Promoter-PP3-5F	CAAGCGCATTGAGGAACCAC
FoxG1-Promoter-PP3-3R	TGATGAGCTTTGCCAACCTAG
FoxG1-Promoter-PP4-5F	GTACCACACATAGGCCCTGTT
FoxG1-Promoter-PP4-3R	AGGTCACGAGTATCTTTCCCC
FoxG1-Promoter-PP5-5F	GTTTCAACCTCCCCACCAAAC
FoxG1-Promoter-PP5-3R	ATCTTGAAACACCAGTAGGGC
FoxG1-Promoter-PP6-5F	AAGTAGACGCCCACTCATATT
FoxG1-Promoter-PP6-3R	CGTCTCGCTTCACTCCCAGA
ATRX-mouse-5F	TTGCCAAAAGGTACAGTGATTGT
ATRX-mouse-3R	CGCGTTTTATGAGATTGTCAGC
β-actin-5F	GGCTGTATTCCCCTCCATCG
β-actin-3R	CCAGTTGGTAACAATGCCATGT
CaMK2a-Cre-5F	GGT TCT CCG TTT GCA CTC AGG A
CaMK2a-Cre-3R	CCT GTT GTT CAG CTT GCA CCA G
Nestin-Cre-5F	GTG GCA GAT GGC GCG GCA ACA CCA TT
Nestin-Cre-3R	GCC TGC ATT ACC GGT CGA TGC AAC GA
Men1-WT-5F	ACCTACAGCCTAGCCCAG
Men1-WT-3R	CGGAGAAAGAGGTAATGAAATGGC
Men1-MU-5F	TAC CAC TGC AAA GGC CAC GC
Men1-MU-3R	GCC ATT TCA TTA CCT CTT TCT CCG
Common Cre-5F	CGGTCGATGCAACGAGTGAT
Common Cre-3R	CCACCGTCAGTACGTGAGAT

## Sheet: siRNA
siRNA	Forward	Reverse
mouse-Atrx-siRNA-1	GCUUGGAUGGUUCUACUAATT	UUAGUAGAACCAUCCAAGCTT
mouse-Atrx-siRNA-2	GAUGCUAGAUCAUCAGUAATT	UUACUGAUGAUCUAGCAUCTT
mouse-Atrx-siRNA-3	GAGUAGUUCUAGUUGUAAUTT	AUUACAACUAGAACUACUCTT
